# Supplementary material for: Identification of mitophagy-related genes in patients with acute myocardial infarction
Source: Hereditas. 2025 Apr 26;162:70. doi: 10.1186/s41065-025-00424-5 (PMC12034215; doi:10.1186/s41065-025-00424-5)
Supplement: Supplementary file 1 — Supplementary Material 1 [file 41065_2025_424_MOESM1_ESM.xlsx]

## Sheet: Sheet1
Antibody name	Manufacturers
GAPDH	Cell Signaling Technology, Inc
ACSL1	ABclonal, Inc
IL1-B	ABclonal, Inc
GABARAPL1	ABclonal, Inc
Anti-rabbit IgG	Cell Signaling Technology, Inc
Anti-mouse IgG	Cell Signaling Technology, Inc
