# Supplementary material for: Identification of mitophagy-related genes in patients with acute myocardial infarction
Source: Hereditas. 2025 Apr 26;162:70. doi: 10.1186/s41065-025-00424-5 (PMC12034215; doi:10.1186/s41065-025-00424-5)
Supplement: Supplementary file 2 — Supplementary Material 2 [file 41065_2025_424_MOESM2_ESM.xlsx]

## Sheet: Sheet1
Primers		Sequences(5′-3′)	Number of base pairs
β-actin	F	TGTCACCAACTGGGACGTAT	20
	R	GGGGTGTTGAAGGTCTCAAA	20
ACSL1	F	CAAGGTGCTTCAGCCTACCA	20
	R	ATCCAACAGCCATCGCTTCA	20
IL1B	F	GCTACCTATGTCTTGCCCGT	20
	R	TCACACACTGCAGGTCGTC	19
GABARAPL1	F	GCAGAAGGCTCCTAAAGCCAG	19
	R	AGGTGGATCCTCTTCCGGATT	19
F, forward primer; R, reverse primer.
