# Supplementary material for: Identification of mitophagy-related genes in patients with acute myocardial infarction
Source: Hereditas. 2025 Apr 26;162:70. doi: 10.1186/s41065-025-00424-5 (PMC12034215; doi:10.1186/s41065-025-00424-5)
Supplement: Supplementary file 3 — Supplementary Material 3 [file 41065_2025_424_MOESM3_ESM.xlsx]

	logFC	AveExpr	t	P.Value	adj.P.Val	B	change
GABARAPL1	1.56791835868293	8.0411895481191	9.49115420893875	1.14713989709854e-15	1.45340237626088e-11	24.9873836044786	UP
THBD	2.42619130492709	6.50574499604357	9.45989834801889	1.34450201647706e-15	1.45340237626088e-11	24.8360366974718	UP
NFIL3	2.49070210728242	8.61406303373672	9.39120582696833	1.9056849339085e-15	1.45340237626088e-11	24.5034509320954	UP
MAFB	3.12991223970722	8.85045703530456	9.08598529400513	8.96186180564582e-15	4.44771640699326e-11	23.026758536576	UP
NR4A2	2.67529912360744	7.85249085481666	9.06996221684848	9.71965998031743e-15	4.44771640699326e-11	22.9493068846226	UP
IL1R2	2.80652754370756	8.02483245876879	8.87359104353127	2.6257027684415e-14	1.00126798903236e-10	22.00089856292	UP
NAMPT	2.37098531269448	7.97527960522934	8.78529860957422	4.10198518477747e-14	1.19538397761568e-10	21.5750444859586	UP
S100A12	2.98220316541722	7.87970543325934	8.78158372316147	4.17966425739747e-14	1.19538397761568e-10	21.5571356498354	UP
HBEGF	2.30577753579615	5.9100861497638	8.60726056826472	1.00692751371156e-13	2.5598335015245e-10	20.7176594320681	UP
CCL20	2.6955022993427	8.51015246750549	8.35384904230424	3.59958803755092e-13	8.23585742991651e-10	19.5010662770915	UP
IRAK3	2.18383904219603	6.34826699245967	8.2951613084397	4.83083900793266e-13	1.00481451364999e-09	19.2200611029555	UP
IL1B	2.86602515716457	9.01799715628559	8.25430750831734	5.92759334425837e-13	1.13019446430526e-09	19.0246319871328	UP
PLAUR	2.36295021156172	7.80503423751542	8.20103706897374	7.73798664863331e-13	1.36188565015946e-09	18.7700444150479	UP
ACSL1	2.19588476654243	8.25579745309946	8.16930042749864	9.06828686827115e-13	1.48201716818603e-09	18.6185028822467	UP
ITLN1	2.83040446710279	6.73844238982099	8.1197410678141	1.16149666947212e-12	1.77166958650147e-09	18.3820641055654	UP
CLEC4D	2.61885603944019	5.65770835448045	8.01103152822391	1.99699403323823e-12	2.7426015833403e-09	17.8643548153427	UP
TREM1	2.69770443024341	7.523257462184	8.00697120336711	2.03777215545389e-12	2.7426015833403e-09	17.8450439151888	UP
MGP	2.65242282381338	7.62104164993922	7.92899250873108	3.00317875177695e-12	3.81737388003648e-09	17.4745533239046	UP
S100P	2.29666349180503	8.43109098659517	7.82292848915551	5.08298615414262e-12	6.12098543193596e-09	16.9718254062534	UP
TP53INP2	2.17398894905121	7.97692704949009	7.75504296259397	7.11283265491841e-12	8.13708055722666e-09	16.6508287105055	UP
GAB2	1.30844466957667	7.57600416382752	7.72539679039331	8.23529657908523e-12	8.97255170140334e-09	16.5108444066121	UP
QPCT	2.20371463730112	6.92986907189079	7.71158525645978	8.816724158896e-12	9.16939312525184e-09	16.4456706790731	UP
APOBEC3A	2.15517364460886	7.73103846165843	7.6337733289233	1.29418299318771e-11	1.28743073409282e-08	16.0790052789979	UP
TLR2	2.05701973174455	7.19213149322148	7.61010113339742	1.45420822788143e-11	1.38634517724697e-08	15.9676342367235	UP
EFEMP1	2.47682509295145	4.89282099755402	7.53250495282503	2.12972042787609e-11	1.9491201355922e-08	15.6031673599156	UP
CDA	1.61205085040298	6.39895930360419	7.51035865855078	2.37429931219061e-11	2.01701787963492e-08	15.4993202873344	UP
PHACTR1	2.19898736981048	6.56585293478467	7.50610801153068	2.42433846054956e-11	2.01701787963492e-08	15.4793974031628	UP
SNORD89	1.50650525421709	6.50169800897316	7.50243844310515	2.46837852402875e-11	2.01701787963492e-08	15.4622003921293	UP
ZFP36	1.87323477363383	10.2135572258769	7.48617858189748	2.67327642318582e-11	2.02401452663268e-08	15.3860266796504	UP
FCN1	2.09422429851881	7.11685731818272	7.48494102092652	2.68954603076517e-11	2.02401452663268e-08	15.3802307531402	UP
GLUL	1.68767619529393	7.32981266718483	7.48097673732899	2.7423273743712e-11	2.02401452663268e-08	15.3616663258205	UP
BST1	2.07997655022324	6.64476324232136	7.45641326991175	3.09308236401341e-11	2.21155389026959e-08	15.2466951535413	UP
CD83	2.18129528887372	9.33475792218213	7.43852425983167	3.37623045970846e-11	2.3408531187312e-08	15.1630272915292	UP
SLC2A14	1.60263625594367	9.5349012359335	7.41655543346427	3.75937477427371e-11	2.5298380833936e-08	15.0603514775908	UP
PPP1R15A	1.93533945282195	7.85280994359308	7.40509385126059	3.97609662651888e-11	2.59923116613577e-08	15.0068159384622	UP
CSTA	2.76356978169752	8.42081844565715	7.39215229460176	4.23574006915043e-11	2.69204813283783e-08	14.9463946745537	UP
PMAIP1	1.88975862908995	9.16143441477293	7.38067235409303	4.4801053580862e-11	2.77040028629763e-08	14.8928215438432	UP
CREB5	1.88740688489101	5.84547602644797	7.36834600707388	4.75808088833497e-11	2.85897179690764e-08	14.8353239881687	UP
PAQR8	-1.07807860536251	6.83774345257124	-7.36344731036277	4.87324738109258e-11	2.85897179690764e-08	14.8124808630222	DOWN
ELL2	1.39740236366444	6.46006681538967	7.34380876830378	5.36338553340004e-11	3.06785652510482e-08	14.7209466897773	UP
S100A9	2.079913894932	9.30735659074829	7.33281110595777	5.65891921704046e-11	3.15795296794843e-08	14.6697170047702	UP
CMTM2	1.95523794321394	7.90860443190842	7.3238913000195	5.91043973278502e-11	3.21978240681241e-08	14.6281823021552	UP
AQP9	2.47269175827001	7.62812800630788	7.26330420831772	7.93843782746388e-11	4.2095135530778e-08	14.3464422323318	UP
CSF3R	2.28107451913559	7.486815264574	7.2592825523278	8.09521837130346e-11	4.2095135530778e-08	14.3277647034249	UP
ALDH2	2.00790312129884	6.9062995031817	7.23585967693422	9.07130949564718e-11	4.57159985664577e-08	14.2190432304761	UP
PYGL	1.98747744331779	7.20194169905373	7.2331579015718	9.19115355794168e-11	4.57159985664577e-08	14.2065090740093	UP
SERPINA1	2.67162417280681	8.19702058087393	7.22207965047678	9.69919916731691e-11	4.72165270102576e-08	14.1551289330771	UP
CXCL16	1.97486540776603	8.74827349941729	7.16813788514457	1.25997058494086e-10	6.0058597882181e-08	13.9052860079329	UP
FOSB	1.71855341823828	7.93849378494709	7.15014308278562	1.37470648542518e-10	6.41903762990372e-08	13.8220647453528	UP
SLC7A7	1.94886189540232	7.61542759056557	7.13618873519968	1.47075974615496e-10	6.73019659840508e-08	13.757573432952	UP
FCER1G	2.73825947748346	7.86528340454721	7.12933709888131	1.52032882235456e-10	6.82061244224949e-08	13.7259220936683	UP
CDKN1A	1.69055231916678	7.58087854353535	7.11560718759798	1.62469826270044e-10	7.14867235588191e-08	13.6625245442086	UP
GADD45A	1.40343071160123	9.24380295487115	7.10131356282807	1.74090135907556e-10	7.51543831993374e-08	13.5965642596299	UP
CH25H	1.56189394151515	4.75000584596591	7.08781813108893	1.85816224714223e-10	7.87310226196559e-08	13.5343252773569	UP
NFKBIZ	1.71954156008827	9.61150309094669	7.07797051560917	1.94863634329629e-10	8.10632718811255e-08	13.4889328853207	UP
CCL3	2.56678380669671	9.30124549751648	7.05196222520152	2.20912146865689e-10	9.0258391433696e-08	13.3691438691018	UP
HAL	1.98699702634905	6.69742262734818	7.04229475985342	2.31450355817825e-10	9.15008526058345e-08	13.3246531133578	UP
LRG1	1.46252351369718	5.98178725514686	7.04184599211739	2.3195146202528e-10	9.15008526058345e-08	13.3225883064946	UP
MAP3K8	1.81415818054933	6.41274302689722	7.01906438416516	2.58853666105756e-10	1.00382574245758e-07	13.2178241611374	UP
MMP9	1.50878696780441	6.66016133928344	7.00745642256556	2.7372774865218e-10	1.04292194638894e-07	13.1644854805178	UP
VCAN	2.5305513239621	6.63478598342377	7.00419902872663	2.78051742699849e-10	1.04292194638894e-07	13.1495228580296	UP
ICAM1	1.95372163493466	7.52645033364078	6.99497018497613	2.90673386739819e-10	1.07267856267856e-07	13.1071430329757	UP
FOS	2.04334355436073	8.73467768717428	6.96812948488912	3.3069829164354e-10	1.20101220838162e-07	12.9839913575715	UP
CCL4	2.11427403198837	9.13283673285053	6.93582905519494	3.86157847549795e-10	1.38051430499052e-07	12.8359959839265	UP
RBP7	1.73930408439542	7.80151292518043	6.8873465447341	4.87127280731163e-10	1.7146880281737e-07	12.6142886732122	UP
GNA13	1.6783980294016	7.10149009088022	6.86109188865631	5.52299539146283e-10	1.91463840237378e-07	12.4944479963542	UP
TULP2	1.70793424126391	6.01568598887128	6.8543685936201	5.70332781421568e-10	1.94764388640679e-07	12.463784387053	UP
SULF2	1.84719029950417	6.65189581626524	6.82724543146876	6.49193922669149e-10	2.18434661039267e-07	12.340186415455	UP
IKZF5	1.35324489838254	8.64744160222798	6.81959886955772	6.73314548761814e-10	2.23267201096671e-07	12.3053723939801	UP
C5AR1	2.29757670604197	9.20493730012535	6.80992327096722	7.05110546990379e-10	2.30470418787712e-07	12.2613398767076	UP
RAB32	1.55541758482162	5.99945915941389	6.76726943780967	8.63940987226354e-10	2.78408025179422e-07	12.0674894808985	UP
NLRP3	1.897264379365	8.02809540079108	6.73920711819748	9.87249369445114e-10	3.13725910734781e-07	11.9401897503625	UP
BCL6	1.73637507455804	9.55534022895826	6.72666633264775	1.04783848835767e-09	3.26261333311527e-07	11.8833620754934	UP
CD36	2.15137696990373	6.58408009292628	6.72518861151364	1.05521585074532e-09	3.26261333311527e-07	11.8766684007679	UP
IER3	2.02543632404596	10.9464579265762	6.70249047694829	1.17520682481603e-09	3.54512852097204e-07	11.7739189781619	UP
MCEMP1	1.383302329294	6.95533658890001	6.70206547947674	1.17757765556763e-09	3.54512852097204e-07	11.7719963124103	UP
CCR2	-2.19410292645599	9.31152205335653	-6.69666150548299	1.20813918814466e-09	3.58989930191555e-07	11.7475528989024	DOWN
DYSF	1.79987939059114	7.15616982682824	6.67383846619996	1.34610157583167e-09	3.94856462243957e-07	11.64439865529	UP
ANPEP	1.36021012029605	6.47690936202475	6.66269554773043	1.41900927302318e-09	4.10973824895827e-07	11.5940825863958	UP
PELI1	1.81456337296721	9.75831694369315	6.65867194544503	1.44628399199654e-09	4.1363722171101e-07	11.575921559948	UP
ITPRIP	1.2481955949095	7.70414955522877	6.63811323433492	1.593945480688e-09	4.46694683256324e-07	11.4831908023695	UP
CCRL2	1.71853185178418	6.58656986281667	6.63718987450341	1.60091625992214e-09	4.46694683256324e-07	11.4790284598359	UP
AC079305.10	2.04697638641834	5.74151093548408	6.62825766488803	1.66992411376177e-09	4.60335707504449e-07	11.4387748010976	UP
CLEC7A	2.09873390778129	8.1395601803258	6.62331527624275	1.70936310119245e-09	4.65597949467658e-07	11.4165102760599	UP
CCR5	-1.44030385770057	8.38087671690828	-6.60176771701189	1.89234425575035e-09	5.09374547900799e-07	11.3195155096049	DOWN
CD163	1.98713750415338	6.04035527467653	6.56955465498772	2.20257448826772e-09	5.85987259204249e-07	11.1747339174577	UP
TMCC3	1.16782362286765	6.8884637036141	6.56228983309805	2.27920516521074e-09	5.99404760689906e-07	11.142119472937	UP
MGAM	2.05206185698756	7.75426261946919	6.54793519350224	2.43844921607486e-09	6.33996796179464e-07	11.0777169198013	UP
CLEC4E	1.26140958271821	5.0837447126589	6.49497297505769	3.12698489611167e-09	8.03881060932977e-07	10.8405727034911	UP
DDIT3	1.69185948285361	8.0631079450775	6.48195204641908	3.32377236165443e-09	8.44976795940594e-07	10.782385254875	UP
ZNF137P	-1.3732301089901	7.1314059475566	-6.47246172720231	3.47486040626815e-09	8.69177843057761e-07	10.7400042268037	DOWN
RGS1	1.77951304939905	9.67795188165812	6.47123089963689	3.49494587243505e-09	8.69177843057761e-07	10.7345095010263	UP
ANKEF1	-1.49557548514422	6.65695698018318	-6.46651508789898	3.5729685392265e-09	8.7902709868282e-07	10.7134607471868	DOWN
IGFBP7	1.27363901800845	6.6384626031099	6.445802793641	3.93652337019244e-09	9.58166539468118e-07	10.6210846975962	UP
SAMSN1	1.76880078705549	8.24683844406283	6.42681191374829	4.30183958847751e-09	1.03606410299332e-06	10.5364899454317	UP
PTX3	2.61470573253809	6.85715239917633	6.41261649540353	4.59658449730441e-09	1.09551930519088e-06	10.473321935436	UP
MAFF	1.28670846894011	7.55233535595811	6.40185055143005	4.83333545820758e-09	1.14006922972979e-06	10.4254522347226	UP
CREM	1.51589462876485	8.67179304222743	6.39604249366456	4.96601699844492e-09	1.15941294820837e-06	10.3996407870159	UP
KCNJ15	2.09473042768385	6.06991084443758	6.38428405465159	5.24573608307082e-09	1.21234789475415e-06	10.3474144885233	UP
MIR6883	1.70378867117223	7.84593291644821	6.36050114250637	5.85989624054223e-09	1.32980398313348e-06	10.241900028296	UP
GLT1D1	1.63950869201998	6.21617622265715	6.36012344569246	5.87020114932176e-09	1.32980398313348e-06	10.2402256508222	UP
LYZ	2.4331734721191	7.30712789577846	6.34670624383438	6.24810397670748e-09	1.40153548026536e-06	10.180772002078	UP
FCAR	1.85489261869727	4.51672099520763	6.31617168748279	7.19992725804997e-09	1.59936248217654e-06	10.0456620692451	UP
SECTM1	1.27292396501557	6.18394072175738	6.28765693944224	8.21730764698309e-09	1.77667726170569e-06	9.91973440203997	UP
IL13RA1	1.40584015392418	6.75271492005537	6.28746155497385	8.22474632061709e-09	1.77667726170569e-06	9.91887236226463	UP
CD33	1.51738524064641	5.55688040167167	6.28729455273751	8.23110969146869e-09	1.77667726170569e-06	9.91813555431843	UP
GPR84	1.18870934509807	4.29104388039515	6.25831203782663	9.41228334834651e-09	2.01264526177727e-06	9.79039064820678	UP
LOC100129518	2.35623970685896	9.11793329139212	6.23813305905821	1.03318668926435e-08	2.18354178348876e-06	9.70159636874235	UP
EPAS1	1.86421331122337	6.24870171140821	6.23666003833962	1.04023625174945e-08	2.18354178348876e-06	9.69511936407076	UP
CPVL	1.94138339436716	6.00919994254979	6.23455500168324	1.05039290091145e-08	2.18481723389581e-06	9.6858644611294	UP
RNASE1	1.48030167448662	6.19094598923571	6.2255295296814	1.09506001571596e-08	2.25720478915145e-06	9.64619863815963	UP
METRNL	1.09616904517768	6.54929396393223	6.19045875965376	1.28711090638363e-08	2.62938370875513e-06	9.4923014097633	UP
PLBD1	2.08551570887963	8.32170496800316	6.1739870269487	1.38842079838565e-08	2.81124494398795e-06	9.42015005653282	UP
MIR22	1.48043247839162	8.06266288685982	6.15348560536625	1.52554938959252e-08	3.06180438893657e-06	9.33046437165023	UP
SIK1	1.4579618781059	8.28267198362981	6.13919357826879	1.62895553512272e-08	3.24091327335721e-06	9.26801961499664	UP
IL1RN	2.28043397127782	9.75063893049565	6.12753867693667	1.71836889662897e-08	3.3739834143077e-06	9.21714427009347	UP
SIRPB1	1.8214450397975	5.7267441194673	6.12665623023815	1.72533242777098e-08	3.3739834143077e-06	9.21329399722494	UP
ID1	0.826173055209639	5.0312427241425	6.11911983480275	1.78594723734932e-08	3.46292142292817e-06	9.18042133580248	NOT
VNN1	1.7423033770903	5.72871061365379	6.09816652482355	1.96571733610546e-08	3.77946324790696e-06	9.08912031096347	UP
CSRNP1	1.16046190794192	8.27873122193423	6.09455305004441	1.99847250412092e-08	3.81042090785723e-06	9.07338919360413	UP
NFKBIA	1.71549753737991	10.7862813296662	6.08241755837825	2.11246142872026e-08	3.99447251976195e-06	9.02058827262284	UP
LILRB2	1.33465507251641	8.11072647416822	6.0574304485884	2.36770860576345e-08	4.44042400818588e-06	8.91201919791138	UP
ASGR2	0.917139172939785	5.98950025277449	6.05372851212651	2.40802185001909e-08	4.47931218930381e-06	8.89595137632947	NOT
C9orf72	1.62839432073031	7.18803222795773	6.04301216063585	2.52856954749971e-08	4.66561864893494e-06	8.84946332005501	UP
LINC00528	1.34120071849176	7.31526577264304	6.02423814337537	2.75424316508314e-08	5.04136668936818e-06	8.76811072660354	UP
GIMAP7	-1.61143840311927	10.2301703570495	-6.00726738819658	2.97523502860556e-08	5.40264900432501e-06	8.6946713407359	DOWN
CTD-2541M15.1	-1.42728820090536	8.50170449702663	-6.004611600206	3.01136283712993e-08	5.41456913237947e-06	8.68318722914231	DOWN
GPR97	1.13639649149612	5.39843285716871	6.00331703350629	3.02912958454796e-08	5.41456913237947e-06	8.67759012946037	UP
CTD-2528L19.6	-1.67265419624156	5.68541419555414	-5.98692628933166	3.26320096025316e-08	5.77396322362205e-06	8.60677213101468	DOWN
RAB20	1.3161989610656	5.60315516868243	5.98575045953755	3.28066092251253e-08	5.77396322362205e-06	8.60169525131939	UP
GNA15	1.01508954485567	6.40290015667785	5.97997122337764	3.36782259149263e-08	5.88212067888178e-06	8.57674892384255	UP
ADIPOR1	0.945842721116266	9.22915678569387	5.97469818103309	3.44933595751686e-08	5.97884899302923e-06	8.55399730116682	NOT
SIRPA	0.941592234058774	6.1595843550945	5.96751714985661	3.56347402202341e-08	6.13024703939064e-06	8.52302818445298	NOT
ARHGEF40	1.0421103152688	6.06279995819881	5.96526231553133	3.60007401668133e-08	6.14699205236334e-06	8.51330747759397	UP
PILRA	1.42780553593347	7.48932317445968	5.95925065326321	3.69947155078243e-08	6.269919191252e-06	8.48739921177196	UP
LOC339988	-1.02699941148023	8.3284314702014	-5.9400633456045	4.03512676119638e-08	6.78850737471861e-06	8.40478952152541	DOWN
PLAU	1.42338506510945	5.98338191510994	5.93783634149933	4.0759749062802e-08	6.80717560990446e-06	8.39520934154482	UP
P2RY13	1.89385367404923	5.15519525693536	5.90945550270308	4.63356203330399e-08	7.68231154507213e-06	8.27326732991519	UP
CHP1	1.14048580918971	6.73069855921805	5.90563947380262	4.71403899282639e-08	7.75951166588977e-06	8.2568921926539	UP
SLC11A1	1.1514788512051	4.43216774296478	5.90207104471452	4.79053731352015e-08	7.77623360704981e-06	8.24158405214887	UP
LIN7A	1.07344010706564	6.08703727396245	5.90107783480729	4.81204562007683e-08	7.77623360704981e-06	8.23732407483502	UP
CISH	-1.39253596627906	8.49266597951839	-5.89806816598262	4.87780265015957e-08	7.77623360704981e-06	8.22441736810376	DOWN
WDR86-AS1	-1.05400926946306	6.07762687660353	-5.89799808942323	4.87934420506503e-08	7.77623360704981e-06	8.22411688781515	DOWN
TRIB1	1.33644474114765	9.84757250503984	5.89732691751877	4.89413303940198e-08	7.77623360704981e-06	8.22123906469019	UP
IDI1	0.821147305965889	10.6987246033728	5.88188858712033	5.24673997445705e-08	8.27899383555705e-06	8.15508600750897	NOT
ANXA3	1.81558101014889	5.46604937183048	5.87232327696272	5.47762024029037e-08	8.58410623957833e-06	8.1141400391182	UP
EMR2	1.78999169147453	5.52369374189433	5.86973678666653	5.54174823144676e-08	8.62552377792529e-06	8.10307356103305	UP
FCGR2A	1.37569820085144	4.70222717356054	5.85531600488828	5.91305283447251e-08	9.14126005761696e-06	8.04141585161986	UP
SNN	1.16821589105222	9.0635029821241	5.85184665907295	6.00596901805559e-08	9.22258866665181e-06	8.02659307441203	UP
RP11-214K3.19	-1.15240437616895	8.03706103274365	-5.84878869964707	6.08905657305535e-08	9.25375585768608e-06	8.01353143046299	DOWN
C15orf48	1.93589267165551	7.62092849699836	5.848128035597	6.10715530817569e-08	9.25375585768608e-06	8.010709926171	UP
SOCS3	0.725141695191439	6.63179070906943	5.84093922127251	6.30754196499221e-08	9.49451053677774e-06	7.98001846288015	NOT
IRS2	1.47283847825018	10.0287868133857	5.83318298295414	6.53099605563032e-08	9.76661370933476e-06	7.94692480051784	UP
BCL2A1	1.8273178820139	10.4768363591321	5.83113466581861	6.59129453593713e-08	9.79278045339231e-06	7.93818874265172	UP
PIM3	0.915429610730122	10.6526753684405	5.82128838410884	6.88887294983066e-08	1.01688653607823e-05	7.89621504969539	NOT
FCGR2C	1.29955142204911	8.01968433673881	5.80407902594847	7.44100639091305e-08	1.09134760400058e-05	7.82293561495429	UP
SRGN	1.79838503539211	9.0770404006823	5.80136022983687	7.53212372304667e-08	1.09767510053062e-05	7.81136827896996	UP
WDFY3	1.35662199261473	6.05832233996279	5.79162011622575	7.86764214798301e-08	1.13704755688794e-05	7.76994979127655	UP
LILRB1	0.872789311640481	6.9302277620616	5.79065474958711	7.90168538221949e-08	1.13704755688794e-05	7.76584654608918	NOT
MEF2D	0.717382638924347	7.6758665308724	5.78685791947618	8.03698865531328e-08	1.1492893777098e-05	7.74971152979518	NOT
RNF175	1.43857313774151	7.93258165527068	5.75987618791618	9.06629854088306e-08	1.28842801624475e-05	7.63519885294136	UP
CXCL2	1.55099171469763	4.63787005191536	5.75645143676366	9.20587521476077e-08	1.30018780810942e-05	7.62068268255032	UP
VWF	1.5051111627103	5.99365449166124	5.75221122651282	9.38161316517836e-08	1.3168791976643e-05	7.60271598015859	UP
RNASE2	1.96606413593152	6.50779006541607	5.73848538839265	9.97338952435792e-08	1.39140946534945e-05	7.54460130060825	UP
BCL10	1.89760510320131	7.04242560263439	5.72652323340181	1.05189137328877e-07	1.45862270429377e-05	7.49400990500758	UP
RAD54B	-1.18893580221271	7.15667460689658	-5.71651226814965	1.09978926440859e-07	1.51585411865473e-05	7.45171085247569	DOWN
THAP2	-1.15832723647205	4.83465074330563	-5.71407429389633	1.11177435899195e-07	1.52319744513388e-05	7.44141531057896	DOWN
ADM	1.88974378446234	8.56436084568876	5.71222561167586	1.12094789446316e-07	1.5266242753165e-05	7.43360979825821	UP
ZNF544	-1.18905048785821	8.51324231744434	-5.70027466107065	1.18206998510957e-07	1.60034090291757e-05	7.38318079215949	DOWN
HCAR3	1.96877106455743	7.77758935182596	5.69556796923377	1.20702983955945e-07	1.61775441976731e-05	7.36333458464354	UP
SLC15A3	1.15294504415363	6.07397640961001	5.69409468104823	1.21494856652786e-07	1.61775441976731e-05	7.35712400908782	UP
CD300LF	1.73156212169469	5.68816905664915	5.69340189661561	1.21868979799659e-07	1.61775441976731e-05	7.35420388708516	UP
NR4A3	1.12863879223298	3.58017540671981	5.69256678691242	1.22321466179958e-07	1.61775441976731e-05	7.35068409277584	UP
HSD11B1	-0.973807698087409	5.79723558307857	-5.68250807504002	1.27902841217608e-07	1.68184885463154e-05	7.30830924556979	NOT
LOC100631377	-1.17147266592666	8.11484859565418	-5.68103865989288	1.28738843663683e-07	1.68316842458575e-05	7.30212210804351	DOWN
LILRB3	0.998995423767113	7.96109668906558	5.67940420591165	1.29675044438649e-07	1.68577557770244e-05	7.29524099854132	NOT
GADD45B	1.563328399525	8.91844970143189	5.65207130659944	1.46358443331183e-07	1.89191027311722e-05	7.18031615710967	UP
CATIP-AS1	0.831683678041867	6.0349939243352	5.64997769310444	1.47719878233735e-07	1.89878135617296e-05	7.17152480850762	NOT
FAM49A	1.60226983580852	7.03558455583224	5.63672574422315	1.56630202507706e-07	2.00206649909291e-05	7.11591644576808	UP
FPR2	1.68930283836012	5.99799064904492	5.62368916790275	1.65909533279314e-07	2.10889451190594e-05	7.06127651706855	UP
FOSL2	0.52613325109104	5.91261749425235	5.61515124829161	1.72276829822509e-07	2.1765903445961e-05	7.02552661977728	NOT
TSC22D3	0.531497792349698	6.73041985021971	5.61402051439598	1.73137868320145e-07	2.1765903445961e-05	7.02079409860625	NOT
TP53BP2	0.991908328236052	8.56365641153536	5.60745783286858	1.7821924858908e-07	2.22822754520117e-05	6.99333656725632	NOT
FOLR3	1.69468030496131	6.09503184823736	5.60151804912023	1.82944262502474e-07	2.27487213372642e-05	6.96849933037692	UP
BRE-AS1	1.13716959572895	5.07893354471347	5.5949620463257	1.88302175278623e-07	2.32883987587832e-05	6.94110102492758	UP
GCSAM	-1.04146959806135	6.2285793008462	-5.57131821104593	2.08934315822742e-07	2.57011674517437e-05	6.84242768218634	DOWN
TM6SF1	1.62476897479168	5.76822115147336	5.56423518031304	2.15535629163219e-07	2.6371418156441e-05	6.81290985769731	UP
SLC24A4	1.49768421352213	5.70658196417593	5.54172255015305	2.37904330494082e-07	2.89534632005563e-05	6.71921991734899	UP
TSIX	-2.99107111031607	6.83473630713364	-5.52567841593231	2.5521911728837e-07	3.08963672145921e-05	6.65257025607368	DOWN
CSF2RA	0.903694703665522	4.62840449562668	5.52247496795353	2.58821321288047e-07	3.11675359530027e-05	6.63927474568868	NOT
CRTAM	-1.44172291641847	6.66581249818445	-5.50926222667209	2.74212657304884e-07	3.27859433155237e-05	6.58447955820318	DOWN
LOC153682	-1.38920345517036	6.83621165539037	-5.50850051860083	2.75126797053346e-07	3.27859433155237e-05	6.58132273927812	DOWN
CST3	1.33803702407367	6.90029948977986	5.50366636327196	2.80998364288425e-07	3.33121376938817e-05	6.56129343156479	UP
RIN2	1.63774877356211	5.87759215814025	5.49834173830091	2.87607797411349e-07	3.39199299215034e-05	6.5392426574273	UP
CYP4F3	1.4307856271927	6.07153877834202	5.49419076776029	2.92865817982153e-07	3.43629226432393e-05	6.52206010445458	UP
ASGR1	0.784011063645299	6.20337771245843	5.49059677162367	2.97494308818595e-07	3.47279070702524e-05	6.50718861374872	NOT
ELOVL4	-1.35437975341864	7.79078061588041	-5.48915253046431	2.99374379343888e-07	3.47699786770972e-05	6.5012139750375	DOWN
VNN2	1.29296747999059	9.02052094832917	5.48483320972025	3.05066880297372e-07	3.5252172834363e-05	6.48335045061432	UP
CD14	1.66334484029656	6.77812395950109	5.47982694969359	3.11797466700839e-07	3.5848874563393e-05	6.46265522142054	UP
NUPL1	1.03018539802956	8.46431889995444	5.47140049727774	3.23456198680833e-07	3.70033891290873e-05	6.42784392338835	UP
EIF1	0.793075079378354	12.6232613527577	5.46862895945948	3.27383382976704e-07	3.72663273756567e-05	6.41640036460574	NOT
PLIN2	0.980766527013461	8.68572321800244	5.46050516993173	3.39165578605916e-07	3.83017182180241e-05	6.3828753062003	NOT
MME	1.66776115732448	5.79000618379016	5.460057146586	3.3982730761621e-07	3.83017182180241e-05	6.38102718385777	UP
JDP2	0.781854840328838	6.12031632596845	5.45880829008803	3.41678546823364e-07	3.83215938790126e-05	6.37587600334643	NOT
RP6-99M1.2	1.53443765287913	7.28773833053329	5.45682677545766	3.44636127314972e-07	3.8464754112032e-05	6.36770409952958	UP
SLC7A5	1.24143535475409	9.15087361026754	5.45010120769817	3.54862798600567e-07	3.94050543977468e-05	6.33997915746958	UP
PPIF	1.26248935670888	8.5984153273026	5.44903860164532	3.56505518371223e-07	3.94050543977468e-05	6.33560041996519	UP
SLC25A37	1.13952238359423	9.57001115542163	5.44700100299512	3.59676371267864e-07	3.95644008394651e-05	6.32720525042086	UP
PDGFC	1.67857213912692	5.67505810249756	5.43732605136701	3.75113120099412e-07	4.10650152529882e-05	6.28736605160372	UP
BTBD19	1.41538726983071	5.4796627112104	5.4341261823882	3.8035998665057e-07	4.12724369565884e-05	6.27419805759462	UP
LY9	-0.809402947893734	7.70966336853397	-5.43397141884965	3.80615568087419e-07	4.12724369565884e-05	6.27356128486944	NOT
ZFP3	-1.2740958415583	5.83341314968687	-5.43200209634288	3.83882490678143e-07	4.1430336729792e-05	6.26545937768523	DOWN
KCNJ2	1.82312120556236	8.24735007387709	5.42963484542173	3.87845891499326e-07	4.14892461447301e-05	6.25572244880937	UP
XIST	-3.7764221553173	6.3458219879859	-5.42951060115983	3.88055012018018e-07	4.14892461447301e-05	6.25521147252939	DOWN
LPAR5	-1.84934214389729	7.48573949827434	-5.41359788326512	4.15771122990149e-07	4.42457827628586e-05	6.18981944539841	DOWN
LRRC32	0.685814048773799	4.84727269424275	5.41229694337335	4.18120884419547e-07	4.42898418311075e-05	6.18447789356094	NOT
CD93	1.03293514954552	6.44572331840646	5.4091336264948	4.23888847228279e-07	4.46939024174333e-05	6.17149245474105	UP
PTAFR	0.860321150435042	6.03539918192582	5.40189574375909	4.3738090708884e-07	4.59049318999663e-05	6.14179626243618	NOT
CXCL1	1.84894725267319	7.85864895290815	5.38312947841745	4.7435111643198e-07	4.93504862443539e-05	6.06490040467033	UP
JUN	1.24352226866465	9.84035087431066	5.38304517583625	4.74523906195711e-07	4.93504862443539e-05	6.06455529639205	UP
CLIC5	-1.2480003763033	6.99305052459591	-5.35104243065568	5.44769631165122e-07	5.63996794618008e-05	5.93375823183902	DOWN
LPCAT4	-0.617917739606219	6.93647984950435	-5.34878469857085	5.50092647456621e-07	5.66942332153491e-05	5.92454678946386	NOT
AGAP2	-0.511237823959342	7.05545853032341	-5.3416650104359	5.6721399606505e-07	5.81966647083782e-05	5.89551269829005	NOT
RNF103	1.38123280783383	8.54164273371681	5.33576599970391	5.8179381594761e-07	5.94260826289345e-05	5.87147255356039	UP
IGIP	-1.22882778856468	8.03223514946095	-5.3307795000852	5.94403677623271e-07	6.04442495289797e-05	5.85116249867752	DOWN
TNFAIP6	1.55390578055655	6.22901801265331	5.32020083487787	6.22046505383833e-07	6.269055273025e-05	5.80811001050888	UP
EDN1	1.0052810100521	6.66714780694127	5.319645495219	6.23531869591826e-07	6.269055273025e-05	5.80585121670911	UP
NECAB2	0.753859467385716	5.23533660342176	5.31920461843043	6.24713549934309e-07	6.269055273025e-05	5.80405808258932	NOT
SLC8A1-AS1	1.41988191842177	5.02571192970562	5.31268664073717	6.42441311804988e-07	6.41226547978467e-05	5.77755770433969	UP
TMEM68	-1.13482173519651	6.71426754920741	-5.31190874832326	6.44589624279053e-07	6.41226547978467e-05	5.77439619381303	DOWN
LILRA6	0.696565580958919	5.91735010357646	5.30051104348032	6.76884026982673e-07	6.70437512439981e-05	5.72810291537845	NOT
B3GALT2	-1.57216485681395	6.48637397152609	-5.29480806817527	6.93631430725988e-07	6.84064100647009e-05	5.70496014471345	DOWN
CHI3L1	2.11287330440527	5.71524670698919	5.27608844106252	7.51500699374953e-07	7.36040978727667e-05	5.62909259261691	UP
TMEM204	-1.19841739637458	8.32378740775416	-5.27569409027978	7.52769182789659e-07	7.36040978727667e-05	5.62749595789055	DOWN
FCGRT	0.886444671838052	7.9195893660853	5.2653784934613	7.86704206208294e-07	7.65948605874287e-05	5.58575408365723	NOT
IDI2-AS1	1.02782656872338	6.90851995677787	5.26171962926444	7.99096293890872e-07	7.7471708492471e-05	5.57095948700826	UP
LOC283588	-0.990394741909847	8.80215833217137	-5.25961860799393	8.06298185070185e-07	7.78400948287166e-05	5.56246661093708	NOT
TBXAS1	0.848998018903127	7.36193887830569	5.24842403027194	8.45753505807003e-07	8.13060513145556e-05	5.51724713900409	NOT
HIVEP1	1.29574488326909	5.45937366812186	5.24169399864583	8.70375023102921e-07	8.33229310819867e-05	5.49008772849873	UP
SSH2	1.28004736962989	7.29334458426259	5.23716329066479	8.87343415457131e-07	8.45934056069131e-05	5.47181480435985	UP
TMEM176B	1.40692246746746	5.78589513712517	5.23535855824734	8.94192134416944e-07	8.4892597657509e-05	5.46453855558826	UP
LOC100507006	0.688447484609524	6.56656864867858	5.23066289148753	9.12254463654354e-07	8.62495129273207e-05	5.44561334751685	NOT
RP11-96D1.11	-1.02221343761751	7.1111920469897	-5.22320710233394	9.4166856717264e-07	8.86641021272017e-05	5.41558346935842	DOWN
GRINA	0.626359125650708	6.37454131094421	5.22154777470358	9.48339799899907e-07	8.89262894332372e-05	5.40890342964633	NOT
SKIL	1.25730015009257	5.78253274451239	5.21192770512187	9.87936173331743e-07	9.22611414115521e-05	5.37019898857655	UP
BTG1	1.21338239175692	9.31022495058582	5.20341133611337	1.02433391555286e-06	9.52713820644289e-05	5.33596867899448	UP
BMX	0.826713561027609	4.71134055287903	5.19884382236357	1.04439102226671e-06	9.6466749736983e-05	5.31762325614246	NOT
LOC101928290	1.010075646763	5.91945343410675	5.19856705704182	1.04561861603024e-06	9.6466749736983e-05	5.31651192086861	UP
RAB22A	-1.24925821468486	9.70697141372718	-5.1885654231689	1.09093893778778e-06	0.000100243706411985	5.2763734255023	DOWN
AK026714	1.34774127963349	9.90184755204516	5.18696693133782	1.09835775690533e-06	0.000100521701911976	5.26996243000644	UP
GIMAP8	-1.72951683223341	8.20691455739872	-5.18491083173353	1.10797286392121e-06	0.000100919621542722	5.26171777716469	DOWN
OSCAR	1.09357775156216	5.05748382690793	5.18415515713929	1.1115273002083e-06	0.000100919621542722	5.25868810107305	UP
PDZD8	0.984420787419471	9.11553994250484	5.16551922471593	1.20279317687664e-06	0.000108774339474061	5.18405178919945	NOT
TYROBP	1.73634155607287	9.56218819692361	5.14183253809327	1.32940440727161e-06	0.000119751074166829	5.08940890147187	UP
LPCAT2	1.56907039030949	4.59568371173329	5.13529047539861	1.36660718638647e-06	0.000122298326263567	5.06331326198169	UP
UBR4	1.06260442921429	3.88804780762752	5.13498431672368	1.36837288127067e-06	0.000122298326263567	5.06209249258166	UP
STX11	0.459982065733762	6.88925374792843	5.13263220428222	1.38201256135003e-06	0.000123036760325637	5.05271513320737	NOT
CD55	1.21523739349312	9.80379566398808	5.127715356279	1.41095479440633e-06	0.000125126533705491	5.03312071055537	UP
LINC00260	-1.01920497688823	6.65017923567982	-5.12426299104497	1.43162912619986e-06	0.00012646978535696	5.01936894202959	DOWN
THBS1	0.718043004960485	5.782202440613	5.11899464847558	1.46374920793452e-06	0.000128809930298237	4.99839389276844	NOT
GIMAP4	-1.62940695569186	9.64089664887319	-5.1169280073722	1.47654019730321e-06	0.000129437700054779	4.99016929350505	DOWN
LILRA3	0.991150778534049	6.77846998333048	5.11329760792515	1.49927422873906e-06	0.000130928986082251	4.97572605359113	NOT
ALDH1A1	1.48088861665588	5.54758024814873	5.11150801153686	1.51060621148887e-06	0.000131416996649678	4.96860847167654	UP
MXD1	0.997499259962876	6.60531975254397	5.10490153509318	1.5531674713102e-06	0.00013460784751355	4.94234566353738	NOT
ZKSCAN7	-1.39442291284891	7.19132608538585	-5.10335116661097	1.56332369961975e-06	0.000134976778291698	4.93618530961833	DOWN
PZP	-0.804057064911658	6.88666162980334	-5.10006500664077	1.58506546931296e-06	0.000136339465931882	4.92313140781067	NOT
DENND3	0.72097312336465	5.90440228383504	5.07831743566034	1.73656889803796e-06	0.000148811596955462	4.83686459494019	NOT
UHRF1BP1L	1.41952389673506	7.03537534827169	5.07092368031382	1.79122466531961e-06	0.0001529224639646	4.80758437180129	UP
TPBG	-1.08589726099343	7.32898511639149	-5.06885980870661	1.8067782073575e-06	0.000153676897339552	4.79941561257117	DOWN
HN1L	-1.02657161768268	9.32592890286533	-5.06124666231628	1.86529854993832e-06	0.000158066780824403	4.76929972388066	DOWN
LOC100128751	-0.959439893263001	7.33282214402184	-5.05761799431485	1.8938375294725e-06	0.000159892998798269	4.75495483634265	NOT
PDE7A	-1.2623403266535	8.8479921257382	-5.05362114837139	1.92576487616023e-06	0.000161617071902292	4.73916142630322	DOWN
RP11-53O19.3	-1.13253057562734	7.5955920400202	-5.05329595600675	1.92838551701599e-06	0.000161617071902292	4.7378767603129	DOWN
RELT	0.976654433815254	6.71996557968742	5.04928297460298	1.96101263169748e-06	0.00016321119515291	4.72202754034607	NOT
ZNF786	-1.07674113720681	7.07629091135068	-5.04920242388466	1.96167301866479e-06	0.00016321119515291	4.72170948177387	DOWN
ZNF385A	1.07713147950161	5.8297838281504	5.02623013255229	2.15912852773583e-06	0.000178988625777521	4.6311238003509	UP
MPP1	1.25099998337204	7.34800414176514	5.02297093003165	2.18866677653668e-06	0.000180782295477109	4.61829160125839	UP
FAM220A	-1.01231163846097	8.43654513372362	-5.01761196455845	2.2380933316959e-06	0.000184199911615835	4.5972028372718	DOWN
TIMP2	0.995009644166227	6.28611288046037	5.01384997374743	2.27343872342981e-06	0.000186438272373025	4.58240647011359	NOT
UMPS	-0.796873402969653	7.78009120047124	-5.00207196354249	2.38765051390245e-06	0.000195105156278886	4.53612453301352	NOT
LGALS2	1.10423466469364	6.59163637848084	5.00118889081814	2.39643544551304e-06	0.000195126131648891	4.53265707521976	UP
KLRG1	-0.89424695625851	8.50509546170889	-4.99569162295019	2.45183537943399e-06	0.000198929054898758	4.51107975554712	NOT
ABCA1	0.963823799004584	5.55402643935408	4.99448904639626	2.46411987837532e-06	0.000199219303241086	4.50636139857829	NOT
SIGLEC5	1.21619912518189	5.98097239046722	4.98857963283803	2.52536184450734e-06	0.000203451686627915	4.48318537150175	UP
HLX	0.46106866066668	6.57768680367278	4.9808298121402	2.60792770448603e-06	0.000209366266240843	4.45281618447322	NOT
CYP27A1	0.69900318295416	6.40233148979933	4.96009335522209	2.84199273117684e-06	0.000227359418494147	4.37169464239248	NOT
RARA-AS1	0.878300055427391	4.85830794996242	4.95381495097534	2.91680901720729e-06	0.000232531673566909	4.34717322126961	NOT
GIMAP6	-1.49607479222611	9.97162633796838	-4.95220351434958	2.93631874638806e-06	0.000233274211518607	4.34088246586963	DOWN
EGR1	1.62505817186059	5.4421594093481	4.94729837244949	2.99649061894254e-06	0.000237230814399327	4.32174122661703	UP
FCGR3B	1.48932301685862	9.32028998742902	4.94568213645403	3.01657878878111e-06	0.000237997664439006	4.31543670954382	UP
PDE4B	1.09319993988519	10.4800627531743	4.94289446175977	3.0515352058794e-06	0.000239928266359177	4.30456561601096	UP
SPI1	0.992420885482422	6.97599844264241	4.94030319249773	3.0843821748632e-06	0.000241680356715308	4.29446374152119	NOT
LILRA2	1.73292906356848	6.33644999225214	4.93174322519675	3.19535298981716e-06	0.000249521079887429	4.26111594211732	UP
GRN	0.879732860054087	6.79392538068837	4.92409666742063	3.29776119484669e-06	0.000256642095707797	4.2313559989335	NOT
FCGR1A	1.09286226459454	6.76753912816046	4.92227788163462	3.32258591767988e-06	0.000257697511174629	4.22428148672109	UP
NFKB2	1.01079949407415	6.84416638544471	4.91454604132104	3.43016323664021e-06	0.000265043168448043	4.19422461307477	UP
PHC2	0.886921086671088	7.97241824194704	4.913674672394	3.44249748921197e-06	0.000265043168448043	4.19083902736409	NOT
RP4-781K5.2	0.58762174825055	7.07551652496457	4.91300203030655	3.45204826038097e-06	0.000265043168448043	4.1882258156318	NOT
CTD-2547L24.4	-0.551146274486464	6.50348579080443	-4.91137157029441	3.47530609479543e-06	0.000265082533822059	4.18189238150947	NOT
DENND2D	-1.36193659971072	9.49572576377416	-4.9113417752578	3.47573252389064e-06	0.000265082533822059	4.18177665610402	DOWN
TMEM176A	1.23528509008606	5.8487775691382	4.90737232951099	3.5330010746808e-06	0.000268555031856135	4.16636292329195	UP
HK3	0.850451750042311	5.84744457081102	4.90496625178286	3.56816015515704e-06	0.000270329484602626	4.15702356284743	NOT
KCTD12	1.43631455939463	7.98398150488891	4.90317302035884	3.59458510058224e-06	0.000270933104691681	4.15006480997452	UP
ZNF331	1.15787139676116	8.60660090592098	4.9028199383444	3.59981048191744e-06	0.000270933104691681	4.14869483328708	UP
EOMES	-1.40406667710979	9.66608048465832	-4.90105678639583	3.62601475315491e-06	0.000272010549351424	4.14185460482483	DOWN
ASAH1	1.10595419720787	7.71563250636653	4.89573184316968	3.7062864660492e-06	0.000277123641644463	4.12120528782248	UP
JUND	0.517309553206693	7.08260442742303	4.89431869694225	3.72787776406994e-06	0.000277830108279871	4.11572760580867	NOT
TSPAN16	1.09316417342281	7.3769421256566	4.89162667259198	3.76934794167053e-06	0.000279751849676815	4.10529534859406	UP
RLF	0.933999335423601	9.42548786654672	4.89106111010704	3.77811720061783e-06	0.000279751849676815	4.10310409712181	NOT
CFD	0.860842255825368	6.4035466675086	4.88211009498324	3.91957705390087e-06	0.00028929007417178	4.06844419153933	NOT
FBXL4	-1.02449186782458	7.42518807295203	-4.87455943283741	4.04290004201807e-06	0.000297432646178049	4.0392367060845	DOWN
DPH5	-0.534097593669723	10.1561301104533	-4.87127102346256	4.097780756147e-06	0.000300503922117446	4.0265250754945	NOT
LOC100996286	-1.02429231692636	8.75344716365052	-4.86260051600044	4.24598015278033e-06	0.000310377079538703	3.99303354809087	DOWN
C8orf60	0.557362272943509	5.87555573796087	4.86107708408433	4.2725519595032e-06	0.000311324805202016	3.98715275447628	NOT
CLUAP1	-0.837337971333	7.33581710794284	-4.85436112922113	4.39163212241515e-06	0.000317173581408058	3.96124105959866	NOT
ATG2A	0.841947569593887	7.01493146832453	4.85422386599452	4.39409926414584e-06	0.000317173581408058	3.96071169486755	NOT
S100A8	1.77546504884159	11.0754490685721	4.8542067665527	4.39440670045255e-06	0.000317173581408058	3.96064575037784	UP
SYTL3	1.13442816664564	7.22538833050173	4.85277915665833	4.42014803905111e-06	0.000318028261426067	3.95514063266519	UP
PLA2G7	1.30058429024709	4.3033614519662	4.84783025676817	4.51052182168177e-06	0.000323513289279244	3.93606446382639	UP
TLR8	1.41178329744442	4.97207799070234	4.84641963836258	4.53660894496171e-06	0.000324367539564762	3.93062923633715	UP
RP11-373D23.2	1.36297748420687	8.97490366125878	4.83376290246331	4.77733105238509e-06	0.000340515060680906	3.88190518904144	UP
SLAIN2	-1.0048400791902	6.12746964506134	-4.8321862154178	4.80817445085171e-06	0.000341649165948718	3.87584096716184	DOWN
ZNF623	-1.05608798690179	6.32527874207377	-4.82789243746973	4.8931543911266e-06	0.00034661106027547	3.85933248787368	DOWN
IL6ST	0.727916534889854	8.86760618627076	4.82072776690425	5.03821340871343e-06	0.000355784946886924	3.83180625715058	NOT
KRMP1	0.770266046874813	6.54405573029407	4.81878208731591	5.07832252392384e-06	0.000357513905684238	3.82433541890004	NOT
LOC645984	1.35261980463405	5.74060892299865	4.81685175107014	5.11842186875736e-06	0.000359231571647756	3.81692533055148	UP
PARP11	-0.93661432479361	7.45513286229504	-4.81404411116238	5.17729530584793e-06	0.000361765716761519	3.80615075454628	NOT
MARCKS	0.918371470489356	6.516310198205	4.81362443264025	5.18615188364416e-06	0.000361765716761519	3.8045405324141	NOT
TRIM68	-0.979384235704249	9.2246348405326	-4.81251083334229	5.20972385053462e-06	0.00036184091897547	3.80026829538932	NOT
COG6	-1.06589692592797	8.4077500467181	-4.81208056228803	5.21885940830005e-06	0.00036184091897547	3.79861775727409	DOWN
CXCL3	1.43029574340521	6.51120217763654	4.81037924795283	5.25513456394255e-06	0.0003626974393313	3.79209233466078	UP
CRABP2	0.509333088674223	6.29692355705444	4.81001571831295	5.26291738889824e-06	0.0003626974393313	3.79069819462175	NOT
CHMP4B	0.720352775808682	7.51187313247299	4.8088178022079	5.28864296712126e-06	0.000363375829092295	3.78610463380516	NOT
SDCCAG3	-0.615193082810915	7.23219853581217	-4.79425705428321	5.6112735872178e-06	0.00038438904094474	3.73032614665632	NOT
FGD4	1.241580279717	5.11548086801988	4.7907444779869	5.69192059890507e-06	0.000388749681501337	3.71688604139013	UP
GGPS1	-0.780773900263829	6.53574058308606	-4.78878277085824	5.73744917932672e-06	0.000390692967925581	3.70938265427809	NOT
RNF19A	0.82615538647831	8.55839857263352	4.78212404438331	5.89464235607032e-06	0.000400205985480383	3.68392772487677	NOT
FPR1	1.26029046796235	4.76648540475774	4.77280258243097	6.12173893547623e-06	0.000414394635632237	3.64833066322823	UP
MIR6732	0.926472448502723	6.09569915078436	4.77072913101221	6.17339705637429e-06	0.0004166587747783	3.64041837991169	NOT
SCML1	1.24812615900003	6.82876662799935	4.76948391693816	6.20462356922329e-06	0.000417252966493284	3.63566767557585	UP
PLOD1	0.623157801856747	5.94295667509461	4.76892561330321	6.21867401985183e-06	0.000417252966493284	3.63353790248905	NOT
TNNI2	0.487325693892505	5.85339899646373	4.75697479807287	6.52694789774907e-06	0.000436265007259115	3.58798612471894	NOT
ANKRD46	-0.867008387747221	9.0995621824979	-4.7560707874024	6.5508612918843e-06	0.000436265007259115	3.58454329384093	NOT
ZNF30	-0.86217822515454	6.73015184483788	-4.75575521005106	6.55922913011956e-06	0.000436265007259115	3.58334154639591	NOT
MCF2L-AS1	-0.53854845536772	5.84060217511594	-4.75476170093268	6.58564079309098e-06	0.000436752061872237	3.57955849775984	NOT
C10orf11	0.624780881831411	5.51659549302946	4.75403461725849	6.60503513667492e-06	0.000436772265685324	3.57679024715486	NOT
CR2	-0.88660560620923	5.76273090333954	-4.74508607247545	6.84831744082572e-06	0.000451554763821592	3.54274181079764	NOT
CXCR1	0.956094012790642	6.71704891194798	4.74339743086866	6.89519167046683e-06	0.00045257046169247	3.53632117552248	NOT
THNSL1	-1.06517987318909	4.13193019002207	-4.74310710670938	6.90328195501188e-06	0.00045257046169247	3.53521743494936	DOWN
DAPK2	0.808403590679562	6.91009812309729	4.74237787637209	6.92364362211673e-06	0.000452608474497231	3.53244526823859	NOT
ATP6V0C	0.81307315691817	7.47698429442553	4.73046141501536	7.26475260781929e-06	0.000473554244065258	3.48718272344265	NOT
PTP4A1	1.0865466323403	8.45753404280649	4.72715880868341	7.3621403302619e-06	0.000478539121467024	3.47465100638382	UP
G0S2	1.30511726019141	10.3369825762915	4.71721385941007	7.66311052095249e-06	0.000496691129516694	3.4369481801461	UP
PHLDA1	1.12697995413473	6.54436399655469	4.71433108441949	7.75256278997605e-06	0.000501069595013142	3.42602847598493	UP
FFAR2	1.08823227874195	5.9364732865449	4.70106189182935	8.17753508744681e-06	0.000527047895213473	3.37582016544519	UP
ZNF703	0.810699882593398	6.00977646921375	4.69954290790001	8.2276013122235e-06	0.000528785162987847	3.37007829076353	NOT
MMRN2	0.988398391078798	4.46616225028648	4.69747121508277	8.29636450166226e-06	0.000531710979826422	3.36224902362843	NOT
ASF1A	-1.29935456956154	8.7101418446361	-4.69147368207165	8.49859060329901e-06	0.000542604362982972	3.33959566373514	DOWN
DMXL2	1.3829399735436	8.02503027751514	4.69102921575271	8.51376601009121e-06	0.000542604362982972	3.3379175926171	UP
TNFAIP8L2	-1.22263885890358	8.09133480410103	-4.6814453078815	8.84745512183151e-06	0.000562304925520847	3.30175828275745	DOWN
EIF2B3	-0.721484696400469	7.60179311721042	-4.67549222056714	9.06107593228571e-06	0.000574286474600269	3.27932136617249	NOT
SLC3A1	-0.989601868669749	6.37775531805207	-4.67322651983341	9.14368519540273e-06	0.000576593581478884	3.27078680209964	NOT
SPON1	-1.12995407156298	6.64419352051144	-4.673112029255	9.14787893692461e-06	0.000576593581478884	3.27035560250154	DOWN
CD68	0.832360750807923	5.76565180695319	4.67024278889096	9.25358904500044e-06	0.000581654168542884	3.2595515304949	NOT
CTD-3025N20.3	-1.12531473826442	4.703901183484	-4.66721607628523	9.36638414307673e-06	0.000587131148475604	3.24815906914665	DOWN
CENPU	1.37921250374875	8.2995914949654	4.66359510548062	9.50307688424175e-06	0.000594072128719812	3.23453600577451	UP
EREG	1.26715311963316	7.18200178673426	4.66291178817666	9.52908831909095e-06	0.000594075042890466	3.23196593711623	UP
HAUS3	1.05392030079486	8.8730452214734	4.66025263276875	9.63097124305213e-06	0.000598795168589763	3.22196669769055	UP
RPH3A	1.08235835501795	4.46461190753825	4.65843890863012	9.70106714998391e-06	0.000600630377919389	3.21514862194415	UP
ARRDC4	1.32647046082657	5.80340331572527	4.65813163854721	9.71299125131879e-06	0.000600630377919389	3.21399371253834	UP
FTH1P5	0.65307080879357	11.5264124872433	4.65583518220111	9.80255980808829e-06	0.000604535224822264	3.2053637578455	NOT
TCEB3-AS1	-0.973027028567342	6.94066742069462	-4.65023476234025	1.00243622909636e-05	0.000616552175315183	3.18432906661048	NOT
METTL1	-0.673480673722836	5.82390712622576	-4.64799346265033	1.01144842171975e-05	0.000618528527466029	3.17591546369942	NOT
KIAA1598	1.10310473439992	6.40350256409351	4.64785902040611	1.01199149855105e-05	0.000618528527466029	3.17541086395964	UP
GZMB	1.82340242405979	7.13590677461618	4.64742179768889	1.01375960576818e-05	0.000618528527466029	3.1737699079358	UP
FAM50B	-0.639330452284253	6.60090107001038	-4.64614980029415	1.01892054135126e-05	0.000619740270611661	3.16899648990705	NOT
NUP43	-1.14847530776662	7.80179987041082	-4.64559906748382	1.02116294589421e-05	0.000619740270611661	3.16693001651244	DOWN
SPARCL1	1.37701941421593	5.51272665162795	4.64202441758839	1.03583444491896e-05	0.000626981272480048	3.15352092928863	UP
GTF2E1	-0.959268242493779	8.16059772502637	-4.63821498135337	1.05169437151409e-05	0.000634901509768931	3.1392383808329	NOT
DYRK4	-0.857577794886323	7.74001274972277	-4.63739731504453	1.05512912714256e-05	0.000635298800763732	3.1361737184525	NOT
LOC284454	1.13865679438619	10.5568686346635	4.63451632176343	1.06731809231937e-05	0.000640951127356094	3.12537833708006	UP
METTL2A	-0.777633904931499	7.98455007947429	-4.63192024189242	1.07841841386457e-05	0.000645921814377523	3.1156542333027	NOT
NFKBID	0.454728824995377	5.69768205618011	4.6296835989066	1.08807147822843e-05	0.000650001969239332	3.10727926530062	NOT
TAGAP	0.961094028995077	8.11313549169672	4.62416085727309	1.11226683451264e-05	0.000661692401929913	3.08661081073016	NOT
COX11	-1.05523881771667	7.69680095219723	-4.6235746147073	1.11486557837402e-05	0.000661692401929913	3.08441776954214	DOWN
LOC729683	-0.4828892010422	6.23190004724003	-4.6232478303122	1.11631672703211e-05	0.000661692401929913	3.08319539794397	NOT
LINC01128	-0.806870221381411	7.45259384252663	-4.62169594825614	1.12323317096099e-05	0.000664071704175386	3.07739117545438	NOT
CLEC12A	1.50523240914578	6.6288876828706	4.62074034976114	1.12751272328471e-05	0.000664883791462735	3.07381774594219	UP
VENTX	0.539764497301916	5.26445194766371	4.61888905267658	1.1358485559283e-05	0.000668077505389188	3.06689622992635	NOT
GCA	1.30927399425303	8.02944576037192	4.61343188595783	1.1607693463144e-05	0.000680984683171114	3.04650367344288	UP
SERPING1	0.839119897968244	5.676291569456	4.61151668083896	1.16964025901263e-05	0.000684433992997674	3.03935053133211	NOT
MTMR10	0.640720161902712	6.50246979734224	4.60741945707747	1.18883894991629e-05	0.000693893754440938	3.02405413290375	NOT
KBTBD3	-0.915546238594173	6.85466938982805	-4.6022604578048	1.21344730752276e-05	0.000706454819239716	3.00480619292973	NOT
LOC283357	-1.35310604208833	8.17931451541433	-4.60117216693102	1.21870108584591e-05	0.000707712711780569	3.00074761369301	DOWN
METTL21B	-1.05300729185853	7.11269588065489	-4.59791933191467	1.23453595405165e-05	0.000715093231106374	2.9886204549614	DOWN
TNFAIP3	1.54822358378575	10.2777099326268	4.59619666044556	1.24300246076075e-05	0.000717029367707284	2.98220026254627	UP
ST3GAL4	0.434928417402741	5.39012465999511	4.59550529466042	1.24641613970062e-05	0.000717029367707284	2.97962406043807	NOT
LOC100507670	0.490949849854315	5.05753810276252	4.59492186299243	1.24930394538486e-05	0.000717029367707284	2.97745024234663	NOT
TNF	1.26586212995528	7.99320167218091	4.59469794768928	1.250413976028e-05	0.000717029367707284	2.97661599973693	UP
ADAMTS1	0.8584146132282	4.62927108946359	4.59324073227608	1.2576612947159e-05	0.000717783777281487	2.97118748411326	NOT
ZNF382	-1.23802074405401	7.08525098656574	-4.59317204412317	1.25800391035785e-05	0.000717783777281487	2.97093162986208	DOWN
RP11-140I16.3	-1.26890655278384	6.03865854733982	-4.59140570075316	1.26684551593191e-05	0.000721030482699557	2.9643530834285	DOWN
FGR	1.76023577144268	8.51334853281497	4.58615665735261	1.29347662643204e-05	0.000734360923393674	2.94481325587699	UP
DMRTA1	0.326914886065976	5.4835476013833	4.58306209073401	1.30943006644385e-05	0.000741578215847409	2.93330034318174	NOT
TLR4	0.869886495782547	5.84642684260998	4.57893000873354	1.33102946253546e-05	0.000751246266874544	2.91793533113508	NOT
CTB-31O20.2	1.34549315987936	7.82545989302572	4.578543362118	1.33306811342249e-05	0.000751246266874544	2.91649805705679	UP
GRASP	0.678962007699389	7.10167972918174	4.57704343029612	1.34100536737968e-05	0.000752710193798593	2.91092313254922	NOT
DGAT2	0.991266309476541	6.43439853773091	4.57680986378919	1.34224545048001e-05	0.000752710193798593	2.91005512238463	NOT
NOG	-1.21294961295965	7.08408152760272	-4.57141109431137	1.37122065496961e-05	0.000767078938525785	2.88999950982704	DOWN
CD200R1	-0.685377049684625	5.52805366497371	-4.56871074230819	1.38593966997789e-05	0.000772538223442638	2.87997386519745	NOT
FBP1	0.649594598866143	6.21456684806634	4.56838371667783	1.38773256046733e-05	0.000772538223442638	2.87875997207019	NOT
OGG1	-0.652560460046642	7.26525136398693	-4.56770333753465	1.39146987785799e-05	0.000772738611781329	2.87623463936822	NOT
SERPINB8	1.100892847529	4.29988915916943	4.56639909718969	1.39866131238263e-05	0.000774851593881709	2.87139443107548	UP
RP11-747H7.3	-1.03658676873001	8.82530756968726	-4.56200086834184	1.42317879413129e-05	0.000786529729703476	2.85507863477749	DOWN
DUSP6	1.33878142617663	8.51779444375267	4.55739485868783	1.44930022720652e-05	0.000798025217457116	2.83800299316159	UP
BGN	0.663855530660849	6.16731122707646	4.55710579394935	1.45095494083112e-05	0.000798025217457116	2.83693173085199	NOT
RIC8B	-0.701689098255995	6.97951249364767	-4.55542478073579	1.46061397082052e-05	0.000801411214685216	2.8307028385964	NOT
CASP10	-0.719997249209529	8.24970467156185	-4.55036532834952	1.49006228218319e-05	0.000814647162143912	2.81196436360981	NOT
CTC-510F12.4	1.24544424597415	7.4987606529167	4.55005991017652	1.49185822088417e-05	0.000814647162143912	2.81083363310286	UP
RP1-193H18.2	-1.01063768617918	7.08618278575359	-4.54927902718822	1.49645954478246e-05	0.000815214152014827	2.80794284368007	DOWN
TNFSF12-TNFSF13	0.989338740188541	5.59756363004735	4.54467128015751	1.52389135762986e-05	0.00082688757588821	2.79089177388325	NOT
HTRA1	0.996199781617388	5.87865722053703	4.54446744007682	1.52511607091269e-05	0.00082688757588821	2.79013771909749	NOT
NR4A1	0.447544225782267	6.652037640967	4.5391386353082	1.55747256911865e-05	0.000842434335258502	2.77043297557658	NOT
CEBPB	1.36814179090314	9.48371008308507	4.53743430604356	1.56796069350317e-05	0.000846107091211145	2.76413392414843	UP
RP11-635N19.1	-0.654082343672959	6.25261981285542	-4.53432245627793	1.58728695020251e-05	0.000854520598132551	2.75263678249334	NOT
AB488780	-1.45283117859879	8.34129626634778	-4.53142449855786	1.60549188450539e-05	0.0008622923548705	2.74193452402802	DOWN
IL23R	-1.32833395634093	5.98555256113897	-4.52094132051882	1.67304880254699e-05	0.000896472051575533	2.7032571367373	DOWN
FCGR1B	1.23866782327472	6.17167659121979	4.51900862498788	1.68580028753349e-05	0.000901194172401079	2.69613291013763	UP
TFEC	1.46963756197252	6.17984310972075	4.51294889473067	1.72639320880972e-05	0.000920743044698519	2.67380870581642	UP
SH3TC1	1.00531300648439	6.40537712866299	4.51235370717694	1.73043084464513e-05	0.000920750179662336	2.67161707812493	UP
EIF1AY	2.47445955497459	7.27921204439594	4.50905435052179	1.75297915953317e-05	0.000930583832253339	2.6594714692301	UP
CALCRL	1.05152644771624	3.54703289284554	4.50322911002727	1.79348512474422e-05	0.00094949795785905	2.63804179702596	UP
WTAP	0.97532529887742	5.19251313864599	4.5027426629513	1.7969082856336e-05	0.00094949795785905	2.63625309699213	NOT
LIF	1.01105576895668	5.50776252503235	4.50012378995164	1.81544628383072e-05	0.000956941877780595	2.62662549857044	UP
TMOD4	-0.612079685434817	6.17776582659987	-4.49957411203012	1.81936065050069e-05	0.000956941877780595	2.62460521945822	NOT
GIN1	-1.13212369947498	5.96154007350189	-4.49583833204837	1.84618085903837e-05	0.000968821515018301	2.61087908044982	DOWN
ECRP	0.620982989833268	5.83914377509428	4.49509991886674	1.85152718233338e-05	0.000969403705532902	2.6081668632452	NOT
LOC151657	-0.797298474428024	6.89196646441013	-4.49199916036939	1.87414138124997e-05	0.00097726179723774	2.59678086961929	NOT
GEMIN6	-0.933200596057285	7.93654394948179	-4.49187146748494	1.87507836095878e-05	0.00097726179723774	2.59631209184966	NOT
TRMT1L	-1.29437410284692	7.56840953058202	-4.48816649540356	1.90246256157291e-05	0.000988715328215333	2.58271446111566	DOWN
SLC2A3	1.21318380132524	10.5124760983354	4.48773230521058	1.90569693943602e-05	0.000988715328215333	2.58112142192782	UP
HMG20A	-1.02525137704925	8.58280420894973	-4.48056859323286	1.95983442095771e-05	0.00101450252378987	2.5548525040551	DOWN
ATG4C	-0.892114228404093	6.02562684037065	-4.47684747205092	1.98853910347966e-05	0.00102703780333216	2.54121829183122	NOT
CCDC65	-1.18309812913678	8.43916273487104	-4.47193836074958	2.02703001106169e-05	0.00104455960930386	2.52324271887172	DOWN
OR52K3P	1.20738690362618	3.74511366342339	4.47023917873975	2.04051974396287e-05	0.0010491481290308	2.51702390115825	UP
GZMA	-1.09385997021608	11.1503420618168	-4.46761369160041	2.06153407614693e-05	0.0010575762256108	2.50741798146657	DOWN
OAS2	-1.06017625150365	8.76859514639619	-4.45488696972642	2.1663970907376e-05	0.00110888513279813	2.46090742641939	DOWN
SNIP1	0.667036492763231	8.66983773604587	4.45022655687545	2.2060710036012e-05	0.00112483067596709	2.44389766981501	NOT
GADD45G	0.482538001156927	5.09319288334029	4.44981421406018	2.20961485837687e-05	0.00112483067596709	2.44239325364454	NOT
FES	0.648075188655938	5.65547354752192	4.44950243252581	2.212298095215e-05	0.00112483067596709	2.44125579267543	NOT
DUSP10	0.813762108041583	7.25471275589441	4.44535369405284	2.24830365595366e-05	0.00114060283033747	2.42612514060215	NOT
ZNF595	-0.822427954686421	5.64651050520338	-4.44010663335817	2.2946522981717e-05	0.00115975864202119	2.40700228190073	NOT
CCNJL	0.721560994780341	7.00652241479234	4.43993314027246	2.29620045819755e-05	0.00115975864202119	2.40637024450352	NOT
LPPR2	0.420294080810167	6.29505643802884	4.43684420765343	2.32393388164758e-05	0.00117118077559684	2.39511997509449	NOT
MPEG1	1.88570644379249	7.79087198556898	4.42857727939213	2.39975741696736e-05	0.00120673515824644	2.36503645141583	UP
PTPRE	1.21034146833283	6.86290703980757	4.42398909277244	2.44286478248432e-05	0.00122571811893073	2.34835607531353	UP
LINC01000	0.96324409154652	8.58966915135135	4.42235815388992	2.45836726852995e-05	0.0012307974420999	2.34242956607774	NOT
FXYD6	0.763460000135232	5.56298003309664	4.42125123762644	2.46894284119717e-05	0.0012333932796199	2.33840808177332	NOT
NFKBIE	0.658596020954238	7.65293877175768	4.42008172407415	2.48016418187823e-05	0.00123629970547656	2.33415990801722	NOT
ABHD14A	-0.621269173677215	6.76007127103205	-4.41672536718848	2.51264207065609e-05	0.00124976631688285	2.32197234917281	NOT
RCN3	0.429714706740019	6.69570783248904	4.41327339392127	2.54647326606519e-05	0.00126384616762628	2.30944403918375	NOT
NSG1	-1.02517700600297	7.17593106883196	-4.41076917378649	2.57129068650146e-05	0.00127340110188644	2.30035952377232	DOWN
REPS2	0.744454703214909	6.70909432830747	4.41016960390727	2.57726711145998e-05	0.00127360413628951	2.2981849860708	NOT
PYGO2	-0.974763629480597	9.86988945342907	-4.40809064118704	2.59809391763796e-05	0.00127675631640565	2.29064647387936	NOT
ORM1	1.01813514361364	6.34776458595732	4.40717042621225	2.60736429508749e-05	0.00127675631640565	2.28731044784787	UP
EGR3	1.35649580693476	7.79220078945395	4.40710239055915	2.60805096187069e-05	0.00127675631640565	2.28706381885934	UP
ZFAND4	-0.876044554320156	7.31364721745747	-4.40680194207311	2.61108540066252e-05	0.00127675631640565	2.28597472467959	NOT
EMR3	0.82362771714246	5.86456446705437	4.40675626625779	2.61154701082973e-05	0.00127675631640565	2.28580915900026	NOT
FSTL1	0.970061688491421	5.44054342001916	4.40189770237751	2.66110108446148e-05	0.00129820880197183	2.26820439746845	NOT
WLS	1.38362545812521	6.10805215394634	4.39935473536247	2.68739812202463e-05	0.00130824827727497	2.25899526912841	UP
LEO1	-1.00645055907437	7.42663088049446	-4.39732826698909	2.70853335748613e-05	0.00131573764796778	2.25165914735302	DOWN
DUSP7	-1.09735871847022	8.64339729790389	-4.39509167499483	2.73204627923672e-05	0.00132434785739271	2.24356497645639	DOWN
TTC16	-0.88214676948813	6.68030442557071	-4.39325433029538	2.75150920903155e-05	0.00133096259413619	2.23691773750572	NOT
HIST2H2BE	1.09955581664749	9.7145670682409	4.39152608961842	2.76993844965851e-05	0.00133323289290791	2.23066692224025	UP
KLF10	1.12177354971631	9.10721183614145	4.39136355179823	2.77167779924081e-05	0.00133323289290791	2.23007912958573	UP
DUSP2	0.911908866270859	6.79466953632702	4.39117621678388	2.77368381566505e-05	0.00133323289290791	2.22940167985766	NOT
HERC3	0.815605482535966	7.76303048848143	4.38627163911598	2.82670407704876e-05	0.00135479401437908	2.21167241729399	NOT
SAT1	1.14153932601718	10.9804038923968	4.3859346617861	2.83038259997028e-05	0.00135479401437908	2.21045478667447	UP
ZNF260	-1.15470463551237	8.57970308926661	-4.38469427015524	2.84396282811646e-05	0.00135845239054916	2.20597330894057	DOWN
CSF1R	1.07136123269435	5.40400655396669	4.38388301742824	2.85287867235697e-05	0.00135987216715682	2.20304275089554	UP
RXRA	0.444497099111258	6.12035425873611	4.38208437718498	2.87274238096509e-05	0.00136649367310772	2.19654666753732	NOT
ABHD2	0.556784560440514	5.17225010414449	4.38056612802888	2.88961329773151e-05	0.00137166705917213	2.19106465710777	NOT
LOC101927069	1.25037294598579	6.81747596946385	4.37942747631698	2.90232876716472e-05	0.00137485056299645	2.18695411439239	UP
PRKCQ-AS1	-0.869163056683323	7.83158558821684	-4.37824214697164	2.91562281940356e-05	0.00137829442371805	2.18267582846459	NOT
LY96	0.98993186930996	9.97540789560242	4.37224735594297	2.9837620319407e-05	0.00140759742867635	2.16105037926289	NOT
RBM38	0.822766930321813	9.54650400273586	4.36699995622149	3.04466442919171e-05	0.00143337288353717	2.14213742884295	NOT
LILRA5	0.747907367245993	5.74635452934243	4.36530262477827	3.06461932281045e-05	0.00143980472496721	2.13602309529216	NOT
LOXL3	0.497873052757435	5.37396143853787	4.36358360126863	3.08495775782925e-05	0.00144639003071994	2.12983225361812	NOT
CCL14	1.18734478810518	5.3167451928885	4.36117227506942	3.11370655390957e-05	0.00145688355733029	2.12115094495347	UP
RBFA	-0.549142427009811	8.3765508511072	-4.3589230531794	3.14075541219415e-05	0.00146654048634698	2.11305616684755	NOT
PRAM1	0.73744576759942	5.88764209058978	4.35611144102498	3.17488622577091e-05	0.00147945818422889	2.10294135405925	NOT
LINC01272	0.705376235755174	4.87182383424134	4.35368173480121	3.20466878494031e-05	0.00149030125608606	2.09420400397082	NOT
ZNF326	0.87698874506586	7.75920350421015	4.34957045049742	3.25567806873997e-05	0.00151095160674991	2.07942711609464	NOT
LONRF1	0.816402874881929	7.83074728672045	4.34296397176757	3.33928887869162e-05	0.00154661800697296	2.05570171593322	NOT
ATPAF1	-1.06236843640268	7.76987340757173	-4.34189773239707	3.35297560093092e-05	0.00154981983331918	2.05187489056982	DOWN
HOXB-AS1	-1.0489008811342	6.88486962525542	-4.34032422619063	3.37327264497674e-05	0.00155605802655379	2.04622860322081	DOWN
RP11-722E23.2	-0.988516293116316	6.4332411700554	-4.33798582803064	3.40365513046164e-05	0.00156691407213204	2.03784017906366	NOT
TNFRSF10B	0.56716203103845	4.97972940982123	4.33430660459959	3.45199337893801e-05	0.00158321787040735	2.02464808004075	NOT
LINC00526	-0.831669431822695	5.86136420976074	-4.33423734751504	3.45290960372932e-05	0.00158321787040735	2.02439982696277	NOT
C2orf44	-0.854162414070342	7.96844995068599	-4.33094981200558	3.49667211413669e-05	0.00159812037474087	2.01261870136572	NOT
RP11-119F7.5	-0.82623913788487	5.78825345876028	-4.33043137130647	3.50362202193567e-05	0.00159812037474087	2.01076138463823	NOT
MORN4	-0.781580051572494	6.41105886377918	-4.33022698890033	3.50636550751711e-05	0.00159812037474087	2.01002922498584	NOT
LOC157562	-0.704933053789659	6.5382008569989	-4.32886859720715	3.52465227381206e-05	0.00160326131262067	2.00516365072344	NOT
CCRN4L	1.23879726843111	8.44535311238549	4.31547842228689	3.70989906295707e-05	0.00168417640000908	1.95725738357914	UP
LOC101928916	1.00634816502345	6.27139817826286	4.31316363295619	3.74285976478177e-05	0.00169577487956845	1.94898595554427	UP
HPCAL4	-0.830877116407922	5.07572602719376	-4.30815983556907	3.81507646092525e-05	0.00172507805189664	1.93111623367375	NOT
CYB5A	-0.552899142144613	7.87857903294031	-4.30761703504165	3.82299057657031e-05	0.0017252470294266	1.9291786167211	NOT
LMO2	0.909253717877879	6.4533854059292	4.30587593328499	3.84848296275557e-05	0.00173333248401275	1.92296458681114	NOT
ADRB2	-0.94662907435142	8.90363079093451	-4.30197552837498	3.90618642364183e-05	0.00175586533149165	1.90905017464062	NOT
TCRVA15	-0.981354661292539	7.09823967528775	-4.30129597873792	3.91632469874915e-05	0.00175697076681138	1.90662681039427	NOT
HCK	1.13269776269205	7.01182192906687	4.29967520801669	3.9406075569537e-05	0.00176440510573582	1.90084798137426	UP
NRGN	1.17487986800858	7.48301565922058	4.29843128794605	3.95934261156899e-05	0.00176711766199523	1.89641381488888	UP
P2RX1	0.894561919632512	5.87164396800885	4.29824785549098	3.9621125900505e-05	0.00176711766199523	1.8957600125374	NOT
SBK1	-0.857577737328616	6.82330477687516	-4.29487560345988	4.01337008719708e-05	0.00178649625671341	1.88374379902922	NOT
PLEK	1.10910525377717	8.13249124849084	4.29072201731986	4.07738169126866e-05	0.00181146588536363	1.86895234495021	UP
CFP	1.2510805432691	6.80436679362256	4.28996191353449	4.08920170209234e-05	0.00181319641364094	1.86624657664073	UP
UBE2T	-0.728941507032738	6.87897254546249	-4.2824717240098	4.20745626541832e-05	0.00186202319831279	1.83960102401273	NOT
FAM171A1	-0.992439098116497	8.432733499981	-4.27927384363486	4.2589409239981e-05	0.00188116927299376	1.82823461533735	NOT
TMEM169	-0.994041036698823	6.73436468274954	-4.27488310104683	4.33061913188089e-05	0.00190914384850549	1.81263782712102	NOT
PRDM1	0.858712752430172	7.69355909940149	4.27436423217013	4.33916591271639e-05	0.00190923300159521	1.81079542718733	NOT
SLC25A33	0.774764539513039	7.71151404642479	4.27164855429817	4.38416394371813e-05	0.00192532957835452	1.80115509869383	NOT
OGN	1.04794161142192	4.03152802494664	4.26989263006053	4.41349785558623e-05	0.00193449867693128	1.79492401731107	UP
ZDHHC18	0.556506662811715	5.80764576592699	4.26880002185795	4.43184586556126e-05	0.0019388266425247	1.79104766984712	NOT
RAB8B	0.916076005486749	8.98988274446443	4.26801339305513	4.44510103831627e-05	0.00194091434650146	1.7882572954875	NOT
B3GNT5	0.715731774617985	5.60474123638242	4.26583448396274	4.48201649913924e-05	0.0019533054761963	1.78052998894759	NOT
MOP-1	1.11873027307478	4.72578569502214	4.25899066045687	4.59989436995019e-05	0.00200086660046503	1.75627661217727	UP
GFOD1	1.02152350976692	5.45350426917614	4.2574140580813	4.62746950784335e-05	0.0020090417901225	1.75069318871421	UP
C5orf66	0.468418107395801	7.17738408132374	4.25481520513911	4.67327157538052e-05	0.00202508434933156	1.74149264292061	NOT
LINC00959	-0.968050048102245	6.88150072446503	-4.2525795946272	4.71302060277577e-05	0.00203844823046332	1.73358115358105	NOT
CLEC4A	1.25690378284269	6.79325119878487	4.25100052619646	4.74129215852077e-05	0.00204680687899915	1.72799479296181	UP
MS4A6A	1.51107916123378	6.77795319203391	4.24824198731487	4.79107282540024e-05	0.00206440200085043	1.71823918090574	UP
ZNF652	-0.822700256966982	7.91501397167478	-4.24534720417107	4.84385272593085e-05	0.00207942021906242	1.70800643121135	NOT
BCDIN3D	-0.858113551356337	5.99741275779332	-4.24478053673732	4.85424989960639e-05	0.00207942021906242	1.70600388495252	NOT
PLXNB2	0.60299837872594	5.06355520524898	4.24436886990513	4.86181659309145e-05	0.00207942021906242	1.7045492109511	NOT
AMIGO2	-1.15756257057778	7.27455364704526	-4.24434364183428	4.8622806695734e-05	0.00207942021906242	1.70446006770771	DOWN
USP21	-0.706792599495101	7.01523559525841	-4.23250389743665	5.08484337537913e-05	0.00217054508262452	1.66266475604661	NOT
ZNF792	-1.22334280349617	6.34930853087332	-4.23167294586144	5.10082617322147e-05	0.00217331290211	1.65973445381128	DOWN
NCF2	1.27416964007063	8.63511913798085	4.22930614991869	5.14661513792062e-05	0.00218874636348743	1.65139026543538	UP
TMEM60	-1.13147119635667	7.82664167633596	-4.22779961960336	5.17596667183896e-05	0.00219714503620919	1.64608064242761	DOWN
AQP1	0.549332083663154	4.81791679833266	4.22649184582149	5.20157631762652e-05	0.00220392715087583	1.64147257865266	NOT
LINC00892	-0.95850964463691	5.33543617260993	-4.22484785006389	5.23394297116464e-05	0.00221354187024486	1.63568120422907	NOT
CPPED1	0.95738373675336	7.57870375549873	4.22357884830971	5.25905916967134e-05	0.0022200604022524	1.6312119034141	NOT
SEPT9	-0.61692824182569	7.7144946614484	-4.22266443694149	5.27722908191432e-05	0.00222362801830939	1.62799201147519	NOT
MARC1	0.978993235970669	5.80459147364861	4.21889012820264	5.35286769653048e-05	0.00225028408160177	1.6147067486385	NOT
LOC285740	-0.688820287516799	4.21910047251716	-4.21814547057582	5.36791354006403e-05	0.00225028408160177	1.61208658552466	NOT
NUPL2	-0.876394022254063	8.73572379660287	-4.21804255726288	5.36999610382239e-05	0.00225028408160177	1.61172449844989	NOT
NHLRC2	-0.85687099000399	8.85492852627197	-4.21724184116364	5.3862260277461e-05	0.00225295889423822	1.60890749230137	NOT
RIOK3	0.764091729520455	8.41759976812072	4.21592302877439	5.41306023448302e-05	0.00226005142636809	1.6042685749629	NOT
FNIP1	1.00104661938005	7.15705767799324	4.2153825827185	5.42409391295069e-05	0.00226053312802025	1.6023678485563	UP
EGR2	0.887319091768661	5.89761328108333	4.21319546224387	5.46896709675889e-05	0.00227439972077837	1.59467756131291	NOT
PRSS35	-1.22946847065461	5.41533061729796	-4.21279375756058	5.47724757932203e-05	0.00227439972077837	1.59326540016409	DOWN
SIRPB2	0.994561905906214	6.41536160540069	4.21029431931885	5.5290408355971e-05	0.0022917473608417	1.58448092019119	NOT
KLF4	0.801806872047237	6.44141404598587	4.20971505098781	5.5411114372331e-05	0.00229259728180639	1.58244555047662	NOT
GPX3	0.869874779560515	3.87006030487298	4.19432131300459	5.87132151177391e-05	0.00242166110002536	1.52842799528482	NOT
LOC101927151	-0.980624781324001	8.23674420438398	-4.19418983658641	5.87422163686221e-05	0.00242166110002536	1.52796722911319	NOT
LOC101927929	-1.02865828964714	8.81341221214488	-4.19321462145939	5.89577608217831e-05	0.00242617548129928	1.52454984902	DOWN
MAPK1IP1L	0.859106179939246	6.84304114056724	4.19273065658859	5.90650099023663e-05	0.00242622518234495	1.52285412911515	NOT
LOC100134937	-0.894117614176578	6.96720903343197	-4.18959045244765	5.97654632815523e-05	0.00244705688579001	1.51185476705597	NOT
CTDSPL	0.628793676729724	5.13446753032891	4.18949870084806	5.97860489141878e-05	0.00244705688579001	1.51153347005783	NOT
BC047364	-0.809741530525579	5.87915573961762	-4.1882192967271	6.00738102466193e-05	0.00245444424721902	1.50705374586232	NOT
IGSF6	1.03531882161217	7.38035269780955	4.18732330130645	6.02761278135409e-05	0.00245808666884768	1.50391706183024	UP
VSIG4	0.645739446407126	4.48154320380754	4.18687399605316	6.03778281421502e-05	0.00245808666884768	1.50234431837627	NOT
CYP4F2	0.722553746000758	4.80758363009908	4.18590916129859	6.05967761089355e-05	0.00246149675536697	1.49896741811779	NOT
POP5	-1.04714882505386	9.24456380331873	-4.18555755153359	6.06767556829971e-05	0.00246149675536697	1.49773692654315	DOWN
PELI2	1.08824930717764	8.71979185867241	4.18234262213268	6.14127641173111e-05	0.00248694520885677	1.48648931826683	UP
GVINP1	-1.24709511800948	8.49650230586485	-4.18163247510359	6.15764939895923e-05	0.00248916993371355	1.48400564203018	DOWN
CTA-29F11.1	1.13875163583362	8.01989989121808	4.17869941518877	6.22571873012543e-05	0.00250992660518581	1.47375064142762	UP
CETN3	-1.07659665425935	6.59907957381799	-4.17831866789165	6.23460779784593e-05	0.00250992660518581	1.47241978413724	DOWN
LOC100505549	-0.73477054288822	9.62532072112879	-4.17800642491362	6.24190663614827e-05	0.00250992660518581	1.47132843876122	NOT
ECHDC3	0.669599170668512	6.13608897832738	4.17672953552659	6.27184008324649e-05	0.00251088923964509	1.46686607288992	NOT
WDR92	-0.765847955554196	7.17408373532168	-4.17603858295694	6.28809516841038e-05	0.00251088923964509	1.46445178675053	NOT
ZNF140	-0.80168855401186	8.79531825025547	-4.17583491068731	6.29289440167418e-05	0.00251088923964509	1.4637401801938	NOT
GLS	-1.01073206357905	9.3844055872331	-4.17578341355035	6.29410841207126e-05	0.00251088923964509	1.46356025919179	DOWN
UBXN10-AS1	-0.820839200357524	7.60002881832574	-4.1755687480196	6.29917143162711e-05	0.00251088923964509	1.46281027617335	NOT
ZNF420	-0.914097413114125	5.66137575818758	-4.1737430224114	6.34239071687685e-05	0.00252371999308074	1.45643277509188	NOT
AOAH	0.867581005191364	7.86085144685525	4.17274709368891	6.36608664715566e-05	0.00252875108484239	1.45295468524026	NOT
SLC31A2	1.04553194151362	8.08873746966249	4.17155710746396	6.39451126014853e-05	0.0025356398203154	1.44879964696146	UP
SLAMF1	-0.734040385480256	7.31317247171376	-4.17078682883273	6.41297547458145e-05	0.00253606275606994	1.44611053012699	NOT
LOC643072	0.84659810019209	5.91219229404345	4.17023244249624	6.42629625201138e-05	0.00253606275606994	1.44417532877327	NOT
PGBD2	-0.745034330692825	6.94251361612069	-4.17012710033055	6.42883041311435e-05	0.00253606275606994	1.44380763025192	NOT
RP11-732A19.1	-0.945365742244989	7.33622683120029	-4.1683591969441	6.47150342678606e-05	0.0025485025543006	1.4376377036091	NOT
CD302	1.16109395906793	9.34635779662341	4.16735452160001	6.49587500769562e-05	0.00255370481402192	1.4341322334188	UP
LRRC25	0.677907524865767	5.06007669648036	4.16509271844279	6.55106522322633e-05	0.00256768680338222	1.42624260880108	NOT
KDELC2	-0.583063249025984	7.56535801527256	-4.16497761383196	6.55388589674482e-05	0.00256768680338222	1.42584118084124	NOT
CREBL2	-0.686861646411914	7.75756521714347	-4.16347468276869	6.59082288566183e-05	0.00257774406194774	1.4206004126232	NOT
A2M-AS1	-1.23582157360222	8.82140763525996	-4.15771837824266	6.73415121513611e-05	0.00262930682256509	1.40054023992671	DOWN
TARP	-1.09766784325986	9.55385207032949	-4.15639224509313	6.76759275324377e-05	0.00263786238831716	1.39592154619461	DOWN
MEX3C	0.891926774049843	5.25425017382292	4.15557354243552	6.78831779519483e-05	0.00264144066588534	1.39307066082465	NOT
NME8	1.06181085453167	5.31002004682496	4.15465439396113	6.81165818474852e-05	0.00264602273798041	1.38987047194209	UP
SHQ1	-1.01280779531976	9.46053457597842	-4.15347386195942	6.84174906953506e-05	0.00265320709679597	1.38576095461011	DOWN
C9orf85	-0.839108812070276	5.93961780571439	-4.15134184532743	6.89641626166212e-05	0.00266717247999513	1.37834132431127	NOT
RAMP2	0.629377155744894	4.71328137564448	4.15116088071982	6.90107564753985e-05	0.00266717247999513	1.37771167239549	NOT
PRPSAP2	-1.01794264952474	8.80054928723004	-4.14709557360513	7.00654720585181e-05	0.00270336930977891	1.36357183387929	DOWN
NAPG	0.81162174781368	7.83762690340354	4.14601872752639	7.03474342583226e-05	0.00270967894920946	1.35982800578594	NOT
FURIN	0.970267069939897	9.10180162769352	4.14505880209189	7.05996998735068e-05	0.00271482543379132	1.35649124620968	NOT
TBC1D8	0.956900223197561	5.83878911424058	4.13779524910935	7.25368848101182e-05	0.00278463745714011	1.33126027615384	NOT
DBP	-0.74779685981805	6.65068114433718	-4.13369415240519	7.36530730583768e-05	0.00282272353824799	1.31702827659799	NOT
UBASH3A	-0.888574011318229	7.99989418700806	-4.13324713384739	7.37757288405725e-05	0.00282272353824799	1.31547759178612	NOT
TPPP3	0.438424699783854	5.80905132385004	4.12924234711189	7.48833671763159e-05	0.00286031960099183	1.30159045159096	NOT
CCDC9	0.365916709756933	6.30929150335566	4.12219647671836	7.68709502694139e-05	0.00293134557027365	1.27718094793138	NOT
RBM12B	-0.903203378256544	5.88037423401869	-4.11968883572189	7.75904725909071e-05	0.00295175341335579	1.26850063754946	NOT
LAX1	-0.751126001072596	7.74052993104977	-4.11943334948555	7.76641413828753e-05	0.00295175341335579	1.26761646961258	NOT
GAS7	0.848234125491059	6.72730224981639	4.11889565163115	7.78194044544096e-05	0.00295274954215073	1.26575577080069	NOT
CYP2E1	-0.990733864103066	5.93142373669081	-4.1122373011489	7.97668828738751e-05	0.00302163291416268	1.24272880301151	NOT
CD1D	1.24495551243001	6.20565360355612	4.11093588274486	8.01529536117856e-05	0.0030312389729548	1.23823110219734	UP
LOXL1-AS1	-1.0706106125919	7.67967944237565	-4.10951027777117	8.05779217278422e-05	0.00304228192926243	1.23330536632174	DOWN
ZC3H6	-0.525538170806656	8.46888845814049	-4.10842567713623	8.09026842987525e-05	0.00304951139498428	1.22955867332411	NOT
PID1	1.24561216392557	4.83133151825062	4.10306634208785	8.25259480065671e-05	0.00310186273645835	1.21105540403006	UP
PLEKHG4	-0.53847209793225	6.11253608200147	-4.10294620078942	8.25626925919204e-05	0.00310186273645835	1.21064080813464	NOT
GEMIN5	-1.04917567367693	6.38581565430737	-4.10195400346872	8.28667513768141e-05	0.00310818241229755	1.20721716017623	DOWN
CTGF	0.876832852232256	5.62267809012768	4.09971405010787	8.35571386358334e-05	0.00312849778358642	1.19949019385951	NOT
SMKR1	-0.860209705679441	5.12605788138744	-4.0992377567342	8.3704648875985e-05	0.00312849778358642	1.19784755220086	NOT
BMPR1A	-0.82732912798137	8.09519026649165	-4.09887043265774	8.3818581352206e-05	0.00312849778358642	1.19658081631533	NOT
GJB6	1.03986751135696	5.41999371266799	4.09781407904967	8.4147058674756e-05	0.00313564283791273	1.19293837441897	UP
ZNF24	0.823638005368487	7.41011196434355	4.0973614422758	8.42881853330785e-05	0.0031357946023103	1.19137782844424	NOT
SLC35A2	0.481279820080033	3.72996584853748	4.09659154641942	8.45287510206909e-05	0.00313963932362566	1.18872375545302	NOT
FHDC1	0.790631049089198	4.75327563996673	4.09575240749656	8.479170259017e-05	0.00314430171031295	1.1858313819151	NOT
MRPS28	-0.768258925970499	7.64641423036309	-4.09150697438174	8.61341135283039e-05	0.00318891345878251	1.17120450486949	NOT
TYMP	0.319190374754073	5.32233545124457	4.09074774549636	8.63763206881951e-05	0.00319271440605154	1.16858985070918	NOT
ACPP	0.948836382338278	4.07820494202902	4.08911714406545	8.68987199531784e-05	0.00320684308472374	1.16297550099512	NOT
SGK223	-0.819763294206281	7.19549200689142	-4.08536603614707	8.81119941479968e-05	0.00324638071836742	1.15006602512827	NOT
ABCF2	-0.627661111312854	7.76410876085208	-4.08023217278875	8.97988604628837e-05	0.00330321210191443	1.13241140433086	NOT
HSPA6	0.784427520585782	6.99271786728652	4.07819092107316	9.04781318773259e-05	0.0033228565928623	1.12539620977165	NOT
ATXN1	0.978785677295249	7.76970377675457	4.07218279638155	9.250616778908e-05	0.00339189281893293	1.10476248542515	NOT
CAMTA1	-1.20143374896258	9.16808522666652	-4.07068945023503	9.30169645727879e-05	0.00340516503908062	1.09963723589814	DOWN
NIF3L1	-0.934160054802565	8.65724580123474	-4.06674527923726	9.43790921995899e-05	0.00344951059029811	1.08610704322955	NOT
BCL3	0.360432811918416	4.99229734637136	4.06563893810053	9.47645891051045e-05	0.00345807623401083	1.08231349582191	NOT
SMYD4	-0.841304371951496	7.27275073108769	-4.0648331117455	9.50463229482851e-05	0.00346035352308294	1.07955084973989	NOT
BCCIP	-0.783373558164985	7.84155607386871	-4.06459571710349	9.51294740392995e-05	0.00346035352308294	1.07873705469984	NOT
RP11-629O1.2	0.568604910929694	4.42894948995193	4.06413206059428	9.52920778571427e-05	0.00346076625614512	1.077147725616	NOT
AV8S2A1N1T	-0.686728499034537	5.83924859888204	-4.06125565146697	9.63067978463317e-05	0.00348687113096306	1.06729080932158	NOT
LINC00936	0.9687979522567	7.94711059542745	4.06072829787619	9.64939536252022e-05	0.00348687113096306	1.06548420619876	NOT
TTTY15	1.34267485938154	5.89164693322686	4.0604598500585	9.6589358526389e-05	0.00348687113096306	1.06456462428545	UP
FAM3C	-0.756216780364479	8.06682377564777	-4.06037237128684	9.66204675275602e-05	0.00348687113096306	1.06426497057269	NOT
AGBL2	-0.480986136123962	4.30898663329735	-4.05787216372075	9.75136545098424e-05	0.00351356285855936	1.05570259134223	NOT
NFATC3	-0.446016551879771	9.17956921180295	-4.05700353201899	9.78258164301371e-05	0.0035192683646565	1.05272869624938	NOT
BC070363	-0.50617154816971	9.24257539769828	-4.05545028733073	9.83863971195869e-05	0.00353387875368312	1.04741205372842	NOT
JUNB	0.86164682083613	11.1470368287309	4.0535907112312	9.90615837906108e-05	0.00355255334973225	1.04104877020823	NOT
SERTAD3	0.588485590455025	5.90459408169511	4.05297593806353	9.92857741747934e-05	0.00355502114729151	1.03894553558292	NOT
LOC101927974	-0.680215181428755	6.02853200699389	-4.0470534773453	0.000101470568239784	0.0036275728145723	1.01869553352378	NOT
FARS2	-0.732484278192821	8.73467036470842	-4.04435833047584	0.000102479983918192	0.00365794388775074	1.00948732004115	NOT
CFH	-0.946254068575542	6.29194034349709	-4.04164712638353	0.000103505113016219	0.00368878035173069	1.00022866624248	NOT
APLP2	0.691127840915616	9.903288567297	4.04043335429178	0.000103967226272433	0.00369431588435057	0.996085120534055	NOT
ELP2	-0.814073389830875	7.24002398530587	-4.04039105386232	0.000103983366674902	0.00369431588435057	0.995940732392545	NOT
SGK1	1.15511344137867	10.6577840163465	4.03792240579302	0.000104929486303261	0.00372214983971878	0.987516129115543	UP
HSPC081	0.636750461786639	5.00385888740584	4.03183199077109	0.000107299048620937	0.0038003130533236	0.966747495204807	NOT
GK3P	0.758433027888695	5.86777199263446	4.02943742728336	0.000108244648342687	0.00382787875437508	0.958588052818973	NOT
AMIGO1	-0.997748817131599	7.61767468244247	-4.02884545921945	0.000108479640286344	0.00382921471076464	0.956571464763024	NOT
EFNA4	-0.533115636796986	6.49331704244812	-4.02849963264552	0.000108617148045728	0.00382921471076464	0.955393476178201	NOT
ZNF419	-1.0039618033622	7.03212237487621	-4.0277499321579	0.000108915817614158	0.00383383678001837	0.952840021094486	DOWN
LOC388210	0.580749449693941	6.0879850639084	4.0267296334317	0.000109323552910173	0.0038422778657216	0.949365464203852	NOT
RP4-614O4.12	-0.864746271659883	7.24881415134727	-4.02255209114564	0.000111008288253051	0.00389550557550584	0.935145710671233	NOT
MRPL18	-0.697871519086184	9.20551853253194	-4.01866990959261	0.000112596166786981	0.00394517656368471	0.921940808726188	NOT
LOC100506990	-0.623024571855724	8.3394965448221	-4.01697626018026	0.000113295688767894	0.00396039780395735	0.916182873233891	NOT
P2RY2	0.491336277493731	4.54562684062212	4.01678059109766	0.000113376772796856	0.00396039780395735	0.915517765159741	NOT
CALD1	0.589283698692868	7.06013225297885	4.01522864875681	0.000114021858079908	0.00397685992815289	0.910243307738368	NOT
LBH	-0.971578378018185	10.4290421010617	-4.01345766359585	0.000114762282977047	0.0039965921377699	0.904226195043503	NOT
FAM107A	0.413131199682524	5.69565830828279	4.00966281495966	0.000116364382561364	0.00404622655471732	0.891339207045359	NOT
RBM7	0.789316663869996	7.84066434269341	4.00431287463335	0.000118659403910369	0.00411976807506713	0.873186138644798	NOT
MS4A7	1.35959700479685	5.40330967829353	4.00370259890615	0.000118923935748712	0.00412269643928868	0.871116498072255	UP
AX746755	-1.0161797604518	7.43861461595209	-4.00106534230908	0.00012007359034079	0.00415625377760556	0.862175324569927	DOWN
SDC2	0.823324223370425	4.93169097964226	4.00000622686708	0.000120538274843961	0.00416603584354957	0.858585765271742	NOT
SMIM11	-0.28772584523451	6.78759179174364	-3.99909027877337	0.000120941531936234	0.00417366855309355	0.855481980897498	NOT
FARSA	-0.419832252283824	7.31864840890404	-3.99669989478641	0.000122000015542477	0.00420385595724678	0.847384328730034	NOT
NPL	1.07845289461896	6.18869337063259	3.99552649849171	0.000122522843404976	0.00421552279264039	0.84341061321777	UP
NRF1	-0.753369690396694	7.8425281277935	-3.99021902460209	0.000124914575035879	0.00429135957480619	0.825447312115294	NOT
MBOAT7	0.917218170976453	6.82883284599441	3.98518419922199	0.00012722467021641	0.00435961470885791	0.808422707418678	NOT
PRR29	-0.572492081579952	8.67082741372083	-3.98505937693958	0.000127282457408963	0.00435961470885791	0.808000834104818	NOT
PLEKHG2	0.609253073740636	7.286854742299	3.98064801203727	0.000129340920505043	0.00442349814821433	0.793097463288063	NOT
COTL1	0.97438345456519	8.20595199977737	3.97846037432866	0.000130373502961866	0.00445215783248881	0.785711160404956	NOT
HDDC3	-0.669805273039517	7.54371065418269	-3.97712988275841	0.00013100535562426	0.00446389694879518	0.781220345304097	NOT
ARID5A	0.696445472919917	7.21344972619168	3.97677322417734	0.000131175230418276	0.00446389694879518	0.780016698157735	NOT
TCF7	-0.792988657838024	7.38651930885896	-3.97650617359619	0.000131302563222865	0.00446389694879518	0.779115510079808	NOT
FGL2	1.24260114292373	7.30106029019501	3.96592918958086	0.000136441911888248	0.00463014716317239	0.743457639685694	UP
EIF4G3	0.976730571399881	5.89715233695224	3.96561508747455	0.000136597435976458	0.00463014716317239	0.742399767053512	NOT
TCEA3	-0.725671195220777	7.20658579103825	-3.96198432590084	0.000138407511325537	0.00468456192178742	0.730176033965305	NOT
TCTEX1D2	-0.547444659515416	7.22630515939602	-3.96141191440552	0.000138694964618687	0.00468735714989006	0.728249628478735	NOT
ZFC3H1	0.911096811967306	8.6411988600064	3.96093707846586	0.000138933850405031	0.00468775335612874	0.726651758762967	NOT
CTD-3222D19.5	0.547141498903259	6.62072775961256	3.96057463590811	0.000139116456678821	0.00468775335612874	0.725432197216581	NOT
ATF7IP2	-0.768804206863568	10.2780082097475	-3.95773324601332	0.000140555979120102	0.00472929529745285	0.715874173875523	NOT
GZF1	0.917454098621121	7.94451823983141	3.9565554015616	0.000141156870348373	0.00474253919760759	0.71191353347545	NOT
HERPUD1	0.553766868666814	7.47117106237384	3.95324022436039	0.000142861355394318	0.00479276805193842	0.700770448844067	NOT
CAV2	0.821782679221592	4.39764770473236	3.95189359436734	0.00014355932219263	0.00480913219878093	0.69624604570898	NOT
ZNF404	-0.897082483577578	4.26860917399278	-3.94988156192956	0.000144608246091423	0.00483718811487099	0.689488109293113	NOT
DUSP1	1.2652009536948	10.5927947687769	3.94870999922062	0.000145222381124842	0.00484642258698449	0.685554260436146	UP
LOC100132891	-0.948446946386484	6.29623909471188	-3.94854713865126	0.00014530794994193	0.00484642258698449	0.685007477662036	NOT
TDRKH	-0.839048319816162	5.45358334960906	-3.9474511948317	0.000145885025613645	0.00485268175535708	0.681328417289966	NOT
QKI	0.765935966314335	5.57614705846901	3.94738528406358	0.000145919801035213	0.00485268175535708	0.681107179860794	NOT
BTLA	-1.0561771576724	8.0387552030322	-3.94656586128556	0.000146352801586008	0.00486001756210139	0.678356912576916	DOWN
LOC102723704	0.427007978932655	4.89157990150242	3.94614223452735	0.000146577136177765	0.00486041286340182	0.6769352366879	NOT
HCG8	-0.862547305066058	6.15321245600198	-3.94536676135206	0.00014698864504608	0.00486320912100691	0.674333064210177	NOT
HMOX1	0.914025367832631	5.35198778344806	3.9450569733559	0.000147153344020218	0.00486320912100691	0.673293645547924	NOT
CYBB	0.940115060011136	7.0860255835416	3.94478304998645	0.000147299122415113	0.00486320912100691	0.672374611341454	NOT
DEXI	-0.56195774809522	7.98127663373344	-3.94226532044008	0.000148645502881391	0.00490058948980725	0.663929604075562	NOT
DEFA1	1.69407319086004	7.63948587588888	3.9407842681961	0.00014944299401705	0.00491979237857569	0.658963665858225	UP
STK17B	1.16009585794822	10.0772070252669	3.93758584654205	0.000151179192196405	0.00496979873197377	0.648244050224554	UP
AMPD2	0.900787745902236	9.26443669744815	3.93633834670695	0.000151861581705216	0.00498506885138499	0.644064728993652	NOT
KDM5D	2.48763206605936	8.1177984433706	3.93541619442976	0.000152367894531998	0.00499452353422939	0.64097599254332	UP
GTF2H1	-0.825328145577865	9.1330897478663	-3.93452329588214	0.000152859681717833	0.00500347570486983	0.63798574269986	NOT
PDE9A	-0.648909044955067	5.5201078609597	-3.93124772769567	0.000154676801494827	0.00505572174028805	0.627020340090312	NOT
WNT11	0.333973768869161	5.14908191054774	3.93039417906808	0.000155153684997018	0.00506182573444062	0.624164063665665	NOT
ZFAND2A	0.76783288186648	9.43029240401294	3.93012205629824	0.000155306016852155	0.00506182573444062	0.62325353929057	NOT
CTB-31O20.9	0.328758490440557	6.05940694563837	3.92673987103699	0.000157211294147245	0.00511663500723893	0.611940559015475	NOT
ADRBK2	0.525108802482607	5.76585061633274	3.92569565833688	0.000157804023484887	0.00512070045543943	0.608449233445666	NOT
LINC00612	-0.727256039896683	4.50565296029024	-3.9256751884807	0.000157815664146732	0.00512070045543943	0.608380799234276	NOT
OSER1	0.989476326318314	9.69285153998	3.92495530924402	0.000158225562203582	0.00512070045543943	0.605974285839777	NOT
ATP8B4	0.980683756949945	4.67786070988473	3.92494500898066	0.000158231434527783	0.00512070045543943	0.605939855006685	NOT
PGLYRP1	0.39381860850836	5.6574984952685	3.9243807972363	0.000158553417666403	0.00512387315848488	0.604053957172964	NOT
POLR3K	-0.64962426024755	7.46446741512337	-3.92371447774769	0.000158934477228864	0.00512894335542511	0.601827015022401	NOT
VPS72	-0.923809777153543	7.66643072287313	-3.92291715441524	0.000159391605618119	0.00513645061484868	0.599162600106345	NOT
CARD11	-0.629972268742515	6.93362002185352	-3.9190196571298	0.000161644280282952	0.0051989115160781	0.586144017498511	NOT
mir-223	1.34516494093758	6.9631849505375	3.91870333752203	0.000161828434295149	0.0051989115160781	0.585087847632853	UP
NIPSNAP1	-0.654788036797183	6.73417604105507	-3.91838916847571	0.000162011534570091	0.0051989115160781	0.58403891989947	NOT
DHFRL1	-0.776995433752388	5.45248005373742	-3.91553060361303	0.00016368664197547	0.00524530863921393	0.574497743469171	NOT
SGMS2	1.10869533132117	3.25589978030972	3.91294105921604	0.000165218368373745	0.00528698778795985	0.5658588774447	UP
LOC101929855	-0.748458960492395	6.80959372076591	-3.91221359023318	0.000165651125349588	0.00529343260893654	0.563432750665405	NOT
RBM47	0.981169547736624	7.098962452577	3.90699719408495	0.000168786107401492	0.0053860894523656	0.546045595287686	NOT
LPAR2	0.396116869368613	7.02828187402109	3.90535492858785	0.000169784752320614	0.00541041104887974	0.540575147605579	NOT
CTB-25B13.12	-0.776770277187963	6.93649653077375	-3.90354911626299	0.000170889357946253	0.0054357958035811	0.534561860287334	NOT
ARL2	-0.603130606971705	7.52076286741331	-3.9032768244802	0.000171056511301503	0.0054357958035811	0.533655315300713	NOT
CLEC1A	1.02182843765766	3.36220559249678	3.90282139489198	0.000171336437370039	0.00543713964913522	0.532139150321418	UP
FKBP5	0.767383986975207	8.04353262235485	3.89914966096842	0.000173609264310724	0.00549706666444524	0.519920354248788	NOT
FANCF	-1.09003544045451	8.28861052768832	-3.8989953925337	0.000173705384545188	0.00549706666444524	0.519407163955909	DOWN
ARL14EP	-0.710056032169328	9.17521069484988	-3.89695832729237	0.000174979394075416	0.00552973554757669	0.51263204433925	NOT
MLLT10	-0.986330739666338	7.51766077554449	-3.89568467694104	0.000175780478311258	0.00554738943967116	0.50839729982847	NOT
RPS27L	-0.5763983225993	10.8632656615297	-3.89402455326769	0.000176829896425063	0.0055728209782444	0.502879096548719	NOT
GJA1	1.53078313945016	7.58293603354389	3.88876785844276	0.000180192401429113	0.00567097956629727	0.485417361354947	UP
FBLN5	-0.901534862560728	6.86476112136524	-3.88773220852561	0.000180862021105108	0.00568423494901768	0.481979168879001	NOT
ADIRF	0.658549395045804	6.29687629109375	3.88692960322979	0.000181382593394452	0.00569277604508239	0.479315109147802	NOT
SETX	-1.02089173963342	7.53267864421574	-3.88478882996797	0.000182778106122384	0.00572871653161664	0.472211288020867	DOWN
MIR21	0.716567842715875	9.65641345640681	3.88432447171832	0.000183082157749072	0.00573039640122952	0.470670766669932	NOT
RUVBL1	-0.672645675358214	7.9862395458318	-3.88300151501041	0.000183951048668392	0.00574972676712131	0.466282561890752	NOT
AK024119	-0.543844845505868	5.53811917537692	-3.88115890811231	0.000185167792377165	0.00577621480259718	0.460172521933029	NOT
RPS4Y1	2.52992731309177	9.8137927896627	3.88095427144403	0.000185303394453948	0.00577621480259718	0.459494082996125	UP
CBR1	-0.435139750600911	7.29737191816066	-3.87944124206227	0.000186308943740027	0.00579965800377119	0.454478699806834	NOT
ABHD5	0.907425210978384	6.61777996201047	3.87743524637216	0.00018765014216968	0.00583206834208243	0.447831447887586	NOT
IFIH1	0.915092245244102	6.4859390394438	3.87683405684066	0.000188053884618984	0.00583206834208243	0.445839782648351	NOT
TGFBR2	0.357108282946042	6.09008863500413	3.87674347035933	0.000188114791803183	0.00583206834208243	0.445539700701926	NOT
LOC554206	-0.637136492873052	4.15925312968864	-3.87537922365354	0.000189034342072005	0.00584826998581246	0.441021042096921	NOT
THYN1	-1.10819600333762	8.23757479566801	-3.87521016418676	0.00018914859219848	0.00584826998581246	0.440461164609018	DOWN
ETS2	1.06252172786555	8.35403440726742	3.87408849811042	0.000189908282052353	0.00586383467389723	0.436746975987062	UP
C6orf47	-0.689129200741366	8.48233346256726	-3.87051314864742	0.000192349288456241	0.00593120177881239	0.42491314509869	NOT
NNT-AS1	-0.823514575867805	7.45783073353754	-3.86853696638602	0.000193711301628498	0.00596516094382239	0.418375747243512	NOT
CD177	0.951539105881648	4.13703941141906	3.86430768405297	0.000196657150289755	0.00604773601966342	0.404393133786497	NOT
LINC00324	-0.784015948937518	7.70205546790825	-3.85750647714871	0.000201484198144247	0.00618786369602735	0.381930982803921	NOT
TSPAN5	-0.885277590381003	9.12103992735544	-3.85552050494919	0.000202914882357166	0.00622344840258975	0.375377467824282	NOT
DAPK1	1.35937443491914	7.89195778911781	3.8532991929188	0.000204526576596054	0.00626448202478944	0.36805030141337	UP
TCN2	0.481374815847802	4.93042726348834	3.85287508285654	0.000204835677803392	0.00626556190928023	0.366651696093507	NOT
BCL2L13	-0.909915887234375	6.65136950125904	-3.85209886387191	0.000205402557734718	0.00627451337913263	0.364092220588492	NOT
RAB31	0.99214356227805	7.95759786405869	3.85102354824109	0.000206190341860282	0.00629018002901768	0.360547143309558	NOT
TRAV20	-0.617626843305977	7.06229457849936	-3.85000413224909	0.000206939832012523	0.00630463829087421	0.357187028817565	NOT
LINC01420	-0.988024374413327	6.44954049378956	-3.84848727624709	0.000208059855711278	0.00633033178015166	0.352188508541849	NOT
RIT1	0.91465843573572	7.20229560884414	3.8472320490138	0.000208991062975262	0.00635021981523769	0.348053236810598	NOT
C14orf64	-0.655397113107058	7.04235530476075	-3.84186066693715	0.000213020949569774	0.00645769582207388	0.330368786015077	NOT
MEST	-1.01071115412757	5.3151077918403	-3.84176594824432	0.000213092672450427	0.00645769582207388	0.330057102972673	DOWN
MRPS17	-0.721348899146977	7.17487341319392	-3.8412859589254	0.000213456483830506	0.00646016448418251	0.328477728710661	NOT
SNCA	0.950411059712207	5.81449541646922	3.83884078643837	0.000215319025949561	0.00650792511720734	0.320434307680151	NOT
C14orf119	-1.01527861730224	8.99834703991616	-3.83742304529176	0.000216406032351947	0.00653215042244399	0.315772366505747	DOWN
FAM86A	-0.582911399822875	6.56698053121285	-3.83603194626618	0.000217477692507376	0.00655584928138177	0.311199269573329	NOT
CLMN	0.917616726331273	5.46869763714162	3.8335016444268	0.0002194399350348	0.00660629699157397	0.302884302152371	NOT
SEC62	-1.23096382472231	7.22455273038256	-3.83280038235097	0.000219986740006146	0.00661405599387729	0.300580563471724	DOWN
C11orf83	-0.527821866060745	7.74134412871843	-3.82968460419301	0.000222431984408216	0.00667879764207346	0.290348590716462	NOT
LRRK2	1.37654456666722	8.83046097345414	3.82818588840918	0.000223617369303535	0.00670559031410863	0.285429118350131	UP
COPA	0.635613772978317	6.40750956026771	3.82719813681893	0.000224401902590258	0.00672030828699622	0.282187644062068	NOT
TREML4	1.27269263537674	7.30658292341202	3.82314019180762	0.000227652568721463	0.00680874610764322	0.268877309811684	UP
SYAP1	0.978379381269265	9.48438091276409	3.82247881460081	0.00022818660520559	0.00681580878211998	0.26670893914486	NOT
ICAM4	0.634212166835763	6.38078084443565	3.82130434052509	0.000229137889475769	0.00683529975385345	0.262859030215684	NOT
FLJ32255	-0.993334654371895	8.31908280917559	-3.81828838511583	0.000231598044117022	0.00689969173098628	0.252976789509745	NOT
MVB12B	0.455596179895147	6.17043142688053	3.81704150939816	0.000232622468828775	0.00692119907256487	0.248892900110321	NOT
NRBF2	0.673823777707641	7.67332148166266	3.81531678077299	0.000234046608835965	0.00694826801065734	0.243245530639855	NOT
RSRC2	0.655771075251415	9.40003843721745	3.81516186449181	0.000234174931596619	0.00694826801065734	0.242738372789706	NOT
AOC3	0.80287625225589	3.78147804795474	3.81483813018734	0.000234443308751201	0.00694826801065734	0.241678595518525	NOT
CCL18	0.360747456678275	5.25560909425722	3.81437486219772	0.000234827869418544	0.00695066190465236	0.240162156542208	NOT
TUBB6	1.03771397527629	5.1367299247622	3.81306996002006	0.000235914305410558	0.00697379755528885	0.235891487532601	UP
MAP1LC3B2	0.505025158101797	5.59589552937194	3.80600390015604	0.000241880984944748	0.00714095088456238	0.212784609759889	NOT
GPR162	0.368678811968468	5.68480820778942	3.80539714617702	0.000242399980386274	0.00714705096809014	0.21080193428733	NOT
ADCY7	0.625597361867614	6.62304563932865	3.80475536564274	0.000242950089862833	0.00715405155220285	0.208705058967966	NOT
SPINK2	-0.644724837733626	5.50010955398206	-3.80340218969561	0.000244113877107757	0.00717012914381202	0.204284718432162	NOT
ZNF232	-0.965768071297626	6.68320734495705	-3.80339179086935	0.000244122841041502	0.00717012914381202	0.204250753720575	NOT
CEACAM4	0.752066223532896	4.34945740288982	3.80294104118642	0.000244511694862406	0.00717234304929725	0.202778578612883	NOT
TMEM186	-0.744257675722909	6.84815304851182	-3.79759999786848	0.000249164432171347	0.00729946505516058	0.185344291832483	NOT
LIN52	-0.833710346539306	6.57171913998533	-3.79639457298277	0.000250226106163767	0.00731777794139999	0.181412052707219	NOT
SLPI	1.09355388184393	6.07157041266712	3.79616453336594	0.00025042920140368	0.00731777794139999	0.1806617416967	UP
RGS2	1.20196538486451	10.5981898262263	3.79393720730313	0.000252403772385983	0.00736105465084044	0.173398711218501	UP
KLHL15	0.841633753326182	8.4214561302276	3.79364369772713	0.000252665076950821	0.00736105465084044	0.17244184994993	NOT
ATG3	0.803099030955445	7.51068379522983	3.79340767237248	0.000252875391414361	0.00736105465084044	0.17167243114288	NOT
ZHX2	-0.93634057471255	8.06620898291488	-3.79270940243738	0.000253498572828119	0.00736981873736642	0.169396350381144	NOT
SLC22A4	1.20410416425567	5.36966568549604	3.79129292199317	0.000254767224140296	0.00739730214255072	0.164780148856384	UP
RIMBP3	-0.502171558267666	5.22625401616905	-3.78820701790406	0.000257552022331574	0.00746245287768038	0.154727869818461	NOT
RP11-190A12.8	-0.796538790567324	5.27113563214895	-3.78808429834077	0.000257663364220608	0.00746245287768038	0.154328239032023	NOT
ERMN	0.826973328709131	7.97115422228569	3.7842208909831	0.000261192093005521	0.00755508860678423	0.141752158153468	NOT
UBL4A	-0.391801165227576	7.99405199505669	-3.78075023367203	0.00026440125711971	0.00762747494891486	0.13046270682071	NOT
CAMP	0.608980016552627	6.35952019297487	3.78045866113535	0.000264672562699402	0.00762747494891486	0.129514623283088	NOT
IL6	0.600265305669625	5.70450612172674	3.78043486516036	0.000264694716321608	0.00762747494891486	0.129437250185785	NOT
SLMAP	0.499809422285674	7.09089396896355	3.77951191941187	0.000265555324439784	0.00764264883419152	0.126436553603656	NOT
ANKRD17	-0.659685106487004	7.87353280100922	-3.7789941746154	0.000266039264433706	0.00764695775156181	0.124753492420369	NOT
MCAM	0.649918883499246	6.59298292637111	3.77855277137916	0.000266452509787864	0.00764922637885362	0.123318734754839	NOT
RTP4	-0.803963347978619	6.34956940293186	-3.77548424857616	0.0002693422084648	0.00772249339558223	0.113348122203637	NOT
RP11-226L15.5	-0.860507601505504	6.17722983688314	-3.77291865870631	0.000271781140188749	0.0077826689455802	0.1050163415687	NOT
GPCPD1	0.834731539085822	9.08943527330712	3.76663608719778	0.00027784255822682	0.00793645157158821	0.0846314904996808	NOT
VWA1	0.30732510847109	5.97299994321861	3.76663339850649	0.000277845179582262	0.00793645157158821	0.0846227720276511	NOT
SNAPC5	-0.867592699498661	8.06021397882697	-3.76475010955056	0.000279687092243855	0.00797910308047308	0.0785170771260306	NOT
SMARCAL1	-0.72357909897447	7.97299822606003	-3.76372642738007	0.000280693148795925	0.0079978321848702	0.0751992182437	NOT
UBXN10	-0.530474242597615	6.30795682915069	-3.76323883522636	0.000281173554608438	0.00799966028896609	0.0736191193383977	NOT
IFI30	1.07285161429654	9.60299955269302	3.7629519475529	0.000281456579222802	0.00799966028896609	0.0726894981208632	UP
ELN	0.638185808079068	6.17019991441557	3.76047752938229	0.000283908947399222	0.00805935076488114	0.0646736770766596	NOT
MARS2	-0.809709445271387	5.92072519656901	-3.75874366987276	0.000285639447032383	0.00809842694931961	0.0590592298949204	NOT
KCTD7	-0.552284331881815	7.53772232757461	-3.7578799705401	0.000286505210050585	0.0081129198093532	0.0562631899579484	NOT
LOC100507054	-0.461312057482447	6.7379163284414	-3.7569431030487	0.000287447136552928	0.00812953088298023	0.053230827803044	NOT
PVRL3	-0.770821845931506	6.05265071209064	-3.75614318376254	0.000288253704555607	0.00814227748176826	0.0506421743822001	NOT
ZNF691	-0.723619903009166	6.10464685176443	-3.75537894432747	0.000289026305516287	0.0081540343652437	0.0481693716339278	NOT
BNIP3	-0.551699030089649	7.5323774961064	-3.75490337319102	0.000289508073082605	0.00815756737947043	0.0466307854300476	NOT
ATG7	1.10649726301438	7.47970765875497	3.75374810355207	0.000290681576902516	0.00818055901541152	0.0428938201303017	UP
SLC35F5	1.03492225946219	5.87615660435621	3.7528955832986	0.000291550450943184	0.00819154798823759	0.0401367144656799	UP
LOC100506119	0.557151627003715	5.11236380623977	3.75266283287446	0.000291788094860736	0.00819154798823759	0.0393840660618219	NOT
SDAD1	-0.747393202090345	9.62230028234198	-3.74849926082402	0.000296070438596965	0.00830158288615018	0.025926173335681	NOT
THEMIS	-0.931402384825456	7.65985893142401	-3.74810615355705	0.000296477831639655	0.00830283082976171	0.0246561133036627	NOT
ZFYVE28	-0.698504872899348	6.49150154511448	-3.74284834874938	0.000301978183992561	0.00844245186340695	0.00767868007571693	NOT
SULF1	0.630543357654189	4.71928662982642	3.74263690094495	0.000302201401928771	0.00844245186340695	0.00699628983694378	NOT
ZNF443	-0.616530952783622	6.70506460585358	-3.73895008789667	0.000306118731307521	0.00854145923453181	-0.00489724497474953	NOT
ABCC3	0.833684765466906	4.42778781082266	3.73740588704166	0.000307773778279659	0.00857717910723336	-0.00987616993247453	NOT
ID2	0.698611337161645	9.6895072865083	3.7356887350282	0.000309624174035245	0.00860778450530883	-0.0154109227027934	NOT
ZNF185	0.913734800959572	7.23389551570713	3.73568851072923	0.000309624416427848	0.00860778450530883	-0.0154116455421338	NOT
GBP4	-0.866683759608352	9.06783444131739	-3.73447719954808	0.000310936073908359	0.00863375894541657	-0.0193148142518487	NOT
PKI55	-0.98535228648033	6.68098714527453	-3.73394592627185	0.000311513022347384	0.00863929448643411	-0.0210264188488862	NOT
UBE2L3	-0.855422646461695	7.13781098535594	-3.73239902350734	0.000313198714605857	0.0086668815704166	-0.026009037679982	NOT
ZNF414	0.347562761975408	4.4783167713486	3.73233804307533	0.00031326534347616	0.0086668815704166	-0.0262054256366513	NOT
COX7A1	0.403123508154088	4.47490335524106	3.73100402415268	0.000314726302516858	0.00869678478452379	-0.0305010404822257	NOT
ZNF284	-0.798774492787217	8.65593233915048	-3.73010205220197	0.000315717767781177	0.00871365805408123	-0.0334047859933149	NOT
CYBRD1	0.915503604964504	3.85282335277256	3.72777257957906	0.00031829211450188	0.00877412479494339	-0.040901685102166	NOT
TRIM5	-0.733794183045826	8.53178122092326	-3.72474441041706	0.000321668420951821	0.0088530437219128	-0.050641920087692	NOT
THAP9-AS1	0.668110286480671	8.93723121632657	3.72451207924248	0.000321928862615011	0.0088530437219128	-0.0513889772000313	NOT
TRMT10B	-0.538064575601391	4.8813128951416	-3.72180677757845	0.000324976268410212	0.00892611887301999	-0.0600852487522578	NOT
CSNK1D	0.940455102366432	8.00437854193369	3.72030528310902	0.000326679439450317	0.00896214097676649	-0.0649097939471197	NOT
PLK3	0.5356568016269	7.17794262503808	3.71919979751079	0.000327938825367825	0.00898591655618662	-0.068460961431783	NOT
LOC221272	-0.578666001891413	5.69054650425457	-3.71675658745856	0.000330738541780396	0.00905179166977927	-0.0763065007290464	NOT
DDX52	0.76062345713384	4.50100207698358	3.71593094336823	0.000331689781792851	0.00906697993718092	-0.078956898224833	NOT
LYN	0.900294793896424	10.1038047690624	3.71556490438415	0.000332112332813781	0.00906769710594191	-0.0801317768594449	NOT
DPP4	-0.745909197879542	8.05273503672275	-3.71520524805055	0.000332528013597147	0.00906822520989598	-0.0812860840941605	NOT
RP11-5C23.2	-0.586925259291453	6.44959581074945	-3.71444377263293	0.000333409736524532	0.00908123502191383	-0.0837297408738911	NOT
OMA1	-0.85020338513967	8.6141543651551	-3.71410829721328	0.000333798892195347	0.00908123502191383	-0.0848061978935437	NOT
ABCB1	-0.89964226510612	7.65079133495273	-3.7123444916412	0.00033585203346775	0.00912624052938495	-0.0904646047695694	NOT
TRG-AS1	-0.954560465757302	10.2221572667284	-3.709277394615	0.000339450841630496	0.00921309045848843	-0.100299231859631	NOT
DDN	0.273625506375107	5.8547623235077	3.70854200364593	0.000340319145127102	0.00922571331813754	-0.10265634708077	NOT
DOCK5	0.944338397638587	4.28661980595655	3.70181782664175	0.000348357012051328	0.00942275565932311	-0.124192687511548	NOT
ZNF785	-0.701173956769885	6.76087233701122	-3.70150924383539	0.000348730172818766	0.00942275565932311	-0.125180315080679	NOT
LINC01093	0.654447978355225	4.22858779481781	3.70143239233551	0.000348823166234558	0.00942275565932311	-0.12542627070165	NOT
RP3-525N10.2	0.870466947224457	5.262334569629	3.70076640430305	0.000349630024989315	0.00943341388178717	-0.127557537969893	NOT
ENC1	0.585976861004251	4.38478569747552	3.70020924087484	0.000350306400971567	0.00944053057035272	-0.129340326720017	NOT
DSTNP1	-0.889506739672321	8.73370140585807	-3.69690009450076	0.00035434924566043	0.00953824793024782	-0.139924618748809	NOT
SESN3	0.864380413582437	3.76303120599842	3.69453263933871	0.000357268738192347	0.009605533172551	-0.147492523162777	NOT
GBP3	-0.970351111061964	8.68245883474054	-3.69402073978146	0.000357902995612971	0.00960910446878399	-0.149128400413448	NOT
OBFC1	-0.760681935721699	9.8912459673786	-3.69374786938999	0.000358241525868564	0.00960910446878399	-0.15000034220703	NOT
ARFGEF2	0.531925502748561	6.44626279907312	3.69283697856078	0.000359373802733557	0.00962113229698063	-0.152910689303436	NOT
OR2A20P	-0.728887626712694	7.41090420411284	-3.69271077322758	0.000359530949034897	0.00962113229698063	-0.153313879582367	NOT
CSF2RB	0.996438722305467	8.99177246618485	3.69213415555506	0.00036024976234049	0.00962438510820618	-0.155155877085621	NOT
RASSF4	0.267310719252088	5.4253799771698	3.69160669417572	0.000360908491343612	0.00962438510820618	-0.156840654936048	NOT
CCND2	-0.592110134422313	7.57566744936099	-3.69160193384949	0.000360914441557732	0.00962438510820618	-0.156855859186575	NOT
TNFRSF10C	0.664826786750961	5.95367659327873	3.68973680617124	0.000363252952055342	0.00967546861819118	-0.162811845003368	NOT
AVPI1	0.673720471254676	6.19647544011935	3.6891145568386	0.000364036325917493	0.00968505946161888	-0.164798391756282	NOT
BHLHE40	0.600517685789823	6.18179585048536	3.68250801006834	0.000372453016157054	0.0098974738788309	-0.185874317847012	NOT
MAFG	0.708766994050314	7.04056016372504	3.68190260480991	0.000373233463398693	0.00990670724195138	-0.18780422524677	NOT
SCARA3	0.320246831062209	5.29908657514869	3.67833914865415	0.000377858759518824	0.0100178544817969	-0.199158918055655	NOT
DUSP4	0.968745641954309	8.59524752091106	3.67611102613925	0.000380778388379498	0.010072657415586	-0.206254433472492	NOT
TMEM99	-0.709508502631633	8.06338858220607	-3.67608978631189	0.000380806322748333	0.010072657415586	-0.20632205658442	NOT
LOC286161	-0.512443301925715	7.4905602069094	-3.67557533818088	0.000381483512781076	0.0100789177510751	-0.207959859995399	NOT
DFFB	-0.840517626807297	9.22614997267788	-3.67513015350528	0.00038207045005616	0.0100827818884486	-0.209377015137649	NOT
PLK2	0.675336383364883	5.17748306936267	3.67443331844542	0.000382990886269425	0.0100954279698669	-0.211594986912196	NOT
HP	0.767089602168348	6.87354255400071	3.67314252686562	0.00038470142670855	0.0101288476905542	-0.215702633386919	NOT
UTY	0.728213779811834	7.67908978466644	3.67228970727412	0.000385835544358469	0.0101470313274963	-0.218415934452535	NOT
JPX	-0.787990125250955	8.04632960957693	-3.670759772145	0.000387878071077611	0.0101840380130032	-0.223282324756464	NOT
MRPL45P2	-0.786676980647975	8.07813903899216	-3.67056941838828	0.000388132917278794	0.0101840380130032	-0.223887690954065	NOT
SNAI3-AS1	-0.827080886390554	6.5939466827048	-3.6697639012482	0.000389213104793853	0.0102006825173922	-0.226449146314723	NOT
ICAM2	-0.826407030877204	9.39932279219272	-3.66880629969755	0.000390500944270091	0.0102227249483978	-0.229493658168987	NOT
TRMT12	-0.80622009174471	8.45619888622531	-3.6665280186188	0.000393581173681113	0.0102915854329415	-0.236734594630542	NOT
AV4S1	-0.767268670044504	5.98978253889632	-3.66469499410628	0.000396076126810584	0.0103450020335915	-0.24255791706141	NOT
THAP11	-0.66943484521254	8.56403800383765	-3.66333841827328	0.000397932226984224	0.0103816298214356	-0.246866188973575	NOT
GDPGP1	-0.704691844779797	4.23192762682345	-3.66266677373416	0.000398854236707946	0.0103863269017897	-0.248998778124215	NOT
GOPC	-0.65857639122777	9.03436373115293	-3.66226727183048	0.000399403618952837	0.0103863269017897	-0.250267125793251	NOT
SSH1	0.751632443493107	5.72514274667971	3.66221604842658	0.000399474111607297	0.0103863269017897	-0.250429743410185	NOT
LINC00920	-0.656076424199526	6.40154397389337	-3.66063313687474	0.000401658306902976	0.0104312622723497	-0.255454119872679	NOT
LST1	0.730712719650412	9.40699567513328	3.65945605515003	0.000403289848627804	0.0104562247914885	-0.259189267078048	NOT
CTC-471J1.2	-0.950848316079691	6.05838030395864	-3.65926669072402	0.000403552910785933	0.0104562247914885	-0.259790078079539	NOT
MSH2	-0.653595097261221	7.74485450938391	-3.65884511930034	0.000404139135621876	0.0104562247914885	-0.26112754511373	NOT
RPL31	-0.889419463020484	7.36938509056901	-3.65862359365207	0.000404447506139305	0.0104562247914885	-0.261830304936877	NOT
EGLN2	-0.497017952772876	8.8111811427139	-3.65757850405716	0.000405905313682623	0.0104820695000659	-0.265145272451448	NOT
RTN1	1.10072676428662	4.2865552849135	3.65668022645553	0.000407162310613925	0.0104964254075351	-0.267993984820468	UP
ZNF740	-0.650656762928012	6.06362872107199	-3.65652582063995	0.000407378748334406	0.0104964254075351	-0.268483599186318	NOT
YBX3	0.840844880906549	9.09151574232366	3.65588371160587	0.000408279992358468	0.0105078135266161	-0.270519531358946	NOT
AREG	0.936681909559904	4.29332541803823	3.6548331315745	0.000409758630234385	0.0105340196177109	-0.273850014191639	NOT
TMEM88	0.589226525992621	4.85249273721136	3.65296031584478	0.00041240712015309	0.0105902075298571	-0.279785290954889	NOT
HOTS	0.935486265509826	7.21683644041723	3.65243757578988	0.000413149257651179	0.0105973710931155	-0.281441531358578	NOT
RLN1	-0.894268744313851	6.30625599453163	-3.6520056569988	0.00041376341039935	0.0106012394512174	-0.282809879186492	NOT
LOC101927482	-0.733397776899295	5.0788006511346	-3.64820274606412	0.000419208307396442	0.0107287316255376	-0.294852440492347	NOT
KIR2DL5A	0.659972282863058	5.10232067331567	3.64779913648693	0.000419790152928335	0.0107316186581009	-0.296129977858635	NOT
ZBTB10	0.970514015771649	6.39401964255886	3.64513186337485	0.000423654589606629	0.0108183225560264	-0.304569938019274	NOT
NMUR1	0.297036300897024	7.05865480566803	3.64275857820321	0.000427121404831455	0.0108946909058458	-0.312075688122777	NOT
IER5	1.0154877722148	8.96036350827836	3.64166257502447	0.000428731466643283	0.0109235812436507	-0.315540649648382	UP
TNFSF13	0.822613485740582	6.78208858218633	3.64071182976811	0.000430132796207167	0.010947094969099	-0.318545741506706	NOT
PRKCD	0.696069946675747	6.72109942838588	3.64027676588046	0.000430775495054605	0.0109512703631659	-0.319920681098053	NOT
ZNF189	-1.0368561324468	7.02272914969384	-3.63925375785416	0.000432290322076316	0.0109775833175429	-0.323153216667781	DOWN
LINC00663	-0.526445924750031	5.67232664336941	-3.63832197507149	0.00043367445704032	0.0110005228127301	-0.326096892766659	NOT
CD300LB	0.809517526050934	5.68853954222271	3.63768794891668	0.000434618682850774	0.0110122651867394	-0.328099571346657	NOT
LOC145474	0.835336454250309	7.97593698641978	3.63711012682613	0.000435480902509208	0.0110219060281092	-0.329924488071785	NOT
PIK3C2B	-0.764004797747156	9.36265797930591	-3.63495978767999	0.000438703871557666	0.0110912094820325	-0.336713891531267	NOT
VSTM1	0.786631199419242	5.55303908769854	3.63457729799614	0.000439279516153061	0.0110935047787881	-0.337921229801124	NOT
TTC39B	-0.830345974849106	8.38898412514869	-3.63213097875946	0.00044297816744029	0.0111719635456181	-0.345640804708983	NOT
CAPZA2	0.684833313693936	4.39707134284401	3.63187763256784	0.000443362888960718	0.0111719635456181	-0.346440034153947	NOT
PNPLA4	-0.641293884961649	6.5452310249168	-3.63129022961653	0.000444256113771075	0.0111821560869991	-0.348292946384848	NOT
NOL4L	-0.621523416292052	5.84385587479943	-3.62999390470684	0.000446233384284385	0.011219582233436	-0.352381282484422	NOT
LOC101928371	0.61449224311548	6.40830524020898	3.62932697977271	0.000447253882011839	0.0112328966195729	-0.354484189240533	NOT
CDC42EP4	0.799521371598954	5.94022812851627	3.62798775411821	0.000449309782533998	0.0112630659955751	-0.358706062172665	NOT
CDK20	-0.403492144329085	6.70577714073265	-3.6279033509266	0.000449439652708047	0.0112630659955751	-0.358972101105997	NOT
OMD	0.913184818524007	4.20087693998568	3.62702779727524	0.000450788955372677	0.0112845200207077	-0.361731568094664	NOT
LOC101927164	-0.613802987356843	7.42240907018941	-3.62633629180245	0.000451857334603228	0.0112989025308436	-0.363910614088864	NOT
LTBP2	0.782303002455544	6.4778855906879	3.62549043583278	0.000453167446654025	0.0113192916806158	-0.36657561195011	NOT
MNAT1	-0.519145634738739	7.37974034556504	-3.62499559570561	0.000453935551376562	0.011326112775895	-0.368134460793192	NOT
EPHB2	0.584190678939307	5.50837223718881	3.62298472459834	0.000457069584637689	0.0113918868153707	-0.37446744807173	NOT
KIF13A	1.17273098546977	6.14201538845304	3.62201761288029	0.000458584158074901	0.0114171986254121	-0.377512289070769	UP
OLR1	0.930363414584169	4.22953297788034	3.62050545677928	0.000460961841889293	0.0114558227355404	-0.382271894657406	NOT
GZMK	-1.11949849302432	10.7114673857643	-3.62039440268575	0.000461136920429751	0.0114558227355404	-0.38262138444002	DOWN
SERPINB2	1.27198533891121	4.55977214755477	3.61978056183221	0.000462105786633648	0.0114674407789348	-0.384553007821437	UP
ST6GAL1	-0.834141460290937	10.4805170992217	-3.6185059738767	0.000464123713611068	0.0114999150886983	-0.388563058279416	NOT
MARCH9	-0.742934012803105	6.78079062588675	-3.61831949356428	0.000464419647812817	0.0114999150886983	-0.389149663552139	NOT
ELMO2	0.461368829327718	4.26570990775835	3.61792089999122	0.000465052793455992	0.011503143691106	-0.390403429322362	NOT
SMCHD1	0.721945841006025	9.49145933791113	3.61569115212549	0.000468609733803553	0.0115680894962166	-0.397415094623058	NOT
LOC102723918	0.626643110513111	3.78618257075468	3.61550673531328	0.000468905069655319	0.0115680894962166	-0.3979948636593	NOT
GDPD3	-0.810763391124402	7.67095364399145	-3.61529813423526	0.000469239347985732	0.0115680894962166	-0.398650635845488	NOT
CCDC107	-0.630448553485543	9.8969187991083	-3.61458545265395	0.000470383106287455	0.0115680894962166	-0.400890850491477	NOT
NCR3	-0.839314017322559	8.76168778413	-3.61449797742941	0.000470523673993187	0.0115680894962166	-0.401165793308342	NOT
MRPS14	-0.757453397753846	8.52912680463572	-3.61438080031384	0.000470712033259512	0.0115680894962166	-0.401534083968754	NOT
C1orf216	-0.689097002083895	7.18376712629689	-3.61239899968276	0.000473908560737366	0.0116341500747542	-0.40776154947488	NOT
CTSS	0.876527224960148	8.14730336621013	3.61172475528446	0.000475000753851473	0.0116484643602591	-0.409879649697989	NOT
ZFP82	-0.827759054409283	6.4100575797765	-3.6076796956106	0.000481603443699665	0.0117977374645057	-0.422580615855733	NOT
TEK	0.689297832935546	4.64251695278189	3.60591462139938	0.00048451168678365	0.0118562859824705	-0.428119304520478	NOT
TMEM261	-0.679115472734606	6.84749368365606	-3.60399498630408	0.000487693457977572	0.0119213956394518	-0.434140637210504	NOT
ARMC1	-0.905708351697627	8.38570634526129	-3.60335150062012	0.000488764445328357	0.0119332256144349	-0.436158513200128	NOT
AK000798	-0.684205092208165	5.14541971054024	-3.60307787705438	0.000489220525626745	0.0119332256144349	-0.437016472557421	NOT
RP11-5C23.1	-0.720240101859943	7.39372120000983	-3.60212928632245	0.000490804772581033	0.0119591194852546	-0.439990435956942	NOT
BTD	-0.535181218635363	6.49101900557707	-3.6008515105285	0.000492946468743067	0.011998526813661	-0.443995490988453	NOT
PDCD4	0.682088632533814	6.034194691544	3.60043498614083	0.000493646519624816	0.0120027974165949	-0.445300807758822	NOT
USP9Y	1.34766887947655	4.8121238026108	3.59979389963881	0.000494725829623947	0.012016270681312	-0.44730963780068	UP
ARG1	1.04087385000255	5.79510129198624	3.59349415785702	0.000505451287966909	0.0122637597759097	-0.46703513435147	UP
ZNF557	-0.646608538387222	6.13785634214535	-3.58995244324006	0.000511577358632471	0.0123992478448209	-0.478113159386764	NOT
AQP3	-0.575868072423574	7.48457912629636	-3.58783038733083	0.000515281435975774	0.0124758087355828	-0.4847466556527	NOT
ZNF302	-0.872964290241204	8.09065222157376	-3.58644658776664	0.000517710526059776	0.0125213708628411	-0.489070756653586	NOT
ISCA1	0.89878218186197	8.46912641970761	3.58551217611091	0.000519356892397986	0.0125479257635332	-0.491989883851752	NOT
CNTNAP3	1.15614428226949	6.21312237523319	3.58352592057755	0.000522872996867965	0.0126195508104842	-0.498193057117948	UP
PTGDR	-0.844810510534857	6.90151630082555	-3.58281389435692	0.00052413891080785	0.0126367737400249	-0.500416106356092	NOT
AX748417	-0.942078719810654	7.84959576813079	-3.58012988402531	0.000528936925953641	0.0127390282798098	-0.508792922133503	NOT
SLC35G1	-0.670085287015432	5.71306206595879	-3.57743638121087	0.000533793643595752	0.0128424800898747	-0.517194508641668	NOT
LOC100289090	-0.903471999231004	7.87968437004995	-3.57694771293709	0.000534679279483304	0.012850275120355	-0.518718243507798	NOT
FEM1B	-0.656461222692882	8.80989212483334	-3.57121329529714	0.000545176374872266	0.0130888095037539	-0.53658697113416	NOT
CATSPER1	0.604821310614198	4.20621245732248	3.57073138830807	0.000546067344422957	0.0130914635339955	-0.538087611294246	NOT
OSGIN2	0.63523314729613	5.31789627276576	3.57053475714597	0.000546431279500248	0.0130914635339955	-0.538699868491461	NOT
SMIM8	-0.645454275566445	6.73177975427694	-3.56814753962711	0.00055086799372193	0.013183953657278	-0.546130957363776	NOT
CANT1	0.409928075220275	5.22650033921955	3.56618024907975	0.000554549832862513	0.013258202900621	-0.552251990821319	NOT
SLC43A1	-0.459571595139285	6.60812459810828	-3.56393579192898	0.000558778800622751	0.0133453642570444	-0.559232222921705	NOT
CXCR3	-0.722708914144773	6.48273066822563	-3.56208353208577	0.000562291734866945	0.0134152605774303	-0.56499017417298	NOT
DCP1B	-0.726481332340339	7.91202608605369	-3.56172876778828	0.000562966946296204	0.0134173788867262	-0.566092734142461	NOT
LOC100132057	-0.68455054698257	6.21391174244555	-3.56033232347363	0.00056563220528639	0.0134668729000547	-0.570431873190114	NOT
NINJ1	0.736021215123403	7.82537613042249	3.5579322303184	0.000570240912508596	0.013562486567772	-0.577886559386941	NOT
MIR194-2	0.504002959267234	5.20550621266776	3.55555811407168	0.000574834631709113	0.0136473814772563	-0.585256743831534	NOT
TRAF3IP3	-0.788881202551482	10.3388460527089	-3.55527920844213	0.000575376580459709	0.0136473814772563	-0.586122326575239	NOT
PRR12	-0.660070433249304	6.82069151045578	-3.55516441079685	0.000575599786955957	0.0136473814772563	-0.586478585475489	NOT
CAPN12	-0.477487592689522	7.80668750316245	-3.55481229890503	0.000576284925210592	0.0136494814584041	-0.587571261502152	NOT
CEBPD	0.679776279740612	7.58082602684456	3.55447601166311	0.000576939991230599	0.0136508655629329	-0.588614752345557	NOT
KMT2E-AS1	0.545278058011467	7.46320172321888	3.55384019510096	0.000578180444224722	0.0136660832271298	-0.590587466798016	NOT
CHST15	1.09996331575034	7.97376225369195	3.55251352535939	0.000580776843450199	0.0137132860455527	-0.594702777209125	UP
MANSC1	0.990594475318338	7.18140833284132	3.55075284363913	0.00058423965274153	0.0137808280976559	-0.600162553543981	NOT
UBE2A	0.755971050446208	9.07045499201184	3.54895193167312	0.000587801757711699	0.013850570768737	-0.60574491803928	NOT
PRKY	1.03871439499494	6.10180957800014	3.54709642920911	0.00059149329235688	0.0139112642158127	-0.611494209648001	UP
SPSB2	-0.500732760702022	6.15121824450277	-3.54704619621459	0.000591593535051826	0.0139112642158127	-0.611649824735231	NOT
SLC8A1	0.90498249543242	3.04240850461735	3.54517899557675	0.000595331041119646	0.0139847784607983	-0.617432953381256	NOT
C9orf114	-0.59770521698734	7.31536726426887	-3.54245228014239	0.000600829092181782	0.0140855376810743	-0.625873956701335	NOT
AFAP1L2	-0.715261141193189	6.24555565445024	-3.54205517001293	0.000601633800214182	0.0140855376810743	-0.627102858362465	NOT
ZNF526	-0.507252557218251	5.56206019046765	-3.54187293993648	0.00060200341373821	0.0140855376810743	-0.627666754016206	NOT
SNUPN	-0.768535031400892	8.40401565907819	-3.54174790019233	0.000602257153336117	0.0140855376810743	-0.628053666009504	NOT
LMAN2L	-0.721864176945958	9.50317939988167	-3.54143369613637	0.000602895204572849	0.0140855376810743	-0.629025864778443	NOT
FZD7	-0.806777202416727	4.29376496381491	-3.5412275777494	0.000603314113962101	0.0140855376810743	-0.629663592551429	NOT
DQ581328	0.420385179420472	4.22253862200793	3.53840218623911	0.000609084143712936	0.0142025115902501	-0.638402423834723	NOT
FADD	-0.515929512021212	7.17256651122555	-3.53801079802608	0.000609887536225382	0.0142025115902501	-0.639612547355762	NOT
NUDT9	-0.615895124858201	8.57121894468123	-3.53786523860917	0.000610186577500693	0.0142025115902501	-0.640062572476651	NOT
ABTB2	0.377968532570535	5.48591044567363	3.53746147935859	0.000611016796510707	0.0142073824229319	-0.641310797356453	NOT
ARV1	-0.818868504504675	7.88916366907218	-3.53478304632831	0.000616551319167541	0.0143215169366024	-0.649588401016453	NOT
PRELP	0.48800596309012	3.90314180541303	3.53337315811528	0.000619483594202213	0.0143750351271264	-0.653943660532438	NOT
WDR36	-0.702605418517827	8.56055468120233	-3.52940968002328	0.000627797503280762	0.0145475778658049	-0.666179955495336	NOT
LOC100131541	-0.954365271251619	9.11612171178677	-3.52916928047932	0.000628305145833363	0.0145475778658049	-0.666921789503963	NOT
LOC100130357	1.05498108739685	6.70936006254568	3.52881611943654	0.000629051605393021	0.0145475778658049	-0.66801151617909	UP
ZKSCAN1	-0.777441880222717	7.74324057235046	-3.52862188611884	0.000629462503808865	0.0145475778658049	-0.668610813602273	NOT
ARL17A	-0.796622085345032	5.42365322251075	-3.52769990291646	0.00063141640726402	0.0145780094835528	-0.671455198991286	NOT
DAXX	-0.736025088599639	8.00729355665981	-3.52472680383944	0.000637756188794568	0.0147095379028424	-0.68062350044647	NOT
LOC254896	0.435041610402399	5.84660994025031	3.5237794752675	0.000639788845132208	0.0147415596944863	-0.683543567717853	NOT
ZSCAN21	-0.642465976775045	7.32643620379211	-3.52173592911111	0.000644194466501803	0.0148281382228986	-0.689840567545816	NOT
SIRPG	-0.81818010887896	9.49080444699575	-3.52081940506216	0.00064617966063943	0.0148588850607338	-0.692663831557806	NOT
CREG1	1.02494711996184	8.708227052907	3.51970540762068	0.00064860035685287	0.0148995744626443	-0.696094625469559	UP
PIGA	0.838313476315579	8.02024403571153	3.51930076902319	0.000649481746149203	0.0149048569226617	-0.697340588133595	NOT
HLTF	-0.744536684468079	9.43693549975327	-3.51882353491408	0.000650522716696866	0.0149137873326897	-0.698809943897079	NOT
A2MP1	-0.745474567479879	7.69052417091893	-3.51725316425565	0.000653959225684706	0.0149775646483144	-0.703643864956418	NOT
HELB	-0.756361714366497	7.71037283200218	-3.5157730786713	0.000657213836371463	0.0150370525761791	-0.708198336393549	NOT
PTGS2	1.5105822472311	6.23442903793471	3.51487531556157	0.000659195399135349	0.015067323408808	-0.71096017857796	UP
SUV420H1	-0.868903574792244	8.18471973078748	-3.51194337783333	0.000665706179543902	0.0152009554770105	-0.719976056576209	NOT
RILPL2	0.901701279843156	8.80314923972015	3.51072445462452	0.000668430785713743	0.0152479525195717	-0.723722595407954	NOT
TTC27	-0.679168409062462	8.45328138388181	-3.50951839653649	0.000671136987436162	0.0152944365264337	-0.727428596510852	NOT
MEIS3P1	0.749983000950837	7.77800116369966	3.50459255777952	0.000682297470885511	0.0155332996356821	-0.742554539100913	NOT
TUBB2A	1.26622005159896	7.10011583598641	3.50379837518519	0.000684113158302571	0.01555915413714	-0.744991716058847	UP
BLOC1S5	-0.8077942196741	6.98058904436384	-3.50156175373666	0.000689251121107698	0.0156604425530726	-0.751853120600855	NOT
TUBA4B	0.243169579960065	6.84530682665502	3.49846703313602	0.000696420351814861	0.0158076365570675	-0.761341338647717	NOT
FAS-AS1	0.658814822681274	6.46608429620856	3.49581900629063	0.000702610546457868	0.0159323382586284	-0.769454835692261	NOT
FLOT1	0.507758523749116	5.77546922080536	3.49428379224083	0.000706223082225974	0.015998400120129	-0.774156507062537	NOT
PDZD4	-0.67668879954804	8.51214344240371	-3.49391813097162	0.000707086104294729	0.0159999585081225	-0.775276126117071	NOT
TRAV8-3	-0.607104887350502	6.42763228702363	-3.49366231145986	0.000707690472474648	0.0159999585081225	-0.7760593661766	NOT
ANXA2R	-0.765406494524458	9.81665086776738	-3.49248092448639	0.000710487798195497	0.016047345333379	-0.779675827262384	NOT
LGALS12	0.529216215208922	5.18874291487665	3.49174268395882	0.00071224111716901	0.0160604803086407	-0.781935244812698	NOT
SHPK	-0.960496757083514	8.29912801337179	-3.49149863764148	0.000712821623079775	0.0160604803086407	-0.782682077413625	NOT
GPANK1	-0.850117913681653	7.08427542705308	-3.49135009541282	0.000713175174544536	0.0160604803086407	-0.783136627678647	NOT
ABHD13	0.734211680515679	7.76319463678782	3.48664150841235	0.00072446834092144	0.0162987567751057	-0.797537440115224	NOT
DIRC2	0.78096240049326	7.37392625552406	3.485290588766	0.000727739404673944	0.0163562648123181	-0.80166631480517	NOT
SOCS2	-0.769010896848766	6.92689926753484	-3.48493709818595	0.000728597628178729	0.0163594835453673	-0.802746497466797	NOT
WNT10B	-0.583692695885597	6.41950139477601	-3.48266944725678	0.000734125885204535	0.0164674512289017	-0.809673863182388	NOT
THEMIS2	0.797873809905929	8.74512781193674	3.48173223662041	0.000736422217653575	0.0165027819196021	-0.812535886769081	NOT
IL18	0.907449389696069	4.99916283211419	3.48076754773868	0.000738792946404959	0.0165397090154065	-0.815481194612985	NOT
SLC6A16	-0.807155336563965	8.63685754481381	-3.4793157276748	0.000742374365603319	0.0166036417253215	-0.819912569888166	NOT
LCLAT1	-0.828645310022531	8.91090368118736	-3.47805144912406	0.000745506470850237	0.01665741020806	-0.823770338362647	NOT
QRICH2	0.25191415080615	5.43725465812835	3.47773942486911	0.000746281389002349	0.0166584567613402	-0.824722268117757	NOT
MGC27345	-0.846482122274764	8.17490132645252	-3.47696991824835	0.000748195719004592	0.0166841733127413	-0.827069609031185	NOT
ARMC10	-0.708711896464765	7.04763217120451	-3.47614538043464	0.000750252087537145	0.0166841733127413	-0.829584369538576	NOT
HERC4	-0.925755381016611	6.13355224354383	-3.47601290802998	0.00075058296526393	0.0166841733127413	-0.829988354111473	NOT
PFKFB3	1.05397963971235	11.6840178901773	3.47594129476907	0.000750761891720637	0.0166841733127413	-0.830206739135141	UP
INADL	-0.349514400629533	6.8837047995456	-3.47581422313493	0.000751079480424979	0.0166841733127413	-0.830594236114734	NOT
ZCCHC4	-0.814064029940202	5.71108378632225	-3.4745490118165	0.00075424852189692	0.0167383183132895	-0.834451815034252	NOT
NAPEPLD	-0.996584899949738	5.00944480845782	-3.47417935994066	0.000755176784161665	0.016742679090716	-0.835578661760109	NOT
PRKXP1	-0.762817363922327	7.20642884449933	-3.47278647911639	0.000758684237534361	0.0168041581362887	-0.839823877892879	NOT
DPY19L2P2	-0.602722524805777	6.21144517499506	-3.4723008211183	0.000759910791857528	0.0168098708502401	-0.841303751437559	NOT
NUDT16P1	0.540275591638735	4.11137867314589	3.47210275553315	0.000760411552884551	0.0168098708502401	-0.841907240865122	NOT
C17orf53	0.315011215029829	6.05972035488416	3.47172774503465	0.000761360528181192	0.0168146031706425	-0.843049793084742	NOT
PPP1R21	-0.675199741759308	9.0632975832796	-3.4704491453546	0.000764604457761784	0.0168699614210122	-0.846944603951406	NOT
BCL2L11	0.681170299181601	5.43744114198676	3.46719876374614	0.00077290971405836	0.0170264191994098	-0.856840714635372	NOT
MON1A	-0.688931926700982	5.74915006050185	-3.46709198654963	0.000773183983749421	0.0170264191994098	-0.857165685424356	NOT
LOC100507535	-0.640097956852168	9.27072369329402	-3.46583379304753	0.000776422713579148	0.0170812996987413	-0.860994341665255	NOT
MARCO	0.332164027383128	5.31015785033188	3.46384425497835	0.000781570099319507	0.0171780248534393	-0.867046245184135	NOT
IGFBP3	0.750027279828956	7.50590822600534	3.46293548377787	0.000783931975763558	0.0172115197036362	-0.869809698554032	NOT
TMEM119	0.70230249416642	4.63760282516296	3.46267947108635	0.000784598559916634	0.0172115197036362	-0.870588096936179	NOT
KIAA1432	0.719685262358768	3.61545749909384	3.46209471580765	0.000786123099057468	0.0172284449295353	-0.872365857687762	NOT
RAB1A	0.735843102109952	8.2503922355602	3.4615813357955	0.000787463852552906	0.0172298582259059	-0.873926431122047	NOT
TNNT1	0.466544623248364	4.84257644245328	3.46149341147782	0.000787693693369649	0.0172298582259059	-0.87419368544341	NOT
LINC01355	-0.877973574238568	5.79419399481485	-3.46083426114776	0.000789418775686621	0.0172317349139481	-0.876197066282837	NOT
FAM86B1	-0.654337240960073	6.35182092856791	-3.46037663067359	0.000790618546419577	0.0172317349139481	-0.877587784441689	NOT
NDUFA8	-0.849324994554427	7.90837177414721	-3.46033715782474	0.000790722112881896	0.0172317349139481	-0.877707733885704	NOT
PSAP	0.786654567480313	9.60916751318238	3.46031051246593	0.000790792030578911	0.0172317349139481	-0.877788702758312	NOT
SACS	-0.708948195899334	10.4329195780727	-3.45991851426698	0.000791821311089633	0.017237746524958	-0.878979835114727	NOT
NNMT	0.533080350518572	5.82775233851894	3.4586874579948	0.000795061938922478	0.0172918414092645	-0.882719856566956	NOT
PLEKHA8P1	-0.76212728380049	7.23448080331275	-3.45732132468948	0.000798672763025087	0.0173538773200513	-0.886869029878492	NOT
CTNNAL1	0.603087124507574	7.41455247514649	3.45602763973889	0.000802106330908934	0.0174119476766569	-0.890796981931502	NOT
PECAM1	0.723581205778911	6.29836048573689	3.45539580072846	0.000803788342133121	0.0174319215810482	-0.892714985096715	NOT
RP11-473I1.9	0.878993142012099	9.87619524893221	3.4545190043916	0.000806127954614208	0.0174661056833079	-0.89537612269354	NOT
C11orf68	-0.659865203968022	6.58662868305071	-3.45323836052236	0.000809556705407707	0.0175238007755235	-0.899262014571292	NOT
ZNF224	-0.71045015237515	7.04359950390177	-3.45233707573221	0.000811978001409284	0.017559599879248	-0.90199613007928	NOT
NRIP1	-0.835879275173608	8.81330535444485	-3.45160494655387	0.00081394987940562	0.0175784055748059	-0.904216687492445	NOT
CDKN2D	0.375121236886486	7.13210293492132	3.45144392367896	0.000814384174357265	0.0175784055748059	-0.904705022460826	NOT
TBCCD1	-0.530021906509101	7.89145005987806	-3.45068654016181	0.000816429842337402	0.0176059517367387	-0.907001704103102	NOT
FLJ41455	0.551874450819998	5.50224293801277	3.44947405975981	0.000819714787090723	0.0176601453188661	-0.910677593946962	NOT
RHOXF2	-0.745936293747707	5.11467831912497	-3.44855156387458	0.000822222414705999	0.0176975059722232	-0.913473656078679	NOT
COLQ	-0.950296504925176	7.76907405821488	-3.44541417025462	0.000830804970237153	0.0178357758110978	-0.922978628325055	NOT
PTCH1	-0.881967707612473	4.63203716896087	-3.4453819751816	0.000830893477633788	0.0178357758110978	-0.923076130564342	NOT
G3BP2	0.487126208320293	7.74681870846916	3.4453486833793	0.000830985009380692	0.0178357758110978	-0.923176953478121	NOT
LINC00189	0.93675568805645	4.95470984362286	3.44466775201268	0.000832859230816916	0.0178592494855586	-0.92523895963071	NOT
MKNK1	-0.510084932556667	6.05897495279982	-3.44092843967537	0.000843222579365542	0.0180645436478311	-0.936556697545097	NOT
MPHOSPH6	0.920451979594612	5.49873227009821	3.44029109527103	0.000845001014284805	0.0180771529894252	-0.938484778719564	NOT
DUSP5	0.792676664067995	8.45018773259674	3.44015138425188	0.000845391332984481	0.0180771529894252	-0.938907392146525	NOT
CREBRF	0.631263930832996	8.02777357789208	3.43933460795596	0.000847676605749744	0.0180955829144753	-0.941377798225548	NOT
EIF2B2	-0.57816700632795	8.06621985859051	-3.43927807198732	0.000847835003685206	0.0180955829144753	-0.941548778797713	NOT
FUNDC1	-0.81570697819848	7.87020278476573	-3.43858160307664	0.000849788601015394	0.018120375760701	-0.943654914387458	NOT
SNORD116-17	-0.518238822288944	6.91136871031097	-3.43595178323803	0.000857203518493741	0.0182614678800156	-0.95160451999891	NOT
PCMT1	-0.982695626899702	10.7678744381227	-3.43503184855268	0.00085981166654453	0.0182984318193698	-0.954384235624482	NOT
ZNF559	-1.01222041485311	8.15864899938085	-3.43470360436398	0.000860744092593618	0.0182984318193698	-0.955375931316961	DOWN
MNDA	1.11476608370152	8.17367350048886	3.43449474052949	0.000861337896392539	0.0182984318193698	-0.956006914734024	UP
RHBDD2	0.720906734213377	7.86522524463603	3.4341444650979	0.000862334601395724	0.0183026119479909	-0.957065038808697	NOT
SERPINI1	-0.903984683512126	6.83590469213419	-3.43296152660051	0.000865708667546594	0.0183571958419519	-0.960637873239248	NOT
GALNT12	-0.750292944936268	6.5559180216489	-3.42972478369249	0.000875004353809148	0.0185371292732901	-0.970408876238078	NOT
ZNF2	-0.913701886511605	5.70693721286547	-3.42897647381957	0.0008771667690653	0.0185657499317429	-0.972666824991165	NOT
LINC01366	1.02647202402312	4.75170753061148	3.42842956022101	0.000878750381963703	0.0185820783173101	-0.974316835935796	UP
LIPT1	-0.724034940527953	7.65983004863572	-3.42768399266254	0.000880913539273483	0.0186106202941619	-0.976565842489342	NOT
BFAR	-0.68015469935349	7.80223245684305	-3.42622912205233	0.000885149070328395	0.0186667701148564	-0.980953355653685	NOT
POGK	-0.77142669913456	7.83711731773291	-3.42621062590641	0.00088520304084874	0.0186667701148564	-0.981009125809036	NOT
NARR	0.691075718463336	5.54658188186813	3.42463483112859	0.000889812488269839	0.0187308660723152	-0.985759641522719	NOT
CLLU1	-0.850844203832004	6.14599978782342	-3.42461185294595	0.00088987986978176	0.0187308660723152	-0.985828900651287	NOT
CAPNS2	0.379428694201977	3.81117878142688	3.42383714035807	0.000892154457556221	0.01875875642224	-0.988163767683779	NOT
ANKRD22	0.878678275698047	5.64784422584396	3.42360242958996	0.000892844656635463	0.01875875642224	-0.988871068526242	NOT
LUC7L	-0.768893442282313	9.31261715590896	-3.42301423320364	0.000894576535581843	0.018777900123039	-0.990643430538338	NOT
TFB1M	-0.703566988285334	8.14191465694239	-3.42212325796045	0.000897205932570542	0.0188158311065206	-0.993327673721651	NOT
PRIMPOL	-0.692962305063393	8.69706320346275	-3.41989220674152	0.000903822014216511	0.0189372231550126	-1.00004675339797	NOT
CCDC19	0.374873463625404	5.96109267704273	3.41419085449056	0.000920938166285134	0.0192658873687799	-1.01720138293115	NOT
FCGR3A	0.984367357857202	7.27611657538093	3.4141069423684	0.00092119234184638	0.0192658873687799	-1.01745369522202	NOT
C10orf55	0.472250611681311	3.86633063874928	3.41182848438625	0.000928119211596295	0.0193930297363683	-1.02430283897274	NOT
MSS51	-0.890446632994177	7.87591210414418	-3.4096773607445	0.000934703882904298	0.0195127963876372	-1.0307659019014	NOT
ZNF607	-0.648704346617518	5.03247986370138	-3.40825838176822	0.000939071445670442	0.0195861027137099	-1.03502747257116	NOT
TOR1AIP2	0.660209664267476	6.66449028096126	3.40720302510646	0.000942332226037482	0.0196362125061362	-1.03819608159921	NOT
TXLNGY	1.60530614913342	7.35211197880666	3.40491933411392	0.000949424714299353	0.0197365881772525	-1.04504999861405	UP
CRYZL1	-0.58009768522193	7.34483779781252	-3.40487251257262	0.000949570652138793	0.0197365881772525	-1.04519048361506	NOT
DCTN6	0.607121252178468	9.53489715307083	3.40481913674623	0.000949737044718313	0.0197365881772525	-1.04535063246433	NOT
C4orf29	-0.847087632379935	7.62103518569646	-3.40387358833349	0.000952689222634816	0.019765449053387	-1.04818732784654	NOT
MYC	-0.5849635237405	8.36336503371395	-3.40363025114435	0.000953450360899235	0.019765449053387	-1.04891725171675	NOT
GPBAR1	0.400692749157761	5.90106131559533	3.40354489861605	0.000953717471806785	0.019765449053387	-1.04917326878455	NOT
SAC3D1	-0.77557142171862	6.36025591782734	-3.40318703017828	0.00095483818769006	0.019770767180406	-1.05024664905228	NOT
SLC35B3	-0.98253196207243	8.98236760907544	-3.40228114755111	0.000957680622873942	0.0198116931748244	-1.0529633290816	NOT
USP18	-0.613095092433552	5.76233891372069	-3.39909505726666	0.000967741085435298	0.0200017308353745	-1.06251365985765	NOT
ETV3	0.865310267464868	6.38201284911947	3.39747092061446	0.000972907630460671	0.0200903669539171	-1.06737930309014	NOT
TTLL1	-0.458509243979923	6.4520763492642	-3.39710120300866	0.000974087356404876	0.0200965903647823	-1.06848665886768	NOT
ATXN2	-0.426123383447159	8.19212722956837	-3.39682273250534	0.000974976810855707	0.0200968193084492	-1.06932065399427	NOT
KRTAP10-12	0.307299177082064	4.21860380730353	3.39574836525726	0.000978415573090373	0.0201495484359205	-1.07253778498982	NOT
LOC101926943	-0.650726282226744	6.95766855098901	-3.39334445564827	0.000986151167281854	0.0202905923627777	-1.07973324136415	NOT
TNFRSF8	0.332881219844806	6.33510081443862	3.39257057833133	0.000988653646867797	0.0203238054270757	-1.08204877786612	NOT
TNFAIP8	-0.66843542979998	11.0953426504998	-3.390961303404	0.000993876659991609	0.0204128348120359	-1.08686259034344	NOT
AIFM3	0.286328150894782	4.95097732617214	3.38931066094939	0.000999260858475037	0.0205050120555236	-1.09179826902065	NOT
MRPS6	-0.664442269893023	10.6097755783676	-3.38899075782897	0.00100030750913108	0.0205080966029741	-1.09275460945186	NOT
CPD	0.941833131405751	8.27377790563483	3.38753581355162	0.00100508076451594	0.0205875093036032	-1.09710321932696	NOT
PI16	-0.322851591539863	6.4803179167254	-3.38638585186612	0.00100886858941747	0.020630293077155	-1.10053923689187	NOT
DIS3L	-0.648500500892033	8.18520314622076	-3.38623177213192	0.00100937712561263	0.020630293077155	-1.10099954791584	NOT
SIAH1	0.612883298048277	8.3325804465501	3.38608114894623	0.0010098744862943	0.020630293077155	-1.10144951653243	NOT
INSIG1	0.565093009034591	6.85176945329814	3.38520736062077	0.00101276429652134	0.0206565292771879	-1.10405954143512	NOT
CRYZ	-0.689543709670047	9.64385448124114	-3.38487861622742	0.00101385353606261	0.0206565292771879	-1.10504137015824	NOT
RNF144B	1.09990593821672	9.44381545390313	3.3848744833043	0.00101386723681302	0.0206565292771879	-1.10505371307519	UP
AK097453	-0.496776603771496	8.42171293234767	-3.38390283229714	0.00101709311674106	0.0207038171806366	-1.10795520417404	NOT
RP11-173B14.4	-0.568800493092226	5.85910251773073	-3.38357948055057	0.00101816878028178	0.0207072903936419	-1.10892063327096	NOT
ZSCAN32	-0.807314117954433	7.20858244183412	-3.38257489512466	0.00102151745954687	0.0207454362301726	-1.11191955125081	NOT
LOC285147	-0.8105864959569	6.73105812742017	-3.38219312782368	0.00102279275076015	0.0207454362301726	-1.11305902938957	NOT
DNAJC19	-0.552089348218154	7.38533471439329	-3.38217592442055	0.00102285025381218	0.0207454362301726	-1.11311037476805	NOT
LINC01410	0.72119831303722	6.31440046301407	3.3819304120303	0.00102367121957451	0.0207454362301726	-1.11384310996666	NOT
FZD1	0.483139022425608	3.79113844780976	3.38117286176218	0.00102620828478284	0.020763808330391	-1.11610376401108	NOT
BCL9	-0.616497756950558	6.27105258982194	-3.38111783597156	0.00102639279815001	0.020763808330391	-1.11626795436031	NOT
RP11-395B7.7	-0.627961857264978	7.57869581783346	-3.38012879216939	0.00102971459341001	0.0207974213709734	-1.11921878146992	NOT
KLHL6	-0.886234767524239	7.36818360266745	-3.37999851928902	0.00103015287868377	0.0207974213709734	-1.11960740162407	NOT
LAMB1	0.814760455963413	4.22042479719664	3.37978724319552	0.00103086406066229	0.0207974213709734	-1.12023763918985	NOT
IFI27	0.59671489328645	6.76453993358963	3.37954196846362	0.00103169026468771	0.0207974213709734	-1.12096925571891	NOT
LOC101929734	-0.809344012834646	7.1773677236409	-3.3775979959941	0.00103826053483658	0.0209114445748776	-1.12676633696737	NOT
FBXO28	-0.395055961953195	5.06958553728828	-3.37678313154234	0.00104102629708499	0.0209348145862268	-1.12919554198156	NOT
TMEM141	-0.286950293919948	7.73588021143758	-3.37671706752432	0.00104125083038138	0.0209348145862268	-1.129392466098	NOT
PPP1R7	-0.551699624590837	5.52850883601455	-3.37643445694931	0.00104221185889008	0.0209357395359132	-1.13023483934547	NOT
HORMAD1	0.484711674153556	3.0339823028992	3.37554028150404	0.00104525802742666	0.0209785119890544	-1.13289972716081	NOT
PYROXD2	-0.589616787547783	7.59831471581467	-3.37398531719345	0.00105057520972135	0.0210667491660163	-1.13753261478861	NOT
EFCAB7	-0.853604871615135	6.76597557959837	-3.37370890121198	0.00105152306540119	0.0210672922385108	-1.13835599626075	NOT
NVL	-0.636854477009513	7.88522421660213	-3.37307702843007	0.0010536928314066	0.0210922939480166	-1.14023800333833	NOT
SART3	0.633045693119836	3.92361983850855	3.37177846093001	0.00105816514006436	0.0211387017465126	-1.14410485594761	NOT
LINC00094	-1.01313565408813	8.18818326226312	-3.37170510345125	0.00105841831665973	0.0211387017465126	-1.14432326339868	DOWN
LOC100127886	0.94522913485451	5.06008491730192	3.37149626532115	0.00105913938523997	0.0211387017465126	-1.14494501718852	NOT
ZNF320	-0.827858633151179	4.61396427781921	-3.37133203132394	0.00105970677024694	0.0211387017465126	-1.14543395391232	NOT
MITD1	-0.791923406545074	8.99264098467901	-3.36909167583221	0.00106747515667671	0.0212751146208738	-1.15210177140959	NOT
ZCCHC3	0.46883804444104	6.43783868438171	3.36732614571567	0.00107363472655811	0.0213792537368577	-1.15735392167397	NOT
CD101	-0.56089936284306	6.79951115780361	-3.36701219408315	0.00107473352674022	0.0213825244276664	-1.15828764541071	NOT
ZNF582-AS1	-0.551031757036604	7.02163983337295	-3.36605300978251	0.00107809712110375	0.0214308098443561	-1.16113992814229	NOT
LY6G6D	0.299350208474442	5.47027279274818	3.36522990659826	0.001080991391775	0.0214696901421979	-1.16358703857418	NOT
ALOX5AP	0.6346143738708	10.2362935326751	3.3635325599696	0.00108698279801054	0.0215699622016316	-1.16863180147793	NOT
ENOSF1	-0.808074985338854	9.05418051144142	-3.36324004539534	0.00108801847844334	0.0215718048412335	-1.1695009936024	NOT
MYOF	0.890293858523482	5.43651423977278	3.36224978433746	0.00109153148683301	0.0216227189772634	-1.17244305837004	NOT
GLCE	-0.717657043527442	8.56754448646911	-3.3616948421747	0.00109350482778961	0.0216430713320296	-1.17409149035674	NOT
CKMT2-AS1	-0.927447138129481	8.3811287244155	-3.36077575960843	0.00109678039603727	0.0216891404160179	-1.17682111068841	NOT
ADH5	-0.486277393841163	10.0167254517495	-3.36035085484144	0.00109829784768789	0.0217003927073394	-1.17808285214766	NOT
TMEM200A	-0.85511996481331	5.95767418527123	-3.35754777348559	0.00110835789785759	0.0218802663528747	-1.18640333994794	NOT
CCDC25	-0.677130974219985	9.47763825418126	-3.35725480529857	0.00110941431502714	0.0218822409722594	-1.18727264967513	NOT
ATXN10	-0.624630893727666	7.22590571115536	-3.35393766309861	0.00112144172833783	0.0220995176957896	-1.19711123373894	NOT
RELB	0.354902730122731	6.28806865316587	3.35368526609579	0.00112236186899071	0.0220995176957896	-1.19785952229004	NOT
LINC00116	-0.613677249810899	7.79748633646819	-3.35291345413323	0.0011251799898166	0.0221359571513359	-1.20014745739226	NOT
AL832909	0.674546264098823	7.86660478581598	3.35239842320855	0.00112706421625733	0.0221539770343365	-1.20167396600499	NOT
SUPT3H	-0.65119233459588	8.40216056287807	-3.35165084588965	0.0011298044746471	0.0221887780085199	-1.20388939101484	NOT
AC139100.3	0.590449904236105	3.8123794257753	3.35101934306413	0.00113212412845473	0.0222132126318601	-1.20576052636324	NOT
LOC101927268	-0.47087313072051	6.16999543295906	-3.35078383482954	0.00113299034708832	0.0222132126318601	-1.20645826268953	NOT
LHFP	0.776346307416734	5.80224194509853	3.35033211800476	0.00113465353887015	0.0222267748025248	-1.20779644748866	NOT
PMS2L2	-0.599390644564291	7.29142695484259	-3.3483905100381	0.00114182852573988	0.0223481921889893	-1.21354671437273	NOT
GSPT2	-0.795840619919735	6.66452775091135	-3.34657642396055	0.00114857070806058	0.0224609382909624	-1.21891691642989	NOT
AC010980.2	0.510908727637356	5.03952803833709	3.34576618168323	0.00115159407968012	0.0225008305235535	-1.22131471214748	NOT
CACNA2D3	0.832044115143033	4.3349760311932	3.34479768325663	0.00115521776825578	0.0225523741789183	-1.22418023807623	NOT
RAD52	-0.690937511358864	9.84677451577187	-3.34228304958441	0.00116467639741227	0.0227079080907004	-1.23161727893959	NOT
RP11-812E19.3	0.243702713172812	4.89265047974931	3.34215241243598	0.00116516975954905	0.0227079080907004	-1.23200351726251	NOT
PTPN12	0.884569838714988	8.93811833300777	3.34184323399535	0.00116633817875639	0.0227113340680394	-1.23291757814679	NOT
TTYH3	0.399777923771408	7.02735059423744	3.340538278264	0.0011712818657667	0.0227882050074337	-1.23677483174413	NOT
ZCCHC17	-0.474507242769001	8.219161753334	-3.33967153710586	0.00117457627561008	0.0228328846099904	-1.2393361257636	NOT
LCN2	0.859246797493113	6.14070958438529	3.33887497562082	0.00117761159853085	0.0228509825089604	-1.24168956612227	NOT
GTF3C2-AS1	0.334675325472131	5.56896786038573	3.33876281965145	0.00117803956264471	0.0228509825089604	-1.24202089494857	NOT
NOTCH4	0.38370452882641	5.92990829972144	3.33846746939584	0.00117916725626429	0.0228509825089604	-1.24289337010804	NOT
TNS3	0.790409885954466	5.46795208594814	3.3383797963969	0.00117950220030954	0.0228509825089604	-1.2431523474325	NOT
C6orf25	0.308813165634465	5.13425057320737	3.33797745865929	0.00118104042713964	0.0228614255270347	-1.24434074364691	NOT
GCNT1	-0.531129674024877	6.03438473043765	-3.33712684129373	0.00118429872101845	0.0228920556780708	-1.24685286032625	NOT
DQ570835	-0.657872277156024	7.44355061841487	-3.33704208016999	0.0011846238602638	0.0228920556780708	-1.24710315625552	NOT
LOC100996246	-0.3363500354586	6.71222529459227	-3.33623954351144	0.00118770649938774	0.0229322571358578	-1.24947276126905	NOT
CXCL8	0.98954697677041	11.9579217298171	3.33479871760321	0.00119325976404477	0.0230111210442429	-1.25372586767287	NOT
FGGY	0.339177639244553	5.92836705902573	3.33465824498306	0.00119380247725159	0.0230111210442429	-1.25414044388899	NOT
LOC388692	-0.391103897276314	7.48618359203307	-3.33430507147616	0.00119516797861952	0.0230180499585983	-1.25518270180177	NOT
ST3GAL5	-0.865901427823469	9.66321584522333	-3.333430946678	0.00119855397298719	0.0230572380608061	-1.25776197189719	NOT
SEC14L1	0.765784123157015	8.78796816721904	3.33325973230665	0.00119921823830242	0.0230572380608061	-1.25826710906878	NOT
LOC100505622	-0.498936977214024	5.8173033382407	-3.33257178361602	0.0012018907735391	0.0230892198980476	-1.26029656930679	NOT
LGALS9	0.476057839423823	7.93629336168348	3.33140459972183	0.00120643781233337	0.0231571284783452	-1.26373901758503	NOT
C12orf65	-0.501979202426208	7.29923473523958	-3.33095061238828	0.00120821077855025	0.0231717205475522	-1.26507773106074	NOT
RRP1B	0.510527743916197	6.77938738705476	3.33014367720872	0.00121136814947422	0.0232128168006451	-1.26745685467323	NOT
SMARCAD1	-0.852140587450519	7.79252438913823	-3.32945269796635	0.00121407795397274	0.023245274968114	-1.2694937348231	NOT
EMC10	-0.739355598381713	7.55924421634955	-3.32909398378192	0.00121548695830616	0.0232527939849873	-1.27055102557126	NOT
CNOT6L	0.80663290689719	5.36718706921239	3.32846540287029	0.00121795967712059	0.0232727913341013	-1.27240351488164	NOT
BMP4	0.558816472485823	5.33395061975727	3.3281567777372	0.0012191754752757	0.0232727913341013	-1.27331296115662	NOT
RP11-378A13.1	-0.738673159573953	7.45737928938613	-3.32805319689362	0.00121958377664281	0.0232727913341013	-1.27361817466504	NOT
PDCD10	-0.511841008083121	10.2508893695263	-3.3264515225805	0.00122591369096361	0.0233740877077062	-1.27833673763764	NOT
NMU	-0.531035632773628	7.39737526583204	-3.3261023437084	0.0012272977491057	0.0233809929221802	-1.2793651846474	NOT
RFPL2	-0.554723537018187	6.77243443117106	-3.32536225701395	0.00123023611142575	0.0234045947020608	-1.28154469942928	NOT
RP11-443B7.1	0.749009881569182	4.85706863731414	3.32524678690472	0.00123069515593657	0.0234045947020608	-1.2818847176768	NOT
SLC44A3	-0.590564121241016	6.17653160043334	-3.32501793421174	0.00123160542051054	0.0234045947020608	-1.2825585793151	NOT
LOC101928817	-0.654176535826512	7.7178373259173	-3.32454680942847	0.00123348131230449	0.023420790394628	-1.28394569977823	NOT
ELP4	-0.63344320553847	7.56749489173818	-3.32353079732934	0.00123753591598824	0.0234782933315182	-1.2869365839114	NOT
ZFY	0.722965444912499	3.10220866104578	3.32298884769908	0.00123970378124554	0.0234870292620852	-1.28853164895303	NOT
F2R	0.617266118377337	4.84919921660058	3.32290251601078	0.00124004944705415	0.0234870292620852	-1.28878572103032	NOT
ZNF718	-0.760587642883173	6.74005800331032	-3.32176573026962	0.00124460948733608	0.0235538999753925	-1.29213076256969	NOT
PDP2	-0.42156194442718	7.03858900214311	-3.31912002154176	0.00125528325091461	0.0237362651082036	-1.29991233735794	NOT
GAL3ST4	-0.60830009382831	7.7921575775086	-3.31849567128687	0.00125781458771464	0.0237644903112394	-1.30174795808223	NOT
RASGEF1B	0.989203893526736	5.67566012343171	3.31609297253991	0.00126760066317116	0.0239296230803268	-1.30880943832	NOT
GFOD2	-0.444651751965124	6.7515427335385	-3.31435967282889	0.00127470454836539	0.0240438912338007	-1.31390103188232	NOT
PEAR1	0.64463265260869	5.05387091777828	3.31351069693247	0.00127819764591466	0.0240899193892317	-1.31639413499739	NOT
INMT	0.470334682823579	5.53366248543094	3.31295906598774	0.00128047212628785	0.0241129236621119	-1.31801378116185	NOT
LOC101928343	0.773441024376565	4.7654652902046	3.31187662731947	0.00128494625169663	0.0241681284834494	-1.32119130789094	NOT
ZNF436	-0.706096546242021	6.50873018823671	-3.31173897357463	0.00128551627466599	0.0241681284834494	-1.3215953345326	NOT
TRAF4	0.502204924061291	6.68800731066889	3.31109695281915	0.00128817800704547	0.0241846577427829	-1.32347954829145	NOT
BNIP3L	0.729026635557023	9.82473096673226	3.31101707787834	0.00128850951872606	0.0241846577427829	-1.32371394623899	NOT
MRPL17	-0.503879577862745	7.72654473888412	-3.30953538424709	0.00129467362502697	0.0242804365087026	-1.32806124790014	NOT
APOBEC3G	-0.806975119838476	10.6464651875669	-3.30611540987216	0.00130900692344435	0.0245291387456238	-1.33808953999708	NOT
LOC100287896	-0.737840783628132	5.67605965065368	-3.30513878285556	0.00131312721689425	0.0245862117205732	-1.34095175269795	NOT
XRN2	0.672290038174847	8.92160406844555	3.30400718027376	0.00131791652486577	0.0246557073499009	-1.34426730796247	NOT
ZNF267	0.843062027854549	8.7772267358608	3.30347263940138	0.00132018455842536	0.0246604057160373	-1.345833177718	NOT
TRNT1	-0.673703178381567	6.80797002142011	-3.30343996909631	0.00132032329554833	0.0246604057160373	-1.34592887466222	NOT
CRYGS	-0.70783869661188	6.09670881880058	-3.30302707655416	0.00132207785446683	0.0246730353264284	-1.3471382426752	NOT
LOC646014	-0.586585516466078	9.06202145787755	-3.29987595648904	0.00133554041390725	0.0249039646863879	-1.35636393137466	NOT
LOC101927206	0.382538275304826	5.20246946209169	3.29907683665919	0.00133897484518779	0.0249300072462767	-1.35870243299424	NOT
ZNF277	-0.949647776560502	5.918141574006	-3.29904398496829	0.00133911621091233	0.0249300072462767	-1.3587985587234	NOT
STT3A	-0.625518028694646	8.17522757183344	-3.29873078119201	0.00134046467529156	0.0249348225777811	-1.35971497051343	NOT
CSTF3	-0.84890148659143	8.74443868446732	-3.29831813948493	0.00134224319952419	0.0249449327801947	-1.36092222418504	NOT
MRPL50	-0.67393603903787	7.39652307893765	-3.2972471571487	0.00134686954628209	0.0249449327801947	-1.3640550012362	NOT
RBM6	-0.81128104513365	10.309976563965	-3.29722712023119	0.00134695624229432	0.0249449327801947	-1.36411360433026	NOT
PPP1R26-AS1	-0.728875965261412	5.82050948681242	-3.29720590965605	0.00134704802219675	0.0249449327801947	-1.36417563977565	NOT
TLE3	0.628434545500031	5.88579314810728	3.29715383490925	0.00134727337873923	0.0249449327801947	-1.36432794358322	NOT
MED12	-0.384062000233424	7.56890554657456	-3.29708999672669	0.00134754969039863	0.0249449327801947	-1.36451464946231	NOT
ZNF512	-0.741338306974385	7.79325428085905	-3.29602725509754	0.00135215736893547	0.0250099924019754	-1.36762239700489	NOT
DDIT4	0.833285876374122	12.1811505944861	3.29386356577913	0.00136158399085307	0.0251640078438757	-1.37394713626859	NOT
CTB-174D11.1	0.305492451536158	5.40323186181494	3.29337251629507	0.00136373191103107	0.0251833624894197	-1.37538207303928	NOT
SH2D3C	-0.35481787650691	6.76638420183856	-3.29296167465992	0.00136553142706505	0.0251962572993939	-1.37658249601208	NOT
AF213884.2	0.290662034491111	5.47815507456225	3.29078699136234	0.00137509377272842	0.0253522526349929	-1.3829346232733	NOT
CHD2	0.696679564214608	8.48367603552473	3.29042426523669	0.00137669480884273	0.0253613343207099	-1.38399379848125	NOT
VASP	0.458233838437977	6.37440109687263	3.28852965754313	0.00138508580660787	0.0254953847587997	-1.38952460935188	NOT
RNASEL	-0.540147512928906	6.6700022954931	-3.28724961040426	0.00139078205303478	0.0255669208230967	-1.39325992559867	NOT
FAM213B	-0.658757386546093	7.99360195428345	-3.28715431148169	0.00139120701157148	0.0255669208230967	-1.39353797152973	NOT
MMEL1	-0.33628487124359	6.66473769147719	-3.28679803237442	0.00139279681379339	0.0255755947829798	-1.39457740089164	NOT
PPP3CB-AS1	-0.610075561415656	8.27887134546896	-3.28517965998282	0.00140003980036247	0.0256879796570115	-1.39929779678782	NOT
ZNF594	-0.673893977302251	4.57808017049652	-3.28449159351147	0.00140312989013204	0.025724047985754	-1.40130415307745	NOT
AX747192	-0.380763346243689	6.64559119854777	-3.28326557775819	0.00140865171853971	0.0257722093043055	-1.40487829807322	NOT
GAA	0.29822705207534	6.80477826930766	3.28305905270383	0.00140958388125178	0.0257722093043055	-1.40548026528504	NOT
SDPR	0.608854784688364	6.2074442382482	3.28297807310562	0.00140994954481841	0.0257722093043055	-1.40571629161207	NOT
CDPF1	-0.378116206069419	7.01584969418156	-3.28290878139923	0.00141026250214119	0.0257722093043055	-1.40591824823967	NOT
GS1-279B7.1	0.493788340978946	4.75843190278888	3.28177010720612	0.00141541466455054	0.0258457202912342	-1.40923652188368	NOT
VSIG1	-0.701276653613079	5.87581356324447	-3.28117962669334	0.00141809334209533	0.025873983785599	-1.41095691009075	NOT
IFFO2	-0.573937948414868	7.13795278301716	-3.28051121950223	0.00142113125168039	0.0259087514250577	-1.41290404086644	NOT
LOC100134317	-0.370317016209637	5.85476997713647	-3.27787528864495	0.00143317100053774	0.026107446251834	-1.42057964169484	NOT
CYSTM1	0.832334711845393	7.92294283116781	3.27699588569962	0.00143720889877634	0.0261601747048549	-1.42313928410733	NOT
TKT	0.700282161000757	9.12738400552511	3.27567022308848	0.00144331597570006	0.0262504527217944	-1.42699679375678	NOT
SPICE1	-0.54272323371702	5.04230304707124	-3.27482908224167	0.00144720353020661	0.0263002516053432	-1.42944375646734	NOT
IRF2	-0.933835584093125	9.58082572251957	-3.27445317828586	0.00144894403409954	0.0263109837303154	-1.43053713537105	NOT
USO1	-0.562524960888203	7.58375511177653	-3.27370486308865	0.00145241469959109	0.0263530914564981	-1.43271343382868	NOT
ORMDL2	-0.803202595593698	8.72351690748419	-3.27005180333392	0.00146946939559805	0.0266221884990797	-1.44333175803616	NOT
PPAPDC2	-0.775248272935386	6.70127142381487	-3.27002367622064	0.00146960143355966	0.0266221884990797	-1.44341347795572	NOT
C2orf40	-0.662609222503079	4.9122880185396	-3.26978202366173	0.0014707362877114	0.0266221884990797	-1.4441155469009	NOT
ZNF74	-0.510421551726235	5.39338749281885	-3.26926403131473	0.0014731716565595	0.0266451917012501	-1.44562032044418	NOT
AP4S1	-0.567078674485973	6.98183824930886	-3.26877252881604	0.00147548596817068	0.0266659707359757	-1.44704796344731	NOT
TRPM4	0.345643817742335	5.40854214720256	3.26694318903642	0.00148412959099189	0.0268010142398536	-1.45236003939994	NOT
LINC01184	-0.668564452966607	7.33790000567967	-3.26545447271912	0.00149119868783925	0.026895027829684	-1.45668124042012	NOT
QSOX1	0.417993186743919	7.9606915707408	3.26490027570903	0.00149383829701703	0.026895027829684	-1.45828946770674	NOT
MTIF3	-0.772512033182216	9.75579186624702	-3.2645159228561	0.00149567151276077	0.026895027829684	-1.45940469435387	NOT
EIF2S3	-0.618760518265931	7.93166108800168	-3.26450333433739	0.001495731590726	0.026895027829684	-1.45944121903359	NOT
KIR2DS3	0.409882889647707	5.05624547672455	3.26441933988335	0.00149613250707106	0.026895027829684	-1.4596849199875	NOT
ZNF165	0.63861229465407	4.75868218968426	3.26436570462552	0.00149638856762184	0.026895027829684	-1.45984053433082	NOT
CHMP4A	-0.630115541469117	10.2323825437217	-3.26367818035256	0.00149967451407218	0.0269329300486432	-1.4618350966785	NOT
TPM3	0.378768431400958	6.45268855440333	3.26186203548478	0.00150838705308585	0.0270681535487092	-1.46710225060062	NOT
KIR2DS2	0.718769585227825	5.05161868273531	3.26019872692655	0.00151640788584938	0.0271907620910924	-1.47192408085991	NOT
SPARC	1.04752430940208	8.93671540408823	3.25792821489427	0.00152742115457752	0.0273667940616552	-1.47850296075126	UP
MOB3C	-0.559343299712824	6.97240244036261	-3.25634004104267	0.0015351690846784	0.0274840912812533	-1.48310255053345	NOT
NADK	0.317733096154823	5.71522949385009	3.25539736473929	0.00153978530133692	0.027545181934784	-1.48583182822786	NOT
TULP3	-0.448373172138932	6.63541589352846	-3.25504132771125	0.00154153216117586	0.0275528686435426	-1.48686247660521	NOT
NFX1	-0.684975647970481	8.3322403099513	-3.25467852639315	0.00154331411442657	0.0275528686435426	-1.48791261268804	NOT
RAB11FIP1	0.755131464007169	10.2181782355618	3.25453154085223	0.00154403660382397	0.0275528686435426	-1.48833803860082	NOT
LYRM7	-0.872504720064071	8.01114124617378	-3.2543291545517	0.00154503192612173	0.0275528686435426	-1.48892378773599	NOT
TMPRSS3	-1.07751743457157	7.80101299881636	-3.25363661185209	0.00154844234306979	0.0275921813157608	-1.49092793202929	DOWN
VTI1A	-0.707847518146473	8.76384901089895	-3.25084632805542	0.00156225445533496	0.0278166396405167	-1.4989992316331	NOT
ZNF621	-0.687693879465309	7.72819236640661	-3.24930322923046	0.00156994226196951	0.0279299206590601	-1.50346047127464	NOT
STAG3L2	-0.783625771922868	8.19173175483316	-3.24907985748559	0.00157105803707213	0.0279299206590601	-1.50410611790709	NOT
MAP1LC3B	0.708707118907953	9.65000072452207	3.24740536451271	0.00157944600463445	0.0280572395854319	-1.50894502963978	NOT
FAM217B	-0.919931149235274	7.86219412408783	-3.24687843969683	0.00158209414973303	0.0280824780030192	-1.5104673089061	NOT
CXCR6	-0.752873297851791	8.17022180411114	-3.24602237606485	0.00158640528025718	0.028137172722701	-1.51294004137243	NOT
PTS	0.598576830276186	8.89869025094051	3.24482744668562	0.00159244128998587	0.0282223522191144	-1.51639070521767	NOT
RP11-248J18.3	0.583858075060214	7.76424739893064	3.24457776896081	0.00159370520699915	0.028222890972245	-1.51711158398612	NOT
SIGMAR1	-0.458266996473525	7.69148813246405	-3.24373798432752	0.0015979632396953	0.0282764106142525	-1.51953591286257	NOT
C17orf67	-0.464589927749659	6.31742310947471	-3.24271286476638	0.00160317539612346	0.0283467179778244	-1.52249458882825	NOT
CCR4	0.472422910646644	5.57408629374562	3.24028457857909	0.00161558529483027	0.0285440861356885	-1.5295000400352	NOT
DTX1	-0.425275149501158	6.09051250223658	-3.23978427546146	0.00161815324530942	0.0285673967999071	-1.53094285644389	NOT
TIGD7	-0.758829354916103	6.11579971602761	-3.23933021502108	0.0016204871413982	0.0285865426331464	-1.53225215863129	NOT
GOLPH3L	-0.796485956805868	9.70992409001924	-3.23837341611558	0.00162541543760957	0.0286139453076418	-1.53501064309044	NOT
TCN1	0.659425016496904	4.2853333955592	3.2383295627436	0.00162564165345503	0.0286139453076418	-1.53513705811579	NOT
ZNRD1	-0.770214990950498	7.30055385767418	-3.238145616278	0.00162659085423038	0.0286139453076418	-1.5356673009613	NOT
C11orf96	0.886184001954655	6.39196439486225	3.2380580382142	0.00162704295652281	0.0286139453076418	-1.53591974435374	NOT
RP11-158G18.1	-0.864624799113007	10.012818843481	-3.23737755094184	0.00163055982146832	0.0286381962574972	-1.53788105815066	NOT
LOC100506558	-0.735528580357901	7.31406201544929	-3.23730692183365	0.0016309252501538	0.0286381962574972	-1.53808460768794	NOT
MUT	-0.652060016488905	7.81237457909909	-3.23689704735016	0.00163304741427997	0.0286534699683479	-1.53926577454305	NOT
ARL5B	0.774563891906963	9.82891158833224	3.23643275488115	0.00163545444765504	0.0286654190972778	-1.54060361600203	NOT
EPB41L3	0.895146311707028	3.32956133472967	3.23628249508172	0.00163623414952119	0.0286654190972778	-1.54103655082253	NOT
SIT1	-0.635208866000689	9.61686518802254	-3.23550728508974	0.00164026225176724	0.0287140017753899	-1.54326986035335	NOT
HIBCH	-0.619663494235055	6.89494646109363	-3.23483970858364	0.0016437384939214	0.0287392744021434	-1.54519274128108	NOT
C10orf76	0.652972572077013	6.04978520555216	3.23474770814735	0.00164421810281494	0.0287392744021434	-1.5454577133215	NOT
HLA-DRB6	0.246783853559204	4.76708080671361	3.23397671907942	0.00164824249700461	0.0287786930082918	-1.54767801293019	NOT
SRPX2	0.411406178624282	4.9554892459692	3.23383391307808	0.0016489889219349	0.0287786930082918	-1.54808921970028	NOT
MT1G	0.429567402364651	8.58193147054829	3.23340530882173	0.00165123106592271	0.0287957814815228	-1.54932328823118	NOT
APOL1	-0.502786062893675	7.91027315175831	-3.23316581014111	0.00165248518729193	0.0287957814815228	-1.55001281268664	NOT
TAF1B	-0.523120099845485	6.88080309066948	-3.23290391274243	0.00165385761630847	0.0287977642778827	-1.5507667765401	NOT
SPATA5	-1.0539464631693	6.02053733625541	-3.22987365750932	0.00166981474321518	0.0290535067108466	-1.55948684350803	DOWN
LRIF1	-0.622555918147507	6.92728288507701	-3.22956449844752	0.00167145081022904	0.0290598742690278	-1.56037612893951	NOT
C10orf2	-0.38778828715758	6.86621773353101	-3.22776206621298	0.00168101910042107	0.0292040372191602	-1.56555939322802	NOT
CXCR2	0.880334114380502	7.5784399343238	3.22668048620927	0.00168678523732717	0.0292819774127813	-1.56866857560304	NOT
ATP6V1E2	-0.501018118410889	6.88902074836377	-3.2264143817454	0.00168820672510856	0.0292844350799726	-1.56943340817215	NOT
CTSD	0.592487691547832	7.02880630360462	3.22540941102637	0.00169358521118714	0.0293554769939105	-1.5723214164549	NOT
GS1-259H13.2	-0.432876811966039	6.11381082674549	-3.2210892644224	0.00171688880465838	0.0297368780095258	-1.58472803499687	NOT
CHCHD1	-0.518562753317359	7.27632905879906	-3.22057537963433	0.00171968061428119	0.0297452098256759	-1.58620291643516	NOT
DYRK3	0.313156103256753	5.38208902274399	3.22052216536433	0.00171996995626614	0.0297452098256759	-1.58635563383215	NOT
AX747135	0.425819948263617	5.21937220490906	3.21997397268136	0.0017229532905947	0.0297742985565005	-1.58792875008569	NOT
C16orf74	-0.240224340373066	7.24134520008804	-3.21867513616675	0.0017300410101325	0.0298603802212245	-1.59165507952761	NOT
TOM1	0.386553919713239	7.37743851113732	3.21858301174726	0.00173054476282097	0.0298603802212245	-1.59191933596033	NOT
DNAI2	-0.767920782259281	6.22715844119992	-3.21823970303485	0.00173242324157602	0.0298702665917553	-1.59290405389142	NOT
CTB-181H17.1	-0.570146792276433	4.63747092276163	-3.21514538756849	0.00174944044498076	0.0301196980219672	-1.6017756909106	NOT
PROS1	0.929942502164262	6.84541839301647	3.21513050465993	0.00174952266919556	0.0301196980219672	-1.60181834463747	NOT
IQCH-AS1	-0.656431999154282	7.54339751438188	-3.21424492594092	0.0017544217578593	0.0301813306915946	-1.6043560843809	NOT
C2orf76	-0.611963742956289	7.37888504287087	-3.21369275288704	0.00175748289629746	0.0302112762338738	-1.60593812068717	NOT
ZNF438	0.491141938575373	5.85113535681533	3.21150942962791	0.00176963568158457	0.0303973456416329	-1.61219142436181	NOT
BMF	0.468745624577295	6.14729521321616	3.21037318778895	0.00177599118780117	0.0304836296900905	-1.61544439697082	NOT
DSEL	-0.830268611684188	4.96534532252259	-3.20946552384085	0.00178108344751107	0.0305481179003398	-1.6180422984682	NOT
PAIP2B	-0.555915933049605	7.2749477202844	-3.20550809733158	0.00180344531675543	0.0309084860279881	-1.629362223697	NOT
ZSCAN12	-0.828356640166111	6.70722509117907	-3.20517975061892	0.00180531239155661	0.0309173259871372	-1.6303009263478	NOT
HSD3B7	0.427186664668689	4.997226911317	3.20446685639044	0.00180937232300245	0.0309615550371261	-1.63233873433118	NOT
ALDH5A1	-0.844644134507851	6.82126517644475	-3.20425132897867	0.00181060142655921	0.0309615550371261	-1.63295474701081	NOT
CXCL6	0.44699232230383	3.21158257715362	3.20385182899972	0.00181288174316215	0.0309754598065133	-1.6340964945726	NOT
RNF144A	-0.774046257787162	6.27832063791955	-3.20363470240684	0.00181412220894789	0.0309754598065133	-1.63471698123619	NOT
EML5	-0.788554339627086	5.99928879959312	-3.20199389504923	0.00182352192850455	0.0310918242840834	-1.63940484369113	NOT
SLC19A1	0.18614293304296	6.33505038239977	3.20197070925051	0.00182365507820105	0.0310918242840834	-1.63947107262937	NOT
ICE2	-0.701979007245323	8.08592460470469	-3.20117591914965	0.0018282248260311	0.0311465257033444	-1.64174111085547	NOT
MYL12A	0.54610491002644	6.80177713129278	3.1998300834306	0.00183598723825079	0.0312554970321265	-1.6455839742166	NOT
TRMT2A	-0.277704611495151	6.91406982549301	-3.1988630297331	0.0018415839020309	0.0313274644449568	-1.6483444637819	NOT
ARHGAP26	0.842715247543637	9.02613796752412	3.19792452619259	0.00184703054238513	0.0313851052477026	-1.65102280833341	NOT
LRRC3	0.271555251487205	6.14182198995427	3.19780663866308	0.00184771576786081	0.0313851052477026	-1.65135919608533	NOT
MORC2	-0.639400497677576	6.46890086484467	-3.1969641659019	0.00185261957430467	0.0314450562760318	-1.65376286824572	NOT
PREPL	-0.675440192051113	9.47526016899825	-3.19536703837129	0.00186194934389179	0.0315585667274973	-1.6583182462475	NOT
ULK1	0.436260745387997	6.9723304569155	3.19534715302998	0.00186206578156125	0.0315585667274973	-1.65837495220144	NOT
RCCD1	-0.475636023995892	6.87659304772822	-3.19434819171789	0.00186792389556743	0.0316344180093138	-1.66122326741803	NOT
HLA-DPA2	0.239975998188054	4.89925507053123	3.19398670839191	0.00187004793788791	0.0316469651027184	-1.66225377822237	NOT
COA3	-0.894174564580279	8.11311344080664	-3.19290460977175	0.00187641971395854	0.031731325244177	-1.66533804123847	NOT
CPEB4	0.711351617961931	7.67463294693835	3.19133155421276	0.0018857185172732	0.0318650219166993	-1.66982014531075	NOT
LINC00847	-0.529129616248074	5.1178907302868	-3.18815595739781	0.00190462144163213	0.0321606926823196	-1.67886289822669	NOT
LOC101927886	0.522715432245254	6.142816819678	3.1868640791643	0.00191236183656008	0.0322675802511022	-1.68253952569089	NOT
LRCH3	-0.666179478208011	6.79553205622169	-3.18652933261312	0.00191437227486328	0.0322776990780191	-1.6834920017457	NOT
SELP	0.772868377946987	6.43702921390361	3.18604273311578	0.00191729823222874	0.032303227948007	-1.6848764097685	NOT
TCRA	-0.763727297072879	6.96603747297169	-3.18484362442833	0.00192452635580861	0.0323596638119495	-1.68828722020793	NOT
CCDC186	0.536931660873072	7.36762502691802	3.18482774935499	0.00192462221946538	0.0323596638119495	-1.68833236913391	NOT
B3GNT1	-0.625196326434373	7.02657162305033	-3.18478326936519	0.0019248908412615	0.0323596638119495	-1.68845886985937	NOT
IKBIP	-0.847231485653242	5.51217890655629	-3.18436838100423	0.00192739810188474	0.0323780239141871	-1.68963873975037	NOT
ABHD15	-0.619680568532115	6.86056295155206	-3.18404997666183	0.00192932435211479	0.0323866039445242	-1.69054414120065	NOT
NCF1	0.688731618439982	8.2327692431121	3.18264725406165	0.00193783177847798	0.0325055653164049	-1.69453198857831	NOT
POLD2	-0.574781463996468	7.91900703381688	-3.18160941294507	0.00194414870451345	0.032587635428035	-1.69748158210345	NOT
LOC102724927	-0.720719235836866	4.52995213663911	-3.18087469200236	0.00194863225148335	0.032638876950175	-1.69956922064535	NOT
C19orf81	0.300825521142442	4.65783884167637	3.17871493207212	0.00196186777079055	0.0328365285996254	-1.70570369814463	NOT
ZEB2	0.763130165836481	8.90289236115453	3.17833500167984	0.00196420471833311	0.0328488565595939	-1.7067824833359	NOT
COX18	-0.683197627756747	9.32749742116984	-3.17812854360536	0.00196547572683934	0.0328488565595939	-1.70736866227227	NOT
SLC16A6	0.530907774754901	7.19549609526068	3.17716976410439	0.00197138826460309	0.0329236229884078	-1.710090437602	NOT
TEX264	-0.28416838404434	8.08983088172153	-3.17652207749186	0.00197539174741547	0.0329483337032672	-1.71192870669985	NOT
VPREB3	-0.491694479940368	5.48487554946048	-3.17646450474504	0.00197574798255606	0.0329483337032672	-1.71209209534566	NOT
PAPLN	0.52255775687469	5.81910784195799	3.17606711638659	0.00197820848153588	0.0329653387163445	-1.71321979836653	NOT
SCARNA17	-0.93992470843463	10.2271794667038	-3.17502184650067	0.00198469408567207	0.0330493454732002	-1.71618550192599	NOT
MIR6787	0.272553199537727	4.79239290150215	3.17303697007406	0.00199706422790248	0.0332011467276769	-1.72181492669281	NOT
CD34	0.458331935165928	4.77689458541083	3.17291268198716	0.00199784119986101	0.0332011467276769	-1.72216733206762	NOT
LOC100507459	-0.837784605154804	5.04155965301075	-3.17286115138368	0.00199816341975573	0.0332011467276769	-1.72231343820159	NOT
WDR35	-0.580415783575056	5.96833535363502	-3.17257156958713	0.00199997506971715	0.0332071332330394	-1.72313446146924	NOT
TCEAL1	-0.495166600195203	5.93491230257283	-3.17212715822928	0.00200275832295469	0.033229231638291	-1.7243943393136	NOT
ST3GAL6	1.03858116518564	5.4835083509496	3.17076520611978	0.00201131042073516	0.0333287297876585	-1.72825449122745	UP
AGAP1	-0.797086210677862	5.62698510062417	-3.17070829455933	0.00201166852433376	0.0333287297876585	-1.72841576505999	NOT
LOC100131170	0.21216955611481	6.12352573389773	3.17013291313311	0.00201529232279889	0.0333646080648615	-1.73004612678845	NOT
CD40LG	-0.773292949549784	7.09460667656236	-3.16854957850718	0.00202529569607185	0.0335059765192509	-1.73453131174442	NOT
TGM2	0.61033795584446	4.80366809993118	3.16816621357045	0.00202772470614519	0.0335219228877181	-1.73561701270102	NOT
CACNA2D4	-0.419384268252538	5.75654264192756	-3.16689315827314	0.00203581029149891	0.0336301965344728	-1.73922157527278	NOT
LYSMD2	-0.518014735443042	8.28133666132828	-3.16667265452607	0.00203721382853056	0.0336301965344728	-1.73984579546682	NOT
BMP2K	0.718392521286171	5.4017418302085	3.16600736989858	0.00204145391949795	0.033675894504768	-1.74172892336213	NOT
SIGLEC7	0.79247697865353	4.75701836098562	3.16557976066954	0.00204418355859105	0.0336966281127977	-1.74293912656183	NOT
CTH	0.386081086540194	5.44514937622176	3.16513375792553	0.00204703423279557	0.0337193255913337	-1.74420124439993	NOT
GNPDA1	-0.602138135299166	7.53686531390172	-3.16387952171181	0.00205507066913115	0.0338273502947632	-1.74774975905929	NOT
FAM46C	0.828740810673876	10.5196515742827	3.16224602106786	0.00206558125877144	0.0339759160321284	-1.75236957809676	NOT
TRMT13	-0.928500897407404	9.03414089303978	-3.16169268079045	0.00206915300125306	0.0340102159976077	-1.75393407779442	NOT
CHRNB1	-0.305637886755034	5.75128648202696	-3.16047911317608	0.00207700656995957	0.0341147956358041	-1.75736450487668	NOT
SLC35A1	-0.730575841275175	8.76872047333694	-3.15958135502932	0.00208283423257091	0.0341859736307191	-1.75990153274904	NOT
GAB1	0.858032955331923	5.52691483009532	3.1591550336426	0.00208560696061892	0.0342069442716566	-1.76110609366174	NOT
GJA9	-0.56494896618197	7.53203790850631	-3.15823554621259	0.00209159886398025	0.0342661606862333	-1.76370363198706	NOT
SNX5	-0.646851905488051	7.70614734927754	-3.1580064674802	0.00209309416251994	0.0342661606862333	-1.76435067999617	NOT
DOCK4	0.848530632775085	4.28472220371936	3.15791211341475	0.00209371034262911	0.0342661606862333	-1.76461717814952	NOT
NFYB	-0.814470012594136	8.09743412312396	-3.15665859202486	0.00210191251272273	0.0343420513915206	-1.76815706754218	NOT
FOSL1	0.540813157828919	4.35882457870818	3.15649553695872	0.00210298162669059	0.0343420513915206	-1.76861744358908	NOT
ZNF467	0.458735856309499	6.69761235373242	3.15639464894995	0.00210364337921357	0.0343420513915206	-1.7689022850164	NOT
SSBP2	-0.599639694312016	5.82994303731466	-3.15627795459558	0.00210440905167781	0.0343420513915206	-1.76923174390653	NOT
RNF34	-0.637146737949027	8.4471532064177	-3.15605811666831	0.00210585218978599	0.0343420513915206	-1.76985237725615	NOT
RP11-112J3.16	-0.778292451577655	5.85844865769906	-3.15525834960567	0.00211111007837776	0.034369439663605	-1.77210993432846	NOT
GBGT1	0.37323508570193	4.41124276615343	3.1551728899968	0.00211167263525628	0.034369439663605	-1.77235113937972	NOT
ZNF204P	-0.961936532391913	5.78404817084646	-3.15490923753389	0.00211340906545211	0.034369439663605	-1.77309525036552	NOT
CAND2	-0.637246390612839	8.00795101272952	-3.15488932264463	0.00211354028001277	0.034369439663605	-1.77315145444603	NOT
KCTD15	-0.508286197320956	5.73448541836254	-3.1527873800363	0.00212743219644532	0.0345707731922364	-1.77908195772596	NOT
ITGAM	0.913196170570677	9.20566181336174	3.1511681757638	0.00213819153974826	0.0347209527533288	-1.78364824331431	NOT
KLHL42	-0.740999155376522	8.90948543421098	-3.1480660114379	0.002158946462521	0.0350331170655889	-1.79239124277377	NOT
CEACAM1	0.464100586412922	5.65630561653414	3.14588235952001	0.00217366834472312	0.0352346774991656	-1.79854132880438	NOT
LCMT2	-0.783993739964121	6.23963844653136	-3.14576713586097	0.0021744477547562	0.0352346774991656	-1.79886575042199	NOT
RASSF7	-0.382742082145224	7.74396940375138	-3.14485041640156	0.00218065800964793	0.0352974508140326	-1.80144650286551	NOT
MINPP1	-0.930301041316116	5.41702573866458	-3.14451365574798	0.00218294351298302	0.0352974508140326	-1.80239439844552	NOT
EMILIN2	0.628107260413509	5.38821998593455	3.1445127203185	0.00218294986459161	0.0352974508140326	-1.80239703132602	NOT
ISCA2	-0.636864356782256	7.70241689433159	-3.14399568732866	0.00218646317389145	0.035318756203411	-1.80385218582408	NOT
TIMMDC1	-0.770424702465513	9.00252590516414	-3.14386459675046	0.00218735478759761	0.035318756203411	-1.8042211003345	NOT
LOC102725263	-0.597104959415055	5.82737007330639	-3.14307816844153	0.00219271079067538	0.0353802700216168	-1.80643399929108	NOT
ZBED5-AS1	-0.762453907446461	9.13631919702045	-3.14085652039421	0.00220790739556002	0.0356003673082546	-1.81268295951385	NOT
ZNF764	-0.46778263406649	6.89080117837972	-3.1400800946692	0.00221324139112469	0.035661241569671	-1.81486600573606	NOT
CABP1	0.377123240849401	5.61935942699818	3.13979951139328	0.00221517192664381	0.0356672298955739	-1.81565480230704	NOT
AOC2	0.597199570459096	4.38609808006043	3.13834862206621	0.00222517968961446	0.0358031725023762	-1.81973273033433	NOT
OPTN	-0.929449529650834	9.16539672938053	-3.13809452461677	0.00222693669188193	0.0358049022224104	-1.82044674820105	NOT
RPA2	-0.563416559035606	8.68460101031076	-3.1378805885346	0.00222841699146471	0.0358049022224104	-1.82104787531243	NOT
GGTA1P	0.723252118954958	5.94852075401369	3.13763445214033	0.00223012122838106	0.0358071394423569	-1.82173943881175	NOT
THAP6	-0.761252976378951	6.24696903695209	-3.13736293914647	0.00223200257752232	0.0358122152690819	-1.82250225084645	NOT
PDCD2L	-0.541782542696424	7.27360468700017	-3.13673778047839	0.00223633999653601	0.0358566637146067	-1.82425842019748	NOT
PDSS2	-0.828320345681716	8.0112696844271	-3.13618618868106	0.00224017350778123	0.0358929760910606	-1.82580769078971	NOT
RNF125	0.69203280836461	8.07350851688091	3.13489447615732	0.00224917471040487	0.0360119785682739	-1.82943488572178	NOT
ST14	0.297548001108077	6.51003195782953	3.13431070415041	0.00225325370543761	0.0360520592870018	-1.83107374616801	NOT
STON1	-0.703588589522336	6.01164866467189	-3.13379013298215	0.00225689689696424	0.0360824681613221	-1.83253496814094	NOT
C2orf42	-0.778939560550204	7.29603233076311	-3.13358866614406	0.00225830832198485	0.0360824681613221	-1.83310042398935	NOT
RP11-664D1.1	-0.750720141557582	7.71710850821464	-3.13290684543373	0.00226309107373492	0.0361212974229923	-1.83501386558049	NOT
MUM1	-0.572361986838049	9.14126454803855	-3.13279222812623	0.00226389600107391	0.0361212974229923	-1.83533549075388	NOT
TTC13	-0.742611688939508	8.86658528690048	-3.13054992321579	0.00227969675814304	0.0363422318519628	-1.84162563659676	NOT
UPF3A	-0.585972351451644	7.71240949329138	-3.13037696335246	0.00228091979630326	0.0363422318519628	-1.84211067287226	NOT
LOC102724356	-0.636099346099081	8.72435542607443	-3.12920265490502	0.00228923973874648	0.0364494121242307	-1.84540323915231	NOT
APIP	-0.49451123237691	7.03832816267566	-3.12858960251294	0.00229359439722266	0.036493351744405	-1.847121734455	NOT
NDST1	0.9932191466802	5.88139008469767	3.12802252046941	0.00229762937146627	0.0365321473378375	-1.84871112109798	NOT
C1orf131	-0.590688724940485	7.49811709863192	-3.12648139764549	0.002308628319486	0.0366815388540554	-1.85302930377254	NOT
CMSS1	-0.718924692326622	8.22344117162391	-3.12514588535682	0.00231819939045556	0.0367874606843536	-1.856769961299	NOT
KMT2A	-0.682314878555521	4.9440465629936	-3.12510257208455	0.00231851041550865	0.0367874606843536	-1.85689125620314	NOT
MCEE	-0.609680923305399	7.66967909032911	-3.12473346950603	0.00232116245059821	0.0368040172347103	-1.85792483871891	NOT
ADAMTSL4	0.698581334280716	5.88782721964054	3.12317626253903	0.00233238218923317	0.0369463397931719	-1.86228431870901	NOT
GPKOW	-0.539167416764924	7.7225602198776	-3.12284339517442	0.00233478704073777	0.0369463397931719	-1.86321596672952	NOT
TSPAN18	-0.774586627779803	8.18557966383355	-3.12278634058503	0.00233519947165276	0.0369463397931719	-1.8633756461718	NOT
TRIM47	-0.431403397430423	6.3449314708631	-3.12259299332167	0.00233659762590558	0.0369463397931719	-1.86391675195883	NOT
TLDC1	-0.705952640831556	6.75838479219599	-3.12196515796192	0.00234114306493241	0.0369926473243463	-1.86567363602848	NOT
LRRC69	-0.704544839378102	6.95550536121215	-3.12167984698558	0.00234321139021461	0.0369997768171914	-1.86647193164604	NOT
PPP1R16B	0.683882543773481	8.16241625121662	3.12132433693038	0.00234579099077267	0.0370149640475025	-1.86746655947724	NOT
CSRP2BP	-0.767297317664926	7.01665864806069	-3.11988653017994	0.00235625073682722	0.0371543879108249	-1.87148823411774	NOT
PNRC1	0.545029259851123	10.1620013390705	3.11821073406522	0.00236849648916335	0.0373217628595437	-1.87617366865832	NOT
PWAR6	-0.744634728045363	6.71210112365939	-3.11772228965149	0.00237207687293063	0.0373502810199231	-1.87753894398352	NOT
CD2	-0.859750803585184	10.1419346031618	-3.11751863529044	0.00237357118019966	0.0373502810199231	-1.87810813661494	NOT
ASTE1	-0.558197468394762	7.65543281864886	-3.11720130459603	0.00237590132705279	0.0373612524831394	-1.878994981915	NOT
BTG2	0.307430528970184	6.63093918618959	3.11653934153986	0.00238076893805222	0.0374120833122492	-1.88084473420868	NOT
ATG9A	0.415878479025421	7.755774808772	3.11603278427982	0.00238450005976824	0.0374449975068616	-1.88226001161063	NOT
TMEM116	-0.668411816745191	9.25241976836776	-3.11556659553009	0.0023879386407343	0.0374732757887523	-1.88356233607848	NOT
LINC00909	-0.687813055929794	7.34948639366189	-3.11512774354739	0.00239117979599571	0.0374984192819615	-1.88478814765781	NOT
SF3B3	-0.60329256242673	8.72503044873431	-3.11333868130925	0.00240443530717949	0.0376726810028008	-1.88978393160592	NOT
PRKACB	-0.911319630915612	10.74888949004	-3.11318392968435	0.00240558509375402	0.0376726810028008	-1.89021594992948	NOT
RUSC2	0.272654850233903	5.12448941688205	3.11154699027208	0.00241777867600298	0.0378145748403248	-1.8947846953974	NOT
TRIM35	-0.614058583190475	8.75513135918775	-3.11152388739983	0.00241795117969385	0.0378145748403248	-1.89484916206915	NOT
PHYH	-0.75578686330138	7.13464690343827	-3.11115455723467	0.00242071043339714	0.0378318679754962	-1.89587969427566	NOT
IL24	-0.856493195778489	9.18026698473358	-3.11088223958414	0.00242274678257283	0.0378378473619565	-1.89663947070061	NOT
FUT11	-0.726920282070283	7.81162395771532	-3.11051226677042	0.0024255159311425	0.0378552554601231	-1.89767162119755	NOT
DAAM2	0.531711975005823	5.29784022645829	3.11008445586493	0.00242872164728642	0.0378794487320472	-1.89886500279744	NOT
CEACAM21	-0.47174246867033	5.85124967554611	-3.10945153059533	0.00243347156508046	0.0379276767091559	-1.90063030518901	NOT
IQCG	-0.739834014093757	6.47212239838279	-3.10919311927548	0.00243541334507644	0.0379321016578277	-1.90135095968018	NOT
PRPSAP1	-0.513677010323241	6.65076727989372	-3.10859828187801	0.00243988860119844	0.0379759531941635	-1.90300964839916	NOT
MRPS26	-0.471443913556239	7.90596786687161	-3.10799901059652	0.00244440493743233	0.0380115878127045	-1.90468043733124	NOT
KIT	-0.700078068566991	6.21237937488633	-3.10785376199615	0.00244550075438379	0.0380115878127045	-1.90508535558976	NOT
ADORA2A-AS1	0.263104979982284	4.51517108615386	3.10695136201035	0.00245231907001917	0.0380916906463262	-1.90760068204041	NOT
ESAM	0.510010936872339	5.44228762583412	3.10657826084948	0.00245514328685613	0.0380961823709939	-1.90864047927391	NOT
TMEM187	-0.596030452063803	8.10486035859024	-3.10647330127391	0.0024559383302979	0.0380961823709939	-1.90893297308038	NOT
AGFG2	-0.534610600214124	6.32106184979956	-3.10614920931396	0.0024583947577091	0.0381084499026993	-1.90983607804181	NOT
LOC729083	0.474614507764709	3.47249257181517	3.10568630803535	0.00246190723516755	0.0381370599462651	-1.91112585066249	NOT
KEAP1	-0.636783653737536	7.76112520758578	-3.10371833880689	0.00247689219299901	0.0383432296182796	-1.91660740111329	NOT
SP4	-0.522293111501592	5.43989012068903	-3.10280253819882	0.00248389432498656	0.0384256268801167	-1.91915728418505	NOT
STAMBPL1	-0.649754393246417	8.07648181585787	-3.10203726724629	0.00248975961103137	0.038490337770539	-1.92128757002004	NOT
TOMM40L	0.690925409198122	7.4569927603326	3.10164839043324	0.0024927450144351	0.038510469905655	-1.92236992145463	NOT
C10orf54	0.631995986137473	8.49285861049084	3.10124197668045	0.00249586860007379	0.0385327082116655	-1.92350096383331	NOT
ZNF793	-0.485324166802473	6.42240228463544	-3.0987490716393	0.00251510803094742	0.038803554786296	-1.9304360090486	NOT
TREML2	0.484497237390185	5.96877402375965	3.09750100106182	0.00252479186521329	0.0389267101590836	-1.9339063103187	NOT
MLLT4	0.279604955030011	5.7179141605612	3.09670721870789	0.0025309688507182	0.038995668218473	-1.93611285009112	NOT
ABLIM3	0.50327675114985	5.75040076656963	3.09527431400821	0.00254215482991373	0.0391416571389139	-1.94009483117661	NOT
COL4A2	0.533146483191654	4.7157084156017	3.0948387558948	0.00254556409976687	0.0391677919318533	-1.94130492815026	NOT
TNFAIP2	0.483440495066413	4.69780541283506	3.09375816380927	0.00255404061381294	0.0392718072876613	-1.94430649710437	NOT
LOC100288974	0.328375878423342	5.44936396882438	3.09328818652349	0.00255773543557909	0.0393022073647076	-1.9456116875037	NOT
NUDT5	-0.785066087590651	8.60083407453454	-3.09180877364169	0.00256939854875226	0.0394549253660749	-1.94971915163142	NOT
LIMA1	-0.829072055110494	8.01695537169437	-3.08940897301452	0.0025884226470182	0.0396992500677509	-1.95637855455237	NOT
ZC4H2	-0.368933902702439	6.54543589846885	-3.089288327583	0.00258938248933804	0.0396992500677509	-1.95671323104455	NOT
MOAP1	0.677263902072832	9.47650760870836	3.08914604794845	0.00259051487548742	0.0396992500677509	-1.95710790807628	NOT
SDR16C5	-0.847555802578092	5.77409399594739	-3.08817182260137	0.00259828096858412	0.0397916121560942	-1.95980996140492	NOT
TRAV12-1	-0.869231921842139	8.44086725713362	-3.08774506537055	0.00260168968730517	0.0398171639100618	-1.96099336878325	NOT
MKKS	-0.79627308904494	7.87821390543531	-3.08687423805789	0.00260865828605979	0.0398971267279733	-1.96340777466838	NOT
TMEM63A	-0.478695804929651	8.01196455287649	-3.08529771424874	0.0026213181326595	0.0400639671845353	-1.96777732738126	NOT
CASP6	-0.602547208950715	8.04333813790604	-3.08486931452743	0.00262476811545377	0.040089916209334	-1.968964378484	NOT
GATAD1	-0.639057239875811	6.57892724947492	-3.08462241998838	0.00262675831602147	0.0400935492131897	-1.96964843591539	NOT
PARN	-0.608452827755761	8.66974706785206	-3.08336875608254	0.00263688563649822	0.0402212955753862	-1.97312119914999	NOT
OAS1	-0.779550838694556	7.46688373883312	-3.08216474559236	0.00264664593234256	0.0403198234350611	-1.97645532296471	NOT
PRR5	-0.635736562966211	6.70040464217036	-3.08213721157303	0.0026468695279485	0.0403198234350611	-1.97653155711784	NOT
PLCG1-AS1	0.613611919685611	9.10210478841177	3.0805572001839	0.00265972972206277	0.040488766494209	-1.98090523545928	NOT
MRPS5	-0.727269224583966	9.81950440740113	-3.08033510499371	0.00266154206101902	0.0404894164601829	-1.9815198758528	NOT
PTEN	0.617303041135488	10.4292331545972	3.07920215079189	0.00267080501963585	0.0406033347835669	-1.98465471714553	NOT
HIST1H1E	-0.742709599370301	8.23320568548048	-3.0785101968618	0.00267647708646479	0.0406583455656637	-1.98656885981774	NOT
MIS18A	-0.480190107228367	7.76127912744772	-3.07832737563467	0.00267797756850766	0.0406583455656637	-1.98707453644365	NOT
ELF2	0.517139393482299	8.60823147999432	3.07655282215501	0.00269258258098731	0.0408516695433068	-1.99198159790726	NOT
OAZ2	0.610899563098155	7.52147334636658	3.07634693256266	0.0026942818767854	0.0408516695433068	-1.99255078043183	NOT
LOC101060405	-0.584585056310735	7.7622344478216	-3.07584722584265	0.00269841030903685	0.0408871707753399	-1.99393209083136	NOT
UST	-0.382347020460389	5.95804063880252	-3.07422849534563	0.002711824104134	0.0410632266727901	-1.99840538323277	NOT
RAB5A	0.447249565414081	8.02508963329371	3.0727149356395	0.00272442229586404	0.0412267077575194	-2.00258628344732	NOT
COPB2	-0.824104621969492	9.24234039823977	-3.07161596249448	0.00273360363505484	0.0413383021613052	-2.00562090833654	NOT
LOC101929072	-0.736260981685506	7.39920205998928	-3.06986275733648	0.00274831013929071	0.0415332470191356	-2.01046022776143	NOT
SIRPD	0.50001699392269	5.19974903605404	3.06906652977577	0.00275501336721865	0.0416070665623516	-2.0126572777764	NOT
CENPQ	-0.679402190232381	5.61082520448642	-3.06768372455981	0.00276669086412448	0.0417512524137128	-2.01647176780321	NOT
LOC100288893	-0.64706050689534	7.28982269571343	-3.06750420566067	0.00276821022340919	0.0417512524137128	-2.01696686944914	NOT
METTL25	-0.68551618556069	8.14778530610936	-3.06512056234721	0.00278845764944041	0.0420289268901163	-2.02353853765188	NOT
RGS3	-0.517716141283102	7.40405337079817	-3.06441668475637	0.00279446280833024	0.0420917110300171	-2.02547831064155	NOT
KRT23	0.697729828135241	6.35652015119996	3.06386634765327	0.00279916637731998	0.0421348202059744	-2.02699469454154	NOT
ANKRD27	-0.672739516207166	8.8687262065141	-3.06337196128958	0.00280339800688265	0.0421707734368673	-2.02835672149101	NOT
CD74	0.548487328231598	8.34265975561953	3.06290444774122	0.00280740507556677	0.0422033036326989	-2.02964454722697	NOT
YES1	0.735488285429449	6.88662667427615	3.05952661272189	0.00283651466301106	0.042612905771302	-2.03894439966097	NOT
SDE2	0.802286632434726	7.03185902723004	3.05811809284472	0.00284873546193631	0.0427684169088601	-2.04281983011307	NOT
BET1	-0.890221108473069	8.13745413103614	-3.05764471624477	0.00285285357903439	0.0428021573038078	-2.04412195704043	NOT
FAM219B	-0.688123060393056	7.62318863687703	-3.05721948266306	0.00285655758018214	0.0428296444525343	-2.045291513896	NOT
GINS4	0.577108068897053	4.82021241647251	3.05690754142075	0.00285927757982533	0.0428423516872322	-2.0461493874915	NOT
SNAPC2	0.228538427542139	6.26421003867641	3.05641168881873	0.00286360615001655	0.0428791287384678	-2.04751288913047	NOT
HMOX2	-0.605313203841129	8.54895139281971	-3.05614485052343	0.00286593804006153	0.0428859793045179	-2.04824656870804	NOT
LOC731424	0.813985560761733	5.42383863467549	3.05579815115074	0.00286897046086951	0.0429032968265977	-2.04919974951363	NOT
LOC101928893	0.698301867411625	2.8059069602494	3.05476963714962	0.00287798389984185	0.0430099749368919	-2.05202691765793	NOT
ZNF57	-0.764704130168993	5.94236880576986	-3.05400159172048	0.00288473180898864	0.0430826787138773	-2.0541375993576	NOT
DPEP3	0.283453102326115	6.03256099202739	3.05270192314944	0.00289618385655549	0.0432254968284342	-2.05770824593384	NOT
HVCN1	-0.587469605711001	7.80524879159148	-3.05215450711137	0.00290102001276858	0.0432518715220954	-2.05921181404612	NOT
OSER1-AS1	-0.706876090210513	9.39538382629342	-3.05207401353055	0.00290173176514058	0.0432518715220954	-2.05943288408537	NOT
MED8	-0.809849408292661	5.6865376782804	-3.05163246148457	0.00290563900067143	0.0432819142808348	-2.06064549037985	NOT
PDPR	0.507592421422548	4.33461766886107	3.05088144174095	0.00291229586949807	0.0433528493780844	-2.06270763477225	NOT
BCAT2	-0.383798007527801	6.55376459042878	-3.04978930792339	0.00292200150517908	0.0434390810699243	-2.06570565831788	NOT
ZDHHC11	-0.578604860766959	5.5636115255271	-3.04969778506517	0.00292281621451614	0.0434390810699243	-2.06595685797217	NOT
NFE2	0.608270579461788	5.35765775939072	3.04958906262966	0.00292378430278336	0.0434390810699243	-2.06625525661137	NOT
CNR1	0.618582561008579	3.60832509182748	3.04902014987435	0.00292885487031341	0.0434861774385275	-2.06781654600922	NOT
DNAJA1	0.607651498790011	9.13982654415549	3.04857522806186	0.00293282601324827	0.0435168995999485	-2.06903739427753	NOT
NDUFAF2	-0.568933435566678	8.27890836392152	-3.04782684291167	0.00293951696314532	0.043587911935687	-2.07109060164942	NOT
ZSWIM4	0.464668434471154	5.72669916309024	3.04745389807115	0.0029428565575738	0.0436091697132697	-2.0721136264037	NOT
MERTK	0.513112930971076	4.70194758083685	3.04638663769192	0.00295243293577937	0.0437227608871405	-2.07504065513153	NOT
C2orf68	-0.701138914006758	6.8777091835503	-3.04526120257203	0.00296256256032225	0.043825976538954	-2.07812631240554	NOT
BC039122	0.769507383601802	4.59229235022794	3.04518676917588	0.00296323364098609	0.043825976538954	-2.07833035659753	NOT
TOMM5	-0.890364504283086	9.36806094620244	-3.04176948697204	0.00299419535932993	0.0442451622029658	-2.08769370165904	NOT
NSFL1C	0.73219212682624	7.84091666075091	3.04163237222646	0.00299544389215009	0.0442451622029658	-2.08806921405508	NOT
PAICS	-0.621327730348463	8.87990464064748	-3.04104363210836	0.00300081029312775	0.0442870632911625	-2.08968142113765	NOT
CCDC121	-0.554098667446683	4.65001565840548	-3.04089660012517	0.00300215188656438	0.0442870632911625	-2.09008401346545	NOT
S1PR3	1.00062793437105	4.2947930941106	3.04015378432716	0.00300893820250108	0.044358573500789	-2.09211769138337	UP
MPHOSPH8	-0.677752883822897	9.08853836871366	-3.03961234733419	0.00301389367982429	0.0444030182835671	-2.09359977593441	NOT
FRMD4B	0.631656962945315	6.97400446754294	3.03926998747321	0.00301703101047778	0.0444206367565841	-2.09453681045697	NOT
SC5D	0.692696757395573	8.46614755847095	3.03902386049603	0.00301928834606761	0.0444252844746154	-2.09521040278859	NOT
RP11-517B11.7	-0.527005335450903	5.7640336331612	-3.03760923862599	0.00303229279077072	0.044587955689482	-2.09908101760026	NOT
MRPL35	-0.605748052507912	8.65199472644818	-3.03649982257111	0.00304252776787263	0.0447097208278265	-2.10211549928643	NOT
CDK4	-0.619885446660419	8.01397390572075	-3.03567424124809	0.00305016495257509	0.0447931797913467	-2.10437303825507	NOT
POMGNT1	-0.483777624740912	6.25950735584029	-3.03528170083342	0.00305380243660482	0.0448178317828854	-2.10544625528421	NOT
SESN2	0.409247207511187	5.79106504174214	3.03505740308347	0.00305588269841587	0.0448196129100994	-2.10605944027711	NOT
PTGIS	1.0215372030046	7.24570879163869	3.03449763487255	0.00306108002144389	0.0448499894353241	-2.10758957027591	UP
ETF1	0.705376294850782	9.86072721529103	3.03441216832547	0.0030618742787577	0.0448499894353241	-2.10782317304311	NOT
RNF214	-0.718748409036439	8.29102803080185	-3.03395950832899	0.00306608411751616	0.0448829204150798	-2.10906032206211	NOT
PRRT3	-0.817150299338401	7.22511063967025	-3.03263434492246	0.00307843924637797	0.04502523695654	-2.11268119957291	NOT
NPRL2	-0.619015427536301	8.86368610510497	-3.03244246898554	0.00308023201058652	0.04502523695654	-2.11320537282587	NOT
PARP1	-0.485192829159352	8.27008125172647	-3.03228437787883	0.0030817098371478	0.04502523695654	-2.11363723085939	NOT
MS4A4A	0.517003067672357	4.14684363536095	3.03177119810184	0.00308651153499769	0.0450666138613575	-2.11503895719904	NOT
BCORL1	-0.481083910908677	6.76928466187423	-3.02797017202358	0.00312229292363317	0.0455599885795452	-2.12541515397866	NOT
C9orf69	-0.582539706239654	8.01762862877196	-3.02711916067907	0.00313035641806518	0.045627578357124	-2.12773680008167	NOT
LOC102724275	-0.56322802982455	6.01462831047625	-3.02706045502486	0.00313091337502992	0.045627578357124	-2.12789693515409	NOT
NME7	-0.644184387531976	7.87285239915525	-3.02659087131026	0.00313537174767853	0.0456517891786259	-2.12917775517811	NOT
ZW10	-0.763931144240967	7.06199984110484	-3.02646527051512	0.00313656523552447	0.0456517891786259	-2.12952031154012	NOT
SMIM20	-0.554784533484248	8.09037848246398	-3.02616630149247	0.0031394077994358	0.0456641134463388	-2.13033565494349	NOT
PQLC1	0.383450418822101	7.41823736430804	3.02525210875164	0.00314811463310835	0.0457590335471901	-2.13282841164956	NOT
DRAM1	0.616904552120969	6.35207341882924	3.02506143122724	0.00314993347188918	0.0457590335471901	-2.13334825897893	NOT
TMEM101	-0.575352837928698	9.59124499272319	-3.02481504645838	0.0031522851316542	0.0457641394747768	-2.13401994162914	NOT
GCLM	-0.588792864382614	7.23330191379977	-3.02398612025568	0.00316020888190949	0.0458081627793401	-2.13627938815018	NOT
NLRX1	0.25138568974815	6.29766837279888	3.02389069679383	0.00316112222147411	0.0458081627793401	-2.13653945576541	NOT
LOC80154	-0.300934521697158	5.95599853547064	-3.02375389407493	0.00316243204589773	0.0458081627793401	-2.13691228674621	NOT
RP11-521I2.3	0.658800888922167	7.38102333180665	3.02331868203132	0.00316660234486004	0.0458081627793401	-2.13809828505384	NOT
GCDH	-0.538674231815723	7.28245582574209	-3.02327681175403	0.00316700382331623	0.0458081627793401	-2.13821237846305	NOT
LOC102724229	-0.693986556332821	9.05777729308252	-3.02324278412461	0.00316733013622885	0.0458081627793401	-2.13830510027057	NOT
CTC-459F4.3	-0.552790547959895	7.00279550084293	-3.02291576741906	0.00317046769651667	0.0458245741606453	-2.13919614315311	NOT
ZNF680	-0.566976636490842	8.49980928230112	-3.01996140389265	0.00319894390579984	0.0461953541520865	-2.14724245479323	NOT
KIR2DL1	0.499423591856955	5.09847043600363	3.01969769145389	0.00320149721486311	0.0461953541520865	-2.14796036715329	NOT
SLC26A8	0.819423270718796	5.02042453927225	3.0196274153358	0.00320217795826963	0.0461953541520865	-2.14815167317186	NOT
S100A16	0.369685061022541	5.66394198466291	3.01880695485255	0.00321013541999261	0.0462809693821241	-2.15038486142317	NOT
HYAL1	0.31554128087428	5.63359202614193	3.01847518983707	0.00321335832338042	0.0462982609817028	-2.15128774014232	NOT
PLVAP	0.322754629267073	6.45332616067339	3.01811417114064	0.00321686880861102	0.0463196717061171	-2.15227013736257	NOT
SEC23IP	-0.673354324555384	5.85182870851105	-3.01730471575271	0.00322475271075146	0.0463810682958035	-2.15447245720494	NOT
NXF3	0.48057810842411	3.68211146331816	3.01726017471377	0.00322518704801676	0.0463810682958035	-2.15459362766684	NOT
TOLLIP	0.304533981640594	6.22237510130671	3.0162699338984	0.00323485725811627	0.046490913357852	-2.15728711766866	NOT
NOD2	0.664014099659081	7.69013881779866	3.01510751938531	0.00324624303683779	0.0466252609434079	-2.1604479888982	NOT
FOXB1	0.295648420996623	3.62832067810672	3.01464590472825	0.00325077479398144	0.0466610585233973	-2.16170294399028	NOT
LOC728445	0.31542215580233	5.67445920930443	3.01377120175825	0.00325937796242285	0.0467552149092382	-2.16408049147983	NOT
RP11-295G20.2	0.557192884001201	7.04033290436762	3.01326986584982	0.00326431835237282	0.0467822416059498	-2.16544292403741	NOT
MTX2	-0.582007171537177	8.20107267784773	-3.01316512479545	0.00326535139181389	0.0467822416059498	-2.16572754497296	NOT
RP11-214N9.1	0.305828866514562	4.884299930694	3.0126311975945	0.00327062210459351	0.0468284316352312	-2.16717829867867	NOT
METTL18	-0.680187595168869	8.72923558764134	-3.01198475998252	0.0032770139999489	0.0468906068285371	-2.16893447265353	NOT
CUEDC1	0.260392645359696	5.65805367281753	3.0116497138998	0.00328033143616594	0.0469087395371729	-2.16984456747668	NOT
HIST2H2AA3	0.74485482985782	9.09818482792323	3.01135089288308	0.00328329281126263	0.0469217611003679	-2.17065619215475	NOT
FREM3	-0.674362478432896	5.42621886734761	-3.01055471114812	0.00329119519773481	0.0469839097303779	-2.17281836627827	NOT
LOC101928370	-0.689545749852402	5.76756884424676	-3.01034051584463	0.00329332416138633	0.0469839097303779	-2.17339997084781	NOT
AMBN	0.39190979178568	4.51617921598167	3.01025123408758	0.00329421194050676	0.0469839097303779	-2.17364238746857	NOT
SAE1	-0.376990195510159	7.00065249408126	-3.00995710158351	0.00329713823181885	0.0469839097303779	-2.17444096978115	NOT
SLCO3A1	0.601763638641787	6.85077012587833	3.00987966407524	0.0032979090483823	0.0469839097303779	-2.17465120513383	NOT
ENDOG	-0.529501918500867	6.54651727658605	-3.00876171295415	0.00330905576267418	0.0470743513128638	-2.17768583321622	NOT
HSPA1L	-0.624245159994148	6.5598540638021	-3.00874374656883	0.00330923518343372	0.0470743513128638	-2.17773459450746	NOT
IMPA2	0.549668364347718	6.2945964211296	3.00862415721231	0.00331042968804187	0.0470743513128638	-2.17805915732183	NOT
TNNC1	-0.32114761594106	5.96852551330867	-3.00640392035251	0.00333267877634786	0.0473058162281465	-2.18408288119085	NOT
TESPA1	-0.58727704548408	8.7090941123919	-3.00632948982665	0.00333342703641339	0.0473058162281465	-2.18428475454406	NOT
CRYBA2	0.316647287984645	4.62694290498125	3.00631537087534	0.00333356899364437	0.0473058162281465	-2.18432304804118	NOT
CCL2	0.442297436592683	5.52706702347963	3.00617532782025	0.0033349773416084	0.0473058162281465	-2.18470286548094	NOT
CYB5RL	-0.488086557506623	7.11993961427516	-3.00578956816704	0.0033388595912703	0.0473315411699284	-2.18574902649307	NOT
RGS10	-0.351692623407228	6.49449470961077	-3.00441104353086	0.00335276709210202	0.047499263818758	-2.18948660401804	NOT
ABO	0.255519347678769	6.25923261132086	3.0026378528812	0.00337073497080563	0.0477242674084361	-2.1942921369384	NOT
TUBGCP4	-0.462492097042336	6.52056140974544	-3.00180259117104	0.0033792295331775	0.0478072192555127	-2.19655496584102	NOT
ZSCAN26	-0.771817136279499	6.53600718838582	-3.00147174341914	0.00338259970100977	0.0478072192555127	-2.19745112907693	NOT
GPRIN2	0.306006023495392	4.57865749841172	3.00130020618518	0.00338434828065451	0.0478072192555127	-2.1979157375064	NOT
RP11-425D10.10	0.590087798851078	5.41514588429826	3.00124102793335	0.00338495171302144	0.0478072192555127	-2.19807601661528	NOT
KDM4C	-0.713169798831628	6.28674959232613	-3.00086235884585	0.00338881530260939	0.04781834887443	-2.19910154637893	NOT
ZNF782	-0.557674761121994	5.36216283239676	-3.00075419423101	0.0033899196623394	0.04781834887443	-2.1993944631916	NOT
MSLN	0.24924197092164	4.83080942950242	3.00005321244093	0.00339708474400197	0.0478898946042915	-2.20129255441367	NOT
RASGEF1A	-0.78616507719735	6.42285689704321	-2.99983848507404	0.00339928237654648	0.0478913674725267	-2.20187391095884	NOT
CCIN	0.240702051222944	4.98961620937333	2.99655727044325	0.00343302784636443	0.0483370320768112	-2.21075321728148	NOT
LINC00954	-0.561967025979656	7.15723081596891	-2.99584738792378	0.00344036919232526	0.0483943382165601	-2.21267316797089	NOT
SCYL3	-0.578261305904883	8.09400203712701	-2.99575476254054	0.0034413281590185	0.0483943382165601	-2.21292365495429	NOT
MYL9	0.554896334831492	6.62994557239765	2.99512612107684	0.003447843120558	0.0484561735862206	-2.21462352067342	NOT
NUDT6	-0.605998558560298	7.03464909180323	-2.99489900871906	0.00345019961240034	0.0484595255566112	-2.21523756635009	NOT
HIF1AN	-0.390947856876148	7.01564617950184	-2.99403215051348	0.00345920771590642	0.048542542104192	-2.21758094189469	NOT
BLNK	-0.738349396579085	8.54878493292183	-2.9936169474917	0.00346353005795185	0.048542542104192	-2.21870315896212	NOT
SPHK1	0.450890985604988	4.45662715801982	2.99353461727112	0.00346438772353059	0.048542542104192	-2.21892566693372	NOT
HGH1	-0.373216093143786	6.43618651133572	-2.99351456496599	0.00346459664581056	0.048542542104192	-2.21897986008583	NOT
KLF12	-0.719746676233186	6.94640077943366	-2.99150718663837	0.0034855702388969	0.0488065159522405	-2.22440344906374	NOT
ANKRD9	0.543100422179521	3.99083600390029	2.99093638632728	0.00349155547961732	0.0488604216352564	-2.2259450991101	NOT
RP11-258C19.7	-0.681028770877602	7.07364831264469	-2.9904425271657	0.00349674159531665	0.0489023378640496	-2.22727874426239	NOT
SYTL1	-0.711058137039652	8.2757355861291	-2.9902442747655	0.00349882548441649	0.0489023378640496	-2.2278140645978	NOT
GUSBP1	-0.734216602754747	7.45121371508074	-2.98886744667049	0.00351332939598063	0.0490750772771898	-2.23153095411476	NOT
TMEM201	0.574124386044771	4.95569802824438	2.98861141609493	0.0035160326114325	0.0490828713542255	-2.23222197771436	NOT
KIR3DL1	0.405312644871529	5.87044295462738	2.98798706761934	0.00352263264542065	0.0491197187678648	-2.23390688019837	NOT
RPS2P45	-0.614390803803675	7.28853239207628	-2.98795557647904	0.00352296584344694	0.0491197187678648	-2.23399185621428	NOT
C14orf182	-0.628213595834003	6.71039322245195	-2.98632475833382	0.00354026085391437	0.049330796795104	-2.23839145189511	NOT
OSM	0.291390607883711	5.88659491709453	2.98604838581456	0.00354319957196255	0.0493356285163198	-2.23913684686775	NOT
C11orf71	-0.654978637959999	6.94583428016698	-2.98588667078416	0.00354492016087543	0.0493356285163198	-2.2395729763245	NOT
ZBTB5	0.485125576816989	7.23565812254841	2.98477687123458	0.0035567488505243	0.0494258851548078	-2.24256546454495	NOT
CNTLN	0.931279656556394	5.07042870497738	2.98477235837395	0.00355679702470653	0.0494258851548078	-2.24257763122863	NOT
CAMKK2	0.355371469194054	5.79811731421404	2.98467035561897	0.00355788605113498	0.0494258851548078	-2.24285262682179	NOT
DNAJC16	-0.701497435690558	8.82090878813137	-2.98336858077648	0.00357181143272687	0.0495765378016184	-2.24636147441675	NOT
OCM2	-0.461613062812489	5.53766172139982	-2.98325169128606	0.00357306428474076	0.0495765378016184	-2.24667647979329	NOT
RFPL3	-0.53911559450783	6.62325251505854	-2.98243418395959	0.00358183788750776	0.0496681520401076	-2.24887929166653	NOT
TXNDC2	0.322344351748977	5.20023865875536	2.9817460079223	0.00358923890038342	0.0497243263190026	-2.2507332238206	NOT
EMR1	0.593698722829181	6.23787429132413	2.98165007806179	0.00359027170162906	0.0497243263190026	-2.25099162855119	NOT
ERMP1	-0.685845437959378	7.73705862339657	-2.98134446950085	0.00359356377754007	0.0497243263190026	-2.25181479519006	NOT
ZNF543	-0.748038571166248	6.57276435225522	-2.98125000037658	0.00359458198127754	0.0497243263190026	-2.25206923661534	NOT
TCR-alpha	-0.66247972636968	7.34521296766889	-2.98042862513949	0.00360344612808238	0.049808314378406	-2.25428123021143	NOT
C15orf41	-0.555036848100467	7.27841369200564	-2.98028414959659	0.00360500736934617	0.049808314378406	-2.25467025553565	NOT
MSANTD3	-0.577971532817031	7.19264669499365	-2.97991917256507	0.00360895418971681	0.0498327530843215	-2.2556529490587	NOT
RP11-342L8.2	0.777459579762713	5.72638718098358	2.97928245352426	0.00361584914645648	0.0498978458811365	-2.25736706215845	NOT
ABCD2	-0.80736876778653	4.93718449040124	-2.97831611582956	0.0036263367359739	0.0500124077872712	-2.25996795842415	NOT
C16orf93	0.41740534230513	5.46836821315682	2.97763313096786	0.00363376604342915	0.0500717250753751	-2.26180578619947	NOT
KIAA1324	-0.599113025741118	8.33467906686778	-2.97731853298284	0.00363719287029185	0.0500717250753751	-2.26265221208943	NOT
FASTKD1	-0.674970366712214	9.23832954002538	-2.97731759366891	0.00363720310643677	0.0500717250753751	-2.26265473920178	NOT
AV8S2	-0.72003236852551	6.85028891883168	-2.97656649758186	0.00364539666824998	0.0501264542636338	-2.26467526078383	NOT
RP11-134L10.1	0.431555603649619	6.45896230141718	2.97655151256322	0.00364556031008246	0.0501264542636338	-2.26471556761198	NOT
STARD4	0.698392670336175	7.87746380853045	2.9759942773066	0.0036516503360675	0.0501604041944082	-2.26621430335811	NOT
CRISP3	0.719611403204823	4.39988761685886	2.97589997031677	0.00365268194586322	0.0501604041944082	-2.26646792754515	NOT
GFI1B	0.284229677024311	5.24478751950185	2.97572411012844	0.0036546063720314	0.0501604041944082	-2.26694085862714	NOT
TMEM106B	-0.693106348248115	7.99335924708308	-2.97547404972131	0.00365734437720428	0.0501678892988213	-2.2676132920696	NOT
SPATA6	0.794468984685403	5.6686806019189	2.9747620485504	0.00366515071600953	0.0502448462446364	-2.26952766456272	NOT
SPECC1	0.288016788308345	5.94004738887674	2.97402248806949	0.00367327548979303	0.050326073776326	-2.27151573123344	NOT
PI3	0.668896284879263	7.26481921974695	2.97361212153618	0.00367779092132243	0.0503577835307344	-2.2726186894546	NOT
IL13	0.351265632274186	5.26310388291971	2.97306371641639	0.0036838332435577	0.0503996098156506	-2.27409246093347	NOT
TSEN2	-0.809163282844884	6.58449412181256	-2.97293514292923	0.00368525118975452	0.0503996098156506	-2.27443795355008	NOT
NDRG2	-0.38527054917927	7.41753859283326	-2.97133061529834	0.00370298879585195	0.0506119376637351	-2.27874846484413	NOT
LINC00944	-0.730619823944822	6.52106680514471	-2.96999541320899	0.00371780908847217	0.050784162354772	-2.28233395970983	NOT
LOC101929112	-0.533394492320237	7.71088975471337	-2.96915131505271	0.00372720650312294	0.0508821508302225	-2.284599970212	NOT
ATIC	-0.620040146694664	9.74918005098591	-2.96795452344687	0.00374056804445055	0.0510057513394863	-2.28781187571714	NOT
NCK1-AS1	-0.660735484486582	6.13449787487243	-2.96794102481004	0.00374071900120883	0.0510057513394863	-2.28784809669229	NOT
TRNAU1AP	-0.552918775420998	9.6150784137731	-2.96712902287163	0.00374981005205926	0.0510992578863108	-2.29002669320822	NOT
YPEL5	0.750822006563382	11.1035944540036	2.96682335038774	0.00375323759136856	0.051115521482448	-2.29084668162122	NOT
LOC100507250	-0.443397811502721	6.57520360461428	-2.96570077991763	0.00376584990566856	0.0512567792038647	-2.29385745168273	NOT
FANCE	-0.517647813331736	9.62989446671334	-2.96530090917336	0.00377035197098115	0.0512875464304689	-2.29492968776679	NOT
BACH2	-0.784222130743002	7.38193173613598	-2.9646285919506	0.00377793264775694	0.051360130113297	-2.296732204793	NOT
ASH1L-AS1	1.01431577001934	7.16733359021831	2.9633225941738	0.00379269854390492	0.0514750359721914	-2.30023267514902	UP
OGFOD1	-0.744997246364073	8.98123340649667	-2.96331936636407	0.00379273510406726	0.0514750359721914	-2.30024132506074	NOT
CTD-2297D10.2	0.284481991763932	5.17662801353067	2.9632841324092	0.00379313420669207	0.0514750359721914	-2.30033574479737	NOT
SDHAF1	-0.41160169614479	6.47340695013068	-2.96284175287842	0.00379814843210026	0.051512528824217	-2.30152115085837	NOT
PRR5L	-0.610393722248198	5.91609892450769	-2.96197927214732	0.00380794194529281	0.0515277324649857	-2.30383184005828	NOT
KY	0.257162235892209	5.1289342693157	2.96194192652996	0.00380836653221376	0.0515277324649857	-2.30393188073139	NOT
ZSCAN22	-0.597256742430396	5.60836986627197	-2.96189839172851	0.00380886153983648	0.0515277324649857	-2.30404849953197	NOT
INPP5K	0.267495261141872	6.48879795600594	2.96182012879903	0.00380975156898131	0.0515277324649857	-2.30425814266114	NOT
TMEM2	0.689488776361196	9.2642868060757	2.96175170463943	0.00381052986585471	0.0515277324649857	-2.3044414268534	NOT
SMYD2	-0.679062458280451	6.33380490896968	-2.96153524593987	0.00381299296080819	0.0515305841366163	-2.30502122004569	NOT
NME6	-0.533267141892715	6.58469811626846	-2.96086322648907	0.00382064926273641	0.0515632154259009	-2.30682102488176	NOT
POC5	-0.623069094083763	8.00679456912066	-2.96075937163894	0.00382183374245168	0.0515632154259009	-2.30709913882134	NOT
PEX6	-0.512097367652911	6.85357051388426	-2.96068531462862	0.00382267858025471	0.0515632154259009	-2.30729745184383	NOT
DQ597730	-0.626209015902635	9.07991296902691	-2.96053253252016	0.00382442205322351	0.0515632154259009	-2.30770656518218	NOT
PTGER2	-0.602880955125068	9.1776040584003	-2.95977344225245	0.00383309528757851	0.0516497174203748	-2.30973896246584	NOT
TRIM61	-0.443239573735655	5.95314420223084	-2.95692411705041	0.00386581323472132	0.0520180639511529	-2.31736388875809	NOT
MOSPD2	-0.886698908037077	7.92795452630526	-2.95686471995007	0.00386649800509247	0.0520180639511529	-2.31752277275695	NOT
ZNF32	-0.691409779677451	7.50835593778686	-2.9567993256488	0.00386725204462024	0.0520180639511529	-2.31769769585131	NOT
ZMYND15	0.409566098986187	4.40161355312736	2.95636940507043	0.00387221268930509	0.0520541870336666	-2.31884760898541	NOT
APOBEC3F	-0.314050878166739	6.64671057923457	-2.95567413177111	0.00388024752561509	0.0521315698097905	-2.32070696766435	NOT
SLAMF7	-0.899474345547233	6.53138449931682	-2.95419876367799	0.00389734835966798	0.0523033821581742	-2.3246513091517	NOT
NCAPD2	-0.501705710038205	8.51607919671767	-2.95417642611077	0.00389760780505625	0.0523033821581742	-2.32471101513322	NOT
HDHD3	-0.452819497050035	6.6888891639799	-2.95389724376092	0.00390085178303169	0.0523162302437076	-2.32545720847908	NOT
LPIN3	0.278507489960738	5.18835738604973	2.9533755610362	0.00390692018119975	0.052358218386619	-2.32685139402463	NOT
CYP2S1	0.275443353334512	5.74327030164117	2.95323477799733	0.00390855930963047	0.052358218386619	-2.32722759825463	NOT
SPAG9	0.670979695336912	6.71270792394242	2.95251982986048	0.00391689319479894	0.0524391552352252	-2.32913787016274	NOT
E2F5	-0.469680053985643	6.59483186372182	-2.95206152574746	0.00392224408686526	0.0524800846242557	-2.33036221047835	NOT
FAM181B	0.188159172102355	6.13868105480538	2.95104902705041	0.00393408932358341	0.0526078104755047	-2.33306649424047	NOT
BC043540	0.205376907531481	5.60683665172095	2.95044578348253	0.00394116234236618	0.0526608356202085	-2.33467732871756	NOT
FAM53C	0.572515883088427	7.83129922628782	2.95031836313913	0.00394265784167033	0.0526608356202085	-2.33501754253491	NOT
CYB5B	-0.499709777610417	7.51901511724231	-2.94955968559603	0.00395157307415677	0.0527491201497707	-2.3370429657051	NOT
DBF4	0.600191362545794	8.66924441504808	2.94853297692496	0.00396366752770902	0.0528797160548002	-2.33978325026759	NOT
IKZF1	-0.690627830459287	8.05148328084319	-2.94738017268661	0.00397728801182299	0.0530168496307008	-2.34285913120148	NOT
CTD-2033C11.1	0.39990045435972	3.74575745356711	2.94681450015376	0.00398398724409574	0.0530168496307008	-2.34436807466577	NOT
PSME3	-0.484775427899969	7.44599926952893	-2.94680810979743	0.00398406298413059	0.0530168496307008	-2.34438511969031	NOT
SERPINA9	0.240322480957908	4.6947783510586	2.94678257752381	0.00398436561199695	0.0530168496307008	-2.34445322172285	NOT
TTC7B	0.83770163900929	5.87941320761617	2.94668415384213	0.00398553240230793	0.0530168496307008	-2.34471574180775	NOT
ATRIP	-0.416992207602466	6.68389781024202	-2.94610499334032	0.00399240459722427	0.0530774068474673	-2.34626035599682	NOT
LOC644656	0.647107916310136	5.53914239753634	2.94252005771481	0.00403518619040396	0.0536150174427658	-2.35581567371896	NOT
TSPYL2	0.614378673438845	9.57401401665661	2.94210673797316	0.00404014568791733	0.0536497581773352	-2.35691671257202	NOT
COMTD1	-0.395639753362394	7.80026728308929	-2.94189815108773	0.0040426506905853	0.0536518838750531	-2.3574723161196	NOT
TRA	-0.565718026144855	5.77757317707835	-2.9414586398822	0.0040479336391072	0.0536908531378392	-2.35864291431801	NOT
TSHZ3	0.476509151486151	4.87354180602672	2.94049371849026	0.00405955436058031	0.0538075424971529	-2.36121238041295	NOT
ZFP2	-0.588636809004936	3.9355686257384	-2.94033782470741	0.0040614346981024	0.0538075424971529	-2.36162743990331	NOT
KIR2DL4	0.54782526260165	4.69679155284348	2.93946191946282	0.00407201449222681	0.0539164881841142	-2.36395915116693	NOT
PURA	-0.791746238914877	9.93398006264052	-2.93730820880413	0.00409813654251206	0.054230979810686	-2.36968997765154	NOT
ZNF397	-0.70756309477815	7.22163370571829	-2.93702401138604	0.00410159503495401	0.0542453724854034	-2.37044593774007	NOT
SCFD2	-0.587590787102994	7.00357644197226	-2.93632881672697	0.00411006642126724	0.0543260079252423	-2.37229488452926	NOT
MMRN1	0.540510493832052	3.74314983684393	2.93593645193422	0.00411485474456459	0.05435789639471	-2.37333825979765	NOT
CXXC4	0.298514126251173	5.11167042958517	2.93392694543775	0.00413945889403677	0.0546513672796083	-2.37868009925732	NOT
AK126278	-0.724521804455127	7.34714011245875	-2.93264420180613	0.00415523540720228	0.054828019675195	-2.38208839128861	NOT
FECH	-0.730292667027501	6.80082764845427	-2.9304498964556	0.0041823516615391	0.0551211569094311	-2.38791583190636	NOT
TRIM2	-0.612592028002418	6.54880776939106	-2.93028628910339	0.00418437996061962	0.0551211569094311	-2.38835017902797	NOT
TESC	0.438718466080305	6.67607421188276	2.93026219509758	0.00418467873914693	0.0551211569094311	-2.38841414241659	NOT
TNRC6A	0.29175978073922	5.69971455900407	2.92989725586744	0.00418920658255321	0.0551490486817132	-2.38938290821247	NOT
LOC101930052	-0.388276573328119	6.50677347526918	-2.92634198967725	0.0042335537662497	0.0557008109095993	-2.39881539709775	NOT
CYB561D1	-0.609211248425124	8.54140315720505	-2.92548400605497	0.00424432048759758	0.0558103751472601	-2.4010902754298	NOT
CLDN5	0.232477492418522	5.8703579984747	2.92505621825251	0.00424969814930344	0.0558489911867104	-2.40222431288272	NOT
LINC01260	-0.643547774651324	5.24614635767094	-2.92465732019388	0.00425471829128268	0.0558828671093845	-2.40328163997734	NOT
PLAGL1	0.552367036406755	6.12029180406583	2.92378072315147	0.00426576946776789	0.0559958723020822	-2.40560473976456	NOT
ATP2B4	-0.540011868454742	5.26582294876285	-2.92337850291625	0.00427084905642645	0.0560304050522002	-2.40667048150423	NOT
RP11-783K16.13	0.283531146622464	5.88313857018317	2.92219136671504	0.00428587372666783	0.0561952956253065	-2.4098152551413	NOT
TSPAN33	0.530131828859971	7.22637360715676	2.92190959765412	0.00428944699610362	0.056209935435768	-2.41056151557601	NOT
RBM4B	-0.634122836213365	8.49610784603047	-2.92119696787789	0.00429849648656136	0.0562790162829548	-2.41244863315688	NOT
DDX60	-0.745205587590455	8.88306835454585	-2.92097668539911	0.00430129734590055	0.0562790162829548	-2.41303188572943	NOT
DHX58	-0.395298281560573	6.58089093962014	-2.92091374915867	0.00430209787932203	0.0562790162829548	-2.41319851826645	NOT
PRR3	-0.455919886192717	5.78554645663414	-2.92053208911408	0.00430695543794555	0.0563103659543967	-2.414208952199	NOT
LOC100287808	0.178394276339093	6.4022079566416	2.91903891431055	0.0043260082776337	0.0565155420244704	-2.41816102266595	NOT
CDH5	0.43658332304129	6.39671373727275	2.9189153276348	0.00432758870746819	0.0565155420244704	-2.4184880503916	NOT
MCOLN1	0.44383743578216	6.46783195266629	2.9175923573349	0.0043445401999286	0.0566472609809454	-2.42198808648294	NOT
NECAP1	0.615673896699132	8.5651423062323	2.91758274385375	0.00434466360270658	0.0566472609809454	-2.42201351492298	NOT
MRE11A	-0.575219749979117	7.47053670795373	-2.917548561767	0.00434510240478842	0.0566472609809454	-2.4221039287537	NOT
NYNRIN	0.354248832163523	5.42635089500766	2.9162569088534	0.00436171351329804	0.0568278202077564	-2.42551978141779	NOT
GK-AS1	0.592371474362862	6.46803290791655	2.91608570881314	0.00436391958500996	0.0568278202077564	-2.42597243458651	NOT
ZNF814	-0.585951597773773	8.13958354286736	-2.91504212423991	0.00437738935555252	0.0569708011689657	-2.4287311903971	NOT
TRIP4	-0.498509659998268	8.06828782094383	-2.91417965666799	0.00438855026267972	0.0570835872712405	-2.43101052955799	NOT
LARS	-0.569084692078478	9.86370034450858	-2.91347824550894	0.00439764628512949	0.0571694017066834	-2.43286380860702	NOT
MIR6741	-0.455028365466861	8.06822419597593	-2.91310658633612	0.00440247305170344	0.057171197366326	-2.43384565989729	NOT
OGFRL1	0.619260150513097	8.34998035425853	2.9130828182742	0.00440278189508158	0.057171197366326	-2.43390844691139	NOT
SNRK	0.437306185115292	5.0618464779401	2.91279032021345	0.00440658426136974	0.0571881156552125	-2.43468109051705	NOT
EIF3J-AS1	-0.465549456221657	5.44468797964716	-2.91259603214889	0.00440911160328116	0.0571884770312205	-2.43519427298565	NOT
THEM6	-0.28589290168864	5.7920859736931	-2.91150418380857	0.0044233394217343	0.0573405132970429	-2.43807768906449	NOT
LOC200772	0.368247127778049	5.94945611837867	2.90987453883327	0.0044446537972271	0.0575589305288277	-2.44237965706118	NOT
AKIP1	-0.335276545272294	6.63507343448087	-2.9098313576126	0.00444521985334085	0.0575589305288277	-2.44249362010424	NOT
ALOX12	0.756865635953744	5.58998561470481	2.90954023304469	0.0044490378919049	0.0575757844834752	-2.44326191328731	NOT
C7orf61	0.33078587080024	7.03178136936355	2.90848273241192	0.00446293218078271	0.0577229442036791	-2.44605216914093	NOT
RPUSD3	-0.704903870448518	7.5134706639889	-2.9081020934039	0.00446794307822858	0.0577551060055762	-2.44705629072553	NOT
AC005224.2	-0.758104692249427	5.81572007912725	-2.90781815292407	0.00447168436252872	0.0577637470946281	-2.44780525058923	NOT
LINC00639	0.317423537843105	4.03468953118631	2.90766823915901	0.00447366083267837	0.0577637470946281	-2.44820065860379	NOT
MTF1	0.416061427790475	7.55427538069865	2.9068276369555	0.00448475825937839	0.0578513003515553	-2.45041748760961	NOT
NLRC4	0.7084408060664	6.83379176401906	2.9067716298708	0.0044854985499851	0.0578513003515553	-2.45056516984152	NOT
PLAC8	-0.688475942948185	11.2438611286228	-2.90487248487265	0.00451066767157863	0.0581431415919544	-2.45557151042562	NOT
IL17RA	0.405715143230635	6.69252547328325	2.9037216200109	0.00452598304862575	0.0583077095453587	-2.45860396704033	NOT
DOLPP1	-0.385549300860918	7.02184599750884	-2.90346788468191	0.00452936611038385	0.0583184561652124	-2.45927240751623	NOT
LINC-PINT	0.720776741262489	10.6568789333994	2.90233389602087	0.00454451404862521	0.0584541633595179	-2.46225918643049	NOT
BEST1	0.781418130591505	7.38595070005669	2.90210588616791	0.00454756544541467	0.0584541633595179	-2.4628596160949	NOT
AHSP	0.403659222575359	3.91244115897638	2.90210551596904	0.00454757040122123	0.0584541633595179	-2.46286059092564	NOT
LOC101927257	-0.355898611067697	7.3452856467807	-2.901802527752	0.00455162813225976	0.0584734708961838	-2.46365840325828	NOT
SH3BP4	0.776482911157187	3.8376008008637	2.90025211664511	0.00457244395134373	0.0587079223382405	-2.46773976422367	NOT
FCRLA	-0.625494790514378	7.14102197492608	-2.89913954981896	0.00458743515639367	0.058867367570548	-2.4706673945541	NOT
MCM6	0.595138157376853	9.43518918246288	2.89878663778382	0.00459219987413871	0.0588954782064427	-2.47159585648536	NOT
JAKMIP2	-0.650058282982582	5.70119049599079	-2.89831277375476	0.00459860473640051	0.058944580598792	-2.47284237626892	NOT
LINC01138	-0.689570288781328	8.86305793457318	-2.89811872239961	0.00460122995059395	0.0589452078777098	-2.47335278716392	NOT
VIM	0.859319847599195	7.81125573307595	2.89756638985179	0.00460870969533496	0.0590079898317089	-2.47480542299434	NOT
EDRF1	0.441113488143143	7.65782878251082	2.89734811943826	0.00461166861511843	0.0590128511822761	-2.47537941032916	NOT
CHKA	0.462075438208376	6.19108095970369	2.89676083422875	0.00461963864748556	0.059081795558675	-2.47692361764808	NOT
LOC339539	0.212651037071971	5.2498626272287	2.89604457047245	0.00462937617655976	0.0591732552623951	-2.47880660386132	NOT
SEMA4A	0.579392954960788	6.79023969584814	2.89401706612838	0.00465704223001356	0.0594648069213764	-2.48413458254653	NOT
DNAL4	-0.582730636503999	6.59723411920754	-2.89399212688283	0.00465738347915675	0.0594648069213764	-2.48420009957048	NOT
THAP5	-0.641853692395985	8.13788104939988	-2.89323732760004	0.0046677224392942	0.059563574685472	-2.48618278121452	NOT
C19orf33	0.451104742566781	5.54638759785057	2.89241291854546	0.00467903897941587	0.0596747000273329	-2.48834781310681	NOT
TTC5	-0.738371870063445	4.76679661123793	-2.89221108244879	0.00468181339177379	0.0596768191664537	-2.48887778813278	NOT
SPR	0.268822694395948	5.71404667954907	2.89161876038506	0.00468996410092321	0.059747426853632	-2.49043290911491	NOT
ERVK3-1	-0.533979395630404	7.29823050552188	-2.89095034990301	0.00469917748699857	0.0598314863119239	-2.49218747491498	NOT
PPAT	-0.524638089143191	10.0458449769213	-2.89020328617307	0.00470949470690306	0.0598966875999165	-2.49414809915059	NOT
GALM	-0.575694081451192	8.91414496564461	-2.89020043414535	0.00470953413427665	0.0598966875999165	-2.49415558330823	NOT
FAM216A	-0.503069144260444	6.19169295256192	-2.88948023211795	0.00471950015682816	0.0599900908823491	-2.49604530429792	NOT
RP4-714D9.5	-0.688177469970555	7.22199129969564	-2.88723185692298	0.00475073753116769	0.0603536228279382	-2.50194220563231	NOT
ZNF473	-0.647847144557719	4.33198490646438	-2.88696063046196	0.00475451857302235	0.0603681381524703	-2.50265330000646	NOT
SUZ12P	-0.689420101324844	4.69688854478388	-2.88539806107933	0.00477635550725706	0.060611765948997	-2.50674890497516	NOT
RP11-1191J2.5	-0.57916977711075	7.70210268202839	-2.8845296306567	0.00478853162162671	0.060732596176729	-2.50902431336188	NOT
C20orf196	-0.561557488661132	6.51775565400435	-2.88356972626289	0.00480202343968292	0.0608699702492771	-2.51153872341237	NOT
TAF12	-0.520891521504943	8.09011694314761	-2.88276717054497	0.0048133304467611	0.0609795130796755	-2.5136404259906	NOT
SNRNP48	-0.575317027865217	8.35321935691468	-2.88181475881262	0.00482678045656005	0.0611160690902567	-2.51613392482743	NOT
ALOX15B	0.241511216537362	3.72522521474356	2.88107194717406	0.00483729442641102	0.0612153188475023	-2.51807818894071	NOT
ZNF394	0.818147922027779	9.48429732228242	2.88001561029432	0.00485228233979458	0.0613710447399115	-2.52084235716032	NOT
ADRBK1	0.377761394311593	7.33223901462303	2.87740862959591	0.00488945431127693	0.0617415261919108	-2.52766050610302	NOT
RP11-247L20.4	-0.735388305192376	6.51541126165356	-2.87728846539834	0.00489117397387813	0.0617415261919108	-2.52797465093313	NOT
RLIM	0.738467675495328	7.42845140474289	2.87724164402877	0.00489184418198239	0.0617415261919108	-2.52809705287022	NOT
SH2D1A	-0.654844698552632	9.14320273670664	-2.87720503189253	0.0048923683123223	0.0617415261919108	-2.5281927643271	NOT
AIFM1	-0.408798240827322	8.00518977174838	-2.87678701763395	0.00489835615702511	0.0617830148140763	-2.52928546436776	NOT
METTL2B	-0.603566227608279	6.45192984481111	-2.87632007328197	0.00490505285489971	0.0618333935647963	-2.53050591029702	NOT
AKTIP	-0.481913186612526	7.87002964877999	-2.87589438408106	0.00491116521254766	0.0618504830498654	-2.53161838232862	NOT
RASL10A	0.333636856563797	4.07122479996673	2.87584915734189	0.00491181502192331	0.0618504830498654	-2.53173656714825	NOT
SPTB	0.225502274618312	6.1095760992466	2.87537921168371	0.00491857178577414	0.0619014975019319	-2.53296451856848	NOT
LOC100128653	0.303327135650328	5.9639485472742	2.87448617848232	0.00493143511428195	0.0620292663082854	-2.53529751541196	NOT
ARHGEF37	0.351746772294904	4.34123371518079	2.87414351434822	0.00493637907003528	0.0620514069584603	-2.5361925427462	NOT
HIST1H2AK	0.396015370420422	5.65281836468769	2.87398834082324	0.00493861940871312	0.0620514069584603	-2.5365978211687	NOT
GPR37L1	0.274122600520449	7.77896676913739	2.87313715243997	0.00495092516347887	0.0621718813064745	-2.53882060518082	NOT
KIAA1024	-0.535335771010673	5.37956601775309	-2.87266347638851	0.00495778534870073	0.0621940232706882	-2.54005731656649	NOT
PTCSC1	0.459875913223238	6.16251011557305	2.87264004476214	0.00495812493206885	0.0621940232706882	-2.54011848925925	NOT
CDK19	0.362569649515023	5.12753464102884	2.87074567696364	0.00498564982958179	0.0625050236168938	-2.54506269887738	NOT
KANSL1-AS1	-0.785263217956267	8.29905815056537	-2.87007588624041	0.00499541529982639	0.0625931555640897	-2.54681016076563	NOT
CHST12	-0.381435676036589	6.87385731605758	-2.86982069102589	0.00499914063155558	0.0626055487958356	-2.54747586593514	NOT
PUS7L	-0.561670485420339	7.26387687752254	-2.86922225114703	0.00500788663860851	0.0626807693059971	-2.54903676672949	NOT
EMG1	-0.665639730234111	8.92721346812723	-2.86874285460085	0.00501490299146657	0.0627342703361155	-2.55028697015732	NOT
RPRD1B	0.420830759546286	8.06671024546692	2.86854699763191	0.00501777210963733	0.062735861130329	-2.55079768864918	NOT
MSANTD2	-0.648614441212194	6.91685184538878	-2.86784904209037	0.00502800874510667	0.062815910002712	-2.5526174443105	NOT
AATK	0.300179001931012	6.35289162523064	2.86773620217968	0.00502966552119617	0.062815910002712	-2.55291161278287	NOT
SCART1	-0.505074728185286	5.94707698343212	-2.86703978623516	0.00503990176340422	0.0629094120822088	-2.55472692051389	NOT
PLCG1	-0.635086475701173	10.3523950909106	-2.86622509853588	0.00505190067405	0.0630248023022159	-2.55685004708412	NOT
ZNF514	-0.543224851783062	6.64005572411662	-2.86491923221978	0.00507118846051684	0.0632309493060629	-2.56025215050486	NOT
ACTL6A	-0.691723271328943	6.93248543123672	-2.86428255254247	0.00508061676420025	0.0633140041203168	-2.56191038215037	NOT
RP11-285F7.2	-0.579602294983958	9.58087995607143	-2.86402343846402	0.00508445846991774	0.0633201139078711	-2.56258515523756	NOT
OLFM2	-0.429009709382075	5.38237337849137	-2.86387624330843	0.00508664201759909	0.0633201139078711	-2.56296845115112	NOT
CUL2	0.654808495650633	6.84667353089487	2.861319387551	0.00512470886895607	0.0637592925077296	-2.56962383837049	NOT
VIPR1	-0.571110863832725	7.78252415363065	-2.86079211102572	0.00513259146521843	0.0638226590892379	-2.57099569095542	NOT
ARRB2	0.604149333261745	8.90917732562139	2.85895329825762	0.00516016815004162	0.0641307155203434	-2.57577818507207	NOT
LOC101930657	-0.385714662404182	5.31238611920491	-2.85840071399617	0.00516848177144639	0.0641556193100303	-2.57721487042203	NOT
LOC101926912	0.653372257423157	3.68795305773625	2.85819160411521	0.00517163102845456	0.0641556193100303	-2.57775848201061	NOT
EP400	-0.743938503706204	9.62252523714229	-2.858094279146	0.0051730973714367	0.0641556193100303	-2.57801148095594	NOT
ITGAX	0.259889606391698	6.06264040081895	2.85807499183951	0.00517338800817334	0.0641556193100303	-2.57806161797565	NOT
TMEM263	-0.697264133918989	8.55839982131409	-2.85554305305298	0.00521167156978442	0.0645953659353562	-2.58464086095264	NOT
ACTR6	-0.740056980637293	7.70271991055075	-2.85454822660365	0.00522678454956581	0.0647476071976533	-2.58722456579864	NOT
RFX1	0.237420042408198	5.34166104869589	2.85389912375809	0.00523666709345868	0.0648349259190122	-2.58890996639651	NOT
MRPS33	-0.655190589634931	9.16435077982483	-2.85359807528873	0.00524125634703438	0.0648566496593546	-2.58969153085442	NOT
RASIP1	0.368041128002961	4.72134417439859	2.85308317159394	0.00524911420700356	0.0649155941449252	-2.59102813182901	NOT
OIP5-AS1	-0.716081546507278	10.4107970412128	-2.85288313604245	0.00525216982815423	0.0649155941449252	-2.59154733441382	NOT
SLCO2A1	0.461173982990796	4.17163533719588	2.85272860384688	0.00525453148410846	0.0649155941449252	-2.59194840957214	NOT
CTD-2286N8.2	0.492429863891411	5.61951120535523	2.85152029632182	0.00527303117386058	0.0651089871872261	-2.59508383407037	NOT
CD300C	0.392717171131113	5.55248684088169	2.85034424433705	0.00529109433438593	0.0652967844502428	-2.59813447784729	NOT
NOSIP	-0.932174275974661	10.3374960371189	-2.84936425299482	0.00530618947238006	0.0654477709585206	-2.60067573135873	NOT
NTNG2	0.535957043647226	8.48292123342517	2.84892138930001	0.00531302399221674	0.0654967612833615	-2.60182389532579	NOT
UBE3D	-0.924215673755003	6.57613003230151	-2.84861698852816	0.00531772635263915	0.065519428620562	-2.60261299396882	NOT
MAP7D3	-0.28456809216227	6.81157352618541	-2.84785771841796	0.00532947212846757	0.06562880640438	-2.60458093963222	NOT
LOC100294341	-0.600334986077216	7.15987550500709	-2.84766830676937	0.00533240599683248	0.0656296122687074	-2.60507180473107	NOT
RHOU	-0.944060693710479	7.4341035921982	-2.84712330513989	0.00534085599099364	0.065698271545126	-2.60648403587092	NOT
GPATCH1	-0.485010306111873	7.76463619260628	-2.8467021266569	0.00534739456954223	0.0657433572010351	-2.6075752542527	NOT
TGM3	0.358104707579671	4.67002523048025	2.84638411744063	0.0053523363580721	0.0657465049366328	-2.60839908384653	NOT
XPA	-0.549382038496522	8.20537196201723	-2.84631585599666	0.00535339767032111	0.0657465049366328	-2.60857591067746	NOT
TRADD	-0.444011857425884	8.62146330458945	-2.8459088969631	0.00535972897304436	0.0657889479094716	-2.60963003695265	NOT
DNAJB1	0.685140369639758	9.28208969126384	2.84559579323591	0.00536460478279263	0.0658134892387642	-2.61044096736439	NOT
LAMB2P1	-0.375146239463943	6.43192920142307	-2.84482957676862	0.00537655384227109	0.0659247330713626	-2.61242512866036	NOT
VPS36	-0.731176172079987	9.46121959002073	-2.84396513564862	0.00539006397890898	0.0660443857271882	-2.61466310419251	NOT
PRLH	0.246787099072347	6.34762465465739	2.84373968211528	0.00539359264705636	0.0660443857271882	-2.61524669222405	NOT
SIGLEC1	0.532463254940673	5.18789782695441	2.84348115368734	0.0053976415894204	0.0660443857271882	-2.61591584654267	NOT
CARD6	-0.744588670955724	6.47284551919663	-2.843467312041	0.00539785844885673	0.0660443857271882	-2.61595167169812	NOT
FAP	0.441080356802506	4.23690194713556	2.84313204870034	0.00540311351584368	0.066067676041286	-2.61681936008646	NOT
VEPH1	0.44621909294338	4.64367335499286	2.84297752731318	0.00540553713065067	0.066067676041286	-2.61721924459588	NOT
NTPCR	-0.721084279537135	7.90961068733587	-2.84266507652746	0.0054104408573436	0.0660923047602892	-2.61802777683899	NOT
RNF219	-0.607360608582539	9.48238213701135	-2.84005355277428	0.0054515868216171	0.066559395132657	-2.62478269583859	NOT
DCLRE1A	-0.495468151728424	7.11208387727087	-2.83921724649706	0.00546482375057194	0.0666854226203125	-2.62694475637537	NOT
LOC102724483	-0.528793469486521	7.21622631736751	-2.83817006490873	0.00548143989331339	0.0668525291892379	-2.62965122017951	NOT
SLC26A1	-0.34675415263396	5.28344639291368	-2.83796504959712	0.0054846983835334	0.0668566324002366	-2.63018098755201	NOT
LZTS2	-0.296879180370101	7.15417375452518	-2.83664959840722	0.00550564826567545	0.0670762685402845	-2.63357939053389	NOT
NIT1	-0.517644703035482	7.232539315302	-2.83540370958257	0.00552555785239692	0.0672830035459508	-2.63679684910243	NOT
MAP3K11	0.460961603994257	3.58767234071792	2.83495245765569	0.00553278521160322	0.0673351732135541	-2.63796189326631	NOT
ZNF781	-0.768767923612882	5.46484648023393	-2.83456499821701	0.00553899776195341	0.0673749435372111	-2.63896211206291	NOT
MLC1	0.543881958537141	5.67967469855874	2.83381227493456	0.00555108524115112	0.0674860947489574	-2.64090492030553	NOT
SLC30A5	-0.534770978330997	7.44128692792583	-2.83354680768316	0.00555535396047364	0.0674926695040854	-2.64158999714117	NOT
AMN1	-0.631430413833566	6.92568496752303	-2.83341181751364	0.00555752575811612	0.0674926695040854	-2.64193833799221	NOT
PHC3	0.670979004507593	6.96595556974366	2.83307586280887	0.00556293416172296	0.0675225112043614	-2.64280520472828	NOT
BBS10	-0.633928717759497	7.63723911531802	-2.83243558162726	0.00557325514638724	0.0676119182127996	-2.644457085858	NOT
ALG11	-0.715347103456348	9.16759146021694	-2.83219521274306	0.0055771342868058	0.067623122672028	-2.64507713906245	NOT
TUBGCP3	0.821424702698816	7.44853520157869	2.83198705634207	0.00558049557047147	0.0676280395404593	-2.64561406114717	NOT
HIVEP2	-0.693686508622182	9.26576957102902	-2.8313513415971	0.00559077249937891	0.067716715079825	-2.64725362680878	NOT
AGTRAP	0.418698144409491	6.59437892477077	2.83076517264179	0.00560026382638018	0.0677957864272903	-2.64876513231333	NOT
TWSG1	0.368435399457706	5.49627497165924	2.83050206051626	0.00560452896890255	0.0677991489358295	-2.64944351137648	NOT
SLC12A6	0.609153373647189	7.46687340164006	2.83038249910905	0.00560646808507821	0.0677991489358295	-2.64975175751775	NOT
PRRG4	0.525586442279394	5.65882879064352	2.82851219341406	0.00563688185546541	0.0681309333613569	-2.65457222869847	NOT
KIAA0753	-0.484333536647149	7.40904642263593	-2.82808566170419	0.00564383897085614	0.0681348396741754	-2.65567117987778	NOT
SBNO2	0.358114407309869	5.90254899736724	2.82798628963638	0.00564546094714014	0.0681348396741754	-2.6559271899706	NOT
DENND1A	0.567685895188925	5.24933149401776	2.8278205870166	0.00564816653670487	0.0681348396741754	-2.65635406901593	NOT
AMHR2	0.258989857380416	5.42943731449672	2.82773248868608	0.00564960548800739	0.0681348396741754	-2.65658101712946	NOT
NR2E3	0.20450926772843	5.19730371342932	2.82758014046832	0.00565209465478955	0.0681348396741754	-2.65697346374113	NOT
LOC286087	0.786088343442978	3.96955434715845	2.82708101327903	0.00566025676187655	0.0681973010593657	-2.65825908164142	NOT
TGFBI	0.832560511648532	7.48486397282891	2.82674040087163	0.00566583290702906	0.0682006267586162	-2.65913629719931	NOT
CLTCL1	0.300328703867759	5.81882540135546	2.82669749133308	0.00566653573301515	0.0682006267586162	-2.65924680035099	NOT
FPGT	-0.571384310181482	7.00525889216672	-2.82651808252074	0.00566947517897238	0.0682006267586162	-2.65970880896724	NOT
PMS2P8	-0.377244633787946	8.51285413307334	-2.82613502046308	0.00567575596534455	0.0682403029359345	-2.66069517636603	NOT
GIMAP2	-0.642840988930327	10.3526864455011	-2.8246455040762	0.00570023904695689	0.0684986709004063	-2.6645295332747	NOT
TMEM19	0.720647456467741	4.17645845074777	2.8238309191766	0.00571366917390716	0.0686240161149584	-2.66662573475761	NOT
GPN3	-0.44695934823133	6.72617996816122	-2.82331917755189	0.00572212110412159	0.0686894705468531	-2.66794235550647	NOT
TNFRSF17	-0.962313087673923	9.27385300538701	-2.82259783515356	0.0057340542354723	0.0687966234439466	-2.66979789740304	NOT
PCAT6	0.32433067631235	4.32237094940996	2.82230127354951	0.00573896684220436	0.0688194765983416	-2.67056063936146	NOT
ZNF585B	-0.569683048150318	6.48855603421553	-2.82111034484422	0.00575873364736105	0.0690005114898811	-2.67362296336759	NOT
C21orf59	-0.528664551044726	8.71765502069452	-2.82102845377198	0.00576009514622696	0.0690005114898811	-2.67383349561008	NOT
ASH2L	-0.539802349359681	10.3362909489512	-2.81924339085765	0.00578984640542136	0.0692936701430526	-2.6784213891141	NOT
PMS2P5	-0.337591316902443	8.73268536790782	-2.81912354040406	0.00579184895535009	0.0692936701430526	-2.67872933520107	NOT
PPARGC1B	-0.799588040425832	5.75940397961104	-2.8190155756921	0.00579365345208303	0.0692936701430526	-2.67900673229682	NOT
THRA	-0.294733758260719	6.64670181914986	-2.81840103499772	0.00580393454102435	0.0693803669271876	-2.68058551869249	NOT
CIDEC	0.444816753667653	6.26263360441016	2.8155819819566	0.00585131073473175	0.0698822897143392	-2.68782405627329	NOT
POLR2H	-0.559122985116268	9.32612079949772	-2.81553929062841	0.00585203090440008	0.0698822897143392	-2.68793362824606	NOT
FBXL13	0.466153644063767	4.7592113599628	2.81509955839288	0.00585945356722268	0.0699027131096892	-2.68906216692945	NOT
ABHD10	-0.616715296293954	9.4000749749278	-2.81507599482952	0.00585985156225455	0.0699027131096892	-2.68912263675252	NOT
RFPL1S	-0.57094512804736	4.65840167014057	-2.81479069693831	0.0058646722843275	0.0699237633483133	-2.68985474620477	NOT
ZNF133	-0.451876378573921	6.76509853205734	-2.81460439711112	0.00586782217860459	0.0699248809617046	-2.69033278037173	NOT
KIR2DS5	0.470600002159481	5.73009683461514	2.8135582980824	0.00588553802561518	0.0700816354696399	-2.69301650743726	NOT
GAS1	0.299321019464292	4.89384921290174	2.81346606095525	0.00588710242013321	0.0700816354696399	-2.69325309751912	NOT
RUNX1-IT1	-0.679725424015724	8.71122088352982	-2.81324241682965	0.00589089713185786	0.0700903413296453	-2.69382672177448	NOT
USP51	-0.546309572390448	6.19929210739088	-2.81200038646991	0.0059120121923751	0.0703050098552715	-2.69701169583676	NOT
PRDM13	-0.705202436005673	4.40106149843762	-2.81153950786748	0.0059198649227482	0.0703618230818072	-2.69819323543166	NOT
MT1H	0.403754103108179	8.86998827867214	2.81091928819792	0.00593044766014747	0.070451008548377	-2.69978301229286	NOT
KIAA0754	-0.740364521984144	8.19664480879281	-2.80991105526236	0.00594768795232562	0.0706191491173898	-2.70236672598716	NOT
PLA2G4A	0.579760584313885	4.23833893761806	2.80960267896672	0.00595297018254432	0.0706301312942542	-2.70315681832604	NOT
NMT2	-0.581987781084609	9.47323999243784	-2.80949667949759	0.0059547868560584	0.0706301312942542	-2.70342838300244	NOT
IGSF8	-0.371653675257799	6.30712651203162	-2.80844171262634	0.00597289507304702	0.0708082068763294	-2.70613067315157	NOT
LOC101927121	-0.693255758694977	6.2945113256457	-2.80682632803343	0.0060007203033388	0.0711012328018601	-2.71026679392345	NOT
GRM2	0.254740248856529	4.49598963877345	2.80655436417933	0.0060054165593557	0.0711100983032777	-2.71096294594634	NOT
FAM114A2	-0.48637543299731	8.47676058748861	-2.80642309897431	0.00600768444144387	0.0711100983032777	-2.71129892789448	NOT
PAXIP1-AS1	-0.547329935126693	7.11180394403402	-2.80578364020239	0.00601874363738906	0.0711875940917595	-2.71293547330573	NOT
GK	0.731463320956474	7.77524139556916	2.80568482269217	0.0060204543080225	0.0711875940917595	-2.71318834530295	NOT
H19	0.565015281192739	7.31273643100048	2.80393375582941	0.00605084157063878	0.071509945834822	-2.71766803099072	NOT
TENC1	0.299175343469688	6.5776423324601	2.8035257772593	0.00605794156509555	0.0715568936548199	-2.71871140423125	NOT
ZNF658	-0.62281387875139	5.30291215679931	-2.80141292659415	0.00609483320946647	0.0719555128135154	-2.7241127838545	NOT
GRB2	0.452707100046177	7.06094104498466	2.80105241821458	0.00610114837234841	0.071992921484957	-2.72503405584105	NOT
FDCSP	0.619388790682754	3.54137071646826	2.80053322702806	0.00611025375180488	0.0720631988872658	-2.72636066097359	NOT
LOC93622	-0.783545603804481	10.6505467993009	-2.80003783748027	0.00611895328436539	0.07212861985898	-2.7276262541702	NOT
INSIG2	-0.663348352841702	8.35402509008656	-2.79889140738258	0.00613912916387604	0.0723291839698681	-2.7305543568584	NOT
C15orf40	-0.667208706459907	6.89819321068884	-2.79865297012524	0.00614333302104176	0.0723414614109293	-2.73116322217293	NOT
MIR1292	-0.528164591672415	7.81161117539835	-2.79815151983287	0.00615218261311608	0.0724084044177448	-2.7324435643417	NOT
ATP6V1G2	-0.44817716409333	5.10678224132254	-2.79787343130364	0.00615709533823336	0.0724208712490923	-2.73315351742129	NOT
TTC9	-0.783407138492039	5.93767550968893	-2.79773329485393	0.00615957235361598	0.0724208712490923	-2.73351125947974	NOT
CYB5R4	0.480117659498555	8.82339607263392	2.79749065764364	0.00616386329918674	0.0724340997870532	-2.73413063060892	NOT
CRIPT	-0.575099151108382	7.94794571119297	-2.7962603494302	0.00618566289617361	0.0726529605053657	-2.73727048822335	NOT
SETDB2	0.620718105353255	5.50995911619788	2.79519105144861	0.00620466678134949	0.0728285540549852	-2.7399984762334	NOT
EMC1	-0.665680676047547	6.63702157690031	-2.79506115115165	0.00620697903877715	0.0728285540549852	-2.74032981663165	NOT
NR3C2	-0.735351578098692	8.19504073055329	-2.79467148544848	0.00621391990867332	0.072872623019193	-2.74132366926385	NOT
ZNF146	-0.669135913881235	6.71090808396697	-2.79422891042567	0.006221811819637	0.0729037065297314	-2.74245232512543	NOT
DNAJC3-AS1	0.418729999915318	4.43246258797234	2.79408139123827	0.00622444438704152	0.0729037065297314	-2.74282849501453	NOT
PI4K2A	0.539915518925531	7.33673188186076	2.79398699473919	0.00622612948247793	0.0729037065297314	-2.74306919461239	NOT
PHB	-0.392045082429335	8.88132328656394	-2.79338186266147	0.00623694174963407	0.0729657496461738	-2.74461204304309	NOT
SLC22A23	0.243391866435185	6.60686000790672	2.79333352209537	0.00623780621975157	0.0729657496461738	-2.74473528014555	NOT
ZYX	0.44147538480899	8.34613581086884	2.79301723346374	0.00624346508346081	0.0729946249921222	-2.74554156618828	NOT
RP11-799D4.4	-0.552059437779053	4.70938950629243	-2.79283603608552	0.00624670908078558	0.0729952521799664	-2.74600344119935	NOT
FKTN	-0.621528547268209	6.06885860688928	-2.79227452311311	0.00625677169357862	0.0730755162578249	-2.74743458433565	NOT
CRNKL1	-0.73063166486544	6.59286139885811	-2.79167486295676	0.00626753427366405	0.0731638694803231	-2.7489626830529	NOT
CEACAM3	0.313118584843362	5.998779276975	2.79099522296436	0.00627975275977934	0.0732148040469556	-2.75069425371668	NOT
ANKRD36C	-0.525909380657708	7.28660108615231	-2.79090449678149	0.00628138546933109	0.0732148040469556	-2.75092537651157	NOT
SH2D3A	-0.52961522808741	6.8840779743827	-2.79089827822985	0.00628149739266494	0.0732148040469556	-2.75094121788929	NOT
SLC22A5	-0.653386481090983	8.94955912495951	-2.79043181509666	0.00628989812951219	0.0732753916513436	-2.7521294181339	NOT
DNAAF2	-0.653149652640994	5.6817540521876	-2.78989598166121	0.00629956085059702	0.0733371024660768	-2.75349411296624	NOT
GIPC1	-0.455502133024351	7.88493379098865	-2.78978267130742	0.00630160591994349	0.0733371024660768	-2.75378267036017	NOT
LATS2	0.255317577672944	5.16119937931715	2.78912515339686	0.00631348503281475	0.0734379957045254	-2.75545691524074	NOT
TMEM158	0.51308809998123	4.98554550167537	2.78787958442054	0.00633604431664436	0.0736629542504181	-2.75862759719151	NOT
LOC102723526	0.498375337306214	5.36396163269227	2.78769720705362	0.0063393536398793	0.0736639976030668	-2.75909174990207	NOT
ZNF880	-0.722633457459367	5.30081534598323	-2.78746796717241	0.00634351554462265	0.0736749419598814	-2.75967513153067	NOT
RPP40	-0.509734489531596	6.90404196333485	-2.78700198676556	0.00635198322273319	0.0737358580092011	-2.76086085655602	NOT
MBOAT2	0.509046039916777	5.20133668553172	2.78678633712384	0.00635590544639046	0.0737439739418934	-2.76140953730597	NOT
CPM	0.667803716415957	4.77130580739232	2.78647305003452	0.00636160743514708	0.0737727207887305	-2.76220657394579	NOT
ARL8A	0.325969752339973	8.37868754209584	2.78621516819397	0.00636630452426953	0.0737728632029247	-2.76286259615269	NOT
GATA6	0.667215784975419	4.07584297715486	2.78611837231469	0.00636806839273497	0.0737728632029247	-2.76310882052784	NOT
LEF1-AS1	-0.569261774124214	6.10787053201293	-2.7853550077175	0.00638199449349975	0.0738601154978325	-2.765050372115	NOT
ZNF662	-0.814542698160047	5.99378158445834	-2.78534896866506	0.00638210477504111	0.0738601154978325	-2.76506573010915	NOT
FAM198B	0.444613235958928	4.25071270019935	2.78517488904612	0.00638528446043324	0.0738601154978325	-2.76550842206564	NOT
SERTAD4-AS1	0.466637710003104	5.09269286583745	2.78494014509682	0.0063895745126579	0.0738723925465451	-2.76610534860482	NOT
AGPAT4-IT1	-0.554304447296964	7.13422006486605	-2.78447224517385	0.00639813344854673	0.0739302707155303	-2.76729503545444	NOT
CCDC167	-0.538809424387744	8.44729180098029	-2.78417493802103	0.00640357729911825	0.0739302707155303	-2.76805088277252	NOT
USP37	-0.611371617496563	7.31460546886724	-2.78413688773506	0.00640427432509532	0.0739302707155303	-2.76814761346645	NOT
ZRANB1	-0.467958309100704	6.72566063728909	-2.78338114837456	0.00641813273270373	0.0740528880102176	-2.77006860536264	NOT
METTL13	-0.540609540808103	6.52431396116599	-2.78297536981922	0.00642558500951144	0.0741015045451723	-2.77109985825173	NOT
CD97	0.472137852742877	7.1137694813752	2.78258310605997	0.00643279659132349	0.074147297737774	-2.7720966422971	NOT
FITM2	-0.588334313617986	5.98172906799569	-2.78151790599834	0.00645241708037219	0.0743295430120095	-2.77480282365867	NOT
ANKRD40	-0.527995796214484	6.33095461551572	-2.78137220973817	0.00645510498098177	0.0743295430120095	-2.7751729017365	NOT
ZNF213	-0.29597666738484	6.58465502886109	-2.77903999473929	0.00649827059614842	0.0747889493158329	-2.78109462621863	NOT
TSPAN15	-0.373685804754877	6.52193139855407	-2.77854148170464	0.00650753139628196	0.0748336262341066	-2.78235984939493	NOT
NUP214	0.641768314674113	9.2288976466854	2.77847894989133	0.00650869389011679	0.0748336262341066	-2.78251854107909	NOT
WDR76	-0.397799248294679	6.69646410801696	-2.77768968552836	0.00652338296481977	0.0749315618870584	-2.78452125416776	NOT
MAPRE1	0.50923384487065	8.10233834717744	2.77766934861629	0.00652376185660054	0.0749315618870584	-2.78457285148935	NOT
ELTD1	0.99562343844311	5.24879438623533	2.77598731784454	0.00655516896099999	0.0752408407016594	-2.78883925864743	NOT
TCEA2	-0.53298068322611	6.20486042482857	-2.77587529418535	0.00655726557513588	0.0752408407016594	-2.78912332393062	NOT
C16orf71	0.21511386622735	5.59642301325016	2.77558419499817	0.00656271659555529	0.0752656419580476	-2.78986143621999	NOT
SFXN2	-0.507776032042041	7.91657813755111	-2.77426406930125	0.00658748874177678	0.0755118949959182	-2.79320792164791	NOT
CTB-167B5.2	0.828937358243643	3.71301819332286	2.77386013601737	0.00659508557766143	0.075561120689481	-2.79423161035509	NOT
HDAC8	-0.374890096054395	6.71090614516875	-2.7734972314485	0.00660191759698963	0.0756015388484097	-2.7951512112225	NOT
IDE	-0.653190419220178	8.80519485516136	-2.77323060407795	0.00660694122248398	0.0756212181943139	-2.79582677991529	NOT
[truncated: 20,881 more rows]
