# Supplementary material for: Identification of mitophagy-related genes in patients with acute myocardial infarction
Source: Hereditas. 2025 Apr 26;162:70. doi: 10.1186/s41065-025-00424-5 (PMC12034215; doi:10.1186/s41065-025-00424-5)
Supplement: Supplementary file 4 — Supplementary Material 4 [file 41065_2025_424_MOESM4_ESM.xlsx]

HSPA6
CATSPER1
GAPT
CLEC12A
TAGAP
NLRC4
CLEC4D
TLR4
CD300LF
C9orf72
CSF3R
GPR97
ZFC3H1
SSH2
CD300LB
CLEC7A
BEST1
GFOD1
OSCAR
PIK3AP1
SIRPB1
SRGN
MCTP2
B3GNT5
FCER1G
PTGS2
SLC11A1
NAMPT
ASAH1
IFIH1
SAMSN1
MS4A4A
LYZ
LOC284454
LINC00528
CTB-167B5.2
COTL1
LOC101928343
BTBD19
BCL10
PLCG1-AS1
PECAM1
VNN1
SLC8A1-AS1
PTPRE
SIRPB2
FNIP1
LINC01366
LRRC25
LOC100130357
LINC01093
LOC399900
WTAP
UBR4
C9orf47
FCGR2A
CD74
RNF103
BRE-AS1
IRAK3
SLC24A4
HNRNPC
CXCL2
ATG7
RNF144A
ABCA1
GLUL
GRN
CTSD
PSAP
PHC2
ATP6V0C
DUSP1
IGFBP7
ETS2
CST3
OAZ2
IFI30
ALDH2
JUN
PPIF
NFKBIA
TGFBI
ZFP36
IER3
MARCKS
EGR1
CD14
IL13RA1
ACSL1
PTPN12
PPP1R15A
GAS7
LIMK2
TRIB1
CDKN1A
RGS2
PRKCD
LYN
ICAM1
HIST2H2BE
FOSB
SERPINA1
MIR6883
CD93
ANPEP
SIRPA
CTSS
ADM
S100A8
MPP1
PYGL
SLPI
CHST15
CSF1R
IMPA2
DAPK1
BCL6
TIMP2
F13A1
ARRB2
MME
SAT1
PLEK
RTN1
CPQ
S100A9
NFIL3
ZNF185
CD163
HMOX1
PI3
GADD45A
GCA
CD302
HBEGF
GAB2
THBD
CYBB
MMP9
CEBPD
FCGR3A
FCGR3B
NRGN
SMARCD3
CCL4
GNG11
TYROBP
SLC31A2
RAB32
LMO2
PMAIP1
S100P
KYNU
ACPP
CD83
CXCL1
TBC1D8
SLC7A7
SERPINB2
VCAN
NR4A2
DUSP2
FGL2
TLR2
MNDA
NCF1
CSTA
MAP3K8
DEFA1
ORM1
IL1B
ARHGAP26
CCR1
CCL3
FPR1
NCF4
CSF2RB
QPCT
MAFF
HCAR3
RPH3A
FCN1
LIF
SPI1
GNA15
CFD
IL1R2
CCL20
PLAU
AQP9
CDA
AOAH
REPS2
BCL2A1
CD86
BST1
ITGAM
CD1D
S100A12
SLC22A4
VNN2
CREB5
HK3
TNFAIP6
RNASE2
EGR3
CD33
ASGR2
PTX3
ARG1
PLA2G7
TNFRSF10C
PTAFR
DAPK2
FOLR3
CFP
PF4
IGSF6
LIN7A
TLE3
CD36
CYP4F2
CYP4F3
MGAM
HAL
SKIL
HP
TFEC
TULP2
KCNJ2
MXD1
LILRA3
GNA13
PLAGL1
CXCR2
NLRP3
CSF2RA
CXCR1
TNF
ICAM4
SIGLEC7
DEFA4
GK
NFKB2
SYK
THEMIS2
GADD45B
SULT1B1
EMR2
FCAR
ENTPD1
LILRB2
RAB1A
CXCL3
LILRA2
LILRA1
HCK
FAM49A
TBXAS1
CPVL
APLP2
FGR
LGALS2
TKT
GABARAPL1
DUSP6
PLIN2
MBOAT7
IRS2
FOS
TUBB6
STX3
ANXA3
DDIT3
CHI3L1
TNFSF12-TNFSF13
RIN2
RIT1
NFE2
NCF2
OLR1
CTSZ
KCNJ15
GZMB
TLR1
LILRB3
MPZ
TNFSF13
P2RX1
SLCO3A1
LST1
EMR3
FPR2
PLAUR
APOBEC3A
ST3GAL6
FCGR2C
CCRL2
KCTD12
ALDH1A1
AMPD2
MAPK1IP1L
CEBPB
LCN2
WDFY3
IL1RN
DMXL2
MEGF9
G0S2
PDZD8
PHACTR1
SECTM1
ABHD5
CLMN
FCGR1B
MIR612
MIR22
THAP9-AS1
LOC100129518
LONRF1
GK3P
GK-AS1
FCGR1A
ADIPOR1
RAB31
TNS3
CYBRD1
FXYD6
MSRB1
FAM53C
SNN
RBM47
SLC25A37
PELI1
TMEM176A
PLBD1
MAFB
CPPED1
DRAM1
DYSF
SDPR
PDGFC
VAV3
MIR6732
FCGRT
MARC1
CENPU
KRT23
PID1
CCNJL
SH3TC1
SEMA4A
NABP1
ADAP2
HPSE
TREM1
SLC15A3
RAB20
MS4A6A
CACNA2D3
PILRA
CLEC4E
TM6SF1
CLEC4A
SIGLEC5
P2RY13
NOD2
IKZF5
C5AR1
STEAP4
KLF4
ARHGEF40
NME8
ATP8B4
BTNL8
TMEM176B
IDI2-AS1
SLC12A6
KIF13A
TLR8
MANSC1
MIR21
NPL
FFAR2
NRBF2
LOC101928290
LPCAT2
NFKBIZ
SMIM3
MS4A7
CXCL16
C15orf48
GPR84
MOP-1
DGAT2
CYSTM1
SULF2
PIM3
GPCPD1
TP53INP2
ARRDC4
C10orf54
CSRNP1
AL832909
ITPRIP
TSPAN33
ATG16L2
LINC01000
METRNL
TOMM40L
ZNF385A
TMCC3
MPEG1
SGMS2
RELT
FGD4
RILPL2
RARA-AS1
RNF144B
LOC643072
SLC22A15
MIR29B2
LRG1
MS4A14
LRRK2
GLT1D1
LOC644656
mir-223
CMTM2
RP6-99M1.2
LOC145474
AP5B1
AK026714
PROK2
OR52K3P
CTC-510F12.4
TSPAN16
SNORD89
MCEMP1
REM2
TMEM170B
VSTM1
AC079305.10
RP11-443B7.1
RNF175
LINC01272
RP11-295G20.2
RBP7
LINC00936
PRAM1
RP11-373D23.2
CTA-384D8.35
