# Supplementary material for: Identification of mitophagy-related genes in patients with acute myocardial infarction
Source: Hereditas. 2025 Apr 26;162:70. doi: 10.1186/s41065-025-00424-5 (PMC12034215; doi:10.1186/s41065-025-00424-5)
Supplement: Supplementary file 5 — Supplementary Material 5 [file 41065_2025_424_MOESM5_ESM.xlsx]

## Sheet: Sheet1
1	C9orf72
2	NAMPT
3	FNIP1
4	UBR4
5	RNF103
6	SLC24A4
7	ATG7
8	GLUL
9	DUSP1
10	ALDH2
11	IL13RA1
12	ACSL1
13	SERPINA1
14	CD93
15	S100A8
16	PYGL
17	RTN1
18	S100A9
19	FCGR3B
20	RAB32
21	MNDA
22	CSTA
23	IL1B
24	MAFF
25	RPH3A
26	RNASE2
27	ARG1
28	HAL
29	GNA13
30	NLRP3
31	TNF
32	NFKB2
33	CPVL
34	GABARAPL1
35	FOS
36	TUBB6
37	ANXA3
38	RIN2
39	NCF2
40	DMXL2
41	TREM1
42	LPCAT2
43	C15orf48
44	FGD4
45	LRRK2
