# Supplementary material for: Identification of mitophagy-related genes in patients with acute myocardial infarction
Source: Hereditas. 2025 Apr 26;162:70. doi: 10.1186/s41065-025-00424-5 (PMC12034215; doi:10.1186/s41065-025-00424-5)
Supplement: Supplementary file 6 — Supplementary Material 6 [file 41065_2025_424_MOESM6_ESM.xlsx]

## Sheet: KEGG_table
ID	Description	GeneRatio	BgRatio	pvalue	p.adjust	qvalue	geneID	Count
hsa05140	Leishmaniasis	2024-05-30	77/8772	5.48637e-06	0.00050584	0.000356151	2215/3553/7124/2353/4688	5
hsa04380	Osteoclast differentiation	2024-06-30	141/8772	6.69986e-06	0.00050584	0.000356151	2215/3553/7124/4791/2353/4688	6
hsa04657	IL-17 signaling pathway	2024-05-30	94/8772	1.46367e-05	0.000736714	0.000518704	6279/6280/3553/7124/2353	5
hsa05130	Pathogenic Escherichia coli infection	2024-06-30	198/8772	4.63155e-05	0.00174841	0.00123102	3553/10672/114548/7124/2353/84617	6
hsa05418	Fluid shear stress and atherosclerosis	2024-05-30	139/8772	9.62969e-05	0.00290817	0.00204758	1843/3553/7124/2353/4688	5
hsa05133	Pertussis	2024-04-30	76/8772	0.000120202	0.00302508	0.00212989	3553/114548/7124/2353	4
hsa04217	Necroptosis	2024-05-30	159/8772	0.000181465	0.00391446	0.00275609	2752/5836/3553/114548/7124	5
hsa04621	NOD-like receptor signaling pathway	2024-05-30	186/8772	0.000376176	0.00676309	0.00476174	10135/3553/114548/7124/23710	5
hsa04625	C-type lectin receptor signaling pathway	2024-04-30	104/8772	0.000403098	0.00676309	0.00476174	3553/114548/7124/4791	4
hsa05417	Lipid and atherosclerosis	2024-05-30	215/8772	0.000729638	0.0110175	0.0077572	3553/114548/7124/2353/4688	5
hsa05134	Legionellosis	2024-03-30	56/8772	0.00088552	0.0121558	0.00855862	3553/7124/4791	3
hsa05135	Yersinia infection	2024-04-30	137/8772	0.00113845	0.0143255	0.0100862	3553/114548/7124/2353	4
hsa05132	Salmonella infection	2024-05-30	247/8772	0.00136085	0.0158068	0.0111292	3553/114548/7124/2353/84617	5
hsa00220	Arginine biosynthesis	2/30	22/8772	0.00250327	0.0251996	0.0177425	2752/383	2
hsa00340	Histidine metabolism	2/30	22/8772	0.00250327	0.0251996	0.0177425	217/3034	2
hsa04010	MAPK signaling pathway	2024-05-30	299/8772	0.00314571	0.0296876	0.0209024	1843/3553/7124/4791/2353	5
hsa05323	Rheumatoid arthritis	2024-03-30	93/8772	0.00380711	0.0338161	0.0238092	3553/7124/2353	3
hsa01523	Antifolate resistance	2/30	30/8772	0.00463462	0.0367222	0.0258553	3553/7124	2
hsa05142	Chagas disease	2024-03-30	102/8772	0.00493432	0.0367222	0.0258553	3553/7124/2353	3
hsa05146	Amoebiasis	2024-03-30	102/8772	0.00493432	0.0367222	0.0258553	3553/383/7124	3
hsa04136	Autophagy - other	2/30	32/8772	0.00526218	0.0367222	0.0258553	10533/23710	2
hsa04064	NF-kappa B signaling pathway	2024-03-30	105/8772	0.00535025	0.0367222	0.0258553	3553/7124/4791	3
hsa04620	Toll-like receptor signaling pathway	2024-03-30	108/8772	0.00578678	0.0379915	0.026749	3553/7124/2353	3
hsa04668	TNF signaling pathway	2024-03-30	114/8772	0.00672274	0.0422276	0.0297315	3553/7124/2353	3
hsa05143	African trypanosomiasis	2/30	37/8772	0.00699132	0.0422276	0.0297315	3553/7124	2
hsa05171	Coronavirus disease - COVID-19	2024-04-30	233/8772	0.00772661	0.0448738	0.0315946	3553/114548/7124/2353	4
hsa04216	Ferroptosis	2/30	41/8772	0.00853537	0.0471102	0.0331692	10533/2180	2
hsa05332	Graft-versus-host disease	2/30	42/8772	0.0089432	0.0471102	0.0331692	3553/7124	2
hsa00071	Fatty acid degradation	2/30	43/8772	0.00935963	0.0471102	0.0331692	217/2180	2
hsa04940	Type I diabetes mellitus	2/30	43/8772	0.00935963	0.0471102	0.0331692	3553/7124	2
hsa04936	Alcoholic liver disease	2024-03-30	142/8772	0.0122495	0.0572461	0.0403057	217/3553/7124	3
hsa00330	Arginine and proline metabolism	2/30	50/8772	0.0125107	0.0572461	0.0403057	217/383	2
hsa05144	Malaria	2/30	50/8772	0.0125107	0.0572461	0.0403057	3553/7124	2
hsa05020	Prion disease	2024-04-30	272/8772	0.0131335	0.0583281	0.0410675	3553/7124/84617/4688	4
hsa04145	Phagosome	2024-03-30	152/8772	0.0147048	0.0634406	0.0446671	2215/84617/4688	3
hsa04932	Non-alcoholic fatty liver disease	2024-03-30	155/8772	0.0154921	0.0649809	0.0457517	3553/7124/2353	3
hsa04140	Autophagy - animal	2024-03-30	167/8772	0.0188785	0.0770447	0.0542455	203228/10533/23710	3
hsa05164	Influenza A	2024-03-30	171/8772	0.020092	0.0796865	0.0561055	3553/114548/7124	3
hsa05321	Inflammatory bowel disease	2/30	65/8772	0.0205813	0.0796865	0.0561055	3553/7124	2
hsa05022	Pathways of neurodegeneration - multiple diseases	2024-05-30	476/8772	0.0213125	0.0804546	0.0566463	203228/3553/7124/84617/120892	5
hsa05152	Tuberculosis	2024-03-30	180/8772	0.0229783	0.0846274	0.0595843	2215/3553/7124	3
hsa04920	Adipocytokine signaling pathway	2/30	70/8772	0.0236459	0.0850126	0.0598555	2180/7124	2
hsa04613	Neutrophil extracellular trap formation	2024-03-30	191/8772	0.0267996	0.0922699	0.0649652	10533/2215/4688	3
hsa01230	Biosynthesis of amino acids	2/30	75/8772	0.0268866	0.0922699	0.0649652	2752/383	2
hsa04623	Cytosolic DNA-sensing pathway	2/30	83/8772	0.0324219	0.108794	0.0765992	3553/114548	2
hsa04727	GABAergic synapse	2/30	89/8772	0.036843	0.120941	0.0851521	2752/23710	2
hsa05166	Human T-cell leukemia virus 1 infection	2024-03-30	222/8772	0.0393016	0.126267	0.0889016	7124/4791/2353	3
hsa05163	Human cytomegalovirus infection	2024-03-30	225/8772	0.0406459	0.127865	0.0900271	3553/10672/7124	3
hsa04640	Hematopoietic cell lineage	2/30	99/8772	0.0446943	0.137444	0.0967711	3553/7124	2
hsa04933	AGE-RAGE signaling pathway in diabetic complications	2/30	100/8772	0.0455111	0.137444	0.0967711	3553/7124	2
hsa05131	Shigellosis	2024-03-30	247/8772	0.0512151	0.148844	0.104798	3553/114548/7124	3
hsa04659	Th17 cell differentiation	2/30	108/8772	0.0522434	0.148844	0.104798	3553/2353	2
hsa04931	Insulin resistance	2/30	108/8772	0.0522434	0.148844	0.104798	5836/7124	2
hsa00910	Nitrogen metabolism	2024-01-30	17/8772	0.056626	0.157901	0.111175	2752	1
hsa04928	Parathyroid hormone synthesis, secretion and action	2/30	114/8772	0.0575136	0.157901	0.111175	10672/2353	2
hsa00061	Fatty acid biosynthesis	2024-01-30	18/8772	0.0598586	0.161404	0.113641	2180	1
hsa05012	Parkinson disease	2024-03-30	266/8772	0.0613259	0.16246	0.114384	1843/84617/120892	3
hsa04071	Sphingolipid signaling pathway	2/30	121/8772	0.0638882	0.16351	0.115124	10672/7124	2
hsa04660	T cell receptor signaling pathway	2/30	121/8772	0.0638882	0.16351	0.115124	7124/2353	2
hsa00770	Pantothenate and CoA biosynthesis	2024-01-30	21/8772	0.0694922	0.174889	0.123135	217	1
hsa04650	Natural killer cell mediated cytotoxicity	2/30	132/8772	0.0743644	0.184082	0.129608	2215/7124	2
hsa04210	Apoptosis	2/30	135/8772	0.0773131	0.186541	0.131339	7124/2353	2
hsa05322	Systemic lupus erythematosus	2/30	137/8772	0.0792997	0.186541	0.131339	2215/7124	2
hsa04060	Cytokine-cytokine receptor interaction	2024-03-30	297/8772	0.0796842	0.186541	0.131339	3597/3553/7124	3
hsa05162	Measles	2/30	138/8772	0.0802991	0.186541	0.131339	3553/2353	2
hsa05224	Breast cancer	2/30	147/8772	0.0894708	0.204698	0.144124	4791/2353	2
hsa00053	Ascorbate and aldarate metabolism	2024-01-30	30/8772	0.0978239	0.214633	0.151118	217	1
hsa00630	Glyoxylate and dicarboxylate metabolism	2024-01-30	30/8772	0.0978239	0.214633	0.151118	2752	1
hsa04150	mTOR signaling pathway	2/30	156/8772	0.0989426	0.214633	0.151118	96459/7124	2
hsa00410	beta-Alanine metabolism	2024-01-30	31/8772	0.10092	0.214633	0.151118	217	1
hsa05310	Asthma	2024-01-30	31/8772	0.10092	0.214633	0.151118	7124	1
hsa05161	Hepatitis B	2/30	162/8772	0.105411	0.221071	0.155651	7124/2353	2
hsa00500	Starch and sucrose metabolism	2024-01-30	36/8772	0.116247	0.240153	0.169087	5836	1
hsa00250	Alanine, aspartate and glutamate metabolism	2024-01-30	37/8772	0.119281	0.240153	0.169087	2752	1
hsa00760	Nicotinate and nicotinamide metabolism	2024-01-30	37/8772	0.119281	0.240153	0.169087	10135	1
hsa05330	Allograft rejection	2024-01-30	38/8772	0.122306	0.243003	0.171093	7124	1
hsa05014	Amyotrophic lateral sclerosis	2024-03-30	364/8772	0.126429	0.247932	0.174563	203228/7124/84617	3
hsa00380	Tryptophan metabolism	2024-01-30	42/8772	0.134305	0.260001	0.183061	217	1
hsa05010	Alzheimer disease	2024-03-30	384/8772	0.142007	0.27143	0.191108	3553/7124/84617	3
hsa04930	Type II diabetes mellitus	2024-01-30	46/8772	0.146146	0.27585	0.19422	7124	1
hsa00620	Pyruvate metabolism	2024-01-30	47/8772	0.149081	0.275999	0.194325	217	1
hsa05169	Epstein-Barr virus infection	2/30	202/8772	0.15115	0.275999	0.194325	7124/4791	2
hsa00280	Valine, leucine and isoleucine degradation	2024-01-30	48/8772	0.152007	0.275999	0.194325	217	1
hsa05203	Viral carcinogenesis	2/30	204/8772	0.153536	0.275999	0.194325	23352/4791	2
hsa00565	Ether lipid metabolism	2024-01-30	50/8772	0.157829	0.280379	0.197409	54947	1
hsa05170	Human immunodeficiency virus 1 infection	2/30	212/8772	0.163158	0.286475	0.201701	7124/2353	2
hsa05208	Chemical carcinogenesis - reactive oxygen species	2/30	223/8772	0.176569	0.305269	0.214933	2353/4688	2
hsa01212	Fatty acid metabolism	2024-01-30	57/8772	0.177905	0.305269	0.214933	2180	1
hsa04730	Long-term depression	2024-01-30	60/8772	0.186367	0.316195	0.222626	10672	1
hsa00310	Lysine degradation	2024-01-30	63/8772	0.194744	0.323147	0.227521	217	1
hsa00561	Glycerolipid metabolism	2024-01-30	63/8772	0.194744	0.323147	0.227521	217	1
hsa00010	Glycolysis / Gluconeogenesis	2024-01-30	67/8772	0.205784	0.337755	0.237806	217	1
hsa04664	Fc epsilon RI signaling pathway	2024-01-30	68/8772	0.208521	0.338567	0.238378	7124	1
hsa05031	Amphetamine addiction	2024-01-30	69/8772	0.211249	0.339347	0.238927	2353	1
hsa04917	Prolactin signaling pathway	2024-01-30	70/8772	0.213968	0.340097	0.239455	2353	1
hsa04622	RIG-I-like receptor signaling pathway	2024-01-30	72/8772	0.219379	0.345065	0.242953	7124	1
hsa03320	PPAR signaling pathway	2024-01-30	75/8772	0.227427	0.354037	0.249269	2180	1
hsa04612	Antigen processing and presentation	2024-01-30	78/8772	0.235396	0.362702	0.25537	7124	1
hsa04146	Peroxisome	2024-01-30	83/8772	0.2485	0.379025	0.266863	2180	1
hsa04610	Complement and coagulation cascades	2024-01-30	86/8772	0.256258	0.383118	0.269745	5265	1
hsa05210	Colorectal cancer	2024-01-30	86/8772	0.256258	0.383118	0.269745	2353	1
hsa04540	Gap junction	2024-01-30	88/8772	0.261387	0.386043	0.271805	84617	1
hsa05235	PD-L1 expression and PD-1 checkpoint pathway in cancer	2024-01-30	89/8772	0.263939	0.386043	0.271805	2353	1
hsa04662	B cell receptor signaling pathway	2024-01-30	90/8772	0.266482	0.386043	0.271805	2353	1
hsa04658	Th1 and Th2 cell differentiation	2024-01-30	92/8772	0.271542	0.386043	0.271805	2353	1
hsa05150	Staphylococcus aureus infection	2024-01-30	96/8772	0.281563	0.386043	0.271805	2215	1
hsa04666	Fc gamma R-mediated phagocytosis	2024-01-30	97/8772	0.284047	0.386043	0.271805	2215	1
hsa04713	Circadian entrainment	2024-01-30	97/8772	0.284047	0.386043	0.271805	2353	1
hsa01522	Endocrine resistance	2024-01-30	98/8772	0.286523	0.386043	0.271805	2353	1
hsa04750	Inflammatory mediator regulation of TRP channels	2024-01-30	98/8772	0.286523	0.386043	0.271805	3553	1
hsa05231	Choline metabolism in cancer	2024-01-30	98/8772	0.286523	0.386043	0.271805	2353	1
hsa00564	Glycerophospholipid metabolism	2024-01-30	99/8772	0.288991	0.386043	0.271805	54947	1
hsa05410	Hypertrophic cardiomyopathy	2024-01-30	99/8772	0.288991	0.386043	0.271805	7124	1
hsa04061	Viral protein interaction with cytokine and cytokine receptor	2024-01-30	100/8772	0.29145	0.386043	0.271805	7124	1
hsa04137	Mitophagy - animal	2024-01-30	103/8772	0.298779	0.39231	0.276217	23710	1
hsa05414	Dilated cardiomyopathy	2024-01-30	105/8772	0.303624	0.395235	0.278276	7124	1
hsa04922	Glucagon signaling pathway	2024-01-30	107/8772	0.308437	0.397759	0.280053	5836	1
hsa04350	TGF-beta signaling pathway	2024-01-30	108/8772	0.310831	0.397759	0.280053	7124	1
hsa05165	Human papillomavirus infection	2/30	331/8772	0.313628	0.397965	0.280199	23352/7124	2
hsa05145	Toxoplasmosis	2024-01-30	111/8772	0.317966	0.398651	0.280681	7124	1
hsa04725	Cholinergic synapse	2024-01-30	113/8772	0.322683	0.398651	0.280681	2353	1
hsa04670	Leukocyte transendothelial migration	2024-01-30	115/8772	0.327369	0.398651	0.280681	4688	1
hsa04724	Glutamatergic synapse	2024-01-30	115/8772	0.327369	0.398651	0.280681	2752	1
hsa04726	Serotonergic synapse	2024-01-30	115/8772	0.327369	0.398651	0.280681	1843	1
hsa04935	Growth hormone synthesis, secretion and action	2024-01-30	120/8772	0.338946	0.409446	0.288282	2353	1
hsa04611	Platelet activation	2024-01-30	124/8772	0.348068	0.417129	0.293692	10672	1
hsa04926	Relaxin signaling pathway	2024-01-30	129/8772	0.3593	0.425064	0.299279	2353	1
hsa04068	FoxO signaling pathway	2024-01-30	131/8772	0.363741	0.425064	0.299279	23710	1
hsa04142	Lysosome	2024-01-30	132/8772	0.36595	0.425064	0.299279	23312	1
hsa04728	Dopaminergic synapse	2024-01-30	132/8772	0.36595	0.425064	0.299279	2353	1
hsa04270	Vascular smooth muscle contraction	2024-01-30	134/8772	0.370345	0.426887	0.300561	10672	1
hsa04910	Insulin signaling pathway	2024-01-30	137/8772	0.376884	0.429568	0.302449	5836	1
hsa04915	Estrogen signaling pathway	2024-01-30	138/8772	0.379049	0.429568	0.302449	2353	1
hsa04371	Apelin signaling pathway	2024-01-30	139/8772	0.381206	0.429568	0.302449	10672	1
hsa04072	Phospholipase D signaling pathway	2024-01-30	148/8772	0.400301	0.447744	0.315247	10672	1
hsa01240	Biosynthesis of cofactors	2024-01-30	153/8772	0.410662	0.454888	0.320277	217	1
hsa04921	Oxytocin signaling pathway	2024-01-30	154/8772	0.412713	0.454888	0.320277	2353	1
hsa04148	Efferocytosis	2024-01-30	156/8772	0.416795	0.456058	0.321101	383	1
hsa05160	Hepatitis C	2024-01-30	158/8772	0.42085	0.457182	0.321892	7124	1
hsa04022	cGMP-PKG signaling pathway	2024-01-30	166/8772	0.436797	0.467775	0.32935	10672	1
hsa04630	JAK-STAT signaling pathway	2024-01-30	166/8772	0.436797	0.467775	0.32935	3597	1
