# Supplementary material for: Identification of mitophagy-related genes in patients with acute myocardial infarction
Source: Hereditas. 2025 Apr 26;162:70. doi: 10.1186/s41065-025-00424-5 (PMC12034215; doi:10.1186/s41065-025-00424-5)
Supplement: Supplementary file 7 — Supplementary Material 7 [file 41065_2025_424_MOESM7_ESM.xlsx]

## Sheet: GO_BP
ID	Description	GeneRatio	BgRatio	pvalue	p.adjust	qvalue	geneID	Count
GO:0031667	response to nutrient levels	9/45	477/18614	1.72467e-06	0.00147396	0.000862922	FNIP1/ATG7/GLUL/ACSL1/ARG1/TNF/GABARAPL1/FOS/LRRK2	9
GO:0050729	positive regulation of inflammatory response	6/45	154/18614	1.81497e-06	0.00147396	0.000862922	S100A8/S100A9/IL1B/NLRP3/TNF/LRRK2	6
GO:0009267	cellular response to starvation	6/45	170/18614	3.22109e-06	0.00147396	0.000862922	FNIP1/ATG7/GLUL/GABARAPL1/FOS/LRRK2	6
GO:0014002	astrocyte development	4/45	43/18614	3.43283e-06	0.00147396	0.000862922	S100A8/S100A9/IL1B/TNF	4
GO:0070486	leukocyte aggregation	3/45	13/18614	3.71275e-06	0.00147396	0.000862922	S100A8/S100A9/IL1B	3
GO:0070488	neutrophil aggregation	2/45	2/18614	5.71491e-06	0.00176553	0.00103362	S100A8/S100A9	2
GO:0002526	acute inflammatory response	5/45	114/18614	7.92675e-06	0.00176553	0.00103362	SERPINA1/S100A8/IL1B/NLRP3/TNF	5
GO:0031349	positive regulation of defense response	8/45	441/18614	9.30601e-06	0.00176553	0.00103362	S100A8/S100A9/MNDA/IL1B/ARG1/NLRP3/TNF/LRRK2	8
GO:0042594	response to starvation	6/45	207/18614	9.98124e-06	0.00176553	0.00103362	FNIP1/ATG7/GLUL/GABARAPL1/FOS/LRRK2	6
GO:0150078	positive regulation of neuroinflammatory response	3/45	18/18614	1.05038e-05	0.00176553	0.00103362	IL1B/TNF/LRRK2	3
GO:0002367	cytokine production involved in immune response	5/45	121/18614	1.06002e-05	0.00176553	0.00103362	IL1B/ARG1/NLRP3/TNF/TREM1	5
GO:0071496	cellular response to external stimulus	7/45	327/18614	1.23865e-05	0.00176553	0.00103362	FNIP1/ATG7/GLUL/IL1B/GABARAPL1/FOS/LRRK2	7
GO:0002523	leukocyte migration involved in inflammatory response	3/45	19/18614	1.24521e-05	0.00176553	0.00103362	S100A8/S100A9/TNF	3
GO:0035743	CD4-positive, alpha-beta T cell cytokine production	3/45	19/18614	1.24521e-05	0.00176553	0.00103362	IL1B/ARG1/NLRP3	3
GO:0002544	chronic inflammatory response	3/45	20/18614	1.46248e-05	0.00193535	0.00113304	S100A8/S100A9/TNF	3
GO:0060559	positive regulation of calcidiol 1-monooxygenase activity	2/45	3/18614	1.71183e-05	0.00200184	0.00117196	IL1B/TNF	2
GO:0032496	response to lipopolysaccharide	7/45	345/18614	1.7509e-05	0.00200184	0.00117196	S100A8/S100A9/IL1B/ARG1/NLRP3/TNF/FOS	7
GO:0031669	cellular response to nutrient levels	6/45	230/18614	1.81527e-05	0.00200184	0.00117196	FNIP1/ATG7/GLUL/GABARAPL1/FOS/LRRK2	6
GO:0002237	response to molecule of bacterial origin	7/45	366/18614	2.55871e-05	0.00267318	0.001565	S100A8/S100A9/IL1B/ARG1/NLRP3/TNF/FOS	7
GO:0031668	cellular response to extracellular stimulus	6/45	261/18614	3.69472e-05	0.00366701	0.00214683	FNIP1/ATG7/GLUL/GABARAPL1/FOS/LRRK2	6
GO:0051092	positive regulation of NF-kappaB transcription factor activity	5/45	159/18614	3.95897e-05	0.00371906	0.0021773	S100A8/S100A9/IL1B/NLRP3/TNF	5
GO:0032890	regulation of organic acid transport	4/45	80/18614	4.12188e-05	0.00371906	0.0021773	ACSL1/IL1B/ARG1/TNF	4
GO:0051091	positive regulation of DNA-binding transcription factor activity	6/45	271/18614	4.55685e-05	0.00393276	0.00230241	S100A8/S100A9/IL1B/NLRP3/TNF/ANXA3	6
GO:0048708	astrocyte differentiation	4/45	87/18614	5.73006e-05	0.00473924	0.00277456	S100A8/S100A9/IL1B/TNF	4
GO:0052547	regulation of peptidase activity	7/45	425/18614	6.60305e-05	0.00524282	0.00306937	FNIP1/SERPINA1/S100A8/S100A9/CSTA/NLRP3/TNF	7
GO:0002446	neutrophil mediated immunity	3/45	35/18614	8.18612e-05	0.00624979	0.0036589	ARG1/ANXA3/TREM1	3
GO:0042742	defense response to bacterium	6/45	314/18614	0.000102829	0.00716356	0.00419386	S100A8/S100A9/IL1B/TNF/ANXA3/TREM1	6
GO:0002369	T cell cytokine production	3/45	38/18614	0.000104979	0.00716356	0.00419386	IL1B/ARG1/NLRP3	3
GO:0002724	regulation of T cell cytokine production	3/45	38/18614	0.000104979	0.00716356	0.00419386	IL1B/ARG1/NLRP3	3
GO:0051090	regulation of DNA-binding transcription factor activity	7/45	465/18614	0.000115814	0.00716356	0.00419386	S100A8/S100A9/IL1B/NLRP3/TNF/ANXA3/LRRK2	7
GO:0031622	positive regulation of fever generation	2/45	7/18614	0.000119092	0.00716356	0.00419386	IL1B/TNF	2
GO:0035425	autocrine signaling	2/45	7/18614	0.000119092	0.00716356	0.00419386	S100A8/S100A9	2
GO:0060558	regulation of calcidiol 1-monooxygenase activity	2/45	7/18614	0.000119092	0.00716356	0.00419386	IL1B/TNF	2
GO:0030593	neutrophil chemotaxis	4/45	107/18614	0.000128256	0.00727747	0.00426055	S100A8/S100A9/IL1B/TREM1	4
GO:0043281	regulation of cysteine-type endopeptidase activity involved in apoptotic process	5/45	204/18614	0.000128791	0.00727747	0.00426055	FNIP1/S100A8/S100A9/NLRP3/TNF	5
GO:0150077	regulation of neuroinflammatory response	3/45	41/18614	0.000131984	0.00727747	0.00426055	IL1B/TNF/LRRK2	3
GO:0000045	autophagosome assembly	4/45	109/18614	0.000137777	0.00739156	0.00432734	C9orf72/ATG7/GABARAPL1/LRRK2	4
GO:0052548	regulation of endopeptidase activity	6/45	336/18614	0.000148845	0.00777517	0.00455192	FNIP1/SERPINA1/S100A8/S100A9/NLRP3/TNF	6
GO:0032119	sequestering of zinc ion	2/45	8/18614	0.000158545	0.00806953	0.00472425	S100A8/S100A9	2
GO:1905037	autophagosome organization	4/45	115/18614	0.000169416	0.00840728	0.00492199	C9orf72/ATG7/GABARAPL1/LRRK2	4
GO:0062197	cellular response to chemical stress	6/45	349/18614	0.000182897	0.00885489	0.00518404	ATG7/ARG1/NLRP3/TNF/FOS/LRRK2	6
GO:0002718	regulation of cytokine production involved in immune response	4/45	119/18614	0.00019323	0.00892004	0.00522218	IL1B/ARG1/NLRP3/TNF	4
GO:0021782	glial cell development	4/45	119/18614	0.00019323	0.00892004	0.00522218	S100A8/S100A9/IL1B/TNF	4
GO:0031620	regulation of fever generation	2/45	9/18614	0.00020353	0.00893797	0.00523267	IL1B/TNF	2
GO:0031652	positive regulation of heat generation	2/45	9/18614	0.00020353	0.00893797	0.00523267	IL1B/TNF	2
GO:0002673	regulation of acute inflammatory response	3/45	48/18614	0.000211629	0.00893797	0.00523267	IL1B/NLRP3/TNF	3
GO:0006953	acute-phase response	3/45	48/18614	0.000211629	0.00893797	0.00523267	SERPINA1/IL1B/TNF	3
GO:0043280	positive regulation of cysteine-type endopeptidase activity involved in apoptotic process	4/45	124/18614	0.000226286	0.00935786	0.0054785	S100A8/S100A9/NLRP3/TNF	4
GO:0045862	positive regulation of proteolysis	6/45	365/18614	0.000232979	0.00943801	0.00552542	S100A8/S100A9/IL1B/NLRP3/TNF/LRRK2	6
GO:2000116	regulation of cysteine-type endopeptidase activity	5/45	234/18614	0.000243929	0.00968397	0.00566942	FNIP1/S100A8/S100A9/NLRP3/TNF	5
GO:0006909	phagocytosis	5/45	236/18614	0.000253716	0.00975403	0.00571043	CD93/IL1B/TNF/ANXA3/NCF2	5
GO:1990266	neutrophil migration	4/45	128/18614	0.000255521	0.00975403	0.00571043	S100A8/S100A9/IL1B/TREM1	4
GO:0071621	granulocyte chemotaxis	4/45	131/18614	0.000279163	0.0100873	0.00590552	S100A8/S100A9/IL1B/TREM1	4
GO:0030595	leukocyte chemotaxis	5/45	241/18614	0.000279496	0.0100873	0.00590552	DUSP1/S100A8/S100A9/IL1B/TREM1	5
GO:0097529	myeloid leukocyte migration	5/45	241/18614	0.000279496	0.0100873	0.00590552	DUSP1/S100A8/S100A9/IL1B/TREM1	5
GO:0001660	fever generation	2/45	11/18614	0.000309992	0.0109881	0.00643292	IL1B/TNF	2
GO:0061900	glial cell activation	3/45	55/18614	0.000317234	0.0110475	0.0064677	IL1B/TNF/LRRK2	3
GO:0050832	defense response to fungus	3/45	56/18614	0.000334625	0.0114109	0.00668041	S100A8/S100A9/ARG1	3
GO:0050900	leukocyte migration	6/45	393/18614	0.000346166	0.0114109	0.00668041	DUSP1/S100A8/S100A9/IL1B/TNF/TREM1	6
GO:0006995	cellular response to nitrogen starvation	2/45	12/18614	0.000371418	0.0114109	0.00668041	ATG7/GABARAPL1	2
GO:0031650	regulation of heat generation	2/45	12/18614	0.000371418	0.0114109	0.00668041	IL1B/TNF	2
GO:0043562	cellular response to nitrogen levels	2/45	12/18614	0.000371418	0.0114109	0.00668041	ATG7/GABARAPL1	2
GO:0070943	neutrophil-mediated killing of symbiont cell	2/45	12/18614	0.000371418	0.0114109	0.00668041	ARG1/TREM1	2
GO:0038061	NIK/NF-kappaB signaling	4/45	142/18614	0.000379404	0.0114109	0.00668041	IL1B/NLRP3/TNF/NFKB2	4
GO:0051384	response to glucocorticoid	4/45	142/18614	0.000379404	0.0114109	0.00668041	ARG1/TNF/FOS/ANXA3	4
GO:2001056	positive regulation of cysteine-type endopeptidase activity	4/45	142/18614	0.000379404	0.0114109	0.00668041	S100A8/S100A9/NLRP3/TNF	4
GO:0002443	leukocyte mediated immunity	6/45	401/18614	0.000385361	0.011417	0.00668403	IL1B/ARG1/NLRP3/TNF/ANXA3/TREM1	6
GO:0035745	T-helper 2 cell cytokine production	2/45	13/18614	0.000438274	0.0125845	0.00736754	ARG1/NLRP3	2
GO:2000551	regulation of T-helper 2 cell cytokine production	2/45	13/18614	0.000438274	0.0125845	0.00736754	ARG1/NLRP3	2
GO:0002705	positive regulation of leukocyte mediated immunity	4/45	148/18614	0.000443787	0.0125845	0.00736754	IL1B/ARG1/NLRP3/TNF	4
GO:0050727	regulation of inflammatory response	6/45	414/18614	0.000456397	0.0127442	0.00746102	S100A8/S100A9/IL1B/NLRP3/TNF/LRRK2	6
GO:0007159	leukocyte cell-cell adhesion	6/45	415/18614	0.000462259	0.0127442	0.00746102	S100A8/S100A9/IL1B/ARG1/NLRP3/TNF	6
GO:0032731	positive regulation of interleukin-1 beta production	3/45	63/18614	0.000473748	0.012882	0.00754171	MNDA/NLRP3/TNF	3
GO:0070942	neutrophil mediated cytotoxicity	2/45	14/18614	0.000510533	0.0136947	0.00801748	ARG1/TREM1	2
GO:0097530	granulocyte migration	4/45	156/18614	0.000541307	0.0143266	0.0083874	S100A8/S100A9/IL1B/TREM1	4
GO:0009620	response to fungus	3/45	67/18614	0.000567659	0.0148264	0.00867999	S100A8/S100A9/ARG1	3
GO:0043542	endothelial cell migration	5/45	283/18614	0.000582504	0.0149682	0.00876304	GLUL/S100A9/TNF/ANXA3/RIN2	5
GO:0034116	positive regulation of heterotypic cell-cell adhesion	2/45	15/18614	0.000588171	0.0149682	0.00876304	IL1B/TNF	2
GO:0005980	glycogen catabolic process	2/45	16/18614	0.000671163	0.0166532	0.00974952	PYGL/GABARAPL1	2
GO:0051044	positive regulation of membrane protein ectodomain proteolysis	2/45	16/18614	0.000671163	0.0166532	0.00974952	IL1B/TNF	2
GO:0031960	response to corticosteroid	4/45	166/18614	0.000683558	0.0167514	0.009807	ARG1/TNF/FOS/ANXA3	4
GO:0032732	positive regulation of interleukin-1 production	3/45	74/18614	0.000759132	0.0170354	0.00997329	MNDA/NLRP3/TNF	3
GO:0009251	glucan catabolic process	2/45	17/18614	0.000759482	0.0170354	0.00997329	PYGL/GABARAPL1	2
GO:0017014	protein nitrosylation	2/45	17/18614	0.000759482	0.0170354	0.00997329	S100A8/S100A9	2
GO:0018119	peptidyl-cysteine S-nitrosylation	2/45	17/18614	0.000759482	0.0170354	0.00997329	S100A8/S100A9	2
GO:0031649	heat generation	2/45	17/18614	0.000759482	0.0170354	0.00997329	IL1B/TNF	2
GO:1901550	regulation of endothelial cell development	2/45	17/18614	0.000759482	0.0170354	0.00997329	IL1B/TNF	2
GO:1903140	regulation of establishment of endothelial barrier	2/45	17/18614	0.000759482	0.0170354	0.00997329	IL1B/TNF	2
GO:0010950	positive regulation of endopeptidase activity	4/45	171/18614	0.000763806	0.0170354	0.00997329	S100A8/S100A9/NLRP3/TNF	4
GO:0006919	activation of cysteine-type endopeptidase activity involved in apoptotic process	3/45	76/18614	0.00082049	0.0176397	0.010327	S100A8/S100A9/TNF	3
GO:0150076	neuroinflammatory response	3/45	76/18614	0.00082049	0.0176397	0.010327	IL1B/TNF/LRRK2	3
GO:0010958	regulation of amino acid import across plasma membrane	2/45	18/18614	0.000853104	0.0176397	0.010327	ARG1/TNF	2
GO:0030730	sequestering of triglyceride	2/45	18/18614	0.000853104	0.0176397	0.010327	IL1B/TNF	2
GO:0044247	cellular polysaccharide catabolic process	2/45	18/18614	0.000853104	0.0176397	0.010327	PYGL/GABARAPL1	2
GO:0051770	positive regulation of nitric-oxide synthase biosynthetic process	2/45	18/18614	0.000853104	0.0176397	0.010327	NAMPT/LRRK2	2
GO:1903789	regulation of amino acid transmembrane transport	2/45	18/18614	0.000853104	0.0176397	0.010327	ARG1/TNF	2
GO:0002460	adaptive immune response based on somatic recombination of immune receptors built from immunoglobulin superfamily domains	5/45	311/18614	0.000890886	0.018231	0.0106732	IL1B/ARG1/NLRP3/TNF/NFKB2	5
GO:0060326	cell chemotaxis	5/45	312/18614	0.000903779	0.0183061	0.0107172	DUSP1/S100A8/S100A9/IL1B/TREM1	5
GO:0009064	glutamine family amino acid metabolic process	3/45	79/18614	0.000918298	0.0184123	0.0107794	GLUL/ARG1/HAL	3
GO:0051966	regulation of synaptic transmission, glutamatergic	3/45	80/18614	0.00095247	0.0189065	0.0110687	GLUL/TNF/LRRK2	3
GO:0002706	regulation of lymphocyte mediated immunity	4/45	184/18614	0.00100336	0.0197195	0.0115447	IL1B/ARG1/NLRP3/TNF	4
GO:0050848	regulation of calcium-mediated signaling	3/45	82/18614	0.00102321	0.0197293	0.0115504	SLC24A4/TNF/LRRK2	3
GO:0010952	positive regulation of peptidase activity	4/45	185/18614	0.00102374	0.0197293	0.0115504	S100A8/S100A9/NLRP3/TNF	4
GO:0043405	regulation of MAP kinase activity	4/45	186/18614	0.0010444	0.0199341	0.0116703	DUSP1/IL1B/TNF/LRRK2	4
GO:0000272	polysaccharide catabolic process	2/45	20/18614	0.00105616	0.0199664	0.0116892	PYGL/GABARAPL1	2
GO:0002700	regulation of production of molecular mediator of immune response	4/45	189/18614	0.00110817	0.020752	0.0121491	IL1B/ARG1/NLRP3/TNF	4
GO:0002440	production of molecular mediator of immune response	5/45	328/18614	0.0011296	0.0207593	0.0121534	IL1B/ARG1/NLRP3/TNF/TREM1	5
GO:0002822	regulation of adaptive immune response based on somatic recombination of immune receptors built from immunoglobulin superfamily domains	4/45	190/18614	0.00113001	0.0207593	0.0121534	IL1B/ARG1/NLRP3/TNF	4
GO:0045861	negative regulation of proteolysis	5/45	330/18614	0.00116052	0.0207593	0.0121534	FNIP1/SERPINA1/CSTA/TNF/LRRK2	5
GO:0010829	negative regulation of glucose transmembrane transport	2/45	21/18614	0.00116554	0.0207593	0.0121534	IL1B/TNF	2
GO:0060252	positive regulation of glial cell proliferation	2/45	21/18614	0.00116554	0.0207593	0.0121534	IL1B/TNF	2
GO:0001667	ameboidal-type cell migration	6/45	496/18614	0.00117131	0.0207593	0.0121534	GLUL/S100A9/GNA13/TNF/ANXA3/RIN2	6
GO:0002791	regulation of peptide secretion	4/45	195/18614	0.00124382	0.0215343	0.0126071	GLUL/S100A8/IL1B/TNF	4
GO:0071902	positive regulation of protein serine/threonine kinase activity	4/45	195/18614	0.00124382	0.0215343	0.0126071	ACSL1/IL1B/TNF/LRRK2	4
GO:0010042	response to manganese ion	2/45	22/18614	0.00128012	0.0215343	0.0126071	ARG1/LRRK2	2
GO:0051767	nitric-oxide synthase biosynthetic process	2/45	22/18614	0.00128012	0.0215343	0.0126071	NAMPT/LRRK2	2
GO:0051769	regulation of nitric-oxide synthase biosynthetic process	2/45	22/18614	0.00128012	0.0215343	0.0126071	NAMPT/LRRK2	2
GO:1902774	late endosome to lysosome transport	2/45	22/18614	0.00128012	0.0215343	0.0126071	C9orf72/LRRK2	2
GO:0090087	regulation of peptide transport	4/45	197/18614	0.00129151	0.0215433	0.0126124	GLUL/S100A8/IL1B/TNF	4
GO:0051346	negative regulation of hydrolase activity	5/45	345/18614	0.00141291	0.0233719	0.0136829	FNIP1/SERPINA1/CSTA/TNF/LRRK2	5
GO:0002819	regulation of adaptive immune response	4/45	205/18614	0.00149514	0.0244092	0.0142902	IL1B/ARG1/NLRP3/TNF	4
GO:0002922	positive regulation of humoral immune response	2/45	24/18614	0.00152481	0.0244092	0.0142902	IL1B/TNF	2
GO:0048143	astrocyte activation	2/45	24/18614	0.00152481	0.0244092	0.0142902	IL1B/TNF	2
GO:0051043	regulation of membrane protein ectodomain proteolysis	2/45	24/18614	0.00152481	0.0244092	0.0142902	IL1B/TNF	2
GO:0044703	multi-organism reproductive process	4/45	207/18614	0.00154935	0.0246037	0.0144041	IL1B/MAFF/ARG1/FOS	4
GO:0045732	positive regulation of protein catabolic process	4/45	209/18614	0.00160492	0.0252839	0.0148023	ATG7/IL1B/TNF/LRRK2	4
GO:0034114	regulation of heterotypic cell-cell adhesion	2/45	25/18614	0.00165485	0.0255592	0.0149635	IL1B/TNF	2
GO:2000193	positive regulation of fatty acid transport	2/45	25/18614	0.00165485	0.0255592	0.0149635	ACSL1/IL1B	2
GO:0002709	regulation of T cell mediated immunity	3/45	97/18614	0.00166103	0.0255592	0.0149635	IL1B/ARG1/NLRP3	3
GO:0098739	import across plasma membrane	4/45	212/18614	0.00169086	0.0258181	0.015115	SLC24A4/ACSL1/ARG1/TNF	4
GO:0032602	chemokine production	3/45	99/18614	0.00176109	0.0263197	0.0154087	IL1B/TNF/TREM1	3
GO:0002726	positive regulation of T cell cytokine production	2/45	26/18614	0.00179001	0.0263197	0.0154087	IL1B/NLRP3	2
GO:0045672	positive regulation of osteoclast differentiation	2/45	26/18614	0.00179001	0.0263197	0.0154087	TNF/FOS	2
GO:0050995	negative regulation of lipid catabolic process	2/45	26/18614	0.00179001	0.0263197	0.0154087	IL1B/TNF	2
GO:0051238	sequestering of metal ion	2/45	26/18614	0.00179001	0.0263197	0.0154087	S100A8/S100A9	2
GO:0044706	multi-multicellular organism process	4/45	216/18614	0.00181036	0.0264233	0.0154694	IL1B/MAFF/ARG1/FOS	4
GO:0007033	vacuole organization	4/45	217/18614	0.00184113	0.0266763	0.0156175	C9orf72/ATG7/GABARAPL1/LRRK2	4
GO:0071900	regulation of protein serine/threonine kinase activity	5/45	369/18614	0.00189827	0.0273048	0.0159854	DUSP1/ACSL1/IL1B/TNF/LRRK2	5
GO:0009065	glutamine family amino acid catabolic process	2/45	27/18614	0.00193024	0.0275575	0.0161334	GLUL/ARG1	2
GO:0010631	epithelial cell migration	5/45	371/18614	0.0019436	0.0275575	0.0161334	GLUL/S100A9/TNF/ANXA3/RIN2	5
GO:0090132	epithelium migration	5/45	374/18614	0.00201309	0.0283403	0.0165917	GLUL/S100A9/TNF/ANXA3/RIN2	5
GO:0071222	cellular response to lipopolysaccharide	4/45	224/18614	0.00206678	0.0286106	0.0167499	IL1B/ARG1/NLRP3/TNF	4
GO:0002675	positive regulation of acute inflammatory response	2/45	28/18614	0.00207553	0.0286106	0.0167499	IL1B/TNF	2
GO:0051873	killing by host of symbiont cells	2/45	28/18614	0.00207553	0.0286106	0.0167499	ARG1/TREM1	2
GO:0090130	tissue migration	5/45	379/18614	0.00213294	0.0291992	0.0170945	GLUL/S100A9/TNF/ANXA3/RIN2	5
GO:2001233	regulation of apoptotic signaling pathway	5/45	381/18614	0.00218231	0.0292349	0.0171154	S100A8/S100A9/IL1B/TNF/LRRK2	5
GO:0042116	macrophage activation	3/45	109/18614	0.00231782	0.0292349	0.0171154	CD93/TNF/LRRK2	3
GO:0010594	regulation of endothelial cell migration	4/45	232/18614	0.00234734	0.0292349	0.0171154	GLUL/TNF/ANXA3/RIN2	4
GO:0002444	myeloid leukocyte mediated immunity	3/45	110/18614	0.00237881	0.0292349	0.0171154	ARG1/ANXA3/TREM1	3
GO:1901222	regulation of NIK/NF-kappaB signaling	3/45	110/18614	0.00237881	0.0292349	0.0171154	IL1B/NLRP3/TNF	3
GO:0006882	intracellular zinc ion homeostasis	2/45	30/18614	0.00238119	0.0292349	0.0171154	S100A8/S100A9	2
GO:0006542	glutamine biosynthetic process	1/45	1/18614	0.00241754	0.0292349	0.0171154	GLUL	1
GO:0036368	cone photoresponse recovery	1/45	1/18614	0.00241754	0.0292349	0.0171154	SLC24A4	1
GO:0045994	positive regulation of translational initiation by iron	1/45	1/18614	0.00241754	0.0292349	0.0171154	TNF	1
GO:0061048	negative regulation of branching involved in lung morphogenesis	1/45	1/18614	0.00241754	0.0292349	0.0171154	TNF	1
GO:0070953	regulation of neutrophil mediated killing of fungus	1/45	1/18614	0.00241754	0.0292349	0.0171154	ARG1	1
GO:0070965	positive regulation of neutrophil mediated killing of fungus	1/45	1/18614	0.00241754	0.0292349	0.0171154	ARG1	1
GO:0140460	response to Gram-negative bacterium	1/45	1/18614	0.00241754	0.0292349	0.0171154	TNF	1
GO:0150129	positive regulation of interleukin-33 production	1/45	1/18614	0.00241754	0.0292349	0.0171154	TNF	1
GO:1901554	response to paracetamol	1/45	1/18614	0.00241754	0.0292349	0.0171154	TNF	1
GO:1903125	negative regulation of thioredoxin peroxidase activity by peptidyl-threonine phosphorylation	1/45	1/18614	0.00241754	0.0292349	0.0171154	LRRK2	1
GO:1904887	Wnt signalosome assembly	1/45	1/18614	0.00241754	0.0292349	0.0171154	LRRK2	1
GO:1905627	regulation of serotonin biosynthetic process	1/45	1/18614	0.00241754	0.0292349	0.0171154	ALDH2	1
GO:2000469	negative regulation of peroxidase activity	1/45	1/18614	0.00241754	0.0292349	0.0171154	LRRK2	1
GO:0051341	regulation of oxidoreductase activity	3/45	111/18614	0.00244078	0.0292349	0.0171154	IL1B/TNF/LRRK2	3
GO:0010001	glial cell differentiation	4/45	235/18614	0.002459	0.0292349	0.0171154	S100A8/S100A9/IL1B/TNF	4
GO:0010466	negative regulation of peptidase activity	4/45	236/18614	0.00249703	0.0292349	0.0171154	FNIP1/SERPINA1/CSTA/TNF	4
GO:0032611	interleukin-1 beta production	3/45	112/18614	0.00250375	0.0292349	0.0171154	MNDA/NLRP3/TNF	3
GO:0032651	regulation of interleukin-1 beta production	3/45	112/18614	0.00250375	0.0292349	0.0171154	MNDA/NLRP3/TNF	3
GO:0035249	synaptic transmission, glutamatergic	3/45	112/18614	0.00250375	0.0292349	0.0171154	GLUL/TNF/LRRK2	3
GO:0051403	stress-activated MAPK cascade	4/45	237/18614	0.00253545	0.0292609	0.0171306	DUSP1/IL1B/TNF/LRRK2	4
GO:0071219	cellular response to molecule of bacterial origin	4/45	237/18614	0.00253545	0.0292609	0.0171306	IL1B/ARG1/NLRP3/TNF	4
GO:0009063	amino acid catabolic process	3/45	113/18614	0.00256771	0.0294619	0.0172483	GLUL/ARG1/HAL	3
GO:0002274	myeloid leukocyte activation	4/45	240/18614	0.00265317	0.0302675	0.0177199	CD93/TNF/ANXA3/LRRK2	4
GO:0032770	positive regulation of monooxygenase activity	2/45	32/18614	0.00270678	0.0307026	0.0179746	IL1B/TNF	2
GO:0009636	response to toxic substance	4/45	242/18614	0.00273371	0.0308319	0.0180504	S100A9/ARG1/TNF/FOS	4
GO:0002790	peptide secretion	4/45	243/18614	0.00277461	0.0311163	0.0182169	GLUL/S100A8/IL1B/TNF	4
GO:0007088	regulation of mitotic nuclear division	3/45	117/18614	0.00283368	0.0312067	0.0182698	DUSP1/IL1B/TNF	3
GO:0043406	positive regulation of MAP kinase activity	3/45	117/18614	0.00283368	0.0312067	0.0182698	IL1B/TNF/LRRK2	3
GO:0031098	stress-activated protein kinase signaling cascade	4/45	245/18614	0.00285765	0.0312067	0.0182698	DUSP1/IL1B/TNF/LRRK2	4
GO:0002828	regulation of type 2 immune response	2/45	33/18614	0.00287699	0.0312067	0.0182698	ARG1/NLRP3	2
GO:1901889	negative regulation of cell junction assembly	2/45	33/18614	0.00287699	0.0312067	0.0182698	IL1B/TNF	2
GO:2000191	regulation of fatty acid transport	2/45	33/18614	0.00287699	0.0312067	0.0182698	ACSL1/IL1B	2
GO:0002703	regulation of leukocyte mediated immunity	4/45	246/18614	0.00289981	0.0312832	0.0183146	IL1B/ARG1/NLRP3/TNF	4
GO:0009615	response to virus	5/45	408/18614	0.00293371	0.0314779	0.0184286	ATG7/IL1B/RNASE2/NLRP3/TNF	5
GO:0006536	glutamate metabolic process	2/45	34/18614	0.00305212	0.0325723	0.0190693	GLUL/HAL	2
GO:0006959	humoral immune response	4/45	250/18614	0.0030727	0.0326167	0.0190952	S100A9/IL1B/TNF/TREM1	4
GO:0002719	negative regulation of cytokine production involved in immune response	2/45	35/18614	0.00323213	0.0337673	0.0197688	ARG1/TNF	2
GO:1901099	negative regulation of signal transduction in absence of ligand	2/45	35/18614	0.00323213	0.0337673	0.0197688	IL1B/TNF	2
GO:2001240	negative regulation of extrinsic apoptotic signaling pathway in absence of ligand	2/45	35/18614	0.00323213	0.0337673	0.0197688	IL1B/TNF	2
GO:0002824	positive regulation of adaptive immune response based on somatic recombination of immune receptors built from immunoglobulin superfamily domains	3/45	123/18614	0.00326349	0.0339164	0.0198561	IL1B/NLRP3/TNF	3
GO:0002456	T cell mediated immunity	3/45	125/18614	0.00341516	0.0353078	0.0206707	IL1B/ARG1/NLRP3	3
GO:0015833	peptide transport	4/45	259/18614	0.0034873	0.0355527	0.0208141	GLUL/S100A8/IL1B/TNF	4
GO:0002708	positive regulation of lymphocyte mediated immunity	3/45	126/18614	0.00349259	0.0355527	0.0208141	IL1B/NLRP3/TNF	3
GO:0045471	response to ethanol	3/45	126/18614	0.00349259	0.0355527	0.0208141	S100A8/TNF/FOS	3
GO:0002821	positive regulation of adaptive immune response	3/45	129/18614	0.00373131	0.037618	0.0220232	IL1B/NLRP3/TNF	3
GO:0071216	cellular response to biotic stimulus	4/45	264/18614	0.00373337	0.037618	0.0220232	IL1B/ARG1/NLRP3/TNF	4
GO:0098657	import into cell	4/45	265/18614	0.00378396	0.0379352	0.0222089	SLC24A4/ACSL1/ARG1/TNF	4
GO:0002699	positive regulation of immune effector process	4/45	267/18614	0.00388655	0.0384742	0.0225245	IL1B/ARG1/NLRP3/TNF	4
GO:0032612	interleukin-1 production	3/45	131/18614	0.00389588	0.0384742	0.0225245	MNDA/NLRP3/TNF	3
GO:0032652	regulation of interleukin-1 production	3/45	131/18614	0.00389588	0.0384742	0.0225245	MNDA/NLRP3/TNF	3
GO:0060251	regulation of glial cell proliferation	2/45	39/18614	0.00400062	0.0392074	0.0229537	IL1B/TNF	2
GO:0045936	negative regulation of phosphate metabolic process	5/45	439/18614	0.00401026	0.0392074	0.0229537	C9orf72/DUSP1/IL1B/TNF/LRRK2	5
GO:0009410	response to xenobiotic stimulus	5/45	440/18614	0.00404912	0.0392074	0.0229537	ACSL1/IL1B/ARG1/TNF/FOS	5
GO:0010563	negative regulation of phosphorus metabolic process	5/45	440/18614	0.00404912	0.0392074	0.0229537	C9orf72/DUSP1/IL1B/TNF/LRRK2	5
GO:0042092	type 2 immune response	2/45	40/18614	0.00420473	0.0397448	0.0232683	ARG1/NLRP3	2
GO:0042119	neutrophil activation	2/45	42/18614	0.00462717	0.0397448	0.0232683	TNF/ANXA3	2
GO:0045429	positive regulation of nitric oxide biosynthetic process	2/45	42/18614	0.00462717	0.0397448	0.0232683	IL1B/TNF	2
GO:0050999	regulation of nitric-oxide synthase activity	2/45	42/18614	0.00462717	0.0397448	0.0232683	IL1B/TNF	2
GO:2001235	positive regulation of apoptotic signaling pathway	3/45	140/18614	0.00469101	0.0397448	0.0232683	S100A8/S100A9/TNF	3
GO:0002037	negative regulation of L-glutamate import across plasma membrane	1/45	2/18614	0.00482936	0.0397448	0.0232683	TNF	1
GO:0002268	follicular dendritic cell differentiation	1/45	2/18614	0.00482936	0.0397448	0.0232683	NFKB2	1
GO:0002876	positive regulation of chronic inflammatory response to antigenic stimulus	1/45	2/18614	0.00482936	0.0397448	0.0232683	TNF	1
GO:0006447	regulation of translational initiation by iron	1/45	2/18614	0.00482936	0.0397448	0.0232683	TNF	1
GO:0010747	positive regulation of long-chain fatty acid import across plasma membrane	1/45	2/18614	0.00482936	0.0397448	0.0232683	ACSL1	1
GO:0019547	arginine catabolic process to ornithine	1/45	2/18614	0.00482936	0.0397448	0.0232683	ARG1	1
GO:0021630	olfactory nerve maturation	1/45	2/18614	0.00482936	0.0397448	0.0232683	SLC24A4	1
GO:0032603	fractalkine production	1/45	2/18614	0.00482936	0.0397448	0.0232683	TNF	1
GO:0032644	regulation of fractalkine production	1/45	2/18614	0.00482936	0.0397448	0.0232683	TNF	1
GO:0032724	positive regulation of fractalkine production	1/45	2/18614	0.00482936	0.0397448	0.0232683	TNF	1
GO:0035504	regulation of myosin light chain kinase activity	1/45	2/18614	0.00482936	0.0397448	0.0232683	IL1B	1
GO:0035505	positive regulation of myosin light chain kinase activity	1/45	2/18614	0.00482936	0.0397448	0.0232683	IL1B	1
GO:0035606	peptidyl-cysteine S-trans-nitrosylation	1/45	2/18614	0.00482936	0.0397448	0.0232683	S100A9	1
GO:0060557	positive regulation of vitamin D biosynthetic process	1/45	2/18614	0.00482936	0.0397448	0.0232683	TNF	1
GO:0070947	neutrophil-mediated killing of fungus	1/45	2/18614	0.00482936	0.0397448	0.0232683	ARG1	1
GO:0070960	positive regulation of neutrophil mediated cytotoxicity	1/45	2/18614	0.00482936	0.0397448	0.0232683	ARG1	1
GO:0070961	positive regulation of neutrophil mediated killing of symbiont cell	1/45	2/18614	0.00482936	0.0397448	0.0232683	ARG1	1
GO:0071486	cellular response to high light intensity	1/45	2/18614	0.00482936	0.0397448	0.0232683	SLC24A4	1
GO:0072564	blood microparticle formation	1/45	2/18614	0.00482936	0.0397448	0.0232683	TNF	1
GO:0120190	negative regulation of bile acid secretion	1/45	2/18614	0.00482936	0.0397448	0.0232683	TNF	1
GO:1902823	negative regulation of late endosome to lysosome transport	1/45	2/18614	0.00482936	0.0397448	0.0232683	LRRK2	1
GO:1903216	regulation of protein processing involved in protein targeting to mitochondrion	1/45	2/18614	0.00482936	0.0397448	0.0232683	LRRK2	1
GO:1903217	negative regulation of protein processing involved in protein targeting to mitochondrion	1/45	2/18614	0.00482936	0.0397448	0.0232683	LRRK2	1
GO:1903336	negative regulation of vacuolar transport	1/45	2/18614	0.00482936	0.0397448	0.0232683	LRRK2	1
GO:1903597	negative regulation of gap junction assembly	1/45	2/18614	0.00482936	0.0397448	0.0232683	IL1B	1
GO:1905541	regulation of L-arginine import across plasma membrane	1/45	2/18614	0.00482936	0.0397448	0.0232683	ARG1	1
GO:1990267	response to transition metal nanoparticle	1/45	2/18614	0.00482936	0.0397448	0.0232683	TNF	1
GO:1990268	response to gold nanoparticle	1/45	2/18614	0.00482936	0.0397448	0.0232683	TNF	1
GO:1990646	cellular response to prolactin	1/45	2/18614	0.00482936	0.0397448	0.0232683	FOS	1
GO:2000332	regulation of blood microparticle formation	1/45	2/18614	0.00482936	0.0397448	0.0232683	TNF	1
GO:2000334	positive regulation of blood microparticle formation	1/45	2/18614	0.00482936	0.0397448	0.0232683	TNF	1
GO:0045840	positive regulation of mitotic nuclear division	2/45	43/18614	0.00484546	0.0397448	0.0232683	IL1B/TNF	2
GO:0002831	regulation of response to biotic stimulus	5/45	463/18614	0.00501974	0.0405678	0.0237502	MNDA/IL1B/ARG1/NLRP3/TNF	5
GO:0006509	membrane protein ectodomain proteolysis	2/45	44/18614	0.00506843	0.0405678	0.0237502	IL1B/TNF	2
GO:0044275	cellular carbohydrate catabolic process	2/45	44/18614	0.00506843	0.0405678	0.0237502	PYGL/GABARAPL1	2
GO:0051955	regulation of amino acid transport	2/45	44/18614	0.00506843	0.0405678	0.0237502	ARG1/TNF	2
GO:1904407	positive regulation of nitric oxide metabolic process	2/45	44/18614	0.00506843	0.0405678	0.0237502	IL1B/TNF	2
GO:2000785	regulation of autophagosome assembly	2/45	44/18614	0.00506843	0.0405678	0.0237502	C9orf72/LRRK2	2
GO:0051783	regulation of nuclear division	3/45	145/18614	0.00517214	0.0412318	0.0241389	DUSP1/IL1B/TNF	3
GO:0034599	cellular response to oxidative stress	4/45	290/18614	0.00520521	0.0413294	0.024196	ARG1/TNF/FOS/LRRK2	4
GO:1900744	regulation of p38MAPK cascade	2/45	45/18614	0.00529605	0.0418831	0.0245202	DUSP1/IL1B	2
GO:0010632	regulation of epithelial cell migration	4/45	295/18614	0.00552708	0.0432035	0.0252932	GLUL/TNF/ANXA3/RIN2	4
GO:0070266	necroptotic process	2/45	46/18614	0.00552831	0.0432035	0.0252932	PYGL/TNF	2
GO:2001239	regulation of extrinsic apoptotic signaling pathway in absence of ligand	2/45	46/18614	0.00552831	0.0432035	0.0252932	IL1B/TNF	2
GO:0001774	microglial cell activation	2/45	47/18614	0.00576518	0.0443561	0.025968	TNF/LRRK2	2
GO:0002701	negative regulation of production of molecular mediator of immune response	2/45	47/18614	0.00576518	0.0443561	0.025968	ARG1/TNF	2
GO:0002920	regulation of humoral immune response	2/45	47/18614	0.00576518	0.0443561	0.025968	IL1B/TNF	2
GO:0045601	regulation of endothelial cell differentiation	2/45	47/18614	0.00576518	0.0443561	0.025968	IL1B/TNF	2
GO:0002449	lymphocyte mediated immunity	4/45	300/18614	0.00586206	0.0449274	0.0263024	IL1B/ARG1/NLRP3/TNF	4
GO:0034614	cellular response to reactive oxygen species	3/45	152/18614	0.00589416	0.0449996	0.0263447	ARG1/FOS/LRRK2	3
GO:0097193	intrinsic apoptotic signaling pathway	4/45	301/18614	0.00593065	0.0451047	0.0264063	S100A8/S100A9/TNF/LRRK2	4
GO:0023061	signal release	5/45	483/18614	0.00598987	0.0451635	0.0264407	GLUL/IL1B/RPH3A/TNF/LRRK2	5
GO:0036230	granulocyte activation	2/45	48/18614	0.00600664	0.0451635	0.0264407	TNF/ANXA3	2
GO:1902003	regulation of amyloid-beta formation	2/45	48/18614	0.00600664	0.0451635	0.0264407	RTN1/TNF	2
GO:0048511	rhythmic process	4/45	303/18614	0.00606943	0.0454635	0.0266163	NAMPT/ATG7/TNF/NFKB2	4
GO:0010043	response to zinc ion	2/45	49/18614	0.00625266	0.0463117	0.0271129	S100A8/ARG1	2
GO:0032892	positive regulation of organic acid transport	2/45	49/18614	0.00625266	0.0463117	0.0271129	ACSL1/IL1B	2
GO:0061028	establishment of endothelial barrier	2/45	49/18614	0.00625266	0.0463117	0.0271129	IL1B/TNF	2
GO:0001819	positive regulation of cytokine production	5/45	489/18614	0.00630511	0.0465265	0.0272387	MNDA/IL1B/NLRP3/TNF/LRRK2	5
GO:0019221	cytokine-mediated signaling pathway	5/45	492/18614	0.00646705	0.0472854	0.0276829	IL13RA1/ACSL1/IL1B/ARG1/TNF	5
GO:0002269	leukocyte activation involved in inflammatory response	2/45	50/18614	0.00650323	0.0472854	0.0276829	TNF/LRRK2	2
GO:0018198	peptidyl-cysteine modification	2/45	50/18614	0.00650323	0.0472854	0.0276829	S100A8/S100A9	2
GO:0044088	regulation of vacuole organization	2/45	50/18614	0.00650323	0.0472854	0.0276829	C9orf72/LRRK2	2
GO:0060688	regulation of morphogenesis of a branching structure	2/45	51/18614	0.00675832	0.0475577	0.0278423	TNF/LRRK2	2
GO:1902895	positive regulation of miRNA transcription	2/45	51/18614	0.00675832	0.0475577	0.0278423	TNF/FOS	2
GO:0010951	negative regulation of endopeptidase activity	3/45	160/18614	0.00678994	0.0475577	0.0278423	FNIP1/SERPINA1/TNF	3
GO:1905039	carboxylic acid transmembrane transport	3/45	160/18614	0.00678994	0.0475577	0.0278423	ACSL1/ARG1/TNF	3
GO:1903825	organic acid transmembrane transport	3/45	161/18614	0.00690729	0.0475577	0.0278423	ACSL1/ARG1/TNF	3
GO:0006968	cellular defense response	2/45	52/18614	0.00701791	0.0475577	0.0278423	MNDA/NCF2	2
GO:0089718	amino acid import across plasma membrane	2/45	52/18614	0.00701791	0.0475577	0.0278423	ARG1/TNF	2
GO:0050796	regulation of insulin secretion	3/45	163/18614	0.00714561	0.0475577	0.0278423	GLUL/IL1B/TNF	3
GO:0001661	conditioned taste aversion	1/45	3/18614	0.00723547	0.0475577	0.0278423	FOS	1
GO:0002266	follicular dendritic cell activation	1/45	3/18614	0.00723547	0.0475577	0.0278423	NFKB2	1
GO:0002439	chronic inflammatory response to antigenic stimulus	1/45	3/18614	0.00723547	0.0475577	0.0278423	TNF	1
GO:0002874	regulation of chronic inflammatory response to antigenic stimulus	1/45	3/18614	0.00723547	0.0475577	0.0278423	TNF	1
GO:0002904	positive regulation of B cell apoptotic process	1/45	3/18614	0.00723547	0.0475577	0.0278423	FNIP1	1
GO:0010693	negative regulation of alkaline phosphatase activity	1/45	3/18614	0.00723547	0.0475577	0.0278423	TNF	1
GO:0019676	ammonia assimilation cycle	1/45	3/18614	0.00723547	0.0475577	0.0278423	GLUL	1
GO:0021605	cranial nerve maturation	1/45	3/18614	0.00723547	0.0475577	0.0278423	SLC24A4	1
GO:0070949	regulation of neutrophil mediated killing of symbiont cell	1/45	3/18614	0.00723547	0.0475577	0.0278423	ARG1	1
GO:0140214	positive regulation of long-chain fatty acid import into cell	1/45	3/18614	0.00723547	0.0475577	0.0278423	ACSL1	1
GO:1902499	positive regulation of protein autoubiquitination	1/45	3/18614	0.00723547	0.0475577	0.0278423	LRRK2	1
GO:1902822	regulation of late endosome to lysosome transport	1/45	3/18614	0.00723547	0.0475577	0.0278423	LRRK2	1
GO:1903179	regulation of dopamine biosynthetic process	1/45	3/18614	0.00723547	0.0475577	0.0278423	ALDH2	1
GO:1903335	regulation of vacuolar transport	1/45	3/18614	0.00723547	0.0475577	0.0278423	LRRK2	1
GO:1904425	negative regulation of GTP binding	1/45	3/18614	0.00723547	0.0475577	0.0278423	C9orf72	1
GO:1904999	positive regulation of leukocyte adhesion to arterial endothelial cell	1/45	3/18614	0.00723547	0.0475577	0.0278423	TNF	1
GO:1905242	response to 3,3',5-triiodo-L-thyronine	1/45	3/18614	0.00723547	0.0475577	0.0278423	TNF	1
GO:1905289	regulation of CAMKK-AMPK signaling cascade	1/45	3/18614	0.00723547	0.0475577	0.0278423	LRRK2	1
GO:1990637	response to prolactin	1/45	3/18614	0.00723547	0.0475577	0.0278423	FOS	1
GO:1990680	response to melanocyte-stimulating hormone	1/45	3/18614	0.00723547	0.0475577	0.0278423	SLC24A4	1
GO:2001272	positive regulation of cysteine-type endopeptidase activity involved in execution phase of apoptosis	1/45	3/18614	0.00723547	0.0475577	0.0278423	TNF	1
GO:0097300	programmed necrotic cell death	2/45	53/18614	0.00728197	0.0477053	0.0279288	PYGL/TNF	2
GO:0042063	gliogenesis	4/45	320/18614	0.00733762	0.0479118	0.0280496	S100A8/S100A9/IL1B/TNF	4
GO:0016236	macroautophagy	4/45	322/18614	0.00749747	0.0486615	0.0284885	C9orf72/ATG7/GABARAPL1/LRRK2	4
GO:0030856	regulation of epithelial cell differentiation	3/45	166/18614	0.00751219	0.0486615	0.0284885	IL1B/MAFF/TNF	3
GO:0014009	glial cell proliferation	2/45	54/18614	0.0075505	0.0486615	0.0284885	IL1B/TNF	2
GO:0046686	response to cadmium ion	2/45	54/18614	0.0075505	0.0486615	0.0284885	ARG1/FOS	2
