# Supplementary material for: Identification of mitophagy-related genes in patients with acute myocardial infarction
Source: Hereditas. 2025 Apr 26;162:70. doi: 10.1186/s41065-025-00424-5 (PMC12034215; doi:10.1186/s41065-025-00424-5)
Supplement: Supplementary file 8 — Supplementary Material 8 [file 41065_2025_424_MOESM8_ESM.xlsx]

## Sheet: GO_CC
ID	Description	GeneRatio	BgRatio	pvalue	p.adjust	qvalue	geneID	Count
GO:0034774	secretory granule lumen	8/45	322/19518	6.37572e-07	4.41581e-05	3.11556e-05	ATG7/SERPINA1/S100A8/PYGL/S100A9/MNDA/RNASE2/ARG1	8
GO:0060205	cytoplasmic vesicle lumen	8/45	325/19518	6.83736e-07	4.41581e-05	3.11556e-05	ATG7/SERPINA1/S100A8/PYGL/S100A9/MNDA/RNASE2/ARG1	8
GO:0031983	vesicle lumen	8/45	327/19518	7.16077e-07	4.41581e-05	3.11556e-05	ATG7/SERPINA1/S100A8/PYGL/S100A9/MNDA/RNASE2/ARG1	8
GO:0101002	ficolin-1-rich granule	6/45	185/19518	4.00575e-06	0.000185266	0.000130714	UBR4/ATG7/SERPINA1/CD93/PYGL/MNDA	6
GO:0043025	neuronal cell body	7/45	500/19518	0.000135542	0.00501504	0.00353835	C9orf72/GLUL/RTN1/ARG1/TNF/ANXA3/LRRK2	7
GO:1904813	ficolin-1-rich granule lumen	4/45	124/19518	0.000189023	0.00582822	0.00411209	ATG7/SERPINA1/PYGL/MNDA	4
GO:0042581	specific granule	4/45	160/19518	0.000498798	0.0131825	0.0093009	UBR4/CD93/ARG1/ANXA3	4
GO:0005767	secondary lysosome	2/45	18/19518	0.000776793	0.0179633	0.012674	NCF2/LRRK2	2
GO:0035578	azurophil granule lumen	3/45	91/19518	0.00120743	0.024536	0.0173113	MNDA/RNASE2/ARG1	3
GO:0005741	mitochondrial outer membrane	4/45	208/19518	0.00132627	0.024536	0.0173113	ACSL1/RAB32/ARG1/LRRK2	4
GO:0031968	organelle outer membrane	4/45	236/19518	0.00210481	0.0304664	0.0214955	ACSL1/RAB32/ARG1/LRRK2	4
GO:0019867	outer membrane	4/45	238/19518	0.00217028	0.0304664	0.0214955	ACSL1/RAB32/ARG1/LRRK2	4
GO:0005898	interleukin-13 receptor complex	1/45	1/19518	0.00230556	0.0304664	0.0214955	IL13RA1	1
GO:0099400	caveola neck	1/45	1/19518	0.00230556	0.0304664	0.0214955	LRRK2	1
GO:0005776	autophagosome	3/45	117/19518	0.0024798	0.0305842	0.0215786	C9orf72/GABARAPL1/LRRK2	3
GO:0030672	synaptic vesicle membrane	3/45	125/19518	0.00299051	0.0325438	0.0229612	RPH3A/DMXL2/LRRK2	3
GO:0099501	exocytic vesicle membrane	3/45	125/19518	0.00299051	0.0325438	0.0229612	RPH3A/DMXL2/LRRK2	3
GO:0045335	phagocytic vesicle	3/45	141/19518	0.00419516	0.0426049	0.0300598	RAB32/ANXA3/NCF2	3
GO:0032473	cytoplasmic side of mitochondrial outer membrane	1/45	2/19518	0.00460593	0.0426049	0.0300598	LRRK2	1
GO:0033257	Bcl3/NF-kappaB2 complex	1/45	2/19518	0.00460593	0.0426049	0.0300598	NFKB2	1
GO:0005766	primary lysosome	3/45	155/19518	0.0054602	0.0447087	0.0315441	MNDA/RNASE2/ARG1	3
GO:0042582	azurophil granule	3/45	155/19518	0.0054602	0.0447087	0.0315441	MNDA/RNASE2/ARG1	3
GO:0043204	perikaryon	3/45	156/19518	0.00555837	0.0447087	0.0315441	C9orf72/GLUL/LRRK2	3
