# Supplementary material for: Identification of mitophagy-related genes in patients with acute myocardial infarction
Source: Hereditas. 2025 Apr 26;162:70. doi: 10.1186/s41065-025-00424-5 (PMC12034215; doi:10.1186/s41065-025-00424-5)
Supplement: Supplementary file 9 — Supplementary Material 9 [file 41065_2025_424_MOESM9_ESM.xlsx]

## Sheet: GO_MF
ID	Description	GeneRatio	BgRatio	pvalue	p.adjust	qvalue	geneID	Count
GO:0031267	small GTPase binding	7/45	273/18369	4.15269e-06	0.00102571	0.000568263	C9orf72/RPH3A/RIN2/NCF2/DMXL2/FGD4/LRRK2	7
GO:0051020	GTPase binding	7/45	304/18369	8.39926e-06	0.00103731	0.000574686	C9orf72/RPH3A/RIN2/NCF2/DMXL2/FGD4/LRRK2	7
GO:0035662	Toll-like receptor 4 binding	2/45	4/18369	3.51004e-05	0.00288994	0.00160107	S100A8/S100A9	2
GO:0050543	icosatetraenoic acid binding	2/45	7/18369	0.000122277	0.00604051	0.00334654	S100A8/S100A9	2
GO:0050544	arachidonic acid binding	2/45	7/18369	0.000122277	0.00604051	0.00334654	S100A8/S100A9	2
GO:0050542	icosanoid binding	2/45	8/18369	0.000162782	0.00670121	0.00371258	S100A8/S100A9	2
GO:0005085	guanyl-nucleotide exchange factor activity	5/45	227/18369	0.000225239	0.00794771	0.00440317	C9orf72/FNIP1/GNA13/RIN2/FGD4	5
GO:0050786	RAGE receptor binding	2/45	10/18369	0.000260799	0.00805218	0.00446104	S100A8/S100A9	2
GO:0035325	Toll-like receptor binding	2/45	13/18369	0.000449942	0.0123484	0.00684122	S100A8/S100A9	2
GO:0036041	long-chain fatty acid binding	2/45	19/18369	0.000977228	0.0222161	0.0123081	S100A8/S100A9	2
GO:0033293	monocarboxylic acid binding	3/45	80/18369	0.000989379	0.0222161	0.0123081	S100A8/PYGL/S100A9	3
GO:0030695	GTPase regulator activity	6/45	495/18369	0.00124047	0.0232729	0.0128936	C9orf72/FNIP1/GNA13/RIN2/FGD4/LRRK2	6
GO:0060589	nucleoside-triphosphatase regulator activity	6/45	495/18369	0.00124047	0.0232729	0.0128936	C9orf72/FNIP1/GNA13/RIN2/FGD4/LRRK2	6
GO:0031406	carboxylic acid binding	4/45	200/18369	0.00143317	0.0232729	0.0128936	GLUL/S100A8/PYGL/S100A9	4
GO:0043177	organic acid binding	4/45	212/18369	0.00177424	0.0232729	0.0128936	GLUL/S100A8/PYGL/S100A9	4
GO:0004356	glutamate-ammonia ligase activity	1/45	1/18369	0.00244978	0.0232729	0.0128936	GLUL	1
GO:0004397	histidine ammonia-lyase activity	1/45	1/18369	0.00244978	0.0232729	0.0128936	HAL	1
GO:0008957	phenylacetaldehyde dehydrogenase activity	1/45	1/18369	0.00244978	0.0232729	0.0128936	ALDH2	1
GO:0016211	ammonia ligase activity	1/45	1/18369	0.00244978	0.0232729	0.0128936	GLUL	1
GO:0016663	oxidoreductase activity, acting on other nitrogenous compounds as donors, oxygen as acceptor	1/45	1/18369	0.00244978	0.0232729	0.0128936	ALDH2	1
GO:0018547	nitroglycerin reductase activity	1/45	1/18369	0.00244978	0.0232729	0.0128936	ALDH2	1
GO:0019778	Atg12 activating enzyme activity	1/45	1/18369	0.00244978	0.0232729	0.0128936	ATG7	1
GO:0019779	Atg8 activating enzyme activity	1/45	1/18369	0.00244978	0.0232729	0.0128936	ATG7	1
GO:0034211	GTP-dependent protein kinase activity	1/45	1/18369	0.00244978	0.0232729	0.0128936	LRRK2	1
GO:0036479	peroxidase inhibitor activity	1/45	1/18369	0.00244978	0.0232729	0.0128936	LRRK2	1
GO:0047280	nicotinamide phosphoribosyltransferase activity	1/45	1/18369	0.00244978	0.0232729	0.0128936	NAMPT	1
GO:0016877	ligase activity, forming carbon-sulfur bonds	2/45	41/18369	0.00452849	0.0326687	0.018099	ATG7/ACSL1	2
GO:0002020	protease binding	3/45	138/18369	0.00467509	0.0326687	0.018099	SERPINA1/CSTA/TNF	3
GO:0004053	arginase activity	1/45	2/18369	0.00489369	0.0326687	0.018099	ARG1	1
GO:0016880	acid-ammonia (or amide) ligase activity	1/45	2/18369	0.00489369	0.0326687	0.018099	GLUL	1
GO:0031752	D5 dopamine receptor binding	1/45	2/18369	0.00489369	0.0326687	0.018099	GNA13	1
GO:0036461	BLOC-2 complex binding	1/45	2/18369	0.00489369	0.0326687	0.018099	RAB32	1
GO:0047159	1-alkenylglycerophosphocholine O-acyltransferase activity	1/45	2/18369	0.00489369	0.0326687	0.018099	LPCAT2	1
GO:0050197	phytanate-CoA ligase activity	1/45	2/18369	0.00489369	0.0326687	0.018099	ACSL1	1
GO:0050200	plasmalogen synthase activity	1/45	2/18369	0.00489369	0.0326687	0.018099	LPCAT2	1
GO:0070251	pristanate-CoA ligase activity	1/45	2/18369	0.00489369	0.0326687	0.018099	ACSL1	1
GO:1904713	beta-catenin destruction complex binding	1/45	2/18369	0.00489369	0.0326687	0.018099	LRRK2	1
GO:0005504	fatty acid binding	2/45	49/18369	0.00641441	0.0393683	0.0218107	S100A8/S100A9	2
GO:0005544	calcium-dependent phospholipid binding	2/45	52/18369	0.00719901	0.0393683	0.0218107	RPH3A/ANXA3	2
GO:0002060	purine nucleobase binding	1/45	3/18369	0.00733175	0.0393683	0.0218107	PYGL	1
GO:0008184	glycogen phosphorylase activity	1/45	3/18369	0.00733175	0.0393683	0.0218107	PYGL	1
GO:0035651	AP-3 adaptor complex binding	1/45	3/18369	0.00733175	0.0393683	0.0218107	RAB32	1
GO:0047192	1-alkylglycerophosphocholine O-acetyltransferase activity	1/45	3/18369	0.00733175	0.0393683	0.0218107	LPCAT2	1
GO:0090434	oleoyl-CoA ligase activity	1/45	3/18369	0.00733175	0.0393683	0.0218107	ACSL1	1
GO:0102250	linear malto-oligosaccharide phosphorylase activity	1/45	3/18369	0.00733175	0.0393683	0.0218107	PYGL	1
GO:0102499	SHG alpha-glucan phosphorylase activity	1/45	3/18369	0.00733175	0.0393683	0.0218107	PYGL	1
GO:0016874	ligase activity	3/45	165/18369	0.00766063	0.0402591	0.0223042	ATG7/GLUL/ACSL1	3
GO:0003924	GTPase activity	4/45	327/18369	0.00827509	0.0425823	0.0235913	RAB32/GNA13/TUBB6/LRRK2	4
GO:0002054	nucleobase binding	1/45	4/18369	0.00976396	0.048234	0.0267224	PYGL	1
GO:0004522	ribonuclease A activity	1/45	4/18369	0.00976396	0.048234	0.0267224	RNASE2	1
GO:0048306	calcium-dependent protein binding	2/45	62/18369	0.0101087	0.0489578	0.0271235	SLC24A4/ANXA3	2
