# Supplementary material for: Identification of mitophagy-related genes in patients with acute myocardial infarction
Source: Hereditas. 2025 Apr 26;162:70. doi: 10.1186/s41065-025-00424-5 (PMC12034215; doi:10.1186/s41065-025-00424-5)
Supplement: Supplementary file 11 — Supplementary Material 11 [file 41065_2025_424_MOESM11_ESM.xls]

!Series_title	"Identification of Novel Serum Biomarkers for Early Decision of ST-elevation Myocardial Infarction"
!Series_geo_accession	"GSE61145"
!Series_status	"Public on May 23 2015"
!Series_submission_date	"Sep 05 2014"
!Series_last_update_date	"Oct 18 2022"
!Series_pubmed_id	"26025919"
!Series_summary	"This SuperSeries is composed of the SubSeries listed below."
!Series_overall_design	"Refer to individual Series"
!Series_type	"Expression profiling by array"
!Series_sample_id	"GSM1495313 GSM1495314 GSM1495315 GSM1495316 GSM1495317 GSM1495318 GSM1495319 GSM1495320 GSM1495321 GSM1495322 GSM1495323 GSM1495324 GSM1495325 GSM1495326 GSM1495327 GSM1495328 GSM1495329 GSM1495330 GSM1495331 GSM1495332 GSM1495333 GSM1495334 GSM1495335 GSM1495336 GSM1495337 GSM1495338 GSM1495339 GSM1495340 GSM1495341 GSM1495342 GSM1495343 GSM1495344 GSM1495345 GSM1498369 GSM1498370 GSM1498371 GSM1498372 GSM1498373 GSM1498374 GSM1498375 GSM1498376 GSM1498377 GSM1498378 GSM1498379 GSM1498380 GSM1498381 GSM1498382 GSM1498383 GSM1498384 GSM1498385 GSM1498386 GSM1498387 GSM1498388 GSM1498389 GSM1498390 GSM1498391 GSM1498392 "
!Series_contact_name	"Jung Woo,,Eun"
!Series_contact_email	"jetaimebin@catholic.ac.kr"
!Series_contact_institute	"Ajou University of Korea"
!Series_contact_address	"Department of Gastroenterology"
!Series_contact_city	"Suwon, Korea"
!Series_contact_state	"Korea"
!Series_contact_zip/postal_code	"16499"
!Series_contact_country	"South Korea"
!Series_supplementary_file	"ftp://ftp.ncbi.nlm.nih.gov/geo/series/GSE61nnn/GSE61145/suppl/GSE61145_RAW.tar"
!Series_platform_id	"GPL6106"
!Series_platform_id	"GPL6884"
!Series_platform_taxid	"9606"
!Series_sample_taxid	"9606"
!Series_relation	"SuperSeries of: GSE60993"
!Series_relation	"SuperSeries of: GSE61144"
!Series_relation	"BioProject: https://www.ncbi.nlm.nih.gov/bioproject/PRJNA260346"

!Sample_title	"recovered STEMI 1"	"recovered STEMI 2"	"recovered STEMI 3"	"recovered STEMI 4"	"recovered STEMI 5"	"recovered STEMI 6"	"recovered STEMI 7"	"STEMI 8"	"STEMI 9"	"STEMI 10"	"STEMI 11"	"STEMI 12"	"STEMI 13"	"STEMI 14"	"Normal 8"	"Normal 9"	"Normal 10"	"Normal 11"	"Normal 12"	"Normal 13"	"Normal 14"	"Normal 15"	"Normal 16"	"Normal 17"
!Sample_geo_accession	"GSM1498369"	"GSM1498370"	"GSM1498371"	"GSM1498372"	"GSM1498373"	"GSM1498374"	"GSM1498375"	"GSM1498376"	"GSM1498377"	"GSM1498378"	"GSM1498379"	"GSM1498380"	"GSM1498381"	"GSM1498382"	"GSM1498383"	"GSM1498384"	"GSM1498385"	"GSM1498386"	"GSM1498387"	"GSM1498388"	"GSM1498389"	"GSM1498390"	"GSM1498391"	"GSM1498392"
!Sample_status	"Public on May 23 2015"	"Public on May 23 2015"	"Public on May 23 2015"	"Public on May 23 2015"	"Public on May 23 2015"	"Public on May 23 2015"	"Public on May 23 2015"	"Public on May 23 2015"	"Public on May 23 2015"	"Public on May 23 2015"	"Public on May 23 2015"	"Public on May 23 2015"	"Public on May 23 2015"	"Public on May 23 2015"	"Public on May 23 2015"	"Public on May 23 2015"	"Public on May 23 2015"	"Public on May 23 2015"	"Public on May 23 2015"	"Public on May 23 2015"	"Public on May 23 2015"	"Public on May 23 2015"	"Public on May 23 2015"	"Public on May 23 2015"
!Sample_submission_date	"Sep 05 2014"	"Sep 05 2014"	"Sep 05 2014"	"Sep 05 2014"	"Sep 05 2014"	"Sep 05 2014"	"Sep 05 2014"	"Sep 05 2014"	"Sep 05 2014"	"Sep 05 2014"	"Sep 05 2014"	"Sep 05 2014"	"Sep 05 2014"	"Sep 05 2014"	"Sep 05 2014"	"Sep 05 2014"	"Sep 05 2014"	"Sep 05 2014"	"Sep 05 2014"	"Sep 05 2014"	"Sep 05 2014"	"Sep 05 2014"	"Sep 05 2014"	"Sep 05 2014"
!Sample_last_update_date	"Oct 18 2022"	"Oct 18 2022"	"Oct 18 2022"	"Oct 18 2022"	"Oct 18 2022"	"Oct 18 2022"	"Oct 18 2022"	"Oct 18 2022"	"Oct 18 2022"	"Oct 18 2022"	"Oct 18 2022"	"Oct 18 2022"	"Oct 18 2022"	"Oct 18 2022"	"Oct 18 2022"	"Oct 18 2022"	"Oct 18 2022"	"Oct 18 2022"	"Oct 18 2022"	"Oct 18 2022"	"Oct 18 2022"	"Oct 18 2022"	"Oct 18 2022"	"Oct 18 2022"
!Sample_type	"RNA"	"RNA"	"RNA"	"RNA"	"RNA"	"RNA"	"RNA"	"RNA"	"RNA"	"RNA"	"RNA"	"RNA"	"RNA"	"RNA"	"RNA"	"RNA"	"RNA"	"RNA"	"RNA"	"RNA"	"RNA"	"RNA"	"RNA"	"RNA"
!Sample_channel_count	"1"	"1"	"1"	"1"	"1"	"1"	"1"	"1"	"1"	"1"	"1"	"1"	"1"	"1"	"1"	"1"	"1"	"1"	"1"	"1"	"1"	"1"	"1"	"1"
!Sample_source_name_ch1	"ACS_STEMI_PCI_blood"	"ACS_STEMI_PCI_blood"	"ACS_STEMI_PCI_blood"	"ACS_STEMI_PCI_blood"	"ACS_STEMI_PCI_blood"	"ACS_STEMI_PCI_blood"	"ACS_STEMI_PCI_blood"	"ACS_STEMI_blood"	"ACS_STEMI_blood"	"ACS_STEMI_blood"	"ACS_STEMI_blood"	"ACS_STEMI_blood"	"ACS_STEMI_blood"	"ACS_STEMI_blood"	"normal control_blood"	"normal control_blood"	"normal control_blood"	"normal control_blood"	"normal control_blood"	"normal control_blood"	"normal control_blood"	"normal control_blood"	"normal control_blood"	"normal control_blood"
!Sample_organism_ch1	"Homo sapiens"	"Homo sapiens"	"Homo sapiens"	"Homo sapiens"	"Homo sapiens"	"Homo sapiens"	"Homo sapiens"	"Homo sapiens"	"Homo sapiens"	"Homo sapiens"	"Homo sapiens"	"Homo sapiens"	"Homo sapiens"	"Homo sapiens"	"Homo sapiens"	"Homo sapiens"	"Homo sapiens"	"Homo sapiens"	"Homo sapiens"	"Homo sapiens"	"Homo sapiens"	"Homo sapiens"	"Homo sapiens"	"Homo sapiens"
!Sample_characteristics_ch1	"subject id: patient 1"	"subject id: patient 2"	"subject id: patient 3"	"subject id: patient 4"	"subject id: patient 5"	"subject id: patient 6"	"subject id: patient 7"	"subject id: patient 1"	"subject id: patient 2"	"subject id: patient 3"	"subject id: patient 4"	"subject id: patient 5"	"subject id: patient 6"	"subject id: patient 7"	"subject id: non-disease control 1"	"subject id: non-disease control 2"	"subject id: non-disease control 3"	"subject id: non-disease control 4"	"subject id: non-disease control 5"	"subject id: non-disease control 6"	"subject id: non-disease control 7"	"subject id: non-disease control 8"	"subject id: non-disease control 9"	"subject id: non-disease control 10"
!Sample_characteristics_ch1	"subject status: acute coronary syndrome (ACS) patient"	"subject status: acute coronary syndrome (ACS) patient"	"subject status: acute coronary syndrome (ACS) patient"	"subject status: acute coronary syndrome (ACS) patient"	"subject status: acute coronary syndrome (ACS) patient"	"subject status: acute coronary syndrome (ACS) patient"	"subject status: acute coronary syndrome (ACS) patient"	"subject status: acute coronary syndrome (ACS) patient"	"subject status: acute coronary syndrome (ACS) patient"	"subject status: acute coronary syndrome (ACS) patient"	"subject status: acute coronary syndrome (ACS) patient"	"subject status: acute coronary syndrome (ACS) patient"	"subject status: acute coronary syndrome (ACS) patient"	"subject status: acute coronary syndrome (ACS) patient"	"subject status: healthy, normal"	"subject status: healthy, normal"	"subject status: healthy, normal"	"subject status: healthy, normal"	"subject status: healthy, normal"	"subject status: healthy, normal"	"subject status: healthy, normal"	"subject status: healthy, normal"	"subject status: healthy, normal"	"subject status: healthy, normal"
!Sample_characteristics_ch1	"subject group: patients with STEMI 7days after PCI"	"subject group: patients with STEMI 7days after PCI"	"subject group: patients with STEMI 7days after PCI"	"subject group: patients with STEMI 7days after PCI"	"subject group: patients with STEMI 7days after PCI"	"subject group: patients with STEMI 7days after PCI"	"subject group: patients with STEMI 7days after PCI"	"subject group: patients with STEMI (before PCI)"	"subject group: patients with STEMI (before PCI)"	"subject group: patients with STEMI (before PCI)"	"subject group: patients with STEMI (before PCI)"	"subject group: patients with STEMI (before PCI)"	"subject group: patients with STEMI (before PCI)"	"subject group: patients with STEMI (before PCI)"	"subject group: Non-disease control"	"subject group: Non-disease control"	"subject group: Non-disease control"	"subject group: Non-disease control"	"subject group: Non-disease control"	"subject group: Non-disease control"	"subject group: Non-disease control"	"subject group: Non-disease control"	"subject group: Non-disease control"	"subject group: Non-disease control"
!Sample_characteristics_ch1	"tissue: peripheral blood"	"tissue: peripheral blood"	"tissue: peripheral blood"	"tissue: peripheral blood"	"tissue: peripheral blood"	"tissue: peripheral blood"	"tissue: peripheral blood"	"tissue: peripheral blood"	"tissue: peripheral blood"	"tissue: peripheral blood"	"tissue: peripheral blood"	"tissue: peripheral blood"	"tissue: peripheral blood"	"tissue: peripheral blood"	"tissue: peripheral blood"	"tissue: peripheral blood"	"tissue: peripheral blood"	"tissue: peripheral blood"	"tissue: peripheral blood"	"tissue: peripheral blood"	"tissue: peripheral blood"	"tissue: peripheral blood"	"tissue: peripheral blood"	"tissue: peripheral blood"
!Sample_treatment_protocol_ch1	"Blood samples were obtained from the arterial sheath before angiography and collected in PAXgene Blood RNA tube (Qiagen, Valencia, CA) for RNA isolation"	"Blood samples were obtained from the arterial sheath before angiography and collected in PAXgene Blood RNA tube (Qiagen, Valencia, CA) for RNA isolation"	"Blood samples were obtained from the arterial sheath before angiography and collected in PAXgene Blood RNA tube (Qiagen, Valencia, CA) for RNA isolation"	"Blood samples were obtained from the arterial sheath before angiography and collected in PAXgene Blood RNA tube (Qiagen, Valencia, CA) for RNA isolation"	"Blood samples were obtained from the arterial sheath before angiography and collected in PAXgene Blood RNA tube (Qiagen, Valencia, CA) for RNA isolation"	"Blood samples were obtained from the arterial sheath before angiography and collected in PAXgene Blood RNA tube (Qiagen, Valencia, CA) for RNA isolation"	"Blood samples were obtained from the arterial sheath before angiography and collected in PAXgene Blood RNA tube (Qiagen, Valencia, CA) for RNA isolation"	"Blood samples were obtained from the arterial sheath before angiography and collected in PAXgene Blood RNA tube (Qiagen, Valencia, CA) for RNA isolation"	"Blood samples were obtained from the arterial sheath before angiography and collected in PAXgene Blood RNA tube (Qiagen, Valencia, CA) for RNA isolation"	"Blood samples were obtained from the arterial sheath before angiography and collected in PAXgene Blood RNA tube (Qiagen, Valencia, CA) for RNA isolation"	"Blood samples were obtained from the arterial sheath before angiography and collected in PAXgene Blood RNA tube (Qiagen, Valencia, CA) for RNA isolation"	"Blood samples were obtained from the arterial sheath before angiography and collected in PAXgene Blood RNA tube (Qiagen, Valencia, CA) for RNA isolation"	"Blood samples were obtained from the arterial sheath before angiography and collected in PAXgene Blood RNA tube (Qiagen, Valencia, CA) for RNA isolation"	"Blood samples were obtained from the arterial sheath before angiography and collected in PAXgene Blood RNA tube (Qiagen, Valencia, CA) for RNA isolation"	"Blood samples were obtained from the arterial sheath before angiography and collected in PAXgene Blood RNA tube (Qiagen, Valencia, CA) for RNA isolation"	"Blood samples were obtained from the arterial sheath before angiography and collected in PAXgene Blood RNA tube (Qiagen, Valencia, CA) for RNA isolation"	"Blood samples were obtained from the arterial sheath before angiography and collected in PAXgene Blood RNA tube (Qiagen, Valencia, CA) for RNA isolation"	"Blood samples were obtained from the arterial sheath before angiography and collected in PAXgene Blood RNA tube (Qiagen, Valencia, CA) for RNA isolation"	"Blood samples were obtained from the arterial sheath before angiography and collected in PAXgene Blood RNA tube (Qiagen, Valencia, CA) for RNA isolation"	"Blood samples were obtained from the arterial sheath before angiography and collected in PAXgene Blood RNA tube (Qiagen, Valencia, CA) for RNA isolation"	"Blood samples were obtained from the arterial sheath before angiography and collected in PAXgene Blood RNA tube (Qiagen, Valencia, CA) for RNA isolation"	"Blood samples were obtained from the arterial sheath before angiography and collected in PAXgene Blood RNA tube (Qiagen, Valencia, CA) for RNA isolation"	"Blood samples were obtained from the arterial sheath before angiography and collected in PAXgene Blood RNA tube (Qiagen, Valencia, CA) for RNA isolation"	"Blood samples were obtained from the arterial sheath before angiography and collected in PAXgene Blood RNA tube (Qiagen, Valencia, CA) for RNA isolation"
!Sample_growth_protocol_ch1	"Patients with ACS who underwent primary percutaneous coronary intervention (PCI) at the Seoul St. Mary’s Hospital in South Korea within 4 hours after the onset of chest pain were enrolled in an institutional review board–approved protocol."	"Patients with ACS who underwent primary percutaneous coronary intervention (PCI) at the Seoul St. Mary’s Hospital in South Korea within 4 hours after the onset of chest pain were enrolled in an institutional review board–approved protocol."	"Patients with ACS who underwent primary percutaneous coronary intervention (PCI) at the Seoul St. Mary’s Hospital in South Korea within 4 hours after the onset of chest pain were enrolled in an institutional review board–approved protocol."	"Patients with ACS who underwent primary percutaneous coronary intervention (PCI) at the Seoul St. Mary’s Hospital in South Korea within 4 hours after the onset of chest pain were enrolled in an institutional review board–approved protocol."	"Patients with ACS who underwent primary percutaneous coronary intervention (PCI) at the Seoul St. Mary’s Hospital in South Korea within 4 hours after the onset of chest pain were enrolled in an institutional review board–approved protocol."	"Patients with ACS who underwent primary percutaneous coronary intervention (PCI) at the Seoul St. Mary’s Hospital in South Korea within 4 hours after the onset of chest pain were enrolled in an institutional review board–approved protocol."	"Patients with ACS who underwent primary percutaneous coronary intervention (PCI) at the Seoul St. Mary’s Hospital in South Korea within 4 hours after the onset of chest pain were enrolled in an institutional review board–approved protocol."	"Patients with ACS who underwent primary percutaneous coronary intervention (PCI) at the Seoul St. Mary’s Hospital in South Korea within 4 hours after the onset of chest pain were enrolled in an institutional review board–approved protocol."	"Patients with ACS who underwent primary percutaneous coronary intervention (PCI) at the Seoul St. Mary’s Hospital in South Korea within 4 hours after the onset of chest pain were enrolled in an institutional review board–approved protocol."	"Patients with ACS who underwent primary percutaneous coronary intervention (PCI) at the Seoul St. Mary’s Hospital in South Korea within 4 hours after the onset of chest pain were enrolled in an institutional review board–approved protocol."	"Patients with ACS who underwent primary percutaneous coronary intervention (PCI) at the Seoul St. Mary’s Hospital in South Korea within 4 hours after the onset of chest pain were enrolled in an institutional review board–approved protocol."	"Patients with ACS who underwent primary percutaneous coronary intervention (PCI) at the Seoul St. Mary’s Hospital in South Korea within 4 hours after the onset of chest pain were enrolled in an institutional review board–approved protocol."	"Patients with ACS who underwent primary percutaneous coronary intervention (PCI) at the Seoul St. Mary’s Hospital in South Korea within 4 hours after the onset of chest pain were enrolled in an institutional review board–approved protocol."	"Patients with ACS who underwent primary percutaneous coronary intervention (PCI) at the Seoul St. Mary’s Hospital in South Korea within 4 hours after the onset of chest pain were enrolled in an institutional review board–approved protocol."	"Patients with ACS who underwent primary percutaneous coronary intervention (PCI) at the Seoul St. Mary’s Hospital in South Korea within 4 hours after the onset of chest pain were enrolled in an institutional review board–approved protocol."	"Patients with ACS who underwent primary percutaneous coronary intervention (PCI) at the Seoul St. Mary’s Hospital in South Korea within 4 hours after the onset of chest pain were enrolled in an institutional review board–approved protocol."	"Patients with ACS who underwent primary percutaneous coronary intervention (PCI) at the Seoul St. Mary’s Hospital in South Korea within 4 hours after the onset of chest pain were enrolled in an institutional review board–approved protocol."	"Patients with ACS who underwent primary percutaneous coronary intervention (PCI) at the Seoul St. Mary’s Hospital in South Korea within 4 hours after the onset of chest pain were enrolled in an institutional review board–approved protocol."	"Patients with ACS who underwent primary percutaneous coronary intervention (PCI) at the Seoul St. Mary’s Hospital in South Korea within 4 hours after the onset of chest pain were enrolled in an institutional review board–approved protocol."	"Patients with ACS who underwent primary percutaneous coronary intervention (PCI) at the Seoul St. Mary’s Hospital in South Korea within 4 hours after the onset of chest pain were enrolled in an institutional review board–approved protocol."	"Patients with ACS who underwent primary percutaneous coronary intervention (PCI) at the Seoul St. Mary’s Hospital in South Korea within 4 hours after the onset of chest pain were enrolled in an institutional review board–approved protocol."	"Patients with ACS who underwent primary percutaneous coronary intervention (PCI) at the Seoul St. Mary’s Hospital in South Korea within 4 hours after the onset of chest pain were enrolled in an institutional review board–approved protocol."	"Patients with ACS who underwent primary percutaneous coronary intervention (PCI) at the Seoul St. Mary’s Hospital in South Korea within 4 hours after the onset of chest pain were enrolled in an institutional review board–approved protocol."	"Patients with ACS who underwent primary percutaneous coronary intervention (PCI) at the Seoul St. Mary’s Hospital in South Korea within 4 hours after the onset of chest pain were enrolled in an institutional review board–approved protocol."
!Sample_molecule_ch1	"total RNA"	"total RNA"	"total RNA"	"total RNA"	"total RNA"	"total RNA"	"total RNA"	"total RNA"	"total RNA"	"total RNA"	"total RNA"	"total RNA"	"total RNA"	"total RNA"	"total RNA"	"total RNA"	"total RNA"	"total RNA"	"total RNA"	"total RNA"	"total RNA"	"total RNA"	"total RNA"	"total RNA"
!Sample_extract_protocol_ch1	"Total RNA from blood was extracted using the PAXgene blood RNA kit (Qiagen) and purified with RNeasy kit (Qiagen) according to the manufacturer’s instruction."	"Total RNA from blood was extracted using the PAXgene blood RNA kit (Qiagen) and purified with RNeasy kit (Qiagen) according to the manufacturer’s instruction."	"Total RNA from blood was extracted using the PAXgene blood RNA kit (Qiagen) and purified with RNeasy kit (Qiagen) according to the manufacturer’s instruction."	"Total RNA from blood was extracted using the PAXgene blood RNA kit (Qiagen) and purified with RNeasy kit (Qiagen) according to the manufacturer’s instruction."	"Total RNA from blood was extracted using the PAXgene blood RNA kit (Qiagen) and purified with RNeasy kit (Qiagen) according to the manufacturer’s instruction."	"Total RNA from blood was extracted using the PAXgene blood RNA kit (Qiagen) and purified with RNeasy kit (Qiagen) according to the manufacturer’s instruction."	"Total RNA from blood was extracted using the PAXgene blood RNA kit (Qiagen) and purified with RNeasy kit (Qiagen) according to the manufacturer’s instruction."	"Total RNA from blood was extracted using the PAXgene blood RNA kit (Qiagen) and purified with RNeasy kit (Qiagen) according to the manufacturer’s instruction."	"Total RNA from blood was extracted using the PAXgene blood RNA kit (Qiagen) and purified with RNeasy kit (Qiagen) according to the manufacturer’s instruction."	"Total RNA from blood was extracted using the PAXgene blood RNA kit (Qiagen) and purified with RNeasy kit (Qiagen) according to the manufacturer’s instruction."	"Total RNA from blood was extracted using the PAXgene blood RNA kit (Qiagen) and purified with RNeasy kit (Qiagen) according to the manufacturer’s instruction."	"Total RNA from blood was extracted using the PAXgene blood RNA kit (Qiagen) and purified with RNeasy kit (Qiagen) according to the manufacturer’s instruction."	"Total RNA from blood was extracted using the PAXgene blood RNA kit (Qiagen) and purified with RNeasy kit (Qiagen) according to the manufacturer’s instruction."	"Total RNA from blood was extracted using the PAXgene blood RNA kit (Qiagen) and purified with RNeasy kit (Qiagen) according to the manufacturer’s instruction."	"Total RNA from blood was extracted using the PAXgene blood RNA kit (Qiagen) and purified with RNeasy kit (Qiagen) according to the manufacturer’s instruction."	"Total RNA from blood was extracted using the PAXgene blood RNA kit (Qiagen) and purified with RNeasy kit (Qiagen) according to the manufacturer’s instruction."	"Total RNA from blood was extracted using the PAXgene blood RNA kit (Qiagen) and purified with RNeasy kit (Qiagen) according to the manufacturer’s instruction."	"Total RNA from blood was extracted using the PAXgene blood RNA kit (Qiagen) and purified with RNeasy kit (Qiagen) according to the manufacturer’s instruction."	"Total RNA from blood was extracted using the PAXgene blood RNA kit (Qiagen) and purified with RNeasy kit (Qiagen) according to the manufacturer’s instruction."	"Total RNA from blood was extracted using the PAXgene blood RNA kit (Qiagen) and purified with RNeasy kit (Qiagen) according to the manufacturer’s instruction."	"Total RNA from blood was extracted using the PAXgene blood RNA kit (Qiagen) and purified with RNeasy kit (Qiagen) according to the manufacturer’s instruction."	"Total RNA from blood was extracted using the PAXgene blood RNA kit (Qiagen) and purified with RNeasy kit (Qiagen) according to the manufacturer’s instruction."	"Total RNA from blood was extracted using the PAXgene blood RNA kit (Qiagen) and purified with RNeasy kit (Qiagen) according to the manufacturer’s instruction."	"Total RNA from blood was extracted using the PAXgene blood RNA kit (Qiagen) and purified with RNeasy kit (Qiagen) according to the manufacturer’s instruction."
!Sample_label_ch1	"biotin"	"biotin"	"biotin"	"biotin"	"biotin"	"biotin"	"biotin"	"biotin"	"biotin"	"biotin"	"biotin"	"biotin"	"biotin"	"biotin"	"biotin"	"biotin"	"biotin"	"biotin"	"biotin"	"biotin"	"biotin"	"biotin"	"biotin"	"biotin"
!Sample_label_protocol_ch1	"Biotinylated cRNA were prepared with the Ambion MessageAmp kit for Illumina arrays"	"Biotinylated cRNA were prepared with the Ambion MessageAmp kit for Illumina arrays"	"Biotinylated cRNA were prepared with the Ambion MessageAmp kit for Illumina arrays"	"Biotinylated cRNA were prepared with the Ambion MessageAmp kit for Illumina arrays"	"Biotinylated cRNA were prepared with the Ambion MessageAmp kit for Illumina arrays"	"Biotinylated cRNA were prepared with the Ambion MessageAmp kit for Illumina arrays"	"Biotinylated cRNA were prepared with the Ambion MessageAmp kit for Illumina arrays"	"Biotinylated cRNA were prepared with the Ambion MessageAmp kit for Illumina arrays"	"Biotinylated cRNA were prepared with the Ambion MessageAmp kit for Illumina arrays"	"Biotinylated cRNA were prepared with the Ambion MessageAmp kit for Illumina arrays"	"Biotinylated cRNA were prepared with the Ambion MessageAmp kit for Illumina arrays"	"Biotinylated cRNA were prepared with the Ambion MessageAmp kit for Illumina arrays"	"Biotinylated cRNA were prepared with the Ambion MessageAmp kit for Illumina arrays"	"Biotinylated cRNA were prepared with the Ambion MessageAmp kit for Illumina arrays"	"Biotinylated cRNA were prepared with the Ambion MessageAmp kit for Illumina arrays"	"Biotinylated cRNA were prepared with the Ambion MessageAmp kit for Illumina arrays"	"Biotinylated cRNA were prepared with the Ambion MessageAmp kit for Illumina arrays"	"Biotinylated cRNA were prepared with the Ambion MessageAmp kit for Illumina arrays"	"Biotinylated cRNA were prepared with the Ambion MessageAmp kit for Illumina arrays"	"Biotinylated cRNA were prepared with the Ambion MessageAmp kit for Illumina arrays"	"Biotinylated cRNA were prepared with the Ambion MessageAmp kit for Illumina arrays"	"Biotinylated cRNA were prepared with the Ambion MessageAmp kit for Illumina arrays"	"Biotinylated cRNA were prepared with the Ambion MessageAmp kit for Illumina arrays"	"Biotinylated cRNA were prepared with the Ambion MessageAmp kit for Illumina arrays"
!Sample_taxid_ch1	"9606"	"9606"	"9606"	"9606"	"9606"	"9606"	"9606"	"9606"	"9606"	"9606"	"9606"	"9606"	"9606"	"9606"	"9606"	"9606"	"9606"	"9606"	"9606"	"9606"	"9606"	"9606"	"9606"	"9606"
!Sample_hyb_protocol	"Standard Illumina hybridization protocol"	"Standard Illumina hybridization protocol"	"Standard Illumina hybridization protocol"	"Standard Illumina hybridization protocol"	"Standard Illumina hybridization protocol"	"Standard Illumina hybridization protocol"	"Standard Illumina hybridization protocol"	"Standard Illumina hybridization protocol"	"Standard Illumina hybridization protocol"	"Standard Illumina hybridization protocol"	"Standard Illumina hybridization protocol"	"Standard Illumina hybridization protocol"	"Standard Illumina hybridization protocol"	"Standard Illumina hybridization protocol"	"Standard Illumina hybridization protocol"	"Standard Illumina hybridization protocol"	"Standard Illumina hybridization protocol"	"Standard Illumina hybridization protocol"	"Standard Illumina hybridization protocol"	"Standard Illumina hybridization protocol"	"Standard Illumina hybridization protocol"	"Standard Illumina hybridization protocol"	"Standard Illumina hybridization protocol"	"Standard Illumina hybridization protocol"
!Sample_scan_protocol	"Standard Illumina scanning protocol"	"Standard Illumina scanning protocol"	"Standard Illumina scanning protocol"	"Standard Illumina scanning protocol"	"Standard Illumina scanning protocol"	"Standard Illumina scanning protocol"	"Standard Illumina scanning protocol"	"Standard Illumina scanning protocol"	"Standard Illumina scanning protocol"	"Standard Illumina scanning protocol"	"Standard Illumina scanning protocol"	"Standard Illumina scanning protocol"	"Standard Illumina scanning protocol"	"Standard Illumina scanning protocol"	"Standard Illumina scanning protocol"	"Standard Illumina scanning protocol"	"Standard Illumina scanning protocol"	"Standard Illumina scanning protocol"	"Standard Illumina scanning protocol"	"Standard Illumina scanning protocol"	"Standard Illumina scanning protocol"	"Standard Illumina scanning protocol"	"Standard Illumina scanning protocol"	"Standard Illumina scanning protocol"
!Sample_description	"Same STEMI patients 1 after PIC"	"Same STEMI patients 2 after PIC"	"Same STEMI patients 3 after PIC"	"Same STEMI patients 4 after PIC"	"Same STEMI patients 5 after PIC"	"Same STEMI patients 6 after PIC"	"Same STEMI patients 7 after PIC"	"STEMI patients 1"	"STEMI patients 2"	"STEMI patients 3"	"STEMI patients 4"	"STEMI patients 5"	"STEMI patients 6"	"STEMI patients 7"	"Non-disease control 1"	"Non-disease control 2"	"Non-disease control 3"	"Non-disease control 4"	"Non-disease control 5"	"Non-disease control 6"	"Non-disease control 7"	"Non-disease control 8"	"Non-disease control 9"	"Non-disease control 10"
!Sample_description	"r_STEMI-1"	"r_STEMI-2"	"r_STEMI-3"	"r_STEMI-4"	"r_STEMI-5"	"r_STEMI-6"	"r_STEMI-7"	"STEMI_8"	"STEMI_9"	"STEMI_10"	"STEMI_11"	"STEMI_12"	"STEMI_13"	"STEMI_14"	"Normal_8"	"Normal_9"	"Normal_10"	"Normal_11"	"Normal_12"	"Normal_13"	"Normal_14"	"Normal_15"	"Normal_16"	"Normal_17"
!Sample_data_processing	"The data were normalized using quantile normalization with GenPlex 3.0"	"The data were normalized using quantile normalization with GenPlex 3.0"	"The data were normalized using quantile normalization with GenPlex 3.0"	"The data were normalized using quantile normalization with GenPlex 3.0"	"The data were normalized using quantile normalization with GenPlex 3.0"	"The data were normalized using quantile normalization with GenPlex 3.0"	"The data were normalized using quantile normalization with GenPlex 3.0"	"The data were normalized using quantile normalization with GenPlex 3.0"	"The data were normalized using quantile normalization with GenPlex 3.0"	"The data were normalized using quantile normalization with GenPlex 3.0"	"The data were normalized using quantile normalization with GenPlex 3.0"	"The data were normalized using quantile normalization with GenPlex 3.0"	"The data were normalized using quantile normalization with GenPlex 3.0"	"The data were normalized using quantile normalization with GenPlex 3.0"	"The data were normalized using quantile normalization with GenPlex 3.0"	"The data were normalized using quantile normalization with GenPlex 3.0"	"The data were normalized using quantile normalization with GenPlex 3.0"	"The data were normalized using quantile normalization with GenPlex 3.0"	"The data were normalized using quantile normalization with GenPlex 3.0"	"The data were normalized using quantile normalization with GenPlex 3.0"	"The data were normalized using quantile normalization with GenPlex 3.0"	"The data were normalized using quantile normalization with GenPlex 3.0"	"The data were normalized using quantile normalization with GenPlex 3.0"	"The data were normalized using quantile normalization with GenPlex 3.0"
!Sample_data_processing	"The value was log2 transformed and remove the genes with detection p value >0.1 at all arrays after quantile normalization"	"The value was log2 transformed and remove the genes with detection p value >0.1 at all arrays after quantile normalization"	"The value was log2 transformed and remove the genes with detection p value >0.1 at all arrays after quantile normalization"	"The value was log2 transformed and remove the genes with detection p value >0.1 at all arrays after quantile normalization"	"The value was log2 transformed and remove the genes with detection p value >0.1 at all arrays after quantile normalization"	"The value was log2 transformed and remove the genes with detection p value >0.1 at all arrays after quantile normalization"	"The value was log2 transformed and remove the genes with detection p value >0.1 at all arrays after quantile normalization"	"The value was log2 transformed and remove the genes with detection p value >0.1 at all arrays after quantile normalization"	"The value was log2 transformed and remove the genes with detection p value >0.1 at all arrays after quantile normalization"	"The value was log2 transformed and remove the genes with detection p value >0.1 at all arrays after quantile normalization"	"The value was log2 transformed and remove the genes with detection p value >0.1 at all arrays after quantile normalization"	"The value was log2 transformed and remove the genes with detection p value >0.1 at all arrays after quantile normalization"	"The value was log2 transformed and remove the genes with detection p value >0.1 at all arrays after quantile normalization"	"The value was log2 transformed and remove the genes with detection p value >0.1 at all arrays after quantile normalization"	"The value was log2 transformed and remove the genes with detection p value >0.1 at all arrays after quantile normalization"	"The value was log2 transformed and remove the genes with detection p value >0.1 at all arrays after quantile normalization"	"The value was log2 transformed and remove the genes with detection p value >0.1 at all arrays after quantile normalization"	"The value was log2 transformed and remove the genes with detection p value >0.1 at all arrays after quantile normalization"	"The value was log2 transformed and remove the genes with detection p value >0.1 at all arrays after quantile normalization"	"The value was log2 transformed and remove the genes with detection p value >0.1 at all arrays after quantile normalization"	"The value was log2 transformed and remove the genes with detection p value >0.1 at all arrays after quantile normalization"	"The value was log2 transformed and remove the genes with detection p value >0.1 at all arrays after quantile normalization"	"The value was log2 transformed and remove the genes with detection p value >0.1 at all arrays after quantile normalization"	"The value was log2 transformed and remove the genes with detection p value >0.1 at all arrays after quantile normalization"
!Sample_platform_id	"GPL6106"	"GPL6106"	"GPL6106"	"GPL6106"	"GPL6106"	"GPL6106"	"GPL6106"	"GPL6106"	"GPL6106"	"GPL6106"	"GPL6106"	"GPL6106"	"GPL6106"	"GPL6106"	"GPL6106"	"GPL6106"	"GPL6106"	"GPL6106"	"GPL6106"	"GPL6106"	"GPL6106"	"GPL6106"	"GPL6106"	"GPL6106"
!Sample_contact_name	"Jung Woo,,Eun"	"Jung Woo,,Eun"	"Jung Woo,,Eun"	"Jung Woo,,Eun"	"Jung Woo,,Eun"	"Jung Woo,,Eun"	"Jung Woo,,Eun"	"Jung Woo,,Eun"	"Jung Woo,,Eun"	"Jung Woo,,Eun"	"Jung Woo,,Eun"	"Jung Woo,,Eun"	"Jung Woo,,Eun"	"Jung Woo,,Eun"	"Jung Woo,,Eun"	"Jung Woo,,Eun"	"Jung Woo,,Eun"	"Jung Woo,,Eun"	"Jung Woo,,Eun"	"Jung Woo,,Eun"	"Jung Woo,,Eun"	"Jung Woo,,Eun"	"Jung Woo,,Eun"	"Jung Woo,,Eun"
!Sample_contact_email	"jetaimebin@catholic.ac.kr"	"jetaimebin@catholic.ac.kr"	"jetaimebin@catholic.ac.kr"	"jetaimebin@catholic.ac.kr"	"jetaimebin@catholic.ac.kr"	"jetaimebin@catholic.ac.kr"	"jetaimebin@catholic.ac.kr"	"jetaimebin@catholic.ac.kr"	"jetaimebin@catholic.ac.kr"	"jetaimebin@catholic.ac.kr"	"jetaimebin@catholic.ac.kr"	"jetaimebin@catholic.ac.kr"	"jetaimebin@catholic.ac.kr"	"jetaimebin@catholic.ac.kr"	"jetaimebin@catholic.ac.kr"	"jetaimebin@catholic.ac.kr"	"jetaimebin@catholic.ac.kr"	"jetaimebin@catholic.ac.kr"	"jetaimebin@catholic.ac.kr"	"jetaimebin@catholic.ac.kr"	"jetaimebin@catholic.ac.kr"	"jetaimebin@catholic.ac.kr"	"jetaimebin@catholic.ac.kr"	"jetaimebin@catholic.ac.kr"
!Sample_contact_institute	"Ajou University of Korea"	"Ajou University of Korea"	"Ajou University of Korea"	"Ajou University of Korea"	"Ajou University of Korea"	"Ajou University of Korea"	"Ajou University of Korea"	"Ajou University of Korea"	"Ajou University of Korea"	"Ajou University of Korea"	"Ajou University of Korea"	"Ajou University of Korea"	"Ajou University of Korea"	"Ajou University of Korea"	"Ajou University of Korea"	"Ajou University of Korea"	"Ajou University of Korea"	"Ajou University of Korea"	"Ajou University of Korea"	"Ajou University of Korea"	"Ajou University of Korea"	"Ajou University of Korea"	"Ajou University of Korea"	"Ajou University of Korea"
!Sample_contact_address	"Department of Gastroenterology"	"Department of Gastroenterology"	"Department of Gastroenterology"	"Department of Gastroenterology"	"Department of Gastroenterology"	"Department of Gastroenterology"	"Department of Gastroenterology"	"Department of Gastroenterology"	"Department of Gastroenterology"	"Department of Gastroenterology"	"Department of Gastroenterology"	"Department of Gastroenterology"	"Department of Gastroenterology"	"Department of Gastroenterology"	"Department of Gastroenterology"	"Department of Gastroenterology"	"Department of Gastroenterology"	"Department of Gastroenterology"	"Department of Gastroenterology"	"Department of Gastroenterology"	"Department of Gastroenterology"	"Department of Gastroenterology"	"Department of Gastroenterology"	"Department of Gastroenterology"
!Sample_contact_city	"Suwon, Korea"	"Suwon, Korea"	"Suwon, Korea"	"Suwon, Korea"	"Suwon, Korea"	"Suwon, Korea"	"Suwon, Korea"	"Suwon, Korea"	"Suwon, Korea"	"Suwon, Korea"	"Suwon, Korea"	"Suwon, Korea"	"Suwon, Korea"	"Suwon, Korea"	"Suwon, Korea"	"Suwon, Korea"	"Suwon, Korea"	"Suwon, Korea"	"Suwon, Korea"	"Suwon, Korea"	"Suwon, Korea"	"Suwon, Korea"	"Suwon, Korea"	"Suwon, Korea"
!Sample_contact_state	"Korea"	"Korea"	"Korea"	"Korea"	"Korea"	"Korea"	"Korea"	"Korea"	"Korea"	"Korea"	"Korea"	"Korea"	"Korea"	"Korea"	"Korea"	"Korea"	"Korea"	"Korea"	"Korea"	"Korea"	"Korea"	"Korea"	"Korea"	"Korea"
!Sample_contact_zip/postal_code	"16499"	"16499"	"16499"	"16499"	"16499"	"16499"	"16499"	"16499"	"16499"	"16499"	"16499"	"16499"	"16499"	"16499"	"16499"	"16499"	"16499"	"16499"	"16499"	"16499"	"16499"	"16499"	"16499"	"16499"
!Sample_contact_country	"South Korea"	"South Korea"	"South Korea"	"South Korea"	"South Korea"	"South Korea"	"South Korea"	"South Korea"	"South Korea"	"South Korea"	"South Korea"	"South Korea"	"South Korea"	"South Korea"	"South Korea"	"South Korea"	"South Korea"	"South Korea"	"South Korea"	"South Korea"	"South Korea"	"South Korea"	"South Korea"	"South Korea"
!Sample_supplementary_file	"NONE"	"NONE"	"NONE"	"NONE"	"NONE"	"NONE"	"NONE"	"NONE"	"NONE"	"NONE"	"NONE"	"NONE"	"NONE"	"NONE"	"NONE"	"NONE"	"NONE"	"NONE"	"NONE"	"NONE"	"NONE"	"NONE"	"NONE"	"NONE"
!Sample_data_row_count	"48687"	"48687"	"48687"	"48687"	"48687"	"48687"	"48687"	"48687"	"48687"	"48687"	"48687"	"48687"	"48687"	"48687"	"48687"	"48687"	"48687"	"48687"	"48687"	"48687"	"48687"	"48687"	"48687"	"48687"
!series_matrix_table_begin
"ID_REF"	"GSM1498369"	"GSM1498370"	"GSM1498371"	"GSM1498372"	"GSM1498373"	"GSM1498374"	"GSM1498375"	"GSM1498376"	"GSM1498377"	"GSM1498378"	"GSM1498379"	"GSM1498380"	"GSM1498381"	"GSM1498382"	"GSM1498383"	"GSM1498384"	"GSM1498385"	"GSM1498386"	"GSM1498387"	"GSM1498388"	"GSM1498389"	"GSM1498390"	"GSM1498391"	"GSM1498392"
10008	7.58394	7.645249	7.613312	7.6076083	7.9266143	7.943276	7.808546	7.6767883	7.88847	8.074101	7.8582983	7.6872745	7.695958	7.778634	7.887099	7.6116652	7.7745337	7.88106	7.532439	7.752957	7.7826357	7.979008	7.884174	7.820851
10010	6.5832205	6.62472	6.58713	6.672931	6.6638665	6.5661798	6.669156	6.695386	6.6209507	6.5307174	6.6030912	6.762226	6.58445	6.5862217	6.5534725	6.5915236	6.518952	6.610284	6.7089796	6.7256994	6.753227	6.614187	6.551623	6.5325212
10014	6.814366	6.801062	6.924489	6.768954	6.8364825	6.9569125	6.825739	6.985062	6.917716	6.8473644	6.7432733	6.670097	7.016389	6.7247896	6.843997	6.9587164	6.6980577	6.866355	6.7179265	6.7241716	6.8408775	6.9092584	6.7716393	6.727274
10017	6.864692	6.7312317	6.740571	6.682142	6.603434	6.6851645	6.707971	6.724909	6.612396	6.5318847	6.674468	6.690112	6.535957	6.6047115	6.7451773	6.6371007	6.631906	6.7374535	6.6525965	6.598044	6.6307755	6.6701536	6.5502677	6.6654806
10019	6.7829533	6.7419677	6.808084	6.785256	6.7273407	6.784971	6.8706684	6.859274	6.8293295	6.8591027	6.8922625	6.8099995	6.6458488	6.7083015	6.699937	6.8265967	6.7352276	6.7469535	6.7523956	6.757993	6.6443963	6.7530336	6.6232166	6.683242
10020	6.643468	6.515495	6.5687227	6.704008	6.6927233	6.7185745	6.56334	6.5945454	6.578029	6.7150803	6.605506	6.6164737	6.6632404	6.611552	6.785443	6.785443	6.5962696	6.6182165	6.579366	6.5979123	6.587652	6.520477	6.8339562	6.866266
10021	7.763338	7.3009825	7.5507855	7.3735085	7.6514225	7.490019	7.5538745	7.545948	7.49494	7.303635	7.137619	7.2282615	7.399366	7.118641	7.4322886	7.527855	7.3642297	7.4166484	7.066789	7.196247	7.475339	7.435065	7.1178694	7.350204
10025	9.604888	9.635153	9.216947	9.90769	9.012983	9.724295	9.345121	10.789688	10.644232	10.940416	11.787318	10.187673	10.519444	11.017563	9.053307	9.856254	9.30056	9.558328	9.495346	10.047491	9.208638	9.124355	10.367309	10.47709
10035	6.380516	6.438697	6.3031654	6.4754243	6.365158	6.525524	6.4297113	6.690887	6.562548	6.426378	6.307551	6.4567432	6.316864	6.389574	6.711702	6.4827824	6.5288754	6.447456	6.384958	6.5270824	6.465065	6.3901954	6.320742	6.159964
10039	6.623652	6.5942683	6.523499	6.6665063	6.6023736	6.653286	6.592462	6.502331	6.6643057	6.6913075	6.6310186	6.573954	6.5197988	6.629314	6.5740447	6.71908	6.6266026	6.5666475	6.70215	6.536987	6.3815637	6.6251426	6.4755306	6.5487876
10040	6.3831615	6.4564476	6.589459	6.5822034	6.5132747	6.5231857	6.484282	6.558961	6.618358	6.6466155	6.508141	6.6484537	6.6578994	6.5926747	6.624881	6.558204	6.6233172	6.589933	6.511607	6.4889865	6.708706	6.4066787	6.6845975	6.50204
10041	6.4929347	6.456048	6.5747476	6.461124	6.406056	6.597767	6.4771094	6.5920115	6.656132	6.504947	6.7080245	6.597042	6.614542	6.66774	6.558452	6.7147083	6.5651217	6.6311474	6.532854	6.4528546	6.623045	6.5877647	6.7018566	6.695079
10044	6.6269717	6.5510573	6.702754	6.6751337	6.7956667	6.6718035	6.7933435	6.819888	6.659793	6.641702	6.8090796	6.609883	6.5663157	6.576564	6.7139177	6.716522	6.716035	6.750472	6.6620336	6.6060977	6.5519314	6.74829	6.476749	6.5092273
10047	6.788053	6.5114036	6.6150293	6.7618012	6.7385907	6.7767963	6.7856774	6.6447496	6.6743727	6.604133	6.590069	6.618358	6.5708833	6.5958376	6.6054955	6.5441914	6.6495786	6.604918	6.5821853	6.714026	6.6605535	6.5846033	6.6217513	6.605922
10048	7.801812	7.4649286	7.639228	7.342714	7.7387896	7.4768147	7.751421	7.3898416	7.6043186	7.2903223	7.1965594	7.2840486	7.466471	7.1785	7.600937	7.53786	7.3856235	7.448787	7.146925	7.248753	7.545109	7.481214	7.2744236	7.3218994
10050	6.5754375	6.7046814	6.6985645	6.954854	6.600286	6.638868	6.604752	6.683695	6.6363745	6.887138	7.044142	6.913612	6.8534904	7.116309	6.681282	6.5358644	6.5934806	6.6780143	6.9422536	6.886853	6.5873046	6.498295	6.9905767	6.950912
10053	6.626289	6.6380377	6.618168	6.650138	6.6361585	6.465821	6.6655726	6.574257	6.55977	6.750503	6.596723	6.701316	6.483359	6.534609	6.644837	6.483055	6.645992	6.456203	6.537324	6.6468277	6.5657253	6.593727	6.374461	6.584868
10056	6.5947323	6.651841	6.6354046	6.7101407	6.6810985	6.611209	6.697526	6.4955397	6.7182364	6.6815977	6.603291	6.6200643	6.5926256	6.6685	6.709889	6.66695	6.6588445	6.7309475	6.6487365	6.616812	6.7896333	6.672246	6.722897	6.52892
10059	8.316597	8.70189	8.66128	8.5214815	8.599349	8.4660845	8.43367	8.518458	8.321701	8.74652	8.183433	8.342901	8.019104	8.199978	8.690126	8.360084	8.60058	8.651521	8.492021	8.429646	8.698005	8.879909	8.253286	8.475701
10064	7.8224277	7.654905	7.827829	8.1191435	7.636982	7.549409	7.6264067	7.8477387	7.67597	7.6418214	7.6952877	7.935744	7.769664	7.880276	7.9179406	7.7264905	7.583772	7.8235593	8.097705	8.253286	7.578708	7.885995	7.851004	7.7842073
10066	7.181488	6.9481964	6.9014416	6.768829	6.9898834	6.9949985	7.058387	7.0926776	6.9086637	6.788414	6.888247	6.804828	6.8069873	6.9066343	6.7414923	6.758408	6.765674	6.881345	6.741735	6.827306	7.0562577	6.880554	6.794345	6.9151154
10068	6.938715	7.257709	7.0954847	7.4985	7.115431	7.1219883	7.1274204	7.29473	7.119202	7.1837745	7.250252	7.3518066	7.2153773	7.3312116	7.2489524	7.134387	7.2055936	7.2827864	7.7911477	7.4976864	7.217851	7.139543	7.465559	7.458612
10070	9.030404	9.016968	9.271632	9.378631	8.931933	9.228353	9.092338	9.917181	9.240392	9.04795	8.828876	9.2543335	9.224813	9.433685	9.607715	9.599619	9.2494955	9.267415	9.348627	9.320735	9.359364	9.562901	8.998267	9.23212
10072	7.8720613	7.3202806	8.02309	7.5382266	7.401066	6.952603	7.3068733	6.9561214	6.8928833	6.941978	7.322719	6.912216	7.0489993	6.8721943	7.2205105	7.8422937	7.158543	7.0808125	7.142809	7.3790746	7.1132903	7.3349805	7.9162173	7.209502
10079	6.489678	6.3763533	6.513774	6.5938215	6.5656085	6.5763354	6.4645977	6.567394	6.5915112	6.471756	6.5015836	6.4440827	6.5660367	6.579478	6.610769	6.376925	6.510686	6.471239	6.4923277	6.59883	6.3712893	6.576062	6.588891	6.560672
10082	11.693563	11.551285	11.351616	11.64051	11.403415	11.98912	11.467632	12.314828	12.369936	12.328232	12.66235	12.149017	12.364508	12.487022	11.551285	10.854333	11.296553	11.70361	11.70361	11.408775	11.345491	11.145964	11.923647	11.981707
10086	9.468973	9.556356	9.231579	10.028997	9.0187645	9.549119	9.434808	9.605797	9.646284	9.783904	10.517982	9.768201	9.771034	10.166328	9.257353	9.191662	9.326741	9.326741	10.01482	9.920502	9.0597105	9.268798	10.300086	9.737047
10091	7.088414	6.900803	6.848959	6.9163127	6.9811726	6.9614816	7.1457906	6.854163	6.974148	6.846976	6.8060904	6.9238358	6.743815	6.7181287	7.0321236	7.0236144	6.9014764	6.8827066	6.917932	6.9608374	7.037603	6.841328	6.7641134	6.925859
10092	6.7039547	6.9263315	6.7840023	7.05258	6.502234	6.749818	6.7701216	6.928094	6.8028226	7.3133526	6.725929	6.697361	6.733824	6.762493	6.603445	6.5780935	6.856407	6.4654713	7.420164	6.9526596	6.5724554	6.8657103	6.8159714	6.753152
10093	6.848618	6.829824	6.7988534	6.6156154	6.8161187	6.603856	6.552727	6.6322656	6.804851	6.556224	6.706473	6.6500764	6.6053863	6.553997	6.5659914	6.71284	6.5708337	6.726162	6.6328454	6.586984	6.7023277	6.676198	6.592211	6.6233926
10097	6.5301476	6.6640244	6.7553396	6.494132	6.68341	6.6275125	6.5073476	6.651441	6.4700203	6.745294	6.5296855	6.4642787	6.4983497	6.616743	6.5439653	6.6153693	6.642684	6.8108487	6.649817	6.593896	6.6512713	6.6386495	6.4667106	6.4132586
10102	6.660131	6.5657	6.608071	6.5740447	6.806371	6.6524925	6.6583457	6.5570188	6.614913	6.731868	6.757863	6.701614	6.850137	6.749653	6.73961	6.645799	6.6834583	6.790233	6.6358037	6.6597276	6.8138824	6.7167516	6.750603	6.6576147
10110	6.7685337	6.5988064	6.583148	6.701095	6.440573	6.614913	6.6629324	6.5308514	6.5052633	6.5705314	6.612814	6.6632843	6.5407467	6.5641303	6.587652	6.6559043	6.6562195	6.5580416	6.6162305	6.5826564	6.643358	6.612661	6.6298475	6.5576487
10112	6.630025	6.56422	6.5369034	6.562427	6.4705405	6.5306044	6.5861087	6.599005	6.6561866	6.611588	6.6297846	6.510379	6.527436	6.6328797	6.627213	6.4198737	6.5999527	6.6642833	6.5351014	6.546898	6.411511	6.499761	6.537023	6.6660266
10113	6.675911	6.5621347	6.6743064	6.61571	6.6565	6.683903	6.5641437	6.6419926	6.567962	6.5933633	6.6135163	6.6113443	6.53898	6.467612	6.49837	6.4829435	6.623089	6.6636553	6.5182405	6.583773	6.477977	6.6317716	6.4327817	6.4523683
10114	6.819749	6.5886197	6.745208	6.464302	6.632985	6.6447835	6.5730543	6.7883477	6.798812	6.498173	6.6384535	6.6599555	6.4944634	6.5332932	6.759411	6.7218857	6.734886	6.729648	6.4472895	6.4825077	6.4758005	6.7123985	6.5174704	6.556438
10121	6.547765	6.6947274	6.656362	6.838861	6.615261	6.543223	6.6130676	6.602602	6.557248	6.75687	6.847791	6.8730745	6.629802	6.7835574	6.5444736	6.513473	6.623612	6.5963554	6.984327	6.8177238	6.6405444	6.540046	6.745813	6.833026
10128	6.827671	6.659853	6.6543016	6.6455297	6.6954665	6.5964165	6.5397367	6.697466	6.7242546	6.7714906	6.644701	6.5221887	6.839401	6.8251505	6.6530747	6.558131	6.6861615	6.744451	6.475017	6.722867	6.6487846	6.7391424	6.654617	6.846205
10129	6.576062	6.5359087	6.6815863	6.5947323	6.559547	6.5420413	6.5927014	6.5001903	6.5157557	6.576388	6.7458363	6.6016617	6.63162	6.7840576	6.4929914	6.5448537	6.6182876	6.6325583	6.5008926	6.5550604	6.4513164	6.594999	6.6903806	6.5826564
10132	6.4469037	6.4585557	6.5070767	6.4620385	6.3919816	6.338957	6.2476377	6.463826	6.3075047	6.408102	6.341178	6.4815264	6.3739357	6.439856	6.4269357	6.302076	6.3985705	6.412515	6.3256726	6.4463506	6.3508825	6.3518796	6.4015756	6.430708
10133	9.237722	8.976787	8.840672	9.457067	8.772253	9.444583	9.050054	8.7161875	9.466817	9.334069	9.504704	9.3153515	9.479035	9.96783	8.824418	8.592457	8.95844	9.032779	9.296921	9.033859	8.739148	8.781611	9.443729	9.392499
10136	6.525333	6.684261	6.6018567	6.420548	6.5394	6.531835	6.5281553	6.4207783	6.398066	6.664686	6.615182	6.520952	6.4862757	6.5345974	6.3559585	6.575221	6.521006	6.428228	6.637876	6.3204985	6.4780154	6.459256	6.431289	6.443712
10138	6.681614	6.751384	6.624947	6.7086587	6.6646404	6.6707034	6.689807	6.7470465	6.604752	6.6293726	6.6370306	6.675515	6.572499	6.5885224	6.7303743	6.6870427	6.5873995	6.685939	6.557236	6.5760307	6.6968217	6.7127495	6.5074525	6.6861796
10139	6.728032	6.6932907	6.560859	6.690986	6.8941126	6.73597	6.6845374	6.632171	6.645907	6.761604	6.766095	6.747495	6.8397694	6.8226852	6.7085853	6.8641014	6.6179166	6.6415844	6.7749805	6.6503778	6.6521225	6.6579685	6.9489083	6.8563266
10142	6.615898	6.614952	6.5898237	6.486917	6.448131	6.723741	6.597759	6.6101947	6.629383	6.5722117	6.61097	6.524553	6.5691614	6.4989448	6.4894075	6.57685	6.5539804	6.644213	6.5229006	6.5524282	6.540998	6.545966	6.5212846	6.5061326
10148	6.867101	6.770407	6.810396	6.8692217	6.7758517	6.9513345	6.713208	6.9879155	6.9236403	6.9361396	6.8792925	6.9020896	6.8324785	7.0096164	6.721791	6.7547708	6.8759704	6.739373	6.7656507	6.879264	6.85437	6.7128115	6.808382	6.7193956
10154	6.657411	6.7457085	6.5400753	6.545127	6.6305223	6.631995	6.618512	6.48128	6.7233667	6.506446	6.6661253	6.5820527	6.7580533	6.61606	6.4740934	6.632048	6.5060415	6.568444	6.560122	6.6240754	6.716291	6.7401743	6.681082	6.614187
10156	7.49466	7.079636	7.5876493	7.457267	7.365983	6.917005	7.4390926	6.9754634	7.1128554	6.853073	7.365756	7.3852983	7.677669	6.9368296	7.1107087	7.3622303	7.015879	7.297892	7.1623244	7.4667172	7.394567	7.1413584	7.4809856	7.6276464
10161	6.502081	6.458471	6.3867702	6.5001903	6.544463	6.3274827	6.4714446	6.622781	6.559875	6.70215	6.523654	6.384452	6.3540134	6.6087174	6.591359	6.6724954	6.5506473	6.519808	6.350301	6.4081583	6.393002	6.4595337	6.53789	6.40847
10162	6.6346397	6.62734	6.65509	6.5773516	6.701908	6.583849	6.5703645	6.5923033	6.703325	6.6512713	6.585057	6.5608697	6.6358566	6.5627646	6.5349584	6.6842966	6.783134	6.6499934	6.511835	6.5544496	6.671184	6.6829796	6.5826297	6.541268
10164	6.554036	6.49444	6.6639075	6.5412436	6.470325	6.524419	6.5374413	6.578518	6.7255306	6.6359143	6.604232	6.5643163	6.6649003	6.6420126	6.605445	6.5095153	6.487207	6.515863	6.588675	6.620116	6.5765553	6.4859257	6.754237	6.622537
10167	6.646481	6.697281	6.5711884	6.584521	6.4852953	6.460135	6.485618	6.5201554	6.573329	6.6486416	6.4947143	6.5591435	6.7018943	6.683903	6.4421573	6.669968	6.492371	6.522718	6.4547668	6.59982	6.51261	6.561817	6.738983	6.7026844
10168	6.7015233	6.832078	6.851867	6.73909	6.7625628	6.6715465	6.6957817	6.613772	6.668054	6.7969584	6.835481	6.7040496	6.8578415	6.8825116	6.8497076	6.7387414	6.7933054	6.9394474	6.808114	6.7025247	6.6478424	6.832699	6.7734103	6.9103003
10176	6.5427217	6.3375916	6.497282	6.392806	6.5486307	6.3330398	6.396504	6.4814773	6.4992843	6.5371475	6.5023227	6.551683	6.3559585	6.417822	6.491475	6.4874043	6.5620117	6.519394	6.438377	6.4167705	6.376312	6.4308577	6.4377623	6.3747115
10181	6.639356	6.5881333	6.570487	6.6513915	6.480234	6.562922	6.6985855	6.5291314	6.728947	6.6874065	6.735077	6.5838966	6.7970004	6.6758347	6.7548623	6.6610036	6.7025766	6.5183764	6.7033353	6.5667386	6.614655	6.616605	6.837448	6.7314854
10184	6.3820305	6.620501	6.528844	6.3288274	6.515669	6.504018	6.46641	6.6017714	6.6995745	6.3793654	6.474081	6.529529	6.4052806	6.471646	6.5120535	6.640418	6.438918	6.3490963	6.6214323	6.4713216	6.558976	6.390258	6.4683256	6.4048414
10187	6.4288707	6.4029245	6.509381	6.410908	6.562548	6.511393	6.870391	6.515197	6.406269	6.5105023	6.5549126	6.5658875	6.6059437	6.4243913	6.5952415	6.550816	6.3852725	6.35819	6.459047	6.5720663	6.5129743	6.596442	6.4754243	6.511619
10192	6.5907474	6.6369967	6.6990137	6.6417303	6.689023	6.745725	6.6805773	6.566221	6.5870466	6.6200237	6.6990137	6.6071563	6.682585	6.575112	6.7476025	6.7669067	6.788106	6.7420807	6.6262054	6.71908	6.7340064	6.6076827	6.5528355	6.6190276
10193	6.646674	6.424401	6.5961027	6.4900928	6.5727024	6.6445727	6.7227154	6.59227	6.605242	6.560023	6.5696373	6.6733446	6.4100413	6.4259367	6.637372	6.6435523	6.609158	6.4846225	6.5490394	6.5680046	6.6347847	6.7730966	6.4092383	6.514311
10195	6.3213644	6.428417	6.1558228	6.5687227	6.503371	6.5228224	6.5083213	6.5222516	6.41093	6.406056	6.519888	6.328162	6.339988	6.3193665	6.5761647	6.3631496	6.498322	6.4012194	6.470681	6.467992	6.364707	6.403746	6.46521	6.431676
10196	6.7129984	6.6600256	6.5666475	6.568048	6.585057	6.471864	6.488673	6.4568048	6.631759	6.466856	6.5287776	6.5366344	6.749149	6.778065	6.615329	6.620482	6.5714927	6.560738	6.5318074	6.5749817	6.489308	6.583389	6.809728	6.871676
10201	6.941421	6.764178	6.6692657	6.6998653	6.8292236	6.8154283	6.6384315	6.7803435	6.7944984	6.6119704	6.5992036	6.8054695	6.5758896	6.737338	6.7434206	6.621597	6.819224	6.741242	6.6864324	6.723513	6.8256583	6.791366	6.476769	6.706298
10202	6.4335933	6.6334476	6.5529404	6.5306907	6.728581	6.44803	6.5338354	6.460637	6.629525	6.6177893	6.5530014	6.474255	6.710619	6.566543	6.6516714	6.472228	6.44022	6.681969	6.5265207	6.6408916	6.6424747	6.661665	6.6432996	6.7014194
10204	9.301981	9.062633	8.600058	8.367491	8.817019	9.057859	9.079946	9.395269	9.574737	9.676127	9.5097065	8.878033	9.117785	9.6105385	8.437844	8.004832	8.422584	8.815702	8.568928	8.287238	8.039179	8.481219	8.396263	8.332494
10209	6.6502	6.5538273	6.7454944	6.5932417	6.89128	6.7442565	6.647031	6.570111	6.621341	6.723178	6.6982903	6.7304783	6.5575333	6.620395	6.6302266	6.66076	6.6745872	6.71041	6.6165094	6.6871715	6.6336966	6.5565124	6.5853148	6.5548325
10215	8.982398	8.959171	9.106253	9.1331215	8.919605	9.280485	8.95736	8.97152	8.849653	8.770729	8.048159	8.76643	8.50307	8.488562	9.415676	9.378631	9.616673	9.150861	8.873161	8.939684	9.306493	9.486574	8.986198	8.572057
10220	6.727534	6.877958	7.0880213	6.7386928	6.8417897	6.7307844	6.9869633	6.69568	6.961294	6.616605	6.783534	6.8195076	6.6746273	6.6027193	6.713148	6.644213	6.741565	6.8294263	6.7211	6.421304	6.840435	6.774308	6.6106105	6.75791
10221	6.5379744	6.5402484	6.672994	6.5508823	6.3528466	6.624308	6.6250916	6.6154985	6.6083975	6.5574446	6.636594	6.6385317	6.596872	6.613127	6.75432	6.619083	6.6206303	6.5407567	6.778083	6.5955253	6.7778044	6.577963	6.483794	6.5644445
10224	7.863217	7.9934735	7.811568	8.04522	7.959753	7.952607	7.971911	7.886203	7.834084	7.962286	7.8904753	7.8165293	7.907471	8.107141	7.9619956	8.046712	8.02679	7.884645	8.039179	8.029672	8.032798	7.924213	7.9779043	8.024463
10239	8.214921	8.097061	8.390198	7.968805	7.9712744	7.9179406	8.059186	7.794454	7.850035	7.627903	7.929548	7.738364	8.061807	7.500977	7.831404	8.013091	7.7069592	7.7203345	7.6756535	7.733662	7.9579873	7.772285	7.870727	7.883233
10240	7.3575954	7.3004427	7.1442866	7.0983396	6.9454083	7.6012716	7.338447	7.811751	7.832567	7.9404974	7.7170415	7.1606455	7.8101926	7.8426456	7.064644	6.954234	7.0257277	6.95065	7.356823	7.0483594	6.7881474	7.027043	7.057038	7.1173463
10241	7.0661573	6.967077	6.9193974	6.8565774	6.904775	6.8432345	6.8684187	6.9039545	6.9979877	6.752495	6.919757	6.8969536	6.966566	6.890077	6.9009657	6.925101	6.9448423	6.845179	6.897641	6.865641	7.005494	6.889609	7.0382395	7.025571
10243	6.5163703	6.5739202	6.757993	6.5290184	6.5472755	6.5563064	6.487698	6.617591	6.609894	6.6833577	6.5476227	6.6015644	6.5790324	6.467943	6.5906324	6.667578	6.5789537	6.554848	6.5310416	6.5611258	6.7011685	6.481555	6.531672	6.4313393
10246	6.489933	6.7804875	6.5777287	6.679976	6.7359	6.719065	6.749716	6.6572084	6.719602	6.80024	6.733175	6.737161	6.619283	6.6495647	6.66319	6.57408	6.6169653	6.5206614	6.798289	6.7345533	6.784971	6.568264	6.625843	6.6174207
10253	6.7403398	6.7637973	6.601598	6.550934	6.7421107	6.681877	6.628667	6.719445	6.653414	6.7188716	6.5751266	6.9151607	6.910583	6.7948103	6.706028	6.80384	6.6684875	6.8408184	6.737834	6.6135163	6.7180676	6.8019366	6.847062	6.9498653
10259	6.5343513	6.600696	6.396134	6.476278	6.5484433	6.4313216	6.661017	6.5246477	6.5109296	6.4576426	6.546842	6.475746	6.3677564	6.465745	6.3848743	6.4259768	6.4095364	6.506433	6.458037	6.4187326	6.63493	6.595995	6.4040523	6.4148664
10273	6.9447036	7.1028934	6.852888	7.045659	6.949432	6.982942	6.8168826	6.869255	6.9151154	7.0943036	7.1182723	7.1188526	7.0177073	7.0471053	7.0302653	7.169523	7.0712757	7.0009937	7.0555215	7.0630836	6.9662404	6.9587827	7.3712454	7.234352
10274	6.931301	7.030352	6.927935	6.87546	6.9139395	6.7425904	6.803019	7.041354	6.9880614	7.01542	7.1039433	7.0242743	7.113608	6.9960647	6.776674	6.9637065	6.8344817	6.9698915	6.8692846	6.8891964	6.9421897	6.795881	6.605506	6.858804
10279	7.7076607	7.4875746	7.0329986	8.7931185	6.7566166	7.7232423	7.373648	8.582685	7.928638	9.112307	9.451241	8.679721	10.008455	9.490307	7.505452	7.4985	7.0797143	7.4638767	8.254126	7.9934735	6.9880614	7.0454545	8.388876	8.900267
10280	7.2163634	7.0346603	6.5129294	7.0773315	6.4518704	6.537485	6.894653	6.907512	6.613188	6.6935177	6.385812	6.486917	6.6915855	6.3578663	6.401274	7.0529237	6.556007	6.6516833	7.0820036	6.535739	6.5033917	6.493121	7.0870104	6.928193
10286	7.112008	7.0012393	6.7913356	6.795213	6.804724	6.8928394	6.732048	6.9894624	6.9211006	6.7450457	6.9035115	6.7136416	6.886129	6.9945455	6.8200264	6.798785	6.818377	6.8509493	6.875891	6.876742	6.7837086	6.870796	6.8029256	6.96213
10288	6.6419363	6.3927875	6.586948	6.5783424	6.5522637	6.556329	6.598319	6.6401067	6.3888683	6.355384	6.632922	6.4811106	6.513863	6.5054207	6.623285	6.6873484	6.627538	6.4961753	6.6075063	6.5585723	6.5530143	6.666696	6.3819523	6.462911
10289	6.682585	6.8451524	6.615797	6.7180066	6.4564977	6.6763844	6.7065434	6.763315	6.786177	6.555229	6.605087	6.6845474	6.758087	6.7540755	6.738028	6.548493	6.7144475	6.718475	6.9033136	6.7663174	6.625649	6.6356664	6.8222647	6.848933
10291	6.789867	6.609537	6.4582486	6.6049314	6.811316	6.5856895	6.7932234	6.655413	6.5143623	6.6768994	6.607245	6.459725	6.642112	6.6551375	6.658224	6.485108	6.543913	6.5618267	6.517699	6.535124	6.750472	6.7429557	6.6565266	6.603023
10292	6.510552	6.4742956	6.416753	6.516158	6.5338597	6.4615536	6.3141894	6.5282755	6.554821	6.5287933	6.503147	6.5754933	6.4701805	6.5941033	6.6086116	6.5173693	6.3760157	6.637975	6.6176653	6.574023	6.6221013	6.447626	6.5138774	6.4759336
10296	7.4207993	7.548383	7.6508327	7.3141084	7.7516675	7.756084	7.678122	7.759952	7.6374826	7.49466	7.2422576	7.2830005	7.0840197	7.262905	7.829475	7.954543	7.62872	7.4610014	7.4064097	7.520432	7.8468685	8.023948	7.326193	7.208484
10301	6.5104523	6.4412174	6.579113	6.5441346	6.4798837	6.4719243	6.4959145	6.4672303	6.6341834	6.585035	6.576374	6.620342	6.4286604	6.567752	6.3661156	6.3725996	6.4151874	6.440031	6.447768	6.408102	6.671348	6.4914126	6.3953743	6.4884424
10307	6.794345	6.6595592	6.797447	6.940423	6.913029	6.8201337	7.019974	6.7784133	6.883484	6.8378263	6.705533	7.0364137	6.860252	6.8548374	6.638571	6.833266	6.824943	6.9668255	6.833266	6.7762766	6.858489	6.9112496	6.9093037	6.845076
10309	6.538046	6.419659	6.582144	6.6382375	6.554305	6.4743605	6.636628	6.643944	6.4840117	6.610167	6.672674	6.549711	6.622988	6.6027875	6.6519685	6.7220807	6.6382375	6.6165953	6.662504	6.547943	6.6295056	6.671141	6.6635213	6.519958
10315	8.281962	7.7949295	7.5928254	7.764854	7.5172577	7.656779	7.746087	8.028024	8.203609	7.6514225	8.43079	7.9731035	8.81473	7.9332166	7.6643224	7.591721	7.3142767	7.575535	8.003173	7.870727	7.6374826	7.696315	8.207216	8.321701
10324	6.818607	6.438362	6.5035295	6.5031066	6.862894	6.633089	6.423459	6.543476	6.521699	6.533784	6.522409	6.6793957	6.5268598	6.5324125	6.6599555	6.51624	6.485838	6.5982013	6.452839	6.5495186	6.6892486	6.502642	6.4921107	6.569999
10326	6.582358	6.579912	6.7571917	6.5386224	6.5912943	6.6201277	6.679349	6.7371116	6.509164	6.5781484	6.500496	6.6590633	6.5325737	6.579384	6.577426	6.4721584	6.5670233	6.6148367	6.572296	6.4595857	6.5789757	6.6636915	6.681477	6.598609
10327	6.634303	6.640583	6.6893396	6.630973	6.586567	6.5303593	6.6235876	6.6624537	6.495465	6.70671	6.6773434	6.654124	6.64704	6.6411643	6.5168514	6.7005973	6.5469365	6.497211	6.748592	6.655681	6.6749845	6.3759794	6.5761933	6.53593
10332	8.404125	8.364447	7.562769	7.4660616	7.6737123	7.4531307	8.131487	7.4980955	6.9945455	6.905057	6.948514	7.1982446	7.084096	7.1257105	7.214539	7.038079	7.480106	6.989564	7.0743566	7.131272	6.8706994	7.693581	6.931081	7.1217394
10333	6.713427	6.7904153	6.8037395	6.678327	6.708194	6.7666454	6.5962157	6.748248	6.580559	6.660001	6.7324295	6.6944766	6.8757396	6.799123	6.818557	6.7662215	6.788656	6.771343	6.87418	6.9418077	6.8139606	6.8434896	6.9724255	6.9144053
10338	7.462796	7.639228	7.7544055	7.559222	7.8980036	7.70089	7.596375	7.4610014	7.725218	7.6048107	7.304968	7.7481837	7.4214516	7.5347853	7.8521338	7.6119514	7.752261	7.8447924	7.658389	7.426819	7.7657127	7.985365	7.514889	7.434647
10341	6.602145	6.5843124	6.384406	6.6135163	6.510589	6.508396	6.4469366	6.490381	6.5795884	6.535497	6.50474	6.51223	6.6277866	6.775328	6.567894	6.4454503	6.6986775	6.4092546	6.596972	6.508277	6.694568	6.5804367	6.683559	6.680338
10343	13.327867	12.888584	13.070803	12.878821	12.904154	13.782915	12.844632	14.066161	14.3463955	14.11395	14.184408	13.840879	13.79654	14.157919	13.023402	12.730745	13.152645	13.277977	13.19445	12.544421	12.417097	12.624736	12.931266	13.04799
10348	6.5971823	6.5745964	6.49103	6.4888306	6.5556574	6.5885873	6.560505	6.4888306	6.3260975	6.465745	6.519999	6.4407406	6.620324	6.530335	6.5621014	6.4939275	6.578988	6.5254374	6.5456276	6.373429	6.4314666	6.4817734	6.561914	6.6042185
10356	6.373079	6.3566337	6.3159256	6.4773674	6.4313545	6.4471083	6.2639213	6.360353	6.525287	6.373061	6.419892	6.5035005	6.3330398	6.4153214	6.3846965	6.365972	6.3862495	6.2475414	6.373559	6.364776	6.415677	6.4711375	6.3186917	6.439172
10358	7.879339	8.031035	7.8124347	7.6219316	7.843305	7.998058	8.090924	7.9982767	7.941499	8.045513	7.6418214	7.686824	7.7711706	8.135116	7.760731	7.814982	7.8495827	7.776731	7.751421	7.551978	7.5361075	7.784516	7.552517	7.668889
10360	6.5065928	6.634595	6.429748	6.4973445	6.632171	6.5301833	6.483123	6.5116673	6.317319	6.486104	6.5350833	6.435791	6.5472975	6.537311	6.4614305	6.550725	6.4416437	6.500539	6.5433497	6.5359745	6.58518	6.5623665	6.6348925	6.634206
10364	7.791975	7.429938	7.705202	7.3191433	7.5446234	7.549174	7.710489	7.440486	7.500578	7.3100004	7.2423553	7.346089	7.394567	7.2194934	7.5928254	7.4794803	7.35858	7.551117	7.100313	7.237393	7.4163117	7.533049	7.1677113	7.3329635
10367	6.5408397	6.455271	6.570668	6.580095	6.586099	6.590959	6.423277	6.6388392	6.56535	6.5103455	6.4798455	6.525834	6.5285134	6.6395025	6.5879273	6.740768	6.518084	6.6609335	6.5878873	6.5646887	6.604987	6.469416	6.5055566	6.6223564
10369	6.8337717	6.6412597	6.787658	6.817467	6.7418523	6.7274113	6.784347	6.7303743	6.696472	6.7592444	6.7928786	6.789258	6.6043916	6.5697126	6.9027147	6.6466503	6.660688	6.780221	6.666978	6.81347	6.7352095	6.9210267	6.5688043	6.607851
10370	6.495119	6.314068	6.386128	6.773997	6.5173693	6.581751	6.533331	6.4880614	6.525175	6.4926276	6.581456	7.0546923	6.6511326	6.8742857	6.4118395	6.399301	6.460927	6.2809577	6.8235426	6.6905537	6.3500466	6.4265604	6.6915083	6.808619
10372	6.7417526	6.7199197	6.740446	6.812641	6.7726383	6.752908	6.70064	6.719736	6.765814	6.7209444	6.7590027	6.847623	6.80422	6.711386	6.7016616	6.913779	6.7356668	6.695612	6.768263	6.72864	6.7007957	6.726486	6.635582	6.7183814
10376	6.5658584	6.4503036	6.4570813	6.4270787	6.568048	6.6277866	6.5207295	6.64976	6.633509	6.5631027	6.5666986	6.4805703	6.64103	6.688499	6.4598913	6.5274262	6.5224357	6.568199	6.4266243	6.5578394	6.5396595	6.586874	6.676842	6.6757207
10377	6.725315	6.6811676	6.579912	6.6090193	6.7888966	6.677109	6.74512	6.781314	6.7783923	6.7042146	6.7124653	6.776356	6.5359745	6.5336857	6.593867	6.62817	6.7166243	6.7106867	6.7076216	6.561174	6.6874228	6.7933054	6.628853	6.6401596
10379	6.3969717	6.4923043	6.490734	6.514409	6.4502277	6.562578	6.424914	6.309044	6.465757	6.6582346	6.532687	6.532533	6.4805136	6.302967	6.428943	6.397638	6.535825	6.312099	6.618851	6.3868737	6.4985647	6.2849245	6.251422	6.374034
10382	6.616754	6.694137	6.610426	6.5811844	6.446705	6.483436	6.6978106	6.6709304	6.5481777	6.613725	6.333294	6.5574865	6.3695045	6.415153	6.6684046	6.5250382	6.625843	6.489823	6.6381183	6.62817	6.652344	6.5709195	6.549998	6.463826
10386	6.695263	6.6524925	6.51845	6.5797696	6.625774	6.619997	6.7795806	6.7193356	6.647702	6.6566424	6.637598	6.6035886	6.567447	6.523011	6.6839933	6.757767	6.5275226	6.641438	6.4803567	6.4955835	6.6900973	6.619283	6.5563374	6.588309
10390	6.7280154	6.8057666	6.913152	6.9799128	6.811239	6.775557	6.823413	6.73136	6.731434	6.801062	6.820776	6.8146267	6.761228	6.8337717	6.9480543	6.9167223	6.808382	6.877397	6.869797	6.932745	6.9536543	7.019388	6.9094815	6.869797
10392	6.771159	6.714852	6.729749	6.6588764	6.7899966	6.6523633	6.660352	6.701373	6.6661735	6.6012588	6.708535	6.681558	6.8883343	6.8267374	6.606637	6.5324345	6.7123985	6.6349587	6.5912695	6.650877	6.644612	6.7249284	6.872544	6.805628
10397	6.73032	6.6302567	6.6385903	6.6971016	6.607976	6.624616	6.5388694	6.685141	6.4926953	6.5859838	6.699851	6.670623	6.8978887	6.9188	6.4771094	6.5615015	6.564115	6.516867	6.6516457	6.7222147	6.5850205	6.4287343	6.8363466	6.803229
10400	6.516562	6.492492	6.634061	6.5333185	6.5123634	6.5703645	6.5874925	6.707971	6.6615844	6.669495	6.6337295	6.5959096	6.603696	6.489783	6.5448775	6.481848	6.5796456	6.656144	6.645907	6.5536804	6.4883785	6.7469683	6.55602	6.5440254
10402	6.4037805	6.375125	6.4338636	6.2395234	6.297351	6.3848743	6.585448	6.3576202	6.49123	6.3813357	6.610033	6.3219867	6.2614617	6.187623	6.393294	6.2444067	6.48135	6.334463	6.4009805	6.343506	6.2650337	6.334496	6.2794514	6.1884913
10403	6.8363686	6.741735	6.976903	6.7525287	6.827157	6.9461746	6.8934727	6.765941	6.8680186	6.7493725	6.725349	6.7486897	6.93085	6.7589903	7.004847	6.773878	6.8934345	6.7837276	6.746628	6.80024	6.801062	6.683314	6.8317637	6.7901535
10408	6.6130595	6.716008	6.5885415	6.6197133	6.7591147	6.70837	6.7456093	6.5302234	6.632171	6.796377	6.7286496	6.705177	6.7165713	6.5747347	6.744056	6.700251	6.666309	6.6116433	6.661048	6.628161	6.718084	6.6328564	6.580087	6.5527716
10411	6.700559	6.4344373	6.481975	6.495041	6.6964283	6.5821524	6.544085	6.4774475	6.4600735	6.6906424	6.590822	6.436403	6.3406925	6.4893904	6.409965	6.530585	6.493564	6.657148	6.5100064	6.452737	6.542992	6.4897957	6.1784897	6.391581
10414	6.8849382	7.076632	6.9619274	6.965338	6.9968157	7.1524444	6.8904443	6.985698	6.900803	6.9493318	6.8757715	6.9879155	6.897081	7.0125284	6.994095	7.084379	7.240427	7.24572	7.0848956	7.0180035	7.0871797	7.1736407	7.1519156	7.1240907
10424	7.381377	7.698097	7.5298557	7.5669975	7.5950055	7.8477387	7.5127974	7.839921	7.58394	7.5556917	7.645249	7.658389	7.5125804	7.5599546	7.801812	7.72632	7.8002324	7.4968133	7.899034	7.6604695	7.691315	7.8781614	7.4362216	7.564237
10427	6.527273	6.5219765	6.471239	6.672291	6.576302	6.530133	6.737846	6.605399	6.5831575	6.57327	6.6455035	6.55324	6.5707	6.4412174	6.4730644	6.543924	6.5110483	6.5713143	6.50875	6.632681	6.42341	6.627838	6.564628	6.6602263
10431	6.630558	6.500539	6.70667	6.591589	6.582098	6.71041	6.5666804	6.6693077	6.6622863	6.630786	6.5364757	6.688605	6.755045	6.710552	6.5709043	6.5395336	6.616024	6.5920353	6.6101255	6.793371	6.5435476	6.709245	6.760815	6.7033353
10435	6.574648	6.5068	6.6165953	6.6727567	6.695612	6.4814677	6.553491	6.4237485	6.479452	6.67679	6.5140524	6.640637	6.6794214	6.6173215	6.606781	6.620165	6.3786974	6.5578604	6.509979	6.521036	6.5779047	6.5793204	6.7009263	6.6604505
10437	6.6537867	6.4278164	6.567584	6.608105	6.705647	6.5295715	6.6849704	6.536107	6.677085	6.769542	6.745967	6.676585	6.6414824	6.5173464	6.6609006	6.572308	6.5542793	6.6197133	6.502614	6.509443	6.51736	6.6195	6.703723	6.6024685
10438	6.6284766	6.453092	6.61753	6.5990806	6.43734	6.7057376	6.5183764	6.4938664	6.7179074	6.5890584	6.6829944	6.6486306	6.74829	6.711946	6.432872	6.574343	6.484092	6.477654	6.614213	6.6939297	6.6757574	6.7079434	6.6710887	6.728592
10440	6.5260863	6.6264243	6.6507254	6.514376	6.3578663	6.504199	6.456623	6.3447022	6.6087976	6.4509473	6.5338354	6.4728966	6.6682043	6.719237	6.579149	6.5227704	6.4801226	6.3999286	6.6040792	6.5583396	6.3951273	6.7571135	6.6566525	6.5993376
10446	8.015759	8.053062	8.035261	7.993003	7.9538364	8.037199	8.061505	7.801812	7.8203597	8.047041	7.7016325	7.7221174	7.8073177	7.5866065	7.8893538	7.959983	7.9991393	7.968498	7.9439034	7.996658	8.147628	8.004832	7.9167476	7.7568817
10450	7.0832872	6.9842734	7.1107087	7.037876	6.8359075	6.929375	7.0809355	7.0081434	6.9466667	6.9696617	6.8088355	6.928703	7.0861206	7.0468574	7.1407914	7.119876	6.981589	6.960329	6.890118	6.802008	7.012359	6.980859	7.0405974	7.049745
10458	7.121411	7.864131	6.7450614	6.9851837	7.0896564	7.056928	7.198974	7.0461106	6.6466646	7.3030944	6.939272	7.4008446	6.6804543	6.901192	6.7638373	6.843852	7.2416434	6.7204323	7.7060747	6.9840198	6.788368	6.920598	6.803085	6.857869
10463	6.6612225	6.699423	6.730647	6.6832595	6.614056	6.6431017	6.7629833	6.7719727	6.763819	6.706629	6.6729813	6.586685	6.6766725	6.6035886	6.8276963	6.61371	6.495987	6.5309496	6.7696037	6.679376	6.619319	6.654166	6.4280787	6.5389104
10465	7.0823693	6.809621	7.0381494	6.9625525	7.1091037	6.8852963	7.0417957	6.9607406	7.099518	6.9547997	6.8968506	6.8462787	7.180511	6.9664307	6.7745357	7.033529	6.975283	6.916017	6.797405	6.8325357	6.8827477	6.9342833	7.113046	7.0001407
10470	6.5319214	6.469256	6.714299	6.641607	6.790288	6.5338945	6.6367197	6.5290184	6.6311984	6.7759285	6.5218368	6.659014	6.4412866	6.618924	6.5795746	6.6299825	6.6166654	6.548493	6.644224	6.57884	6.684006	6.6597276	6.508618	6.482184
10471	6.720492	6.7863235	6.664967	6.7329645	6.7049026	6.7925315	6.7800293	6.9604692	7.0177073	7.0584874	7.067667	6.885454	6.9188	7.0148926	6.7267795	6.659853	6.878446	6.736593	6.9000587	6.764414	6.5536985	6.716541	6.754304	6.911919
10475	6.5415936	6.478895	6.5626945	6.658371	6.5009727	6.4632297	6.513545	6.5898476	6.415431	6.3901954	6.455467	6.601001	6.437512	6.403801	6.5192003	6.4635997	6.4005303	6.3605843	6.3377438	6.4407706	6.429309	6.494069	6.5058966	6.394871
10477	6.724439	6.8084407	6.66961	6.712943	6.8068914	6.8246965	6.7177587	7.522459	7.0425277	7.332431	7.366363	6.8849025	6.9913936	7.037805	6.757624	6.7892337	6.8205914	6.881559	6.9339666	6.84293	6.7056623	6.8084817	6.844391	6.7735558
10484	6.5562115	6.560962	6.5898333	6.4992733	6.540656	6.614351	6.537289	6.5258207	6.6771955	6.6522617	6.656826	6.4087033	6.6090293	6.460581	6.63493	6.4887075	6.541021	6.4713597	6.638355	6.7521305	6.529561	6.690986	6.445895	6.5743003
10487	6.616205	6.5582886	6.4797773	6.463297	6.5330873	6.4945583	6.5074983	6.504591	6.4774904	6.5733066	6.503663	6.5695167	6.6179495	6.636029	6.4742403	6.505609	6.528522	6.6090193	6.507482	6.55794	6.476938	6.5932846	6.511607	6.6651235
10491	6.41375	6.426076	6.7251277	6.526325	6.35066	6.4961376	6.5796337	6.4611444	6.5849495	6.445795	6.5272937	6.5012264	6.425292	6.459435	6.6061773	6.555433	6.650588	6.439702	6.526688	6.4763846	6.5045686	6.4454045	6.479348	6.577629
10497	7.005275	6.887138	6.909659	6.678624	6.805055	6.8251777	6.7393584	6.913779	6.84548	6.83959	6.7689357	6.7590027	6.8416047	6.6916676	6.820159	6.7823844	6.660728	6.5935683	6.8199716	6.831644	6.7795806	6.6323695	6.8104916	6.700042
10500	6.5222406	6.5203395	6.756214	6.442019	6.59077	6.6648664	6.653231	6.6420302	6.6430044	6.5441217	6.5282865	6.3608656	6.4226227	6.522022	6.473836	6.439062	6.50182	6.6498585	6.5487876	6.59505	6.62117	6.6538987	6.4693356	6.5239944
10504	6.4938807	6.4727716	6.473433	6.433473	6.509331	6.3888683	6.5671535	6.512823	6.5681896	6.495679	6.3985887	6.5122786	6.610176	6.6200643	6.5338354	6.5790434	6.5284142	6.4100413	6.5098925	6.5907474	6.448435	6.4757323	6.6514554	6.664003
10520	6.4460936	6.5489016	6.655976	6.62472	6.538484	6.8317366	6.6200843	6.706629	6.6951694	6.699454	6.789482	6.6505966	6.5329776	6.617572	6.5880523	6.603952	6.7111163	6.6505446	6.6359825	6.6912556	6.6702867	6.661612	6.56115	6.5536356
10521	6.4805036	6.461726	6.5751586	6.6223073	6.5033097	6.587117	6.6324844	6.616521	6.6031246	6.613386	6.566071	6.622685	6.462762	6.49807	6.5219865	6.4887233	6.622674	6.4515843	6.5739055	6.605664	6.4958296	6.6129727	6.5070095	6.3953743
10523	6.40612	6.6889296	6.537804	6.6677876	6.546983	6.6478424	6.5669703	6.6112723	6.5812488	6.563653	6.8501587	6.7523756	6.67652	6.737846	6.7423983	6.453836	6.4989347	6.5122786	6.6774564	6.6639724	6.506251	6.6585417	6.834071	6.647806
10524	7.263897	7.6904154	6.9549217	7.017177	7.177338	6.9896173	7.242491	7.1628013	6.974706	7.2647557	6.9821315	7.1877227	6.694342	6.801363	7.019023	7.1777916	7.3086777	6.9722457	7.3905106	7.1419406	7.210737	7.2242885	6.9375153	6.975949
10528	7.4429793	7.3721457	7.4781466	7.3511233	7.8598995	7.8912287	7.233182	7.6318617	7.6658797	8.262693	8.72242	8.668836	7.7394285	8.582685	7.343388	6.9599147	7.482686	7.565033	7.4614596	7.172649	7.318244	7.198715	7.5436144	7.305321
10538	6.5850472	6.5132008	6.573542	6.5575333	6.6624923	6.4995265	6.507715	6.597845	6.4065833	6.677172	6.3963513	6.566705	6.6654043	6.4392967	6.594063	6.5549784	6.458037	6.4936137	6.3650093	6.605781	6.525742	6.652193	6.6115355	6.575881
10541	8.240285	8.295923	7.866403	8.237828	8.083375	8.770729	8.378758	8.843601	8.74652	8.691897	9.097558	8.571058	9.161033	8.479399	8.063208	7.4739833	7.9235983	7.9857426	7.924754	8.040742	7.714744	7.970137	8.223602	8.310275
10543	10.709701	10.696509	10.17439	10.365794	10.3686695	10.764355	10.628388	10.73008	10.759259	11.136942	11.537295	11.150979	10.942639	11.169707	10.286072	10.164916	10.50264	10.446362	10.57991	10.58345	10.376466	10.208166	11.017563	10.596091
10544	6.6528163	6.61842	6.69741	6.581556	6.5047727	6.471908	6.717479	6.7561426	6.733269	6.680556	6.440975	6.613199	6.6206927	6.485517	6.6798487	6.678147	6.4648933	6.6556892	6.6396728	6.5199237	6.582973	6.6163454	6.512101	6.655148
10546	8.296273	7.832887	7.9870753	8.244098	8.342459	8.324191	8.206036	8.170427	8.523332	8.33802	8.324819	8.962669	8.601787	8.492368	8.03077	7.564237	7.983688	8.037719	8.08211	7.83075	7.759952	7.9068246	7.8262634	8.174193
10551	6.731518	6.8016815	6.725836	6.729585	6.868551	6.599282	6.879684	6.695514	6.735258	6.8222647	6.77267	6.7732697	6.5650597	6.6387353	6.6399384	7.0476604	6.907429	6.7902184	6.879054	6.758868	6.8659773	6.836682	6.6242213	6.6540008
10553	6.801062	6.6998363	6.793585	6.7002087	6.7876306	6.700356	6.7355795	6.674716	6.848618	6.769845	6.663297	6.879824	6.6490073	6.615807	6.942374	6.794924	6.749398	6.8467574	6.701705	6.715723	6.6705513	6.5984483	6.6755037	6.6571283
10561	6.5166087	6.5123906	6.5843	6.518902	6.655602	6.3443975	6.4805574	6.496905	6.503371	6.5549974	6.659091	6.616439	6.5547194	6.481929	6.3970985	6.6840286	6.523782	6.4376674	6.6420302	6.5892425	6.6489477	6.425157	6.563386	6.5036726
10563	6.9971433	7.2991276	7.2867694	7.2212243	7.3349805	7.24572	7.109921	7.100093	7.031866	7.0529237	7.0350623	7.1549845	7.0362053	7.040759	7.434906	7.389201	7.4252887	7.3526645	7.209347	7.354803	7.649282	7.3275957	7.1085644	7.262905
10575	6.8979692	7.116799	7.2410226	7.160787	7.223104	7.1549845	7.0540376	7.2010427	7.1216226	7.012598	7.0289483	7.1444345	7.006281	7.103508	7.492393	7.2153773	7.3155046	7.2992897	7.252741	7.2991276	7.481214	7.4328685	7.2273417	7.2086744
10576	6.8831115	6.674716	6.7831936	6.78668	6.701785	6.7169538	6.7468314	6.759083	6.7952857	7.01057	6.9080443	6.840709	6.7571917	6.775199	6.869973	6.74191	6.7740345	6.632025	6.734632	6.832423	6.5666804	6.809674	6.7209783	6.7632313
10592	6.749716	6.8888526	6.721354	6.9752526	6.675679	6.9415174	6.9524126	6.957924	6.782122	6.691766	7.03583	7.011029	6.756636	6.9951954	6.798064	6.772971	6.8252106	6.8033733	6.8837094	6.933571	6.70064	6.7873535	6.719065	6.7867417
10593	8.652463	9.093868	9.057123	8.655016	9.230317	8.762095	8.610507	8.7931185	8.698599	8.780837	7.9223695	8.665455	8.2404995	8.542996	9.203113	8.808555	9.1872835	9.130073	8.864535	8.55648	8.926651	9.104025	8.554618	8.597863
10594	6.497877	6.375154	6.4798083	6.4591084	6.5279317	6.45219	6.6363606	6.5776052	6.4434595	6.5620914	6.5235357	6.571971	6.423109	6.4318047	6.5327554	6.4386144	6.510552	6.521745	6.5856047	6.5821614	6.697268	6.5181394	6.389879	6.4122963
10600	6.578446	6.560659	6.5996027	6.524158	6.553749	6.4281826	6.688299	6.598985	6.6146965	6.627294	6.440681	6.544487	6.73032	6.622674	6.6279655	6.672062	6.5715966	6.574023	6.5950947	6.5395336	6.58863	6.5508056	6.634489	6.6855645
10601	7.2462354	7.2439904	7.2495017	7.420602	7.182896	7.2856226	7.201559	7.304813	7.376483	7.1948686	7.5912256	7.4307714	7.2613006	7.405236	7.321571	7.3368526	7.3075414	7.2664986	7.462993	7.4246106	7.408849	7.531569	7.3899884	7.4976864
10603	6.527436	6.5940413	6.553875	6.4149203	6.716608	6.4955835	6.4504213	6.676089	6.693023	6.5873394	6.519808	6.58445	6.818377	6.7168126	6.563697	6.551346	6.561778	6.4390364	6.583402	6.588641	6.597007	6.6229672	6.7598825	6.744632
10605	6.4875298	6.6439857	6.698238	6.8319182	6.6777725	6.606737	6.5917163	6.650189	6.6837635	6.6172047	6.801062	6.6099977	6.5300193	6.568889	6.5296707	6.6862073	6.5591927	6.5900583	6.7509055	6.747152	6.6341834	6.7380624	6.5682216	6.5982957
10608	6.6566424	6.5269723	6.5719037	6.5188656	6.5854697	6.5473127	6.599938	6.5051894	6.443617	6.6875	6.539518	6.6796794	6.454246	6.4591084	6.5067344	6.5095716	6.3768716	6.39971	6.605272	6.4483323	6.6732965	6.5656514	6.5455666	6.4107947
10609	8.007808	8.113727	8.105889	8.271611	8.20152	8.454938	8.413983	8.195804	8.048505	8.276167	7.6167083	7.833572	7.873698	8.0123825	8.215473	8.5653925	8.509901	8.064912	8.008177	8.12666	8.178981	8.327457	7.7078657	8.031844
10630	6.56811	6.513836	6.5090947	6.5632544	6.541821	6.5905733	6.507888	6.5390778	6.5628157	6.315972	6.585897	6.556415	6.4488554	6.3434134	6.5565457	6.5009027	6.4928207	6.6778793	6.382382	6.529175	6.5030546	6.6522965	6.524199	6.4512773
10632	6.382197	6.450334	6.5935025	6.711688	6.399782	6.536448	6.461284	6.3851395	6.6476793	6.4019775	6.618275	6.5184383	6.7347903	6.6209407	6.489893	6.5230823	6.328077	6.4921722	6.589646	6.4702144	6.4304056	6.42392	6.5906324	6.54756
10634	6.46171	6.445938	6.699624	6.4736147	6.6101165	6.559483	6.6892486	6.429862	6.5860558	6.619761	6.594386	6.5754786	6.4711766	6.4901767	6.5795016	6.384759	6.5697017	6.5172987	6.4887233	6.6267405	6.6049953	6.6167083	6.4958787	6.3881245
10639	6.7466035	6.7758136	6.724721	6.8797607	6.650532	6.77143	6.919757	6.6879053	6.8053384	6.6769967	6.9322586	6.858401	6.7697034	6.8644476	6.692666	6.812761	6.6522617	6.8214903	6.886893	6.879543	6.802967	6.737385	6.7867193	6.64477
10646	6.4266715	6.456758	6.4321966	6.510666	6.6092815	6.453371	6.4798617	6.3304577	6.4716287	6.393294	6.4906044	6.4708242	6.620596	6.542891	6.410877	6.2953777	6.476539	6.3837657	6.4875555	6.4265766	6.4028015	6.4490237	6.5000415	6.5113335
10653	7.4188013	7.5681705	7.6633267	7.4293203	7.6173043	7.7657127	7.558638	7.7726135	7.883514	7.8787775	8.082418	8.085541	7.6533666	8.014932	7.540077	7.544839	7.758935	7.702899	7.6090875	7.588418	7.803567	7.7225246	7.471742	7.756341
10669	6.532319	6.68173	6.6023607	6.510552	6.5792584	6.468919	6.6149893	6.6335516	6.5717783	6.5653677	6.6437	6.531618	6.552019	6.4277787	6.6526656	6.5033097	6.5923877	6.698841	6.5311723	6.6528754	6.567424	6.504319	6.583743	6.493027
10670	7.0099845	7.035171	7.0113316	6.9533277	7.190501	7.0254717	7.3371663	6.9660854	6.9742937	6.9811726	6.8973255	6.9862247	6.9474087	7.0800543	7.254953	7.356681	7.0852385	7.3188457	7.0121474	7.0823693	6.9935765	7.0862274	6.939649	7.2854795
10671	6.517758	6.677013	6.573742	6.6224566	6.47796	6.558241	6.5404444	6.620106	6.6325502	6.570589	6.703093	6.528113	6.5836987	6.4888	6.5424237	6.4690027	6.476439	6.4506006	6.6541467	6.7553573	6.6673465	6.563186	6.531943	6.6487064
10672	6.5570188	6.604482	6.403899	6.571467	6.580532	6.5978355	6.6882563	6.607784	6.714943	6.734739	6.4135857	6.5613656	6.604752	6.509004	6.403132	6.6664314	6.662009	6.5233855	6.597845	6.648521	6.6447225	6.7168126	6.5449862	6.6926827
10673	6.8182135	6.677989	6.7196684	6.708458	6.565016	6.7949457	6.6089416	6.6931353	6.6298113	6.7304134	6.7178226	6.7183237	6.7302313	6.7315373	6.724848	6.7615495	6.7518725	6.6643333	6.712968	6.6315045	6.6009912	6.705921	6.635199	6.8045516
10674	6.551168	6.2952275	6.5629787	6.5231576	6.6047115	6.518876	6.416261	6.3709784	6.5353003	6.367708	6.5317397	6.554425	6.447861	6.318281	6.6174	6.4357758	6.4499383	6.4006624	6.561698	6.5141563	6.464104	6.495011	6.4587502	6.352945
10678	6.701542	6.7992063	6.709368	6.6143146	6.6575165	6.643067	6.778492	6.8658447	6.6712613	6.5583186	6.614457	6.802584	6.889512	6.765838	6.80679	6.851413	6.853872	6.6684723	6.7693815	6.742973	6.797424	6.6526947	6.7454247	6.6496477
10681	6.802094	6.730192	6.728901	6.7585096	6.677619	6.888751	6.840795	6.7889376	6.80403	6.9137425	6.682265	6.7728353	6.8786497	6.8447566	6.9691734	6.738999	6.690365	6.7956004	6.781691	6.86268	6.766884	6.8045855	6.754944	6.815716
10682	7.0665164	7.200909	7.194067	7.1102753	7.0234003	7.303234	7.087273	7.3369718	7.206693	7.280448	7.0374312	7.1016126	6.9874115	7.196247	7.07178	7.1092696	7.2627673	6.992608	7.2353106	7.3075414	6.976358	7.238435	7.1413584	7.0785003
10685	6.457918	6.430216	6.345898	6.474649	6.4436297	6.551623	6.444335	6.525287	6.403085	6.5498853	6.480007	6.457674	6.3903832	6.60547	6.425631	6.4968944	6.352001	6.456893	6.430182	6.4359097	6.4317727	6.466814	6.6011157	6.5754633
10706	6.4723606	6.5726013	6.5481777	6.45812	6.7037873	6.6831665	6.3309073	6.2107806	6.3703027	6.596745	6.4934573	6.584361	6.5443645	6.390324	6.5313854	6.5807285	6.5209317	6.492043	6.3450503	6.442329	6.648065	6.665791	6.6597815	6.5934196
10707	6.6019845	6.437271	6.602564	6.552588	6.57997	6.592923	6.5219107	6.6382766	6.5864935	6.8081956	6.4767222	6.6414824	6.554098	6.700462	6.6341834	6.647806	6.524368	6.6646748	6.5420413	6.5290184	6.6932006	6.6169796	6.659965	6.5379033
10709	6.6216354	6.602447	6.5285497	6.404097	6.493066	6.54631	6.6665792	6.713576	6.7089443	6.3817325	6.486032	6.542028	6.4908333	6.540268	6.620805	6.584832	6.5107765	6.401385	6.6368947	6.6416283	6.658512	6.62799	6.455271	6.5392504
10711	6.656079	6.5235696	6.5708213	6.490501	6.665068	6.531618	6.513102	6.605435	6.642967	6.4899607	6.430776	6.523902	6.5256786	6.5070906	6.6874228	6.539506	6.5251265	6.540791	6.5252028	6.6476517	6.571818	6.6632404	6.454813	6.513506
10717	6.7115703	6.707493	6.7277393	6.674771	6.8068132	6.8474474	6.7853174	6.879684	6.7679453	6.758375	6.734295	6.665427	6.5837827	6.536869	6.737808	6.7033353	6.7172723	6.7856574	6.604741	6.6852255	6.875891	6.911479	6.6971283	6.5770326
10719	6.5405	6.484901	6.4551644	6.5492578	6.5874104	6.4508696	6.7255306	6.614178	6.52222	6.4404244	6.624819	6.5655355	6.5304627	6.398234	6.512101	6.537311	6.666254	6.578518	6.5784736	6.607722	6.581465	6.640981	6.451807	6.4233255
10722	6.445624	6.553817	6.6888337	6.540474	6.336777	6.5075073	6.61803	6.502001	6.4864573	6.32376	6.429121	6.4965982	6.6352115	6.472445	6.5261116	6.499199	6.503147	6.509503	6.3938975	6.536208	6.413191	6.4414716	6.477832	6.428851
10725	6.47348	6.7361856	6.6725345	6.613247	6.6255364	6.5288754	6.465678	6.5340457	6.475587	6.58203	6.8553925	6.639256	6.767964	6.703193	6.5357738	6.7381487	6.5922008	6.593337	6.6258574	6.58972	6.54399	6.6563845	6.7691197	6.7317657
10730	6.547573	6.426889	6.441427	6.3378572	6.3557563	6.3302574	6.389243	6.40477	6.4195642	6.3599076	6.4746356	6.3615704	6.5707293	6.5006156	6.3261795	6.308092	6.413922	6.2395234	6.609635	6.3786974	6.5529284	6.3763328	6.297793	6.4494033
10731	6.399056	6.4565797	6.6101847	6.66899	6.477626	6.5117583	6.6170163	6.5510936	6.5325584	6.606398	6.59091	6.5517626	6.385431	6.4402013	6.386472	6.5984244	6.46483	6.541575	6.693994	6.5185676	6.5389643	6.5579615	6.488745	6.5252523
10735	6.5784144	6.520646	6.6861615	6.7124853	6.612215	6.657873	6.542235	6.624336	6.641451	6.6543174	6.506363	6.5835576	6.7278247	6.702466	6.549673	6.5602217	6.473162	6.416809	6.5418744	6.6112967	6.628667	6.596378	6.7420955	6.635901
10736	6.7971134	6.82221	6.745577	6.8594522	6.9095626	7.034835	6.7885976	6.907922	6.927081	7.013112	7.006065	6.740446	7.0752363	6.808775	6.9185276	6.8108935	6.766129	6.846942	6.8739657	6.834197	6.740768	6.7855105	6.9002223	6.8899207
10743	6.8154283	6.874973	6.814125	6.7786508	6.8349934	6.791125	6.7644663	6.885843	6.8816886	6.9276185	6.70774	6.729668	6.6224566	6.5939584	6.8473644	6.7873397	6.8178024	6.9995227	6.7820134	6.8509493	6.929747	6.804174	6.7415504	6.721135
10746	7.7196827	7.880816	7.7504716	7.5538745	7.940686	7.654632	7.862398	7.6195035	7.6411395	7.7060747	7.5702863	7.4860992	7.4403124	7.735148	7.6474876	7.823335	7.9275055	7.850279	7.6951003	7.6454344	7.7347803	7.851004	7.5298557	7.422985
10750	6.6380053	6.6225886	6.58942	6.4910417	6.513995	6.527962	6.593307	6.46882	6.5201044	6.5016117	6.588262	6.6762652	6.544095	6.340253	6.6328106	6.6632733	6.536792	6.759671	6.5849414	6.588984	6.5361953	6.593998	6.48505	6.523222
10753	8.908987	8.622475	8.990839	8.431191	8.536201	8.418755	8.504072	8.413983	8.6243725	8.181779	8.351329	8.208922	8.459666	7.9515166	8.436675	8.639235	8.418011	8.425897	8.06908	8.341255	8.728018	8.265265	8.462666	8.441938
10754	8.124482	8.095813	7.8598995	7.9179406	7.996317	8.293896	7.883514	9.000419	8.960541	8.989048	9.277673	8.706558	8.777765	9.147402	7.8179407	7.802899	7.850035	8.048505	8.153372	7.864131	7.6756535	7.6697044	8.04491	7.9608455
10762	6.561593	6.5727262	6.563731	6.4959283	6.370708	6.514062	6.5945454	6.4879923	6.53836	6.5615797	6.4925523	6.515892	6.4019775	6.524605	6.527391	6.5077286	6.515234	6.622645	6.588474	6.555987	6.560248	6.6088433	6.429594	6.3831615
10767	7.2470818	6.961979	6.849469	6.7520404	6.8919106	7.0444756	6.7305346	7.095705	7.3731065	7.1609616	6.814747	6.7897778	6.7119613	6.888751	6.884141	7.1467805	6.952603	6.956516	6.7034783	6.724897	6.8037853	6.953998	6.617701	6.7547708
10768	7.6081367	7.558638	7.9876056	8.45713	7.6110277	7.8430014	7.765988	7.7986035	7.9099455	7.818207	8.755176	8.58403	8.510762	8.689595	8.159153	8.297434	7.979008	8.129305	8.594372	8.633317	8.04491	7.9660854	8.616174	8.765214
20008	6.747951	6.822815	6.6009502	6.6588607	6.7896585	6.955362	6.963075	6.7974925	6.7691026	6.623985	6.6876	6.698665	6.586747	6.6694765	6.9596324	6.8676786	6.620675	6.8462787	6.785756	6.7201777	6.756501	6.702242	6.634052	6.6627107
20010	6.8569226	6.8944645	6.7669716	6.736554	7.0241995	6.7767754	6.8534904	7.1731997	6.845618	6.6507564	6.891465	6.8563266	6.617657	6.692939	6.7847505	7.020267	6.9581914	6.8449683	6.882576	6.8373103	6.856061	6.76825	6.680184	6.6592193
20014	6.4595337	6.414745	6.3416867	6.50146	6.535546	6.4371076	6.549917	6.550325	6.437248	6.585617	6.4868746	6.4803567	6.497877	6.5145183	6.557346	6.604872	6.4618425	6.440241	6.5024395	6.455661	6.496303	6.5384727	6.4731765	6.4708376
20017	6.7457986	6.804851	6.676641	6.819329	6.8455667	6.8818774	6.824576	6.826532	6.9587164	6.7988744	6.9409213	6.874538	6.721055	6.7630243	6.7426963	6.924366	6.810473	6.999653	6.9319186	6.777163	6.8211484	6.7331033	6.7690053	6.8346105
20019	6.5306044	6.4612975	6.3759794	6.7621636	6.489881	6.5474124	6.5613546	6.355384	6.466276	6.3833623	6.7250257	6.5049014	6.595599	6.677287	6.548188	6.498463	6.5234017	6.5179534	6.6991234	6.7496657	6.4430428	6.50441	6.6599555	6.7204456
20021	8.864535	9.087348	9.068768	9.150313	9.06381	9.09927	9.012362	9.054562	8.90214	9.0355835	8.9296	9.004983	9.164699	9.075587	8.961078	9.168402	9.196677	9.049245	9.065262	8.891895	8.870034	9.090443	8.947786	8.884821
20022	7.921281	8.275654	8.182083	7.8733907	8.195804	7.974429	7.8558297	7.8965816	7.7230268	7.9796987	7.422985	7.905223	7.6350474	7.7516675	8.142055	8.187337	8.274162	8.35528	8.304699	8.154091	8.308862	8.220995	8.052495	8.21281
20025	6.6238756	6.5029106	6.6132374	6.6166654	6.733206	6.6048174	6.344542	6.4475327	6.504947	6.6608567	6.5377398	6.647867	6.5943108	6.568144	6.437407	6.522459	6.6402884	6.5540504	6.637008	6.7310753	6.5788846	6.6463757	6.715156	6.674329
20026	6.851299	6.9956956	6.916795	6.882599	6.8931017	6.9075913	6.981589	6.944257	6.7739186	6.8456345	6.72764	6.9410195	6.746882	6.7033844	6.8119416	6.806551	6.9906435	6.725673	6.881251	6.8668056	6.9908447	6.890847	6.719408	6.654629
20037	6.838887	6.7159414	6.685298	6.736987	6.7542024	6.7282176	6.7824655	6.770665	6.798611	6.680298	6.736788	6.7800746	6.7888575	6.8012815	6.7844186	6.6873217	6.702942	6.822976	6.6695795	6.665257	6.6089344	6.8711357	6.7775598	6.798764
20040	6.578131	6.539196	6.5790195	6.5646634	6.568179	6.530196	6.587151	6.4981985	6.478968	6.5532794	6.543412	6.5824785	6.5827827	6.723428	6.4914126	6.517895	6.6109567	6.56001	6.5327125	6.5076814	6.6078963	6.511619	6.6712856	6.5976334
20041	7.171442	7.1227713	7.263657	7.067474	7.1268067	7.1331143	7.115234	7.0894656	6.8722777	7.2346287	6.9840198	7.070484	6.878259	7.0961084	6.89486	7.0973797	7.1093974	7.132188	7.1092696	7.083482	6.9833617	7.0275497	7.079128	6.927774
20044	6.5666084	6.483794	6.460864	6.6186714	6.587971	6.522855	6.574934	6.6384172	6.6692085	6.445531	6.561491	6.5334787	6.420331	6.399383	6.522607	6.4937725	6.577595	6.3265824	6.532158	6.5339723	6.7480483	6.514062	6.4220095	6.4791007
20047	7.3738866	7.3092065	7.5823994	7.1233664	7.516205	7.465559	7.5457478	7.511091	7.6525044	7.1594787	7.1178694	7.1215386	7.430913	6.9784775	7.461848	7.35737	7.2272058	7.3790746	6.9259176	7.052825	7.2575564	7.4362216	7.1730895	7.147841
20048	6.874538	6.8365974	6.7912507	6.7209444	6.893536	7.035171	6.9138317	6.7828984	6.7352095	6.5926747	6.7025247	6.7625628	6.7684965	6.709527	6.864424	6.8642488	6.833874	6.828211	6.796835	6.7870064	6.7217803	6.795707	6.783921	6.7371745
20050	6.8375096	6.7289724	6.8938565	6.745533	6.6721244	6.7830405	6.738782	6.812342	6.8027616	6.6591477	6.5078144	6.704021	6.6676064	6.7370033	6.6183143	6.4645047	6.6944413	6.643088	6.7114024	6.6727304	6.785236	6.7711987	6.7347903	6.62799
20053	6.8467946	6.868609	7.0012393	7.4852147	6.7507763	7.0180035	6.97465	6.9750853	7.0307674	7.0992966	7.725811	7.696501	7.996658	8.105449	6.990458	6.964422	6.933639	6.971238	7.294588	7.3486595	6.8398304	6.8590536	7.590708	7.7717404
20056	7.513934	7.625969	7.7566032	7.337343	7.8202233	7.5303464	7.68645	7.5174437	7.5226345	7.4322886	7.135032	7.297535	7.2929754	7.1580825	7.602225	7.693107	7.8438416	7.6150517	7.429085	7.420164	7.6705914	7.699065	7.3918943	7.356508
20059	6.6016846	6.674771	6.650148	6.5396943	6.729188	6.6386495	6.7861614	6.660399	6.7088265	6.5302296	6.564628	6.6417174	6.5923667	6.5226216	6.7007546	6.7076383	6.8162637	6.7913356	6.5438185	6.624785	6.699069	6.7842145	6.5633535	6.634387
20064	7.1052976	6.9347453	6.9394474	7.120028	7.0280504	6.901011	6.796877	6.8838425	6.9604692	7.074869	6.977306	6.9914565	7.008846	6.905104	6.985961	6.952723	7.000605	7.2031717	6.8347516	6.982298	7.1552176	6.8848367	6.931727	6.921646
20066	6.853122	6.780221	6.642605	6.7532897	6.9322104	6.7305346	6.7092595	6.878199	6.6773734	6.696184	6.790346	6.7016773	6.714557	6.7067804	6.58863	6.664347	6.749896	6.6268215	6.8201103	6.663915	6.7254596	6.691079	6.6683264	6.75986
20068	6.6382375	6.627411	6.7502174	6.47368	6.592462	6.5963554	6.3773346	6.4778185	6.4498506	6.5183535	6.596715	6.4254284	6.635392	6.6570263	6.630062	6.600432	6.7025247	6.489852	6.488215	6.599539	6.5665236	6.522157	6.6655493	6.5653677
20070	6.982485	7.059291	6.9329133	7.0557823	6.9883013	7.001808	7.0535927	7.1355715	7.255427	7.097063	7.4972	7.234001	7.6842246	7.989556	6.9620767	6.900428	6.8952975	6.88502	6.9370847	6.909086	7.08995	7.029035	7.1832657	7.130657
20072	14.048985	13.729317	13.933287	13.964312	13.767457	14.090955	14.134058	13.627218	13.508876	13.729317	13.782915	13.532551	13.964312	13.521558	13.448263	13.881002	13.6531	13.48108	13.448263	13.394719	13.6531	13.491803	13.582264	13.782915
20075	6.761028	6.7891135	6.75558	6.749954	6.8162374	6.662853	6.814125	6.7580338	6.6155605	6.6971283	6.5886197	6.630931	6.7565217	6.7096667	6.84599	6.907739	6.6581063	6.622335	6.6961045	6.73136	6.7842393	6.5549974	6.5621624	6.632075
20079	6.605884	6.502331	6.741257	6.528331	6.5653257	6.482015	6.6532965	6.564106	6.514302	6.5670004	6.5448775	6.6304464	6.6518292	6.6148105	6.7276278	6.567144	6.468673	6.611775	6.497788	6.467828	6.5496535	6.445795	6.6477394	6.5658875
20088	6.951446	6.8578415	6.947221	6.7765527	7.0703635	6.9744654	7.000013	6.9781947	6.9801044	6.815323	6.763588	6.829069	6.7226934	6.760815	6.880961	6.8203497	6.844915	6.9312577	6.695302	6.7818933	6.7956448	6.9200096	6.6855893	6.733943
20091	6.636414	6.6643057	6.446751	6.6152477	6.6477566	6.7458687	6.7122693	6.516626	6.814747	6.640193	6.4929347	6.529805	6.524492	6.388417	6.639306	6.5288544	6.6829386	6.4825077	6.677826	6.514985	6.5421267	6.503566	6.39381	6.463932
20092	6.565938	6.46171	6.5574	6.6329308	6.691836	6.6322055	6.7056284	6.449104	6.5819626	6.4139366	6.6316037	6.543314	6.4893904	6.589933	6.460864	6.6673155	6.7315373	6.4828644	6.5262012	6.6076827	6.634681	6.6476016	6.5984483	6.619531
20093	6.5858393	6.4906793	6.5806837	6.4562206	6.607851	6.7160244	6.5368776	6.6164827	6.5150223	6.6796794	6.723751	6.5862865	6.4709196	6.480834	6.4981833	6.6235433	6.644701	6.8028493	6.580202	6.590266	6.5877986	6.6225033	6.455305	6.432022
20095	6.6768875	6.6017437	6.466455	6.611611	6.4871173	6.432701	6.512562	6.5622454	6.6367884	6.62781	6.4337406	6.552537	6.4466724	6.481975	6.621323	6.436882	6.591941	6.6238756	6.4645605	6.5761275	6.507715	6.561511	6.489742	6.4639435
20097	6.7068877	6.758566	6.6926265	6.810352	6.890847	6.9510355	6.885869	6.755831	6.7877145	6.7540326	6.583251	6.713997	6.8598638	6.626845	6.8079734	6.664939	6.7701597	6.6502137	6.609883	6.743596	6.5993147	6.563041	6.637112	6.586793
20100	6.9238777	6.7859764	6.9235168	6.659613	6.6942697	6.725005	7.0072455	6.8201337	6.7687736	6.562022	6.5325737	6.5460577	6.655197	6.8049407	6.6097326	6.761865	6.8060107	6.7766953	6.7070055	6.7720714	6.621724	6.635761	6.6862793	6.728883
20102	6.5765095	6.7773523	6.6630983	6.8439436	6.7759476	6.6980853	6.5394273	6.722867	6.6959815	6.724483	6.6074376	6.7236013	6.7849345	6.8526645	6.900921	6.6273484	6.6560287	6.737714	6.744184	6.681528	6.8460684	6.63172	6.693001	6.735077
20110	9.214171	8.362413	8.965608	9.227589	9.2065525	8.837143	8.848985	7.952366	8.545413	8.2674465	8.891895	10.144225	8.667864	8.517661	8.873793	9.296304	9.107527	9.057859	9.010502	9.0239315	9.237722	8.892936	8.699512	9.28912
20113	6.9635835	6.743815	6.8384666	6.696091	6.8731823	6.7484937	6.792793	6.952107	6.6876616	6.8157773	6.7418184	6.7698684	6.7705846	6.6368	6.6972113	6.816994	6.783939	6.7138367	6.7504177	6.6797204	6.874355	6.892923	6.6296515	6.8080597
20114	6.570743	6.5657496	6.667521	6.48367	6.6002717	6.4421086	6.445876	6.492747	6.702564	6.5333853	6.5532274	6.597902	6.5128407	6.4785604	6.651852	6.5765276	6.5881333	6.544386	6.4894857	6.475111	6.633718	6.5177207	6.376925	6.525668
20121	6.8838425	6.866089	6.95559	6.6953597	6.9263854	6.6853256	7.091897	6.960141	6.846976	6.787985	6.7549014	6.861687	6.97465	6.91944	6.8861647	6.7026553	6.858804	7.0005236	6.7663813	6.8090143	6.833874	6.7949734	6.6719103	6.811738
20128	6.67308	6.6136103	6.6861796	6.6179495	6.8915787	6.732614	6.4951334	6.650258	6.753654	6.6784024	6.687059	6.7039404	6.6864777	6.7089334	6.7298174	6.6487155	6.6363344	6.599938	6.6162977	6.6032586	6.67554	6.6698513	6.7254725	6.7687516
20131	6.622757	6.6177893	6.6627316	6.6103415	6.615134	6.650985	6.7131357	6.6874747	6.5709324	6.657339	6.562427	6.557236	6.689668	6.658532	6.7676272	6.7253795	6.822658	6.7427864	6.563653	6.571391	6.6654677	6.551468	6.6083274	6.6209407
20132	7.113046	6.9188	7.091956	6.833825	7.149067	7.1001935	7.2524705	7.0809355	6.958491	6.8112187	6.896195	6.9637065	6.919253	6.86741	6.9325166	7.1359468	6.9210687	6.861236	6.794597	6.8505073	6.952015	6.9588423	6.7420807	6.8459616
20136	8.500144	8.908373	8.829672	8.766944	8.823871	8.863999	8.862523	8.665013	8.507474	8.648933	8.021837	8.461197	8.398357	8.542517	8.958005	9.216315	9.131455	8.920435	9.068233	9.031035	9.059041	9.239584	8.850835	8.820871
20138	7.901057	7.971911	7.629907	7.8741264	7.6896276	8.134164	8.086095	8.114979	8.083103	8.185431	8.682616	7.9008327	8.081811	8.529331	7.7042375	7.5639234	7.520432	7.7188773	7.8385634	7.8275914	7.480106	7.7099023	7.79178	7.5630436
20142	6.8135285	6.8110313	6.8262725	6.6676936	6.6224933	6.805001	6.8343315	6.692355	6.6964607	6.6551023	6.673873	6.6349587	6.6046286	6.6073127	6.753939	6.699111	6.581332	6.757702	6.7641134	6.654629	6.919873	6.873003	6.650258	6.7231374
20148	6.4920173	6.5530605	6.4891286	6.4376297	6.7687516	6.4766984	6.6826754	6.610033	6.6810584	6.4936247	6.5523033	6.552173	6.6357884	6.5089297	6.6173215	6.557728	6.5700397	6.531848	6.5583186	6.4755306	6.5469933	6.6687903	6.5760717	6.6891565
20152	6.582127	6.72397	6.5157332	6.597902	6.643779	6.629059	6.73277	6.6562557	6.83352	6.6274757	6.70472	6.769329	6.636923	6.5237145	6.747285	6.6269817	6.70968	6.7948103	6.6050973	6.7353125	6.626319	6.7202163	6.703066	6.669334
20154	8.127115	7.841967	8.029222	7.773989	8.20305	7.7406535	8.20085	7.6474876	7.434647	7.8088207	7.410564	7.754636	7.528803	7.9404974	7.967851	8.169408	8.08211	7.9991393	8.16591	7.924754	8.167903	7.8601213	7.73577	7.9215593
20161	6.5927396	6.4345512	6.5583496	6.4381614	6.6537995	6.5010576	6.4196124	6.494237	6.3982506	6.4323893	6.4547343	6.3478503	6.504018	6.581456	6.5847435	6.5994277	6.552549	6.571422	6.50146	6.479204	6.347018	6.4568768	6.516842	6.6212893
20168	6.676314	6.74168	6.6909595	6.5486665	6.8088636	6.7279015	6.6529307	6.7834425	6.718818	6.6933055	6.71325	6.731977	6.884379	6.687059	6.9408836	6.566495	6.6374383	6.659879	6.725035	6.7316957	6.656853	6.8268805	6.7585096	6.743596
20170	6.5015836	6.7323146	6.631906	6.6332994	6.7261133	6.7026553	6.623285	6.6824617	6.583528	6.6871934	6.6249123	6.606461	6.618866	6.7463946	6.7411575	6.6321845	6.6550097	6.5617924	6.6657085	6.5861235	6.5415936	6.7423806	6.723491	6.756265
20176	6.8339243	6.83092	7.067174	6.689691	6.9996057	6.8373475	6.9531975	6.8982267	7.0039353	6.826052	6.7203536	6.5622325	6.6847963	6.8055964	6.897081	6.995844	6.910557	6.9170804	6.657482	6.804174	6.861263	6.8273983	6.643934	6.6809807
20181	6.5580964	6.5117583	6.4642787	7.1628013	6.5920568	6.661199	6.598157	6.558309	6.5153856	6.6100163	6.8387065	7.053116	7.1873455	7.3051815	6.6935177	6.666741	6.734205	6.859243	7.20754	7.211306	6.748141	6.568305	7.2985353	7.4792514
20189	6.650647	6.5567956	6.6586413	6.8042	6.639017	6.6735697	6.654191	6.6989117	6.7845736	6.9903097	6.948851	6.9913325	7.0298047	6.9802647	6.691847	6.6053157	6.549673	6.706413	6.5998297	6.677925	6.5768623	6.6703143	6.732929	6.6535435
20192	7.2842646	7.1630683	7.3497605	6.9983587	7.284609	7.259425	7.327796	7.234352	7.3878603	6.89328	6.8838425	7.0398254	7.023791	6.9006705	7.2619467	7.1096663	7.0716105	7.1412177	6.924967	6.9501214	7.171202	7.082926	6.877707	7.09504
20193	6.7700186	6.769769	6.637852	6.690629	6.6878657	6.729597	6.506446	6.6487365	6.632775	6.7205515	6.67712	6.656491	6.6992264	6.5906653	6.682374	6.5435476	6.638393	6.7208395	6.781227	6.7199516	6.625349	6.5449147	6.570589	6.612176
20195	6.572101	6.5298343	6.3052893	6.495142	6.5240927	6.8171463	6.499906	6.491079	6.5351458	6.482245	6.4313774	6.424914	6.485453	6.466111	6.543223	6.4916263	6.630589	6.5236254	6.301369	6.477977	6.4608917	6.4822645	6.4825077	6.5178
20196	7.1639676	7.0870104	7.0578623	7.9823313	7.227531	7.4783797	7.238918	7.3081393	7.4594483	7.6853023	8.187337	8.2335205	8.147383	8.410835	7.250252	7.541973	7.5375447	7.613615	7.850279	7.9793496	7.4109797	7.3294024	8.327128	8.443876
20201	6.6164827	6.6579766	6.741878	6.5469365	6.5364757	6.4832683	6.5574446	6.6073985	6.7255654	6.7197976	6.660543	6.53872	6.54756	6.5563593	6.6793623	6.7246723	6.5862765	6.6029844	6.646714	6.6315913	6.634061	6.6820464	6.498882	6.5830894
20202	6.8471107	6.813765	6.636196	6.6570992	6.6257358	6.7699537	6.659613	6.74103	6.7222147	6.780292	6.472237	6.608268	6.7678227	6.61242	6.6475577	6.7867193	6.7027235	6.591329	6.7202163	6.5984592	6.5433292	6.771066	6.7256994	6.698534
20204	7.0402756	7.0555215	7.2013946	7.018132	7.0227585	7.227099	7.224857	7.0331435	7.09987	6.72673	7.0486736	6.8642488	6.8348837	6.92813	6.8921394	7.005142	6.9825406	7.092302	6.9309807	6.9883432	7.0425277	7.0939155	7.0376534	6.725658
20209	6.7147665	6.6754565	6.650977	6.7575727	6.6001606	6.512787	6.639987	6.6696024	6.7811694	6.6553035	6.7475133	6.712501	6.5426626	6.6109567	6.630143	6.597419	6.65296	6.601329	6.655326	6.6940937	6.6985645	6.7211967	6.4667745	6.5116568
20215	6.4351335	6.3570924	6.519988	6.32723	6.5229683	6.430606	6.5145297	6.614281	6.5707	6.520797	6.510846	6.599155	6.586335	6.509916	6.5013986	6.6349187	6.5319047	6.4233913	6.511886	6.362516	6.4299297	6.61463	6.5112023	6.480834
20220	6.6831126	6.7511954	6.8941483	6.8226852	6.819672	6.822366	6.7592964	6.7983284	6.7863474	6.8908978	6.69324	6.582457	6.71853	6.67785	6.8111854	6.693012	6.7812047	6.992296	6.774772	6.773677	6.8670397	6.7822366	6.86379	6.7069645
20221	6.840195	6.8601665	7.0009937	6.8745127	7.067559	7.0486083	7.1685877	6.943726	7.0792136	6.8090615	6.895032	6.780055	6.9976406	6.734536	6.886974	6.8992887	6.8892326	6.8937283	6.7767105	6.9039545	6.892923	7.018412	6.811673	6.7851243
20224	6.9085855	7.1639676	6.8130107	6.974376	7.209882	7.1580825	6.9346504	7.033702	6.9291215	7.1166162	6.887836	6.807722	6.8622837	6.7601295	7.185089	6.794062	7.066872	7.1743884	7.0985627	7.060263	7.1694016	7.078973	6.995925	6.902153
20228	6.6137366	6.5798554	6.308755	6.681114	6.4328566	6.4304366	6.6084676	6.474624	6.5861087	6.4107275	6.675955	6.7457776	6.7586727	6.6993437	6.5626025	6.6327543	6.567688	6.59667	6.48859	6.6129203	6.3818755	6.373452	6.656408	6.618754
20240	6.706004	6.7497654	6.5648203	6.641529	6.5817747	6.6660123	6.5675483	6.697092	6.537999	6.503886	6.620762	6.670123	6.5719037	6.6529307	6.593736	6.511038	6.74215	6.741503	6.4786444	6.6331496	6.564488	6.631383	6.709828	6.4705405
20242	6.7963357	6.961078	6.844201	7.153461	7.0564394	7.091956	6.7347584	6.767754	6.71846	7.0182357	6.976091	7.0057516	6.8348527	6.940741	6.8486633	6.984651	7.039305	7.037603	7.1467805	7.1919556	7.187144	6.9987297	7.003994	6.998671
20243	6.8053045	6.8337717	6.9261913	6.8240533	6.854075	6.9196634	6.8725915	6.856188	6.7745075	6.9282365	6.702178	6.7483187	6.648065	6.6927958	7.076952	6.9080815	6.9031067	6.8514905	6.6758637	6.6857653	6.7903028	6.849677	6.710441	6.842655
20246	6.6086893	6.6055717	6.5059276	6.638355	6.5496535	6.483599	6.595708	6.469956	6.5427823	6.6283092	6.535414	6.321718	6.5091543	6.3769026	6.523263	6.6159425	6.475288	6.5870147	6.4985304	6.4351144	6.620266	6.5060287	6.449894	6.518095
20255	6.7289934	6.830892	6.902222	6.7269354	6.9208922	6.8328295	6.97134	6.799014	6.9650726	6.703054	6.6796165	6.745931	6.799421	6.814909	6.712418	6.6585627	6.7735972	6.69951	6.664476	6.723448	6.674494	6.916205	6.6985974	6.9241576
20259	6.5830894	6.694798	6.4312005	6.6018662	6.816162	6.645606	6.5931478	6.717708	6.6507854	6.6246943	6.554425	6.5386457	6.5684757	6.549564	6.6924953	6.749107	6.4682484	6.6556296	6.5851436	6.6623926	6.8043323	6.704008	6.472107	6.5200634
20270	7.307776	7.0578623	7.307361	6.930394	7.1298623	7.2383065	7.305559	7.1515517	7.2462354	6.919873	6.908208	7.018779	7.0454545	6.8861647	6.917159	7.005842	7.1390343	7.1223707	6.9654055	6.945827	7.171442	7.1403174	6.9005737	6.9837837
20273	6.6289387	6.644146	6.5669107	6.435256	6.436019	6.6323695	6.4809804	6.3925047	6.4945765	6.6450415	6.5308747	6.483215	6.782181	6.678611	6.474845	6.613475	6.4582686	6.628742	6.5949564	6.5400596	6.5495305	6.603636	6.7048445	6.6194534
20274	8.866751	8.86772	8.827495	9.208638	8.818925	8.921548	8.886429	8.893561	8.91194	8.839688	9.287396	9.208031	9.287396	9.358393	8.975325	9.145381	8.885323	8.879909	9.050947	9.150313	9.101009	8.822248	9.290828	9.206025
20278	6.6055717	6.8544264	6.6172543	6.643691	6.7315373	6.6443305	6.978953	6.763819	6.724897	6.7882614	6.7742004	6.6522064	6.781453	6.732614	6.7101407	6.6825233	6.7512074	6.8011017	6.62675	6.695649	6.871428	6.7152047	6.7638965	6.597543
20279	7.114469	6.89162	7.0481153	6.847868	6.815823	6.9310393	6.8461514	6.8450274	6.7509055	6.576609	6.703991	6.8689632	6.8389583	6.7153563	6.855795	6.818877	6.8138824	6.9424133	6.821178	6.88464	6.787131	6.931131	6.7199874	6.781329
20286	8.072958	8.380892	8.499344	8.183858	8.464316	8.500542	8.275288	8.739148	8.513274	8.987194	8.490268	7.9764276	7.9185724	8.470518	8.407759	8.223937	8.641844	8.530639	8.22813	8.253879	8.666661	8.8332815	8.41548	8.081811
20288	6.665068	6.901235	6.7969375	7.0311685	6.7353406	6.734584	6.7906156	6.627568	6.6704946	6.741336	6.9262943	6.9279966	6.738507	6.7319455	6.916017	6.6969295	6.975166	6.763942	7.0862274	7.039676	6.8993764	6.816843	6.8821054	6.937123
20291	6.577705	6.475288	6.6466503	6.511956	6.679212	6.55991	6.666608	6.6199455	6.726637	6.635597	6.518303	6.607164	6.7242913	6.7300906	6.697773	6.4639177	6.6010547	6.7009816	6.4543805	6.5842285	6.6953306	6.456391	6.589702	6.676043
20292	6.57572	6.6751165	6.850245	6.569872	6.772171	6.7556396	6.7939997	6.766549	6.6309905	6.5973763	6.521816	6.5476627	6.7810836	6.6172047	6.842958	6.61951	6.714299	6.723959	6.5565457	6.6077104	6.761248	6.6968074	6.614868	6.656015
20296	6.557248	6.5478144	6.513441	6.5075736	6.436765	6.4684763	6.604133	6.573897	6.2420907	6.524578	6.5438876	6.535329	6.342676	6.4829807	6.414111	6.4081917	6.45917	6.525765	6.49479	6.5376105	6.4948344	6.500885	6.413988	6.560296
20300	7.088766	7.002303	6.968389	6.7873006	7.0291004	6.968897	7.199764	7.12927	7.0105124	6.8937693	6.823218	6.816843	6.742129	6.73742	6.800595	6.964354	6.952015	6.877284	6.746189	6.858804	6.9578767	6.9038944	6.592191	6.8295755
20309	7.039305	6.7270923	6.842237	6.6749125	6.95559	6.73449	6.768806	6.757534	6.8123074	6.6708565	6.8203244	6.6974826	6.7794394	6.651143	6.692286	6.712908	6.8377957	6.863825	6.658743	6.786931	6.712561	6.8823347	6.7669716	6.718789
20315	6.9016747	6.8954973	7.125051	6.896725	6.8896513	7.0244164	6.95934	7.0250287	7.063189	6.8170495	6.8310347	6.866089	6.9801044	6.910429	6.9810324	6.963075	6.975819	7.019236	6.761753	6.850098	6.906105	6.8398304	6.834122	6.925165
20324	6.709922	6.809547	6.753188	6.669156	6.652734	6.801125	6.8383365	6.69324	6.5814877	6.637584	6.7884784	6.7836304	6.7372084	6.625691	6.7792993	6.7854247	6.742829	6.6777897	6.6586494	6.7326283	6.6128426	6.782221	6.6244383	6.5961595
20326	6.6923637	6.593885	6.6468463	6.6645412	6.6102333	6.645752	6.642989	6.6978207	6.5127373	6.7601495	6.793785	6.7578945	6.7101903	6.704623	6.4859796	6.493003	6.719885	6.5754375	6.717775	6.5903068	6.56764	6.6717606	6.570064	6.7202005
20328	10.200962	9.738078	9.311675	10.101568	9.823601	10.013326	10.057925	10.38945	10.206689	10.762525	10.500889	11.028554	10.6915245	10.8649025	9.678693	9.646284	9.975403	9.851687	10.362338	10.278195	9.613792	9.097558	10.151083	10.541309
20332	8.69707	8.725848	8.261932	8.359727	8.996984	8.732384	8.719436	8.477403	8.689089	8.459227	7.941499	8.337638	8.528399	8.513718	8.55882	8.165083	8.587379	8.210904	8.345834	8.063911	8.320079	8.35941	8.060917	8.325188
20333	6.755486	6.6281853	6.5327554	6.524941	6.665304	6.6601944	6.543654	6.603952	6.537536	6.622174	6.4335566	6.4344373	6.624361	6.4959407	6.667764	6.519988	6.6616225	6.51718	6.651143	6.540943	6.5529857	6.5150104	6.544289	6.634399
20338	6.85551	6.624451	6.6439857	6.6172333	6.6890497	6.493037	6.8426895	6.629335	6.709368	6.699684	6.6220512	6.663429	6.6383266	6.6786814	6.6420302	6.7319455	6.676805	6.744722	6.47385	6.770823	6.5740085	6.7997108	6.68003	6.763654
20343	6.484976	6.572756	6.5273156	6.4420695	6.4960628	6.373982	6.5204973	6.5526776	6.5403457	6.550406	6.5451427	6.5670114	6.5403905	6.4207544	6.4760394	6.6310043	6.421757	6.6361866	6.4243617	6.5022454	6.3765526	6.6145573	6.3849363	6.4070125
20348	6.8680944	6.9063206	6.5578604	6.770665	6.4619617	6.755007	6.628102	6.7015686	6.8116274	6.515643	6.615114	6.7418184	6.63037	6.6911445	6.6253357	6.55345	6.620501	6.536942	6.8362665	6.756265	6.61334	6.571892	6.5571356	6.5878754
20349	7.6726003	7.7031164	7.869861	7.6119514	7.8609514	7.864131	7.7996516	7.7112722	7.855049	7.567512	7.288722	7.5457478	7.7013817	7.384812	7.888742	7.6658797	7.780522	7.9005485	7.5386133	7.609902	8.02335	7.8353024	7.558638	7.598283
20358	6.8284082	6.753686	6.749062	6.723033	6.8847675	6.866938	6.9106193	6.8325357	6.8409834	6.808231	6.842655	6.8554893	6.914343	6.891947	6.8091702	6.7280617	6.8049407	6.826161	6.7343974	6.7172995	6.742973	6.828657	6.8204317	6.8421564
20360	7.4456024	7.4610014	7.723878	7.4356318	7.688033	7.4794803	7.395152	7.5398045	7.7625523	7.2941732	7.4466615	7.3470135	7.389413	7.3638716	7.696501	7.4770155	7.6350474	7.665159	7.373333	7.397631	7.722348	7.796183	7.531345	7.6447997
20364	9.705983	10.06222	9.794529	9.652361	9.7720175	9.643407	9.877593	9.651209	9.451241	9.672594	9.211998	9.567327	9.25179	9.053307	9.836529	9.928907	10.044401	9.944793	9.777626	9.724295	9.989912	9.917181	9.240392	9.434808
20367	6.60059	6.4558754	6.5814466	6.5027366	6.633934	6.4694457	6.5296082	6.509856	6.504503	6.680351	6.4277625	6.4795003	6.620762	6.3489246	6.4536996	6.440573	6.446166	6.5862865	6.424244	6.5612116	6.5399055	6.445365	6.419352	6.3786697
20369	6.6183333	6.744845	6.673905	6.669244	6.7372603	6.5609074	6.616415	6.7097855	6.688703	6.73833	6.6157656	6.7906456	6.6539097	6.5881777	6.614457	6.6849437	6.6789927	6.866089	6.7851143	6.5827584	6.751678	6.7823343	6.643367	6.636871
20370	6.977703	6.947671	6.913612	6.7720013	6.9863615	6.9027147	6.9501214	6.895726	6.8703065	6.812544	6.7445703	6.768829	6.753491	6.7659826	6.7514687	6.7780285	6.915687	6.869797	6.7643485	6.815823	7.0224557	6.844675	6.664519	6.8852963
20372	6.654884	6.653867	6.4946375	6.4505873	6.6277432	6.7469535	6.5895677	6.682306	6.568603	6.5724435	6.526868	6.5846176	6.569948	6.7179937	6.6194434	6.717413	6.6892323	6.5858393	6.48639	6.59936	6.714795	6.648191	6.607189	6.6120896
20373	7.289789	8.359727	7.4393206	7.481676	7.167184	7.205723	7.3043	7.1289186	7.0124445	7.200138	7.0424514	7.4012623	6.770231	6.886545	7.1985207	7.7930946	7.217851	6.871946	7.910224	7.4739833	7.4735646	7.2005925	7.1360474	7.2124624
20376	6.872665	6.8335705	6.7778044	6.7530336	6.889512	6.8387065	6.924533	6.8465824	6.7917523	6.6134872	6.874973	6.7443285	6.808355	6.8154283	6.7488008	6.911537	6.7544475	6.851299	6.6002717	6.7883916	6.507249	6.733766	6.6752925	6.752834
20377	6.4838343	6.427442	6.605799	6.4287653	6.511678	6.6185384	6.3865213	6.4608917	6.534246	6.532059	6.489213	6.454833	6.3909883	6.370708	6.531957	6.5724072	6.551287	6.4586635	6.40851	6.493701	6.616874	6.5059657	6.341819	6.5177207
20382	6.785256	6.5756025	6.7028937	6.777326	6.6262774	6.8149567	6.653936	6.5894117	6.5982323	6.5846734	6.684084	6.67536	6.6918597	6.6095967	6.5355234	6.5726943	6.635199	6.5836506	6.7086787	6.6780715	6.6507854	6.664825	6.5804367	6.7426085
20386	6.589664	6.535457	6.799062	6.5221324	6.55977	6.472394	6.6217017	6.52493	6.709277	6.4080806	6.4397345	6.482445	6.462166	6.5431876	6.671141	6.598411	6.482166	6.622909	6.5722384	6.605191	6.624664	6.6999097	6.4832783	6.4366198
20390	6.7112336	6.5764475	6.5865455	6.507116	6.643529	6.589142	6.4387684	6.676726	6.650941	6.662481	6.5658875	6.6175385	6.6725674	6.569092	6.4516	6.618789	6.489508	6.36278	6.5303993	6.5247426	6.688719	6.651041	6.591077	6.7414923
20397	6.8918586	7.219252	7.308273	7.020409	7.1698575	7.1166162	6.855632	6.9570613	6.862758	6.8967648	6.950018	6.893936	6.8233237	6.862919	7.1731997	7.292624	7.081864	7.1203504	7.390661	7.1518097	7.2774954	7.4050374	7.156212	7.073347
20398	6.7804346	6.863736	6.799265	6.6394906	6.8613424	6.8287077	6.9889407	6.8430676	6.813165	6.7165027	6.710362	6.668254	6.7126145	6.786406	6.6332884	6.749896	6.741477	6.7762113	6.6390886	6.706312	6.7666883	6.7509522	6.5900126	6.774944
20403	6.5878534	6.786177	6.6231923	6.7224464	6.645899	6.756451	6.7810836	6.655893	6.72922	6.6238627	6.4604673	6.780603	6.600229	6.606703	6.87365	6.691737	6.6383796	6.551683	6.604943	6.6174207	6.5403457	6.633934	6.5285974	6.574926
20408	8.541184	8.747044	8.740308	8.599026	8.7672825	8.616174	8.583664	8.561844	8.675024	8.585077	8.914269	8.730557	8.659601	8.703199	8.801344	8.801853	8.903318	8.604312	8.98027	8.819516	8.728806	8.497986	8.7253065	8.500962
20414	6.9154735	6.8711357	6.8406825	6.8703065	6.9644604	6.9676905	6.9040284	6.9691153	6.8192525	6.8268046	6.860252	6.7742457	6.962173	6.9089932	6.9062467	6.8436513	6.827428	6.79215	6.775328	6.749937	7.0182357	6.966942	6.9230924	6.9273086
20427	9.512569	9.8895445	9.645057	10.46281	9.731895	9.773051	9.729766	9.264714	9.607715	9.702793	9.871383	9.9986725	10.135236	10.089554	9.95563	9.9512205	9.958789	9.960978	10.464171	10.504065	9.836529	10.01218	10.418487	10.407678
20431	6.4852953	6.654874	6.8171463	6.5628157	6.8075013	6.699653	6.789867	6.527811	6.521778	6.55001	6.5749645	6.6069207	6.701255	6.655589	6.622286	6.685178	6.534864	6.5375504	6.569238	6.6093335	6.645871	6.6845374	6.596983	6.526155
20433	6.8262453	6.847903	6.7932878	6.75027	6.8641014	6.845742	6.739867	6.934436	6.782519	6.7178617	6.597845	6.662072	6.8664155	6.6901865	6.8797607	6.829677	6.8098288	6.5240035	6.7331185	6.6587276	6.8742857	6.652307	6.6583323	6.852154
20437	6.79296	6.757802	6.693252	6.658988	6.804097	6.6725345	6.6895432	6.7026844	6.694137	6.5802445	6.6711025	6.6106105	6.608268	6.5818286	6.5829883	6.6087027	6.636652	6.680556	6.393078	6.579748	6.69813	6.7197847	6.4698195	6.599568
20438	6.4227133	6.5541105	6.4157696	6.4493504	6.417924	6.425131	6.4445696	6.4415565	6.4236207	6.3139806	6.4450407	6.476086	6.377628	6.3787913	6.6175385	6.064953	6.4397664	6.520455	6.4764156	6.411063	6.403195	6.4007735	6.3997693	6.5679927
20440	6.428509	6.536972	6.314772	6.527461	6.580821	6.391155	6.383924	6.3493986	6.459725	6.2789736	6.5673056	6.424879	6.6489477	6.43629	6.4610023	6.298007	6.3499413	6.437407	6.4884634	6.3358645	6.292316	6.346896	6.5793734	6.5083213
20445	6.5155206	6.5264053	6.674398	6.7701597	6.5959764	6.4357758	6.4683	6.6045175	6.5659914	6.643088	6.7170496	6.6247416	6.6800575	6.788768	6.5768623	6.418535	6.558923	6.37863	6.889086	6.7336636	6.6864777	6.547934	6.698446	6.6236415
20446	7.104335	7.229244	6.843899	6.992174	6.8389254	7.0291743	6.897572	6.9100385	6.8357315	7.0381494	6.7943187	6.755098	6.73742	7.331703	7.140937	6.935406	7.1021833	6.9069567	7.1628013	7.0434732	6.8012815	7.0460176	6.944393	6.8482447
20450	7.872546	8.135116	7.949382	7.9712744	7.9705033	7.6363997	8.047267	7.9041023	7.712123	7.721767	7.7225246	7.908094	7.7270184	7.920325	8.423375	8.217397	8.222903	8.040169	8.081383	8.207216	8.434607	8.203609	8.142693	8.4443445
20451	6.9275713	6.9384317	6.792985	7.038544	6.71325	6.8248663	6.894401	6.9780703	7.0461106	6.994936	7.5541954	7.36079	7.220906	7.2033434	6.9085054	6.881729	6.9011626	6.9304385	7.0113316	6.8857775	6.9190807	6.840709	6.914029	6.831584
20452	8.952125	8.801344	8.8332815	8.510393	9.002107	8.514818	8.9414425	8.322075	8.375745	8.447203	8.349768	8.57619	8.577015	8.444819	8.735942	8.921548	8.692395	8.6837435	8.439199	8.734362	8.858215	8.91194	8.7672825	8.755621
20458	6.566026	6.613284	6.7033844	6.4864864	6.5723205	6.563208	6.615014	6.628742	6.611355	6.610303	6.523891	6.6988544	6.759411	6.6127634	6.6507626	6.5881104	6.566091	6.5667386	6.4915156	6.452318	6.547347	6.665945	6.7824106	6.5897923
20465	6.504762	6.3810554	6.3610554	6.352778	6.432022	6.3534427	6.2392263	6.3565183	6.2707644	6.3685517	6.3790402	6.356869	6.382474	6.4535956	6.3079143	6.2972755	6.3940644	6.314808	6.4902654	6.3031178	6.2835093	6.2674384	6.4401503	6.313534
20468	6.980798	6.8538413	6.81942	6.8310976	6.709904	6.835535	6.7860055	6.853073	6.829677	6.705806	6.7818933	6.785443	6.884166	6.7653766	6.77422	6.7978883	6.846422	6.622674	6.7938995	6.7643075	6.799876	6.782028	6.6980476	6.7061977
20470	6.7591615	6.870053	6.7287774	6.6562867	6.7305837	6.77269	6.850539	6.7907467	6.671316	6.618528	6.721229	6.77638	6.6356735	6.670086	6.5526686	6.8548713	6.863041	6.885977	6.6665382	6.6673317	6.827671	6.669023	6.614203	6.6233077
20471	6.5706105	6.791858	6.6960516	6.7108846	6.767276	6.761045	6.688617	6.637672	6.6972113	6.687835	6.5473714	6.6994934	6.8140736	6.6551266	6.6257033	6.7287498	6.7335887	6.71846	6.7210374	6.749853	6.6044636	6.624924	6.7100406	6.840045
20474	6.7125745	6.647086	6.800595	6.7420053	6.6136236	6.645786	6.7743435	6.7706833	6.8417144	6.684006	6.59349	6.6594315	6.5723944	6.566579	6.7024946	6.6192594	6.782519	6.8874035	6.585788	6.696778	6.7164316	6.606604	6.64218	6.6217737
20475	9.052094	9.276971	8.994438	9.213351	9.278983	9.222038	9.297647	9.476756	9.485451	9.426272	9.6899395	9.858513	9.142964	9.307422	9.093254	9.506337	9.349331	9.224813	8.836544	8.922352	9.274693	9.314459	9.179382	9.247528
20482	6.7771344	6.620784	6.9994626	6.6294293	6.7170677	6.720885	6.720631	6.824079	6.7316957	6.595028	6.581296	6.639531	6.6327043	6.654484	6.7151423	6.6742787	6.698879	6.6069884	6.72979	6.6889844	6.722303	6.579069	6.5823097	6.6109133
20484	7.1856165	7.0892396	7.253685	6.8718133	7.2277946	7.3723216	7.3449965	7.0929365	7.0376534	7.170938	6.8909993	6.8415275	6.942468	6.913779	7.1404443	7.1787553	7.105979	7.13303	6.80422	6.777596	6.9987297	7.127833	6.9364257	7.0974455
20487	6.8328695	6.8091917	6.84293	6.810999	6.742415	7.1102753	6.8041215	7.0088005	6.8910356	6.864383	6.737589	6.710309	6.892106	6.8959804	6.8798566	6.787511	6.6272497	6.783314	6.7873397	6.6860065	6.9066343	6.7828813	6.876586	6.847304
20491	6.777576	6.861565	6.7598	6.754406	7.0827484	6.8414426	6.945885	6.7244506	6.8635354	6.6880546	6.7592444	6.715586	6.659344	6.6915855	6.7253933	6.421235	6.771843	6.893687	6.705829	6.830671	6.6220007	6.820081	6.618528	6.6912665
20494	6.9261007	6.9507866	7.104219	6.8418126	6.9712834	7.102684	7.0601187	7.0229144	7.1894317	6.978594	6.773997	6.726637	6.77143	6.8390045	6.997207	6.9975114	6.9355087	7.0244164	6.790545	6.8245463	7.1624207	6.8624163	6.796164	6.850348
20497	6.7837453	6.834691	6.8705707	6.7576585	7.049363	6.881804	6.9345365	6.8175635	7.005646	6.80995	6.83256	6.717382	6.8729672	6.864424	6.9165726	6.842179	6.792403	6.9370847	6.7236576	6.6468463	6.779278	6.9021974	6.9046736	6.6804914
20520	7.0802646	6.876191	6.899237	6.91297	7.0985627	7.1735086	6.8384004	6.9370456	7.156463	6.863988	6.9773707	6.854104	6.9880614	6.9123783	6.948157	6.85872	6.8903484	6.975515	6.8279533	6.807943	7.0309954	6.9165325	6.6826544	6.74486
20521	6.5857105	6.4458055	6.496765	6.294271	6.4838743	6.394285	6.473306	6.434098	6.448063	6.368684	6.4988585	6.3988457	6.421321	6.3025136	6.582611	6.590519	6.48372	6.456818	6.39971	6.259334	6.425735	6.4351335	6.4493356	6.38154
20523	7.002792	6.8574805	7.1188526	6.877469	6.898005	7.0630836	7.0526643	7.025999	7.092212	6.924771	6.8170495	6.861484	7.2428336	6.887923	6.9585667	7.071684	6.9078054	7.0257277	6.792763	6.83992	7.0306225	6.853606	6.845711	6.939749
20524	6.745593	6.88534	6.8944287	6.7127786	6.9038944	6.9519567	6.9466667	6.779236	6.90935	6.7757745	6.668355	6.7457986	6.867101	6.714734	6.7015686	6.7389307	6.8426895	6.8574214	6.734739	6.8036113	6.866324	6.8330855	6.673954	6.734172
20537	6.6253114	6.760492	6.8173475	6.7051167	6.7854834	6.7750893	6.760492	6.8873324	6.730458	6.6785817	6.6576147	6.7575536	6.615607	6.6507564	6.71446	6.679172	6.676359	6.8065286	6.7128816	6.742164	6.626155	6.9283724	6.7842393	6.6510954
20538	7.0374312	6.8535786	6.6443205	6.7033734	6.8043127	6.7119083	6.7740345	6.861609	6.942684	6.7623343	6.705554	6.770387	6.7508707	6.6198726	6.7372937	6.7311573	6.681082	6.6419787	6.7906456	6.7770104	6.7806425	6.5341225	6.861236	6.74191
20541	6.5523252	6.832457	6.9189167	6.8487473	6.9213877	6.959448	6.8883796	6.777186	6.8574567	6.8491616	6.772149	6.82545	6.9106574	6.7079434	6.8524594	6.969715	6.747196	6.8822293	6.758908	6.814797	6.9108987	6.875643	6.848382	6.7138367
20543	6.897738	6.7615666	7.021514	6.813911	6.968066	6.967633	7.0656686	6.7570148	6.9674993	6.6989975	6.844246	6.78605	6.7432585	6.666218	7.018132	6.8007774	6.9370456	6.8852963	6.7271557	6.8146267	6.860841	7.0119376	6.6869216	6.7674484
20546	6.7712474	6.714299	6.7930264	6.8741364	6.7129984	6.7644324	6.889451	6.872899	6.780244	6.775638	6.7166667	6.8049593	6.8192024	6.8233237	6.791937	6.84512	6.7540755	6.6673317	6.7939854	6.6744537	6.7984037	6.7867193	6.862341	6.781227
20553	10.772222	10.438429	10.304872	10.284422	10.341803	10.6360855	10.701454	10.239369	10.612836	11.036355	10.612836	10.256784	10.683095	10.581525	10.304872	9.855119	10.634361	10.646894	10.124311	10.060614	10.021124	10.215282	10.326903	10.517982
20554	6.547139	6.5982823	6.5102754	6.514574	6.585364	6.5006475	6.547765	6.478376	6.577329	6.5695305	6.3810916	6.525225	6.6913376	6.6708565	6.5412345	6.6053376	6.5947566	6.58764	6.5829496	6.587471	6.4982233	6.660308	6.5750523	6.781362
20561	6.637192	6.6125107	6.6702614	6.673849	6.8440228	6.5918865	6.6196465	6.67369	6.7310753	6.702942	6.5667386	6.638991	6.6608567	6.5088096	6.6009912	6.674927	6.6398025	6.688793	6.631447	6.5396595	6.5450234	6.7710147	6.5549126	6.6503778
20564	6.5477457	6.615607	6.645569	6.6290283	6.643768	6.73512	6.6791477	6.4944882	6.438345	6.653096	6.5740895	6.653658	6.632681	6.778041	6.5048513	6.668677	6.6236415	6.610589	6.697539	6.5985394	6.575334	6.686196	6.7160244	6.7176347
20575	7.239522	7.1580825	7.2650657	7.7745337	6.9960647	7.050601	7.3974276	7.0425277	7.1107087	7.1102753	7.2876196	7.3613305	7.697878	7.3217554	6.9788656	7.3731065	7.077475	6.857743	7.4515524	7.4735646	7.11373	7.041192	7.8230286	7.6660748
20576	7.0423784	6.9577036	7.0346603	6.960795	6.9855	7.0096164	6.8457785	6.9800205	6.90226	6.8301635	6.8233004	6.8381014	6.843737	6.7782755	6.8853807	6.786804	6.9094543	6.902538	6.782725	6.81993	7.0037665	6.939881	6.868279	6.8060536
20577	6.8198442	6.8657103	6.780307	6.8054185	6.809924	6.977534	7.019484	6.801363	6.8718133	6.786786	6.8024874	6.704828	6.686551	6.708403	6.717547	6.78286	6.875064	6.83992	6.6752067	6.855544	6.7936187	6.786129	6.7933435	6.635333
20593	8.109161	8.173319	8.534981	7.9439034	8.3028755	7.9395638	8.01718	8.202506	8.01646	8.402082	8.1191435	8.262376	7.727755	8.018496	8.378281	8.36659	8.167287	8.635206	7.8350077	7.8159933	8.5319395	8.516226	8.111362	8.353853
20594	6.4498806	6.6077104	6.6367197	6.3901525	6.6130805	6.5759425	6.4223413	6.469852	6.6297255	6.535314	6.5292025	6.53594	6.4287987	6.515669	6.5467615	6.587067	6.58764	6.4434924	6.5956225	6.616893	6.556944	6.6728425	6.423093	6.4724045
20600	6.7167816	6.8741364	6.673791	6.5902095	6.7202005	6.551404	6.580963	6.665045	6.6265025	6.815688	6.6653776	6.708194	6.8668056	6.79597	6.7460012	6.5578604	6.584808	6.71908	6.6282067	6.6282067	6.6544976	6.569212	6.8012266	6.6634398
20601	7.725218	7.3155046	7.2806053	8.04423	7.4566026	7.744484	7.4735646	7.6110277	7.7842073	7.940686	8.5575905	8.724679	8.568928	8.59167	7.489354	7.327137	7.5715237	7.5690813	8.308862	7.801349	7.349241	7.554958	7.871336	8.141744
20605	6.8023643	6.9292326	6.963127	6.769405	7.244878	6.883987	6.811598	6.8380313	6.8669653	6.9410195	6.877101	6.9445605	6.6834235	6.792815	6.9271197	6.805854	6.872544	6.794761	6.9391766	6.862044	6.7696223	6.949962	6.6636324	6.6684647
20609	6.511809	6.6724143	6.541223	6.400607	6.4647727	6.460958	6.536649	6.4742956	6.383602	6.6841965	6.5182233	6.540998	6.633942	6.5715785	6.5450606	6.529618	6.460604	6.5071564	6.3905864	6.464123	6.396785	6.3452973	6.660592	6.6195464
20612	6.6260757	6.430606	6.602202	6.541861	6.5862765	6.4497247	6.491945	6.5339227	6.48535	6.5959253	6.496963	6.4735723	6.437439	6.584411	6.4079857	6.524795	6.4760127	6.4210806	6.3865213	6.5165725	6.6233788	6.599005	6.433936	6.4276466
20615	7.626646	7.657319	7.558171	7.657319	7.779864	7.788336	7.73577	7.808546	7.690174	7.8292375	7.936004	7.8414526	8.012048	8.148021	7.6972003	7.6150517	7.632545	7.785983	7.72979	7.687563	7.618377	7.640829	7.751958	7.7415147
20619	6.802132	6.7274265	6.863605	6.7013016	6.8547473	6.937461	7.0067983	6.940423	6.784971	6.914769	6.7397103	6.880471	6.883001	6.873111	6.933484	6.815688	6.872169	6.844811	6.6892867	6.7226057	6.8776746	6.763942	6.822928	6.870023
20630	6.543557	6.622014	6.7573256	6.5650873	6.628321	6.6692944	6.57253	6.525546	6.5455794	6.480088	6.598223	6.7293177	6.5356903	6.4758854	6.545438	6.6769834	6.4795623	6.4376297	6.545097	6.6169796	6.777672	6.7762303	6.5303993	6.6258316
20634	8.689595	9.0199375	9.013838	8.901497	9.016968	8.719436	9.0344305	8.604312	8.480368	8.707069	8.35941	8.848985	8.384118	8.531441	9.2543335	9.843562	9.175977	9.0181055	9.222901	9.07373	9.164699	9.373912	9.016306	9.175977
20639	6.617895	6.709007	6.7817073	6.7062697	7.007051	6.998617	6.801526	6.7230797	6.8309517	6.649149	6.734869	6.491132	6.6165953	6.581795	6.6499643	6.6507354	6.8030615	6.640236	6.655378	6.657325	6.80051	6.849222	6.6359825	6.721423
20646	6.8368406	6.753301	6.8020244	6.882302	6.801487	6.786909	6.9476094	6.8633256	6.9894624	6.890488	6.8089876	6.8181915	7.111303	6.9459844	6.8485913	6.8855214	6.9359164	6.796661	6.792019	6.8532896	6.8332076	7.0218225	6.8661504	6.8325357
20647	7.9210186	7.906341	8.084816	7.9005485	8.124482	7.7431645	7.9585366	7.877295	7.9327803	7.7537074	7.3965163	7.7045913	7.4620543	7.6350474	8.29002	8.06908	8.106086	8.206382	8.026431	7.8468685	8.089083	8.247892	7.6622763	7.8350077
20653	6.773697	6.760946	6.943546	6.6496477	6.733352	6.7723165	6.715018	6.830671	6.604045	6.685412	6.6296782	6.788695	6.664052	6.685	6.6595335	6.657694	6.6412435	6.641188	6.763152	6.6809473	6.8600698	6.8253813	6.6139574	6.7729464
20669	6.6429434	6.771657	6.706685	6.7888126	6.8541417	6.74779	6.871492	6.846688	6.7133665	6.819449	6.7643075	6.7889376	6.882034	6.75179	6.8459344	6.654874	6.8089633	6.8112626	6.7255974	6.667287	6.9235168	6.7452564	6.572122	6.626134
20670	11.529725	11.349322	11.892807	11.761138	11.411394	11.479509	11.746201	11.115368	11.446159	11.829486	11.487064	10.879299	11.349322	11.093959	11.204792	11.238693	11.163856	11.169707	11.270264	11.256081	11.308071	11.339053	11.408775	11.175437
20671	6.550611	6.473097	6.6247077	6.6608915	6.572964	6.5991044	6.7750893	6.588321	6.5665236	6.650854	6.68079	6.61738	6.717178	6.6015525	6.6768875	6.4835534	6.608725	6.6991744	6.661612	6.6046576	6.5073376	6.530585	6.529817	6.567244
20673	6.553161	6.6545906	6.573781	6.5407057	6.6746125	6.6045713	6.598872	6.675529	6.712238	6.648971	6.570157	6.697456	6.620353	6.718775	6.680365	6.622335	6.653125	6.682909	6.471583	6.62815	6.6167803	6.6050534	6.6530275	6.545676
20674	7.4906225	7.3133526	7.21769	7.0495205	7.1422477	7.323173	7.4454007	7.2579875	7.077475	7.288722	7.2287393	7.281551	7.614269	7.3480873	7.178227	6.7374797	7.028228	7.196716	7.0599623	7.12322	7.0297184	7.1400456	7.008045	7.1454787
20678	6.6093335	6.7103477	6.4733477	6.520632	6.6528444	6.451898	6.753227	6.5514445	6.50342	6.6136603	6.50967	6.462735	6.502398	6.4232445	6.758394	6.5377398	6.541861	6.372574	6.423076	6.436607	6.6526556	6.469734	6.559639	6.580211
20682	6.9674473	6.889512	7.137038	6.7838244	6.920712	6.9011626	7.029035	6.9421425	6.9636307	6.819672	6.6961513	6.7537417	6.7626543	6.79664	6.7726526	6.8744636	6.876742	6.7369184	6.72459	6.68779	6.980798	6.859136	6.732281	6.7634983
20687	6.712035	6.6908064	6.708417	6.693808	6.7904673	6.705594	6.680877	6.7171445	6.5692263	6.79507	6.738661	6.7801986	6.621181	6.5842137	6.592536	6.632529	6.657924	6.5742273	6.7193956	6.6150403	6.559741	6.654557	6.68304	6.707675
20692	7.0788417	6.915077	7.141672	6.934058	7.211572	7.179022	7.2625074	7.0930653	7.19798	6.997065	7.116799	7.048036	7.2222366	7.0586557	7.118047	7.1639676	7.2071066	7.0928574	6.9099827	6.9718304	6.929655	7.1476965	7.1233664	7.006392
20703	6.4521627	6.5597167	6.571523	6.537571	6.672464	6.612255	6.325909	6.484976	6.5205417	6.6327453	6.4417696	6.3824043	6.2611065	6.5118527	6.5540094	6.5234427	6.5811987	6.498011	6.546842	6.5293036	6.582251	6.6594687	6.4349165	6.3941607
20706	6.652073	6.7117825	6.640614	6.69801	6.58602	6.6089416	6.6490073	6.6513033	6.6428757	6.706517	6.723152	6.6608005	6.782588	6.835752	6.5172377	6.5689034	6.643569	6.460485	6.6842256	6.6901407	6.673584	6.573149	6.7068257	6.758908
20707	8.7088375	8.578434	8.668836	8.768494	8.449587	8.897124	8.532385	8.76643	9.093254	9.1694765	8.966149	8.601787	8.728806	8.75412	8.613443	8.789916	8.48208	8.429022	8.523332	8.719436	8.371203	8.458371	8.764049	8.684819
20711	6.672328	6.6286206	6.700497	6.736593	6.764931	6.7234654	6.648283	6.7638373	6.813602	6.651341	6.583272	6.6982117	6.555615	6.59883	6.635649	6.6874	6.5757284	6.6976857	6.5634136	6.620901	6.612455	6.681998	6.5465503	6.536942
20719	7.0017285	7.0135903	6.7717104	6.855168	6.9151607	7.0411015	6.9588957	6.859204	6.85028	6.9893966	6.757534	6.7736187	6.8609347	6.741257	6.7734103	6.8978586	6.9970026	6.917932	6.6847496	6.660399	6.833605	6.852552	6.714475	6.83502
20722	6.4847703	6.6926265	6.7187314	6.633966	6.738757	6.781849	6.7519507	6.6944885	6.7573643	6.5609994	6.6714087	6.572135	6.6154523	6.591941	6.6877365	6.6830244	6.6620197	6.7561426	6.499068	6.586235	6.689922	6.6433086	6.576399	6.4265766
20725	6.672291	6.6626487	6.6371474	6.6371007	6.6232023	6.653217	6.8823705	6.6702495	6.6868668	6.5508723	6.5721765	6.4759336	6.753822	6.4627223	6.7446465	6.646691	6.8018684	6.6106186	6.6546926	6.6872315	6.6216354	6.549349	6.7817073	6.6435523
20730	6.557929	6.511744	6.5505047	6.5656786	6.532102	6.6082454	6.5770063	6.4776816	6.548258	6.6800084	6.5792446	6.593116	6.53876	6.734668	6.6088433	6.6534944	6.5460854	6.5101867	6.460057	6.5408397	6.668928	6.61097	6.6130595	6.5487466
20735	7.0037665	7.009393	7.060263	7.030006	6.9928637	6.953536	6.8626094	6.9575033	6.9830008	6.9292793	7.0079966	6.974148	6.9377675	6.8760056	7.041622	7.2152457	7.1007657	6.96102	7.025326	6.9868913	7.319936	7.3448043	6.9836535	7.1014977
20736	7.4480886	7.471742	7.5750294	7.2004414	7.603321	7.5766644	7.4012623	7.444877	7.431481	7.335899	7.227673	7.239522	7.0047083	7.108654	7.3874354	7.5479765	7.577135	7.484577	7.3672247	7.4401035	7.5544505	7.593228	7.2953596	7.4722095
20739	6.6679864	6.718084	6.5644445	6.6745734	6.691213	6.593294	6.688109	6.553085	6.5409	6.581027	6.853241	6.912813	6.5273046	6.81459	6.4289894	6.661069	6.673777	6.657252	6.916147	6.7977586	6.5820403	6.5342355	6.7431917	6.7209444
20743	6.589967	6.583824	6.6947684	6.621559	6.8765144	6.498131	6.5710874	6.6280875	6.5689187	6.724721	6.6730185	6.568857	6.5592732	6.58999	6.7699733	6.75273	6.7324123	6.633976	6.7159286	6.654257	6.635761	6.5993147	6.595294	6.43624
20746	6.796491	7.0495205	6.7958117	7.1063213	6.9200096	6.8835983	6.9599147	6.9760356	6.871625	7.0040636	7.053116	6.9993896	6.7515903	6.8873043	7.151217	7.099638	7.236755	7.177338	7.219252	6.9280457	7.303635	7.1948686	7.0716105	7.180363
20750	10.135236	10.218788	10.216427	9.861625	10.204076	9.890914	10.145392	10.2224865	9.935943	10.346343	10.135236	9.695642	9.63865	9.730979	10.232661	10.234738	10.137893	10.218788	9.808057	9.876397	10.279292	10.396243	9.831795	9.926634
20754	6.7279987	6.755791	6.992296	6.713615	6.815568	6.7573447	6.8293595	6.6894116	6.7234764	6.688846	6.650258	6.792594	6.766129	6.7183933	6.7293177	6.800634	6.932676	6.7768617	6.743715	6.6639504	6.6684723	6.7626038	6.5492406	6.591381
20762	8.607199	8.049546	8.500144	9.07373	7.809887	8.281168	8.336751	8.242051	8.499747	7.79178	8.809105	8.511235	8.57988	7.914706	8.313093	8.133479	8.398357	8.492783	8.806253	9.410731	7.863217	7.956663	8.66229	8.201213
20767	7.0672927	6.9524126	6.910525	6.8341727	6.836863	6.9028025	6.9154735	6.9725304	6.738163	6.757783	6.84941	6.6636553	6.795451	6.814877	7.0096164	6.8104424	6.7255974	6.494878	6.878199	6.835481	7.0050397	6.8401437	6.7711153	6.7442985
20768	6.882576	6.746338	6.9183474	6.8056545	6.6520615	6.7119327	6.894991	6.780221	6.8175197	6.7768087	6.7934847	6.7107944	6.8412695	6.843972	6.777287	6.6406507	6.79619	6.7458363	6.711896	6.7296114	6.6451497	6.6071143	6.8390822	6.7912507
50014	6.69865	6.7707853	6.802967	6.7347255	6.8491616	6.6272497	6.730734	6.73963	6.708692	6.571345	6.696116	6.620461	6.823055	6.7054834	6.732033	6.7716737	6.8162866	6.6327043	6.6699	6.6663785	6.6666245	6.7324843	6.8485336	6.8692217
50020	6.679162	6.798812	6.6311107	6.5576587	6.5691023	6.543913	6.473665	6.691564	6.5838966	6.630931	6.680524	6.6196914	6.699111	6.598923	6.7029705	6.741878	6.636464	6.7034783	6.661644	6.60084	6.6060753	6.50497	6.7239447	6.673096
50021	6.7240453	6.8139944	6.7394056	6.812084	6.87053	6.91407	6.806464	6.8377957	6.7827525	6.7536364	6.8347254	6.910349	6.635582	6.895593	6.8608875	6.688846	6.6809645	6.766302	6.906751	6.818983	6.6614466	6.8186593	6.660175	6.7810836
50022	6.5700397	6.5695496	6.6080422	6.5619373	6.5998483	6.497432	6.615064	6.476466	6.555171	6.595966	6.6831126	6.4769163	6.4751444	6.4735723	6.617906	6.704411	6.4433956	6.435028	6.437546	6.5607877	6.5167904	6.45813	6.522595	6.5778418
50025	6.4375944	6.5370703	6.342331	6.547583	6.5733504	6.666774	6.675171	6.452242	6.4328423	6.5724554	6.5670395	6.4229236	6.6166835	6.4965606	6.5371475	6.573443	6.549467	6.5639052	6.578671	6.5662003	6.5610566	6.780221	6.609791	6.613386
50035	6.5709324	6.422521	6.6219015	6.3703485	6.6420126	6.6411433	6.586961	6.4345193	6.4334874	6.4432864	6.4998245	6.5136743	6.523481	6.4655375	6.384316	6.430391	6.6454897	6.5408545	6.5693965	6.7461724	6.5096445	6.646345	6.490592	6.4976015
50037	6.662675	6.8204026	6.728789	6.6808424	6.7107944	6.746849	7.0584874	6.7266665	6.669032	6.7891736	6.6600914	6.61874	7.0131984	6.923428	6.837394	6.839737	6.7486463	6.7674217	6.560972	6.6868978	6.6525044	6.7413764	6.8437653	7.070141
50039	11.442034	11.431127	11.727117	11.264047	11.200922	11.172816	11.1406765	11.015078	11.047329	10.743894	10.983434	10.746473	10.978292	10.850669	11.322594	11.5341625	11.216818	11.294133	10.866984	11.038467	11.383849	11.150979	11.322594	11.414785
50040	8.629365	7.861167	8.307833	8.1841345	8.331986	8.786252	8.036521	7.821587	8.5575905	8.628802	9.000419	8.580226	8.669333	8.356359	8.573792	8.062008	8.31962	8.251275	8.611062	8.510393	8.211238	7.9471393	8.709392	8.361408
50041	6.895726	6.701645	6.773697	6.741242	6.690454	6.8448353	6.698571	6.7915344	6.6967316	6.6162767	6.6284523	6.7121367	6.731518	6.770352	6.5955906	6.7303743	6.709316	6.8888526	6.65783	6.6316957	6.8015084	6.760992	6.745758	6.6646056
50047	6.653605	6.5262012	6.629584	6.589009	6.8525233	6.532202	6.5803623	6.7063885	6.5412436	6.554762	6.5669374	6.4380074	6.574335	6.442448	6.4317894	6.5248623	6.624673	6.7261267	6.488282	6.5411677	6.5466914	6.708194	6.5293937	6.5815234
50048	6.851091	6.693885	6.566446	6.515458	6.6138935	6.6725183	6.6118054	6.6266026	6.624819	6.7156754	6.678174	6.5578604	6.586661	6.5541725	6.629099	6.6607165	6.681155	6.577329	6.479467	6.6702867	6.5087385	6.6855774	6.425228	6.562383
50050	11.287057	11.058996	11.015078	11.038467	11.133849	11.287057	11.308071	11.1036005	11.275845	11.192351	10.992183	11.093959	11.195155	11.099034	11.331545	11.020391	11.259483	11.308071	10.768418	10.843917	11.1206455	11.221939	10.783992	10.803743
50053	6.826373	6.862341	6.9826317	6.938129	6.8088927	6.9120975	6.7931066	6.807804	6.85318	6.879366	6.86245	6.8106756	6.732614	6.879645	6.7114706	6.8779063	6.9018273	7.0047083	6.9588423	6.9231353	6.857939	6.7758136	6.7709966	6.860202
50056	6.713295	6.6394377	6.8211484	6.652284	6.6349187	6.711105	6.6915855	6.5928993	6.6365056	6.673791	6.6514688	6.597007	6.6559043	6.6027727	6.5930514	6.690313	6.5417075	6.809384	6.601997	6.675171	6.523357	6.7280154	6.623994	6.649721
50059	6.5318604	6.407142	6.5966835	6.679082	6.5221763	6.677036	6.553915	6.364652	6.508486	6.6123023	6.5829077	6.463025	6.4371576	6.547015	6.5813837	6.436155	6.4122066	6.6053243	6.453854	6.4939485	6.5075574	6.480332	6.40306	6.4023185
50064	6.5730066	6.5279703	6.5606294	6.5288877	6.537691	6.540998	6.591814	6.617123	6.5756025	6.5694222	6.5030966	6.4601045	6.4114704	6.466729	6.3911715	6.4962015	6.5491557	6.4866295	6.353675	6.4864044	6.455497	6.586445	6.469586	6.4259768
50066	6.635199	6.6380496	6.48302	6.5780163	6.5268407	6.682081	6.8040743	6.7073994	6.6896205	6.661184	6.7115993	6.6655216	6.6283298	6.6536384	6.717413	6.564192	6.56954	6.597656	6.606651	6.727813	6.6611404	6.6802397	6.625811	6.631087
50068	8.799804	8.852515	9.215587	8.549111	8.928157	8.779898	8.736386	8.983498	8.839688	8.858215	8.437013	8.619132	8.245837	8.586369	9.072651	9.173154	8.9439335	8.806697	8.747524	8.646529	8.87434	8.751394	8.534075	8.344036
50070	6.687536	6.4805403	6.6628766	6.705262	6.737352	6.6687994	6.6211605	6.730797	6.681181	6.63518	6.5958104	6.6269903	6.7281203	6.6716056	6.490462	6.5434604	6.743648	6.5933285	6.598717	6.7433276	6.551941	6.6614	6.642057	6.735356
50072	6.315972	6.4811616	6.471962	6.3058834	6.4141884	6.487769	6.518463	6.4266243	6.4591894	6.5451927	6.556438	6.3977103	6.3132014	6.345573	6.300536	6.471646	6.6120005	6.414484	6.5269504	6.557477	6.426773	6.4985166	6.4081583	6.3198595
50075	6.4396276	6.680144	6.7673144	6.649593	6.6334167	6.696197	6.6152964	6.6885433	6.6241918	6.5646157	6.8468237	6.6043844	6.7098002	6.654907	6.5347676	6.5498853	6.614142	6.524477	6.7003274	6.7211494	6.5587125	6.6562433	6.635324	6.6304564
50079	6.50182	6.502897	6.656144	6.4000087	6.6419363	6.473631	6.5436764	6.3505273	6.5039425	6.4607615	6.4339943	6.3479986	6.57277	6.597704	6.5591207	6.715586	6.546633	6.3711114	6.483289	6.5679526	6.6855474	6.575515	6.502181	6.4888744
50082	8.305081	8.054449	8.146237	8.0289345	7.808218	8.047267	8.104525	7.889072	8.002845	7.731751	8.03077	7.8666763	8.084155	7.741806	7.855336	8.021168	7.7635913	7.718576	7.780812	7.672215	8.0289345	7.7115493	8.074101	7.9292674
50086	6.4750633	6.485439	6.566813	6.4869456	6.3757043	6.5425014	6.5497546	6.5874925	6.561274	6.583567	6.4825497	6.266768	6.5034313	6.556784	6.530552	6.568076	6.4210806	6.5745444	6.494821	6.4639435	6.5464005	6.5141563	6.551326	6.570309
50088	7.234352	6.964205	7.04096	6.986541	7.2579875	7.0871797	7.2607656	6.8892326	7.004634	6.9195814	6.9183884	6.921144	7.0870914	6.8772545	7.006719	6.942305	6.9758987	7.0309954	6.796377	6.883275	7.0586557	7.1775284	6.882167	6.8824143
50091	6.578479	6.6270466	6.7797008	6.621612	6.5131097	6.6309614	6.729739	6.5681705	6.4970784	6.660242	6.5818725	6.4864306	6.5395856	6.490416	6.5897923	6.6458144	6.63053	6.5532165	6.5228434	6.45244	6.553875	6.6029844	6.451631	6.4807587
50092	6.3822446	6.621762	6.6935177	6.5012264	6.577376	6.69676	6.5200233	6.4497604	6.4741096	6.4036074	6.520977	6.478274	6.6199093	6.578681	6.5948896	6.5588474	6.655378	6.417964	6.5821524	6.5485444	6.5701985	6.583454	6.614178	6.575231
50093	7.9988956	7.8281727	8.146846	7.7836494	7.845342	7.810489	7.9932823	7.763838	7.9312816	7.692318	7.7232423	7.6951003	7.885634	7.480297	7.7889314	7.840684	7.533049	7.6390176	7.59384	7.668014	7.746087	7.8318233	7.7842073	7.645044
50097	8.068431	8.0579815	8.149523	8.153372	8.210191	8.334066	8.246516	8.046182	7.9375668	8.124482	7.7876077	8.084155	8.095813	8.312373	8.258619	7.9499006	8.215223	8.270045	7.95742	8.094859	8.181441	8.369509	8.094859	8.233814
50100	7.8447924	7.2491913	7.4556656	7.6767883	7.3992124	7.967191	7.4778447	7.5669975	7.50336	7.5980506	7.2959156	7.903285	7.773989	8.001642	8.17589	7.3497605	8.164855	8.000144	8.046533	8.380462	7.739029	7.626646	7.824014	7.6300597
50102	6.7734547	6.9254336	6.7344275	6.7808814	6.6775117	6.932473	6.773878	7.1185455	7.1093974	7.028228	7.0832872	6.8696365	6.967895	7.169733	6.751664	6.6653457	6.804152	6.8459616	6.8548713	6.871192	6.86547	6.8929687	6.731995	6.9131145
50113	6.6781073	6.548047	6.7053204	6.5295157	6.7723727	6.7787757	6.700042	6.684882	6.629003	6.536951	6.61694	6.471995	6.6133056	6.5224833	6.657938	6.557872	6.611473	6.715753	6.6501255	6.690348	6.5254993	6.689908	6.561613	6.557435
50114	6.734322	6.72459	6.6537066	6.6396446	6.664825	6.80776	6.7770734	6.7070255	6.78193	6.7126727	6.7425747	6.6657267	6.499411	6.63105	6.614046	6.4660687	6.5736427	6.721927	6.718775	6.59349	6.8326645	6.6957564	6.5515327	6.64656
50121	6.6255364	6.65396	6.5453687	6.5558047	6.661154	6.593998	6.6287985	6.593896	6.6945343	6.6897774	6.721388	6.5307174	6.7155085	6.694858	6.5306907	6.6882443	6.6002364	6.5969105	6.6875463	6.6164613	6.5471044	6.831946	6.655722	6.6933365
50128	6.667652	6.426378	6.515724	6.502843	6.523751	6.563306	6.501707	6.4902925	6.6268015	6.649199	6.5383925	6.5995126	6.4639983	6.496359	6.5046673	6.4674673	6.383826	6.4432864	6.4627223	6.4800577	6.5891194	6.6488867	6.568305	6.51683
50129	6.7442207	6.689565	6.602627	6.6552677	6.7125745	6.7238955	6.8364825	6.7169385	6.6568093	6.6732187	6.6640954	6.6053376	6.7801347	6.731288	6.759032	6.6306477	6.7254996	6.702068	6.609894	6.6482334	6.6844497	6.7388783	6.768481	6.757259
50133	8.863999	9.338661	9.536867	9.163703	9.312952	9.006316	9.274693	8.906717	8.889533	8.991941	8.745389	8.958005	8.79258	8.848985	9.804209	9.550219	9.563805	9.514983	9.928907	9.495346	9.710716	9.456099	9.124355	9.278983
50136	6.614262	6.614262	6.5444965	6.5794415	6.6564293	6.662353	6.7763157	6.649721	6.62916	6.5678678	6.452868	6.5199356	6.331566	6.5487876	6.5466413	6.5452724	6.608878	6.6086326	6.525559	6.450106	6.603706	6.692939	6.50497	6.482245
50138	7.044257	7.1293674	6.952723	8.141446	7.1392417	7.090157	7.2416434	7.086837	7.2194934	7.4969897	7.651894	7.5563765	7.4715295	7.768307	7.141522	7.3004427	7.1565824	7.3430176	7.6896276	7.708614	7.1630683	7.237393	7.536282	7.56021
50139	6.731787	6.580497	6.563687	6.764414	6.7796445	6.6871347	6.75585	6.5992036	6.6535063	6.541861	6.548258	6.6615844	6.6411433	6.787531	6.6507144	6.560972	6.7340956	6.6153693	6.6291933	6.528233	6.639924	6.666113	6.768136	6.7045093
50142	6.581296	6.6347046	6.4122066	6.4723315	6.8385286	6.603636	6.5068655	6.6806593	6.582894	6.269073	6.5669823	6.4823256	6.5648203	6.6132984	6.556873	6.50967	6.5536356	6.5620914	6.6233926	6.5346437	6.5886893	6.4811616	6.5455794	6.558778
50148	6.657325	6.6901865	6.722539	6.6483564	6.6925225	6.69813	6.6479797	6.6027875	6.561232	6.5953627	6.6530137	6.706583	6.684075	6.6564665	6.718206	6.708854	6.648162	6.7270923	6.657744	6.5518093	6.6733813	6.664736	6.6376815	6.680043
50152	6.6188903	6.55783	6.5155296	6.4750724	6.557257	6.711019	6.828657	6.65783	6.491945	6.458514	6.484938	6.5211296	6.429321	6.4655504	6.656553	6.6119375	6.465093	6.259398	6.5187817	6.563007	6.5556383	6.6627474	6.478673	6.440928
50154	9.580171	8.872498	9.122906	9.117328	9.339452	8.794138	10.139055	8.817614	8.453325	8.055401	8.593215	8.7993	8.905521	8.276167	8.618662	9.312442	9.003113	8.385808	8.596147	9.480429	8.730044	8.397558	8.81003	8.274162
50156	11.923647	11.985476	11.746201	11.755568	12.015343	12.162853	12.093648	12.127727	11.845829	12.190062	11.985476	11.808652	12.008007	12.210764	12.174529	12.01164	12.04535	12.1066065	11.854124	11.859608	12.221309	12.205319	11.8845415	11.854124
50162	6.721257	6.5017514	6.643921	6.654124	6.759519	6.818245	6.6806316	6.5046983	6.6271844	6.7457986	6.6927233	6.646691	6.616325	6.543488	6.5445323	6.5529404	6.6771955	6.81708	6.6383	6.451898	6.541783	6.7881713	6.6887336	6.6031127
50164	8.747044	9.1694765	8.900679	8.651521	9.07373	8.9078245	9.216315	8.564764	8.510762	8.583135	8.2555685	8.703199	8.431191	8.489196	9.022039	9.037716	9.045204	8.937229	8.871298	8.852915	9.185772	9.511647	8.756957	8.753596
50167	6.6782293	6.670541	6.8039026	6.664495	6.655943	6.7372603	6.6724734	6.6925225	6.581498	6.609874	6.58296	6.65296	6.699937	6.6690445	6.7305346	6.654216	6.545712	6.434937	6.690299	6.757673	6.7356977	6.7584963	6.5662327	6.7504325
50168	6.397381	6.559612	6.584338	6.457674	6.464621	6.5038314	6.412808	6.63053	6.5956583	6.4558754	6.5842533	6.539284	6.728935	6.7484727	6.600388	6.6133947	6.521396	6.487261	6.627422	6.4657097	6.6490073	6.701614	6.68675	6.607863
50170	6.533796	6.5449147	6.45265	6.454882	6.585788	6.468673	6.517173	6.529346	6.427144	6.4302464	6.3781757	6.4343863	6.5093393	6.5177407	6.4445953	6.3599954	6.5166397	6.5929346	6.4871945	6.466958	6.5223746	6.3948503	6.6069884	6.588667
50176	9.536867	9.49688	9.495346	9.825411	9.578468	9.840323	9.705983	9.725564	9.589957	9.98265	10.032202	9.805184	9.865516	10.008455	9.697821	9.673587	9.817162	9.720563	9.7401	9.846061	9.902061	9.671946	10.06222	10.105746
50184	6.568444	6.6241245	6.5271325	6.4898105	6.600757	6.6166654	6.6648536	6.683589	6.6549754	6.6219273	6.4956627	6.5631495	6.589177	6.5391192	6.5758986	6.5626283	6.6041565	6.5329533	6.6436563	6.6022964	6.56535	6.57685	6.64568	6.468367
50187	9.270354	8.857665	9.0344305	8.712035	8.453642	8.598325	8.965608	8.680857	8.607579	8.5394335	8.950005	8.46965	9.164143	8.828876	7.844131	8.880439	8.265543	8.277929	7.841772	8.944713	8.297037	8.062008	9.527168	8.798335
50189	6.6011415	6.610383	6.5139422	6.3798695	6.5162263	6.574663	6.607137	6.448889	6.69187	6.601329	6.582429	6.5149245	6.6094737	6.7431583	6.7304277	6.5666	6.5705214	6.656079	6.5264697	6.5709867	6.668395	6.501096	6.5849495	6.721371
50192	6.580062	6.408845	6.5169334	6.439172	6.6327043	6.551468	6.600849	6.506901	6.4385357	6.4388165	6.554617	6.646213	6.469789	6.415209	6.542525	6.6913486	6.4640527	6.654096	6.5231266	6.668441	6.465093	6.5801406	6.371644	6.2497063
50193	6.513406	6.470633	6.5272217	6.390258	6.6420684	6.489459	6.5956464	6.4935226	6.5379624	6.384527	6.5024614	6.199307	6.481614	6.4565663	6.4633183	6.5945807	6.3204985	6.528458	6.4610868	6.4224706	6.601459	6.511594	6.4360356	6.512101
50195	6.853241	7.081864	7.0712757	7.001542	7.0578623	6.876482	6.915281	6.992608	6.771084	7.1140223	6.9345365	6.9000955	6.7319245	6.8159714	7.246342	7.3043	7.233182	7.0877113	7.1552176	7.1388836	7.3514996	7.2051744	6.880554	6.7766566
50196	7.652735	7.791975	7.6566057	7.564478	7.7183256	7.6667027	7.715024	7.594101	7.5866065	7.7230268	7.595525	7.6624384	7.458026	7.593228	7.7922235	7.9235983	7.7423387	7.731504	7.7415147	7.7155495	7.8606606	7.790916	7.737311	7.795351
50201	6.524578	6.564501	6.515046	6.435427	6.680614	6.626267	6.6797385	6.6671968	6.520431	6.617148	6.6754117	6.397638	6.4562807	6.5802855	6.51931	6.6699	6.500289	6.4916806	6.622978	6.62096	6.5827827	6.597552	6.6458597	6.6080422
50202	7.0512786	7.249684	7.4809856	7.0424514	7.4471526	7.29822	7.491819	7.1290374	7.4490166	7.055928	7.035171	7.085458	7.5246954	7.098971	7.229685	7.3636775	7.1606455	7.293175	6.9656405	6.9614816	7.253193	7.224167	7.1274204	7.210486
50204	6.547128	6.5559726	6.5647964	6.428356	6.574201	6.604725	6.389767	6.4393167	6.3672047	6.5470285	6.5280156	6.551894	6.483599	6.5864086	6.478108	6.685298	6.6023607	6.4394526	6.5325584	6.502614	6.5594077	6.287697	6.464867	6.40412
50209	6.6983175	6.5142236	6.521603	6.5901856	6.5676537	6.6252527	6.5633655	6.6385317	6.648108	6.6832595	6.610104	6.608674	6.560896	6.551262	6.5613656	6.5397263	6.513441	6.5743904	6.521408	6.6092815	6.671979	6.658795	6.4359574	6.5366225
50215	6.7110763	6.5389547	6.522038	6.511449	6.6486416	6.4194255	6.486042	6.6336966	6.426076	6.472846	6.5117006	6.3064327	6.5652523	6.5280967	6.6690445	6.5013337	6.537116	6.575242	6.5638456	6.560377	6.5573754	6.4923816	6.58713	6.5532665
50220	6.462418	6.5490174	6.5797925	6.4700303	6.72121	6.515847	6.6853256	6.634258	6.6370835	6.4702497	6.568394	6.66774	6.4257956	6.4675994	6.6550784	6.5615797	6.6639595	6.7407045	6.5172105	6.448889	6.5236144	6.5647254	6.5543385	6.4926953
50224	6.4714003	6.519224	6.5067515	6.3151054	6.3704286	6.5685525	6.3814435	6.516068	6.5358644	6.4611444	6.4116883	6.52154	6.4850593	6.4134994	6.599993	6.5628757	6.4575987	6.495766	6.4209924	6.457447	6.5893593	6.470681	6.5117807	6.469641
50228	6.5632195	6.545966	6.5691133	6.6357183	6.43915	6.61905	6.543865	6.6333513	6.629099	6.559547	6.5465374	6.6260676	6.6226344	6.6837506	6.7840023	6.405075	6.4814105	6.5041256	6.5334363	6.667545	6.5550957	6.622419	6.5849075	6.5785837
50240	8.20085	8.36659	8.634193	8.430106	8.2670555	8.291284	8.236176	8.293896	8.065589	8.054818	7.9448075	8.057765	7.959983	8.005646	8.480368	8.450604	8.285447	8.358936	8.406367	8.483895	8.5575905	8.5485735	8.283932	8.277929
50241	6.446801	6.5295157	6.599938	6.526349	6.518758	6.536951	6.428943	6.5493183	6.5150995	6.4893584	6.6335516	6.4960628	6.585411	6.5856895	6.3817325	6.5542936	6.530681	6.4399643	6.3899183	6.5434246	6.519808	6.430759	6.474268	6.615064
50242	6.7300243	6.560738	6.781916	6.6895313	6.6432447	6.635358	6.648343	6.682374	6.692939	6.561491	6.653461	6.649111	6.539895	6.666407	6.6267285	6.6050177	6.6161637	6.493824	6.6196594	6.5862045	6.504095	6.7243066	6.585755	6.560469
50246	6.4861193	6.511305	6.5302505	6.341608	6.424797	6.416302	6.4909463	6.503684	6.555668	6.3715606	6.384316	6.40711	6.5513353	6.394435	6.4422636	6.5543385	6.470297	6.401558	6.459823	6.4364142	6.4393673	6.492964	6.540455	6.45908
50253	6.7806892	6.9261913	6.88534	6.8836737	6.888686	6.8384247	6.817393	7.018412	6.839852	6.79157	6.847137	6.8906484	6.7976575	6.8083324	7.0762353	7.1682587	7.0561004	6.9820004	7.0169153	6.9889407	7.057661	7.106207	6.9157653	6.8628063
50255	6.6068854	6.6344523	6.7112026	6.57662	6.682607	6.6402783	6.679729	6.7514195	6.716291	6.7728186	6.6759963	6.531439	6.7951903	6.7140093	6.802531	6.759671	6.677483	6.596983	6.5189266	6.6369076	6.8147135	6.688617	6.697866	6.718775
50259	7.1334558	7.237393	6.9913936	7.5344887	7.115234	7.0644135	7.2119946	7.195386	6.94346	7.372543	7.2539005	7.3955784	7.2513003	7.3723216	7.2528706	7.104977	7.279268	7.330207	7.557967	7.45825	7.4064097	7.252741	7.525195	7.3865824
50270	6.7374797	6.5561404	6.621559	6.5526686	6.452623	6.828971	6.6668873	6.458445	6.647867	6.5202737	6.4849625	6.5292497	6.4693727	6.566387	6.6171117	6.625603	6.713516	6.6648793	6.4558496	6.4790187	6.652793	6.712646	6.432175	6.6559997
50274	6.641021	6.560023	6.6155725	6.6175523	6.4809666	6.560483	6.423222	6.4765124	6.419682	6.70872	6.6231	6.4832683	6.6808424	6.6934214	6.58269	6.713191	6.6817827	6.6703377	6.625989	6.52412	6.6213984	6.6856966	6.603744	6.801526
50278	6.484379	6.4635735	6.441947	6.5698304	6.5110936	6.335963	6.599192	6.5416427	6.41409	6.6706896	6.766989	6.609158	6.56747	6.6879187	6.4902544	6.497654	6.555162	6.7036743	6.713674	6.584411	6.640799	6.476736	6.5321746	6.627058
50286	6.793585	6.707808	6.728083	6.658002	6.826438	6.7472715	6.666924	6.7956233	6.92701	6.670348	6.612176	6.7335253	6.807104	6.632725	6.6662927	6.6396446	6.62152	6.7322025	6.5552745	6.61049	6.869822	6.7365828	6.6923256	6.775307
50288	6.523724	6.535854	6.432315	6.481544	6.4770956	6.4768367	6.5489902	6.5326366	6.379411	6.384807	6.33812	6.580704	6.458966	6.4154053	6.641888	6.71325	6.506954	6.7592597	6.487745	6.4313393	6.5310917	6.5609183	6.434569	6.328539
50291	6.4623375	6.626789	6.6018467	6.340954	6.489678	6.4795623	6.605844	6.5345097	6.731995	6.5005903	6.5091023	6.5374722	6.6892486	6.704696	6.58445	6.619922	6.6493545	6.629226	6.537485	6.5666804	6.560398	6.7057524	6.737463	6.724883
50292	6.867381	6.8409424	6.760524	7.07983	7.0492654	6.8877215	6.881995	6.952766	6.9558654	7.157531	7.13206	6.954854	7.2501307	7.187614	6.976903	6.883537	6.9811726	6.9489703	6.9461746	6.9935184	6.926545	7.0656686	7.0141826	7.01805
50296	6.5444493	6.5590434	6.5391755	6.5229006	6.5631604	6.5234528	6.6094737	6.659191	6.635732	6.551459	6.6436563	6.6688576	6.512289	6.495987	6.616139	6.5892015	6.6283298	6.7761927	6.464704	6.3620014	6.5737925	6.6877494	6.5202603	6.517204
50300	6.7309475	6.7897243	6.789212	6.6749845	6.7891736	6.7497864	6.8611345	6.7281504	6.8685207	6.6489153	6.806444	6.8170495	6.6692815	6.63269	6.6885734	6.7127314	6.7729464	6.812139	6.6999097	6.668812	6.778009	6.6714206	6.50317	6.606531
50301	8.182083	8.373346	8.95844	8.273273	8.305081	8.874947	7.908094	8.09883	8.799804	8.179692	8.285447	8.014292	8.203609	7.593673	9.321421	7.9327803	8.566148	8.758327	8.906717	8.843177	8.589091	8.758327	8.894948	9.008016
50307	6.77339	6.6448174	6.842903	6.876191	6.845593	6.75791	6.6649804	6.77966	6.836158	6.816539	6.959226	6.894791	7.322991	7.127512	6.71449	6.844614	6.795392	6.850348	6.9233465	6.86612	6.7004337	6.813132	7.135427	7.1572833
50309	6.68079	6.6778955	6.664927	6.637598	6.5774317	6.6499214	6.7083015	6.592947	6.5879426	6.5998945	6.7956667	6.6526656	6.760072	6.6908064	6.5927014	6.6895432	6.6785817	6.6715317	6.628829	6.654617	6.7114706	6.595599	6.620728	6.666091
50324	6.51668	6.5421014	6.5022826	6.499304	6.5212317	6.4915657	6.519015	6.4456067	6.3322635	6.4867144	6.588916	6.6080008	6.703965	6.6513915	6.537562	6.5862865	6.47097	6.583758	6.6369734	6.592139	6.61097	6.4920874	6.562708	6.7033734
50327	6.80038	6.6075063	6.6734896	6.7480655	6.5059114	6.757802	6.5895553	6.5882874	6.58926	6.635109	6.6059437	6.668846	6.6467013	6.568868	6.6381993	6.742039	6.520579	6.706076	6.6441603	6.703345	6.7766953	6.5474706	6.558618	6.6794786
50328	6.7419915	6.9967165	6.868184	6.812761	6.758482	6.709277	6.619997	6.9035115	6.687882	6.5596485	6.817467	6.6499643	6.7231927	6.7692184	6.7059917	6.825781	6.670422	6.61375	6.861732	6.8138328	6.793704	6.768622	6.7767105	6.6895566
50332	6.3410916	6.546667	6.2938128	6.4760394	6.426773	6.404882	6.666569	6.291891	6.4892697	6.527563	6.4400654	6.439856	6.4835534	6.5246677	6.594154	6.487143	6.5529404	6.4074044	6.524158	6.3979278	6.4881597	6.520632	6.460942	6.381779
50341	6.660214	6.4805803	6.60816	6.6227336	6.520431	6.449226	6.689681	6.5409837	6.3818283	6.631982	6.6358905	6.523139	6.591463	6.635095	6.396926	6.7761497	6.5738163	6.7370973	6.5404863	6.5681896	6.392605	6.4255886	6.6679335	6.6556296
50343	6.733644	6.5827055	6.6537166	6.4404244	6.504726	6.4330754	6.610033	6.5939207	6.606604	6.5189667	6.5164814	6.3574467	6.5546403	6.450173	6.584545	6.5542483	6.4444427	6.5743713	6.5753455	6.630247	6.5746093	6.6022673	6.5469933	6.4508786
50347	6.7854247	6.6280684	6.856832	6.7380624	6.79936	6.8411736	6.582858	6.7053723	6.800986	7.1682587	6.939649	6.569212	6.8632927	6.8870473	6.6166396	6.7539697	7.092596	6.992726	6.8546853	6.8426895	6.9843764	6.6821127	6.7615666	6.922036
50348	8.483542	8.638688	8.76643	8.4003	8.774074	8.509901	8.4785	8.377416	8.361408	8.31384	7.8598995	8.467038	8.035531	8.346163	8.709842	8.968025	8.80236	8.816345	8.590467	8.699512	8.786941	8.809594	8.422584	8.380892
50349	6.489213	6.5982013	6.5999146	6.6251426	6.789258	6.740069	6.5877147	6.602661	6.5259657	6.8215866	6.560859	6.4879675	6.4067674	6.5140853	6.701946	6.5822034	6.6635704	6.679607	6.6119027	6.5954337	6.5785055	6.7135315	6.4204535	6.3956084
50356	6.6555076	6.8368406	6.5792584	6.769644	6.833713	6.7931643	6.7970586	6.717081	6.7437286	6.6844015	6.537262	6.524383	6.661656	6.5028677	6.743237	6.749491	6.786177	6.735426	6.5366597	6.5955644	6.7307844	6.53273	6.5308304	6.623036
50360	6.590791	6.505609	6.6394763	6.647538	6.6552114	6.70226	6.7337823	6.5761814	6.5719347	6.616072	6.5900927	6.533411	6.7364626	6.6847496	6.6336613	6.5472417	6.5707293	6.737793	6.614961	6.518109	6.6244655	6.547736	6.7188716	6.7129555
50364	6.438968	6.3809204	6.6702495	6.5365124	6.4461246	6.6344395	6.5364037	6.493914	6.496756	6.4313974	6.539284	6.294102	6.4457498	6.425753	6.5205665	6.523974	6.538225	6.528522	6.418788	6.388167	6.594185	6.560364	6.525716	6.3812194
50367	6.6241126	6.638722	6.6532426	6.6056423	6.6782293	6.7580166	6.70597	6.616205	6.881833	6.5024614	6.547849	6.6931605	6.4655647	6.695386	6.495641	6.60547	6.5626283	6.6478167	6.598561	6.4725347	6.62279	6.4730377	6.6206846	6.6889844
50368	6.5965357	6.5083737	6.5240927	6.554036	6.6436243	6.518463	6.543713	6.406292	6.589401	6.482057	6.515197	6.4698195	6.577237	6.565151	6.53594	6.5091023	6.4053235	6.5497413	6.4291325	6.5044713	6.657989	6.535629	6.4850154	6.5175557
50369	6.750841	6.750314	6.6326213	6.7255654	6.6448946	7.019974	6.751127	6.7537713	6.8172183	6.5662456	6.6517496	6.7419534	6.6305447	6.7286725	6.5828786	6.671618	6.762226	6.7310305	6.8203244	6.714943	6.7368355	6.7612615	6.485529	6.714099
50370	6.4500604	6.608409	6.5038986	6.5955353	6.4786205	6.610682	6.628702	6.5061088	6.531957	6.663229	6.471013	6.512649	6.7867193	6.6215343	6.5621347	6.5146	6.7132673	6.6451397	6.57739	6.576754	6.5631137	6.6601944	6.7041035	6.5249786
50372	6.6149406	6.625068	6.7835574	6.562796	6.5546284	6.5378156	6.7705283	6.746488	6.6393657	6.4938407	6.5351534	6.6167803	6.72864	6.4861836	6.629836	6.547452	6.5922937	6.4472055	6.4871545	6.6810193	6.774328	6.477805	6.5415444	6.641473
50376	6.8111615	6.7198496	6.6753955	6.612801	6.876041	6.8167205	6.7040906	6.624625	6.4871025	6.7011223	6.8066926	6.654393	6.8979692	6.78286	6.8206944	6.817669	6.4944196	6.757802	6.661264	6.6920156	6.5956225	6.7867417	6.9932413	6.913501
50377	6.87315	7.0410266	6.8088636	6.9605794	6.983966	6.767357	6.8908978	6.900167	6.8699393	6.8737855	6.9189167	7.081253	6.8722243	6.8021116	6.8630667	7.1204486	6.967138	7.2005925	6.933671	6.9624295	6.6808195	6.937461	6.867792	6.8273454
50379	6.6709886	6.4119782	6.689036	6.6089025	6.636275	6.692402	6.611588	6.5811987	6.6917996	6.647212	6.5464897	6.73512	6.48505	6.564991	6.565187	6.644597	6.6291823	6.7542877	6.668636	6.5877147	6.5796337	6.7096667	6.5836153	6.4766006
50382	6.7862463	6.5872235	6.588203	6.599804	6.6752925	6.7376237	6.90108	6.670892	6.5973845	6.7282867	6.566081	6.484346	6.6484537	6.5797696	6.7450933	6.5880384	6.6053157	6.6071277	6.5995893	6.528811	6.5622325	6.764414	6.686222	6.460581
50386	6.593727	6.6678305	6.583672	6.582496	6.510311	6.7358303	6.5006156	6.432872	6.588404	6.504639	6.482953	6.5044303	6.4292755	6.587839	6.612384	6.506631	6.435028	6.5161095	6.568754	6.4959145	6.5733066	6.5813837	6.461254	6.234539
50390	6.636628	6.5212035	6.593307	6.6328454	6.6563005	6.5926886	6.685659	6.635561	6.6508627	6.7529616	6.753654	6.456595	6.623753	6.495495	6.620432	6.5576587	6.579405	6.695386	6.517043	6.539831	6.5467134	6.7503004	6.6147294	6.5874834
50392	6.4239063	6.4383273	6.4770956	6.5351458	6.452242	6.618691	6.6028643	6.4585557	6.3309426	6.574435	6.5502133	6.5258207	6.5918736	6.7265882	6.5079994	6.549862	6.496035	6.4514403	6.5360622	6.542009	6.4226933	6.511293	6.655326	6.606288
50397	7.8940473	7.8971286	7.895416	7.819106	7.839361	7.9389553	7.869109	8.240912	7.989556	7.773989	7.7949295	7.8477387	8.227394	7.9734726	7.884864	7.73577	7.902364	7.6633267	7.8560977	7.874709	7.810489	8.011444	7.8361063	8.0302515
50398	6.734668	6.6868415	6.6641803	6.554617	6.6282787	6.6422505	6.806444	6.6673317	6.73136	6.42156	6.513918	6.706517	6.4852443	6.6237316	6.6490774	6.7264504	6.581038	6.5154834	6.5579815	6.583495	6.584	6.7782116	6.605922	6.5646634
50400	6.516598	6.5736575	6.5400596	6.3855724	6.624519	6.5594325	6.50437	6.6133294	6.577112	6.5626025	6.612622	6.5451927	6.4245014	6.4083633	6.580855	6.521259	6.5438185	6.626104	6.4663773	6.6170163	6.5308623	6.7025247	6.5398445	6.4726443
50402	6.436447	6.3596616	6.323189	6.452229	6.415542	6.244067	6.3014274	6.333294	6.4169497	6.441102	6.2720103	6.4757195	6.3441153	6.42498	6.4179864	6.2206426	6.373106	6.2651744	6.5172377	6.420895	6.439351	6.250416	6.4087243	6.360985
50403	6.6642833	6.675554	6.66899	6.6485777	6.5391293	6.462094	6.647548	6.541654	6.6835313	6.5887656	6.5505047	6.540866	6.631995	6.7115703	6.5946784	6.7591467	6.510833	6.5902176	6.5763354	6.683206	6.596788	6.4759197	6.861841	6.6821127
50408	6.5637383	6.607605	6.5303216	6.704696	6.630558	6.5905	6.5737705	6.506576	6.5267	6.57572	6.571302	6.606314	6.3871226	6.5375133	6.6521225	6.5030966	6.551468	6.509868	6.5226316	6.5812607	6.5979843	6.7172594	6.49479	6.4693174
50411	6.8862753	6.6976857	6.7812443	6.6333203	6.8302894	6.8630667	6.9240236	6.8418393	6.6914573	6.676359	6.6423388	6.6798673	6.653849	6.666064	6.7872763	6.7465186	6.653891	6.84701	6.855084	6.609894	6.816902	6.7632313	6.5582647	6.607291
50414	7.373333	7.6066246	7.7230268	7.484577	7.756341	7.5039005	7.4535947	7.360937	7.4038453	7.4006786	7.1763945	7.3741565	7.470917	7.3686137	7.5807414	7.7516675	7.7434916	7.678122	7.354596	7.690174	7.7983956	7.7319975	7.612173	7.7057056
50424	6.4902654	6.3769026	6.5937586	6.439439	6.484916	6.44658	6.5775766	6.5113335	6.4805803	6.645291	6.589546	6.462653	6.538847	6.5184383	6.4600406	6.5894117	6.4934697	6.4512305	6.3795247	6.33882	6.415737	6.4000463	6.469028	6.407509
50427	8.061807	8.356908	7.959753	8.394582	8.304699	8.370006	8.007178	8.705713	8.384775	8.611412	8.119445	8.35803	8.25708	8.498484	8.230687	8.143986	8.264268	8.350955	8.365202	8.474733	8.006435	8.213761	8.4200945	8.519461
50431	6.937408	6.8283143	6.9420557	6.854021	6.7647486	6.762103	6.8710437	6.974759	7.0062013	6.9485736	6.7897034	6.8630667	6.861059	6.789928	6.8821054	6.8799224	6.990411	6.94156	6.7376056	6.8377957	6.755813	6.7543936	6.7524147	6.7999463
50433	7.7378345	7.8823414	7.678481	7.777031	7.738364	7.824014	7.954543	7.8739457	7.80908	7.8530316	7.5690813	7.7493196	7.6744385	7.952607	8.0289345	8.111362	8.004341	7.954543	7.5750294	7.609476	7.780522	8.197892	7.6164465	7.7025537
50435	6.925388	6.831243	6.9355087	6.665669	6.8500023	6.9331193	6.828243	6.8852963	6.927525	6.8111854	6.8850546	6.7564173	6.7853174	6.7817073	6.8458133	6.9549885	6.880811	6.818448	6.8873043	6.8138046	6.886711	6.850245	6.9560246	6.792001
50438	6.4843955	6.5102324	6.460182	6.7358136	6.5401764	6.575547	6.8794303	6.584103	6.624253	6.4850006	6.392057	6.56054	6.637713	6.507715	6.6980987	6.6732297	6.4888	6.6035414	6.58637	6.4392076	6.721269	6.449123	6.5284905	6.405104
50440	6.7284074	6.6262774	6.7638574	6.6901865	6.7269197	6.695666	6.743341	6.814646	6.542699	6.7310624	6.695587	6.658413	6.699243	6.7113485	6.8315635	6.656132	6.6154256	6.784287	6.8192525	6.6872616	6.6594224	6.6914086	6.6870337	6.8284082
50445	6.4028234	6.460399	6.4088955	6.5867705	6.452357	6.5653677	6.4926124	6.521006	6.46335	6.5395446	6.3618875	6.4392076	6.5703735	6.5775633	6.5654182	6.4955835	6.482431	6.4123387	6.5421124	6.578782	6.536862	6.5378294	6.715394	6.418904
50446	6.54651	6.584494	6.4431725	6.4648194	6.386788	6.48022	6.603753	6.4443207	6.4653487	6.6250916	6.5657372	6.4141884	6.379083	6.4793205	6.512708	6.3323402	6.4839926	6.480234	6.5553946	6.4720135	6.4592443	6.398131	6.3727303	6.5715303
50450	6.898005	6.9638977	7.0056973	6.9057055	6.790572	6.881308	6.951446	6.831379	6.9178214	6.9226317	6.817619	6.847304	7.044142	6.938921	6.8642907	6.9178214	6.910349	6.8677053	6.7597027	6.850615	6.9762955	6.9935184	7.0471864	6.89469
50452	13.881002	13.912095	13.983087	13.826005	14.184408	13.983087	14.003682	13.964312	13.79654	14.003682	13.309273	13.6531	13.539789	13.667417	14.184408	14.11395	14.270497	14.213153	14.157919	14.048985	14.184408	14.445819	13.826005	13.826005
50458	6.546667	6.4728713	6.483082	6.4466166	6.443712	6.540768	6.436463	6.3795485	6.5114374	6.531077	6.511629	6.4256487	6.606531	6.63483	6.686222	6.3021226	6.5194736	6.390737	6.5706906	6.5203996	6.4721584	6.4756	6.5049214	6.6393943
50463	6.4178867	6.4709373	6.561102	6.5522256	6.540583	6.349027	6.5794897	6.361138	6.5450125	6.5237417	6.3673487	6.4653325	6.2782755	6.3980494	6.4599786	6.4734073	6.388273	6.241655	6.4484987	6.45991	6.362118	6.375078	6.363519	6.3801403
50465	6.711831	6.887268	6.754922	6.981384	6.679223	6.793722	6.6368	6.8480654	6.7505174	6.7195616	6.7728186	6.777496	6.838355	6.737677	6.8748746	6.674439	6.706413	7.00091	7.1572833	6.9631934	6.6965113	6.821698	7.06068	7.17067
50468	6.614868	6.6370306	6.546608	6.564747	6.625166	6.543086	6.6108265	6.525986	6.556784	6.6970057	6.5610704	6.639514	6.509526	6.4484625	6.536649	6.541298	6.688824	6.509689	6.6266026	6.512113	6.604344	6.639826	6.5051823	6.4753966
50470	6.5671043	6.590959	6.6388235	6.6933784	6.6973224	6.48505	6.58518	6.5658226	6.7027707	6.5935683	6.7009077	6.6984296	6.730055	6.7742004	6.5827584	6.613257	6.560659	6.512188	6.7395635	6.674727	6.76118	6.603794	6.5821733	6.573149
50471	6.538943	6.4226036	6.485886	6.497877	6.47924	6.477479	6.4925623	6.464418	6.5514984	6.62541	6.4063573	6.470167	6.533917	6.456961	6.460987	6.4133067	6.6205845	6.471029	6.478274	6.611461	6.560337	6.501177	6.6309614	6.73836
50474	6.6850915	6.5646996	6.5954757	6.5526595	6.849491	6.6273484	6.7016616	6.61685	6.70671	6.730458	6.725961	6.5749817	6.5228224	6.5249896	6.497877	6.570555	6.692402	6.5325737	6.5920916	6.6052294	6.66815	6.8018394	6.56833	6.4615207
50475	6.751519	6.6249323	6.584046	6.6676064	6.612176	6.610284	6.4747033	6.419072	6.7077913	6.579611	6.5772095	6.553749	6.6944413	6.513798	6.683206	6.5838127	6.555904	6.704033	6.664686	6.611825	6.672931	6.7104692	6.705686	6.5468726
50477	6.64607	6.6487846	6.741579	6.6312246	6.8189535	6.6592455	6.668605	6.639755	6.7988534	6.657325	6.6684184	6.5976706	6.7816033	6.716541	6.5469933	6.564388	6.631252	6.7233486	6.5614314	6.6446233	6.6370173	6.634793	6.72977	6.6565843
50482	6.8459344	6.7509522	6.8307166	6.58174	6.6567945	6.79178	6.688793	6.8132873	6.67524	6.757519	6.6104016	6.6402245	6.585557	6.582611	6.6835313	6.7928977	6.7343974	6.665207	6.7382817	6.7273254	6.689724	6.7496657	6.562022	6.620474
50484	6.651019	6.658743	6.587591	6.4602685	6.8231516	6.5949163	6.548485	6.5899434	6.6177263	6.6677165	6.557425	6.654884	6.585617	6.4572353	6.7141113	6.61738	6.5208254	6.6040897	6.584808	6.569434	6.5789537	6.7282014	6.500935	6.5819516
50487	6.5865455	6.491775	6.476168	6.532722	6.4578643	6.4240975	6.521451	6.5923347	6.5165153	6.345227	6.4211106	6.397126	6.5626025	6.612364	6.525868	6.509798	6.6738214	6.4514546	6.364182	6.5332108	6.3443627	6.4333243	6.526438	6.477055
50491	6.5023866	6.583389	6.6504364	6.6695795	6.778361	6.612687	6.7390423	6.651767	6.5739107	6.6877756	6.603736	6.6695795	6.595134	6.558961	6.7765527	6.6097426	6.637598	6.524553	6.640481	6.6127634	6.7097855	6.582375	6.5413632	6.4922395
50494	6.5344315	6.532649	6.5675726	6.5906405	6.569872	6.467301	6.5134816	6.572927	6.541061	6.399236	6.470336	6.415299	6.519552	6.4606743	6.492196	6.542235	6.5223427	6.4887614	6.425228	6.4948344	6.5109415	6.529894	6.4492574	6.488647
50497	9.664421	9.185772	9.069343	9.123735	9.231579	9.736008	9.33727	9.649409	9.805184	9.55534	9.860914	9.423466	9.616673	9.750799	9.141916	8.820871	8.993567	9.093254	9.236283	9.163069	9.030404	9.112307	9.264106	9.049245
50500	9.385745	9.585382	9.484553	9.395269	9.843562	9.63865	9.672594	9.487612	9.378631	9.446435	9.412418	9.554775	9.323231	9.399671	9.504704	9.462414	9.758901	9.275459	9.437782	9.565577	9.729766	9.723304	9.432691	9.74873
50504	7.6628866	7.268878	7.0967894	7.224998	7.28943	7.4188013	7.3735085	7.56021	7.2811275	7.6116652	7.2173676	7.236755	7.0863132	7.356681	7.3771496	7.44937	7.2939925	7.1298623	7.540286	7.158543	7.065096	7.309703	7.1482077	7.205723
50519	6.7339587	6.737589	6.7402115	6.592453	6.720885	6.717479	6.8248453	6.702383	6.7590694	6.726486	6.635333	6.635958	6.6164737	6.673284	6.595995	6.763185	6.6637044	6.5536985	6.6494637	6.66319	6.7612095	6.7461157	6.6385903	6.6045313
50520	6.3996415	6.5117226	6.3852944	6.5638604	6.5061784	6.634162	6.577376	6.499342	6.5025463	6.511269	6.4993844	6.5998387	6.457806	6.489139	6.695812	6.5426626	6.6143746	6.4755106	6.4987507	6.5910187	6.6015015	6.5272636	6.4430137	6.47097
50521	6.7552485	6.9039173	6.633976	7.4713035	6.904112	6.8973527	6.848933	6.828009	6.773572	7.100313	7.2695875	7.277029	7.312236	7.605827	7.0349216	6.801246	7.0643325	7.0652914	7.3254056	7.2184587	6.772171	7.0247273	7.1325765	7.15875
50523	6.568035	6.665414	6.4975457	6.648381	6.6012344	6.5085506	6.507249	6.5792766	6.670422	6.424452	6.571667	6.4895697	6.6618037	6.7315025	6.5793734	6.4698386	6.6628118	6.5247307	6.553458	6.5400753	6.519616	6.512188	6.6428757	6.5600905
50524	6.3570685	6.4389796	6.6002183	6.4122515	6.5460577	6.470633	6.5506577	6.5029106	6.5472307	6.29332	6.3333263	6.523252	6.459217	6.4376297	6.3364925	6.4396276	6.4464927	6.426853	6.4514675	6.501469	6.4513984	6.5312996	6.422265	6.4365144
50528	6.7399573	7.0294747	6.6991415	6.5836616	6.54813	6.55054	6.5857773	6.5885572	6.6876116	6.6997585	6.2689934	6.679335	6.689581	6.725366	6.64231	6.6050744	6.702849	6.58121	6.813911	6.6595335	6.4748626	6.6037755	6.700682	6.673954
50537	6.5024266	6.4258547	6.549951	6.4918895	6.3969717	6.5125165	6.5371923	6.438722	6.476052	6.3565755	6.474216	6.3975677	6.29218	6.4116616	6.4842668	6.378109	6.511416	6.5999527	6.373234	6.419509	6.474624	6.4278	6.318452	6.549944
50538	9.63773	9.755882	9.577496	9.680668	9.675187	9.635153	9.592728	9.672594	9.459515	9.75346	9.705096	9.636466	9.466073	9.653143	9.558328	9.737047	9.77577	9.571433	9.716682	9.63865	9.69425	9.738935	9.573828	9.536867
50541	6.4899054	6.5346637	6.609537	6.512773	6.511553	6.5898237	6.4518833	6.577163	6.6266856	6.752166	6.5082173	6.552029	6.6575727	6.5370007	6.493548	6.598994	6.6176867	6.382887	6.5244455	6.357781	6.513002	6.5060062	6.521494	6.658357
50543	6.5612216	6.4118395	6.526826	6.4419622	6.421864	6.3987994	6.5526776	6.507185	6.4987793	6.5294743	6.3861456	6.3658395	6.4680834	6.3714275	6.4977508	6.4902925	6.5809827	6.3970785	6.4517646	6.408997	6.505322	6.565265	6.346707	6.433375
50544	6.711716	6.7796445	6.858401	7.2620845	6.7889776	6.951129	6.7002926	6.77143	6.6061244	6.823944	7.034012	7.030352	7.1820984	7.3852983	6.849346	6.915642	6.931874	6.9282365	7.2690434	7.3225327	7.016691	7.0722885	7.434647	7.1879606
50546	6.490921	6.3944707	6.4773674	6.458149	6.568889	6.545359	6.56197	6.5297174	6.4516597	6.560896	6.485529	6.2260866	6.496343	6.569781	6.510541	6.5612116	6.4178686	6.5050793	6.5101867	6.4327817	6.4402013	6.465745	6.548343	6.5085387
50551	6.610545	6.600679	6.590196	6.470466	6.5753927	6.722244	6.4625106	6.682964	6.680184	6.611923	6.463932	6.621842	6.542154	6.4028234	6.574146	6.5446343	6.693224	6.541861	6.442484	6.4574256	6.4891744	6.5275126	6.5113873	6.46652
50553	6.395295	6.419892	6.3895974	6.4469037	6.515427	6.463886	6.449226	6.4172063	6.3221674	6.3007603	6.4099	6.370708	6.5070653	6.465631	6.2723937	6.498997	6.4355235	6.405202	6.458533	6.452202	6.592751	6.4279304	6.6022673	6.506456
50554	6.450351	6.556738	6.5679426	6.6249547	6.6556425	6.668978	6.5971622	6.597704	6.541144	6.559786	6.545893	6.5968027	6.6031766	6.655413	6.4870667	6.504577	6.4744725	6.511104	6.542992	6.461254	6.61685	6.608172	6.6279655	6.723565
50561	6.4541206	6.3268456	6.4918466	6.345441	6.4853225	6.3598266	6.4802723	6.4352093	6.353921	6.5666165	6.406004	6.1022515	6.3373804	6.4199314	6.3443627	6.3982043	6.4417696	6.5413103	6.3650985	6.2323413	6.576042	6.2366405	6.364415	6.451183
50563	11.683775	11.5019	11.076594	10.803743	11.148973	11.854124	11.178006	12.335155	12.682976	12.43471	12.308075	11.605109	11.824841	12.341255	10.988727	10.192071	10.419833	11.253424	11.31688	10.963242	10.816301	10.58677	11.345491	11.296553
50564	7.7862506	7.8157735	7.9201136	7.9337163	7.841967	7.855336	7.9501405	8.018244	7.848821	7.9529724	8.254429	7.893823	7.9882317	7.912942	7.790916	7.5433598	7.7958527	7.844131	7.6834865	7.8814745	7.990407	7.6951003	8.083895	7.9112406
50577	6.832368	6.7835574	6.873295	6.7932878	7.13	6.7984486	6.8861647	6.76031	6.6647086	6.8160944	6.6224403	6.6594105	6.8880653	6.689873	6.882034	6.7347903	6.8345885	6.842179	6.7047515	6.696184	6.782519	6.8776317	6.6794214	6.6671205
50593	6.5936446	6.5269938	6.7232127	6.554573	6.579428	6.589858	6.6186595	6.509526	6.6516833	6.6469	6.4747424	6.3795247	6.3366375	6.512146	6.5684843	6.3264747	6.562934	6.3236365	6.4144254	6.5420194	6.510311	6.592244	6.497036	6.3928313
50598	8.5807295	7.575535	7.944133	7.698795	7.7002177	7.2079945	7.7668595	7.489354	7.6235023	7.438875	7.5170603	7.5082254	7.582603	7.1422477	7.675128	7.966916	7.416504	7.6001062	7.250252	7.6116652	7.5984564	7.4891553	7.571275	7.4478235
50600	8.196076	8.610507	8.279836	8.454938	8.307833	8.156535	8.445832	8.006701	7.9445033	8.085909	8.145184	8.088522	8.31384	8.279836	8.459666	8.022509	8.452918	8.474427	8.6124115	8.368242	8.46902	8.224343	8.4096985	8.28803
50601	6.630601	6.812684	6.874538	6.655294	6.6200237	6.762531	6.8121047	6.6673155	6.686679	6.7287774	6.5927887	6.5743904	6.748673	6.806283	6.5909996	6.5448775	6.5702877	6.730647	6.651852	6.6198287	6.749896	6.5208707	6.5949163	6.7958117
50605	6.5397487	6.4354706	6.6524673	6.598411	6.547922	6.614132	6.6563497	6.640211	6.4655066	6.726162	6.5805836	6.4105725	6.4444027	6.428641	6.687801	6.785236	6.5138774	6.63649	6.618563	6.695812	6.755314	6.5811596	6.4543157	6.5102754
50609	6.6107163	6.7873006	6.698808	6.619955	6.7156525	6.612384	6.7120056	6.541685	6.603521	6.656378	6.6364264	6.5915236	6.7342243	6.734584	6.6443076	6.7352996	6.7971396	6.6538987	6.691114	6.6736546	6.7501783	6.6646404	6.599993	6.831129
50612	6.599175	6.377984	6.4190907	6.416403	6.3164763	6.590069	6.5923347	6.578174	6.3919063	6.539036	6.489632	6.4756365	6.4459963	6.3641434	6.5518093	6.5728903	6.4869914	6.599717	6.4096513	6.425478	6.4494033	6.3850684	6.4757767	6.447413
50615	6.625948	6.7036943	6.5578394	6.5287027	6.7882614	6.641888	6.7788157	6.4000673	6.672431	6.5302505	6.6066675	6.5153856	6.77306	6.710976	6.7659826	6.4849625	6.692697	6.3758807	6.571948	6.5916114	6.545689	6.686968	6.6560407	6.6792374
50632	6.8880653	6.672246	6.827025	6.7847013	6.8903484	6.905104	6.775719	6.7685776	6.8662944	6.773437	6.790233	6.7246246	6.904926	6.931683	6.9102674	6.7746177	6.7909927	6.720651	6.924236	6.8381014	6.5715303	7.0670047	7.0091085	6.9651246
50634	6.446251	6.425921	6.5014253	6.5183167	6.4581614	6.3443627	6.379934	6.4773974	6.3829722	6.40366	6.38736	6.4592733	6.2035136	6.121271	6.458814	6.524762	6.4965787	6.381034	6.3962445	6.3342156	6.583389	6.530552	6.3816175	6.2545123
50639	6.824608	6.843818	6.7788157	6.6614237	6.7127967	6.7232957	6.810352	6.666978	6.6641665	6.7552485	6.661537	6.7091756	6.5937147	6.638344	6.639924	6.7312675	6.542305	6.5953627	6.7470465	6.6270385	6.8342795	6.803755	6.5322413	6.526688
50646	6.572958	6.5283446	6.717547	6.5481505	6.651735	6.5195746	6.4494834	6.7503824	6.6172047	6.6158233	6.635606	6.701542	6.7483377	6.7500606	6.5351534	6.6816278	6.470232	6.482582	6.554552	6.6180167	6.679729	6.7367067	6.6072674	6.6823473
50647	6.8029256	6.742344	6.698747	6.6396728	6.561893	6.639241	6.6821833	6.75791	6.7274265	6.5136743	6.6086893	6.604752	6.5386353	6.6025863	6.6367884	6.5521593	6.686611	6.7559085	6.5917983	6.5717926	6.7773523	6.6636324	6.4737554	6.5698857
50669	6.6713724	6.6645947	6.5743275	6.5217333	6.674701	6.6548357	6.6253357	6.58296	6.608105	6.5071697	6.5516334	6.5912366	6.4055448	6.4373784	6.4515285	6.5233107	6.6486545	6.4714003	6.5488224	6.5447793	6.6106954	6.8445764	6.4393167	6.447223
50670	6.716558	6.4793863	6.7050266	6.709245	6.7028074	6.6708794	6.926588	6.720693	6.6594954	6.7894115	6.710928	6.782281	6.8037395	6.8835983	6.80864	6.9058213	6.72673	6.661504	6.6783614	6.814101	6.678441	6.6161823	6.8963037	6.80995
50671	11.267428	11.841372	11.403415	12.020924	11.408775	11.801165	11.564489	11.914682	11.923647	12.195237	12.24558	11.85074	12.335155	12.423306	11.629382	11.697439	11.649353	11.746201	12.335155	12.392954	11.483522	11.697439	12.322934	12.1858835
50672	7.001658	6.863825	6.986431	6.8278008	6.9307446	6.9399457	6.9777837	6.946083	6.8772545	6.8732276	6.788656	6.7819443	6.869797	6.7532544	6.742941	6.9799128	6.8115606	6.8491406	6.616731	6.787782	6.8530993	6.9768324	6.9709377	6.8684187
50674	6.805909	6.6688724	6.6195	6.864556	6.702985	6.643205	6.7553573	6.6894584	6.7146506	6.7930655	6.8172407	6.708813	6.5857773	6.6773868	6.750114	6.569677	6.7042785	6.868844	6.693546	6.837773	6.7490053	6.842287	6.722552	6.589045
50678	6.3918095	6.4236207	6.429378	6.5973673	6.4545093	6.734632	6.4299297	6.617602	6.333397	6.459695	6.5209646	6.548524	6.5433626	6.6349845	6.4466286	6.487461	6.391246	6.286285	6.6368833	6.559995	6.4084954	6.4622283	6.3869195	6.537335
50681	7.4048405	7.716497	7.544035	7.145067	7.135032	7.5928254	7.3555646	8.055089	7.681189	7.276827	7.0323524	7.3057785	7.041727	7.844131	7.3364305	7.422414	7.2647557	7.142717	7.1233664	7.1072536	7.017633	7.811568	6.814909	7.0825653
50682	6.663354	6.6790953	6.72864	6.5902767	6.5768943	6.643569	6.7681193	6.6620197	6.552123	6.6547775	6.5427823	6.4210806	6.621939	6.614361	6.851214	6.7203536	6.674791	6.691766	6.5843916	6.561522	6.737406	6.717877	6.548559	6.537426
50685	6.7620816	6.765718	6.9300814	6.8282857	6.6666613	6.8698726	6.910849	6.813165	6.615607	6.74519	6.607851	6.726003	6.768971	6.747438	6.639099	6.82721	6.862077	6.697838	6.688915	6.7597194	6.9802647	6.7503443	6.762808	6.9254823
50687	6.7317247	6.625349	6.6993985	6.6592193	6.9241166	6.531873	6.6398587	6.7219973	6.6710157	6.65763	6.777263	6.4589396	6.640269	6.5866413	6.5979395	6.663387	6.536951	6.7432923	6.722303	6.7151933	6.6171927	6.723013	6.713427	6.6789527
50703	6.8015804	6.812453	6.7886353	6.8118687	6.943649	6.8708453	6.8118234	6.8520975	6.920281	6.695734	6.79657	6.563697	6.895822	6.6353464	6.8658447	6.6780944	6.8076663	7.025174	6.752908	6.789157	6.83063	6.689691	6.624253	6.6245093
50707	6.726371	6.8463464	6.813165	6.8224635	6.9301496	6.8143353	7.006065	6.9358754	6.913982	6.947221	6.7759705	6.745	6.9117794	6.780798	6.8973527	6.8512397	6.8949604	6.9013834	6.771309	6.844915	6.8527136	6.9529066	6.7663174	6.7936187
50709	6.904926	7.043125	7.0079966	7.12927	7.1959786	7.038079	6.996524	7.068147	6.947047	7.064715	7.031256	7.018132	6.8128476	6.708993	7.0454545	7.02094	7.088965	6.88914	7.065777	7.064715	6.9208922	7.0027227	6.851823	6.974759
50711	6.6206303	6.650453	6.6775117	6.673977	6.6977873	6.764974	6.6210546	6.6725073	6.6082177	6.762635	6.700124	6.68224	6.522746	6.583743	6.63311	6.695649	6.639026	6.6363096	6.7132244	6.5853014	6.775616	6.6060247	6.5090947	6.6047335
50719	6.964354	6.7970314	6.9933543	7.0189595	6.7474227	6.8410716	6.9300156	7.016691	6.751519	6.795905	6.916017	6.90202	7.051906	6.872899	6.793504	6.7502294	6.9228687	6.690154	6.92908	6.997207	6.9333405	6.7931066	6.8621182	6.855084
50722	6.8599973	7.083482	7.1039433	7.1052976	7.1359468	7.066872	7.180363	6.880554	7.0049114	6.9795823	6.9282694	7.0844655	6.7885585	6.8924866	7.2025814	7.1434364	7.1743884	7.1221304	7.3217554	7.0861206	7.258173	7.2166696	7.065408	7.1224685
50725	6.6622553	6.529902	6.563653	6.5800223	6.6383266	6.4938407	6.6463113	6.3350315	6.482824	6.646801	6.525274	6.6639724	6.7073994	6.749326	6.588512	6.579428	6.5700874	6.373061	6.7608943	6.627294	6.6675124	6.4338493	6.7617364	6.7785826
50731	6.7171445	6.736775	6.813911	6.483008	6.6629586	6.788514	6.865337	6.799925	6.8094254	6.817954	6.617895	6.741014	6.624843	6.722261	6.594359	6.8579726	6.645639	6.9761767	6.6328683	6.6802716	6.6980476	6.7921915	6.5899787	6.7011404
50735	6.3935657	6.455901	6.5229235	6.5423913	6.6161637	6.614675	6.5919523	6.513002	6.5559974	6.5561996	6.43739	6.418569	6.592105	6.5165725	6.595763	6.500496	6.5296707	6.5493097	6.469149	6.455741	6.6522336	6.626192	6.542902	6.5949717
50739	6.7646065	6.7898273	6.9885354	7.0672927	6.995569	6.8336945	6.972124	6.7327933	6.563972	6.6666245	6.9994626	7.0761147	7.138291	6.8926754	6.6326084	7.009393	6.770838	6.847304	6.894088	7.1523	6.761885	6.771657	7.1694016	6.9996057
50743	6.6624265	6.4102497	6.558016	6.520977	6.5403304	6.4505873	6.5599427	6.7658725	6.6782184	6.4640293	6.579531	6.6318846	6.5221324	6.423603	6.7098002	6.5509825	6.691988	6.5983305	6.46885	6.4826035	6.477514	6.6074696	6.7527494	6.6036625
50746	6.24459	6.335713	6.3362923	6.526913	6.3679705	6.4739194	6.4405594	6.513774	6.3683257	6.380301	6.4134164	6.4954276	6.368756	6.348103	6.3891726	6.4114704	6.4449673	6.4548984	6.4844055	6.4607987	6.548232	6.5767865	6.390118	6.38448
50747	6.579091	6.4888	6.408138	6.373656	6.3742876	6.4562206	6.5342255	6.329121	6.356811	6.4693356	6.377686	6.449821	6.6350584	6.5856996	6.4458323	6.4660234	6.5782456	6.382382	6.5048513	6.5248065	6.392691	6.2600245	6.6265025	6.614529
50750	6.5571494	6.599717	6.473695	6.5248966	6.5918374	6.6909304	6.5454173	6.628321	6.5610704	6.6293015	6.7518053	6.6592193	6.72977	6.560398	6.4511156	6.4591403	6.5691023	6.5918627	6.676255	6.5461984	6.5318074	6.5848517	6.488015	6.62815
50753	6.443524	6.425157	6.5842347	6.352328	6.5709405	6.5248966	6.5160995	6.492704	6.4358053	6.495641	6.495405	6.4117436	6.447381	6.4597573	6.4439883	6.4693174	6.522595	6.431757	6.4288883	6.413988	6.514548	6.5965357	6.4212856	6.4390197
50762	6.545438	6.435872	6.507947	6.38142	6.4146295	6.3678265	6.381805	6.440928	6.4054694	6.428403	6.412146	6.4670935	6.3815145	6.3823047	6.394635	6.3716707	6.360607	6.5855355	6.328077	6.430586	6.288405	6.499679	6.2991705	6.287496
50767	6.5705314	6.6099653	6.566288	6.519394	6.609092	6.5998816	6.404559	6.504639	6.600388	6.579835	6.450738	6.4627223	6.4680433	6.705647	6.560231	6.541734	6.549349	6.511629	6.447142	6.509967	6.5841217	6.58369	6.552019	6.6934357
50768	6.8167205	6.7473035	6.690249	6.6731977	6.719495	6.5870757	6.7053723	6.7271795	6.6742787	6.610668	6.636275	6.597223	6.8102	6.849222	6.765635	6.589625	6.6139684	6.720998	6.584842	6.761307	6.757927	6.7326736	6.8198695	6.7332425
60008	6.400172	6.406653	6.422246	6.5645127	6.419178	6.434899	6.503808	6.44488	6.3279295	6.474056	6.44872	6.317648	6.3918376	6.3634596	6.3508477	6.4632144	6.430629	6.408918	6.281358	6.497461	6.4914393	6.5281553	6.4018188	6.3673797
60014	6.712968	6.9870453	6.6722016	6.832989	6.9376674	6.688824	6.6824718	6.78286	6.8764105	6.754431	6.8694005	6.7145133	6.8250175	6.8392005	6.818752	6.745107	6.723178	6.7765527	6.7237153	6.8543973	6.9531264	6.865337	6.809971	6.826858
60017	6.8715982	6.985961	6.643205	6.731419	6.6138263	6.7125745	6.5680566	6.630672	6.49381	6.655352	6.615381	6.6496477	6.639447	6.6380596	6.5091443	6.7684965	6.700124	6.563937	6.6704946	6.689691	6.843366	6.545183	6.4510164	6.56054
60020	6.567858	6.5779223	6.6674895	6.667471	6.744147	6.681933	6.669659	6.7268114	6.634489	6.5955353	6.632573	6.682692	6.806857	6.805084	6.6845374	6.630799	6.691893	6.6646295	6.5589356	6.6388936	6.6499934	6.682536	6.7569785	6.748522
60021	10.803743	11.264047	11.143615	12.302648	10.951405	10.786429	11.251155	10.336319	10.380211	10.783992	11.775474	11.814116	11.715971	11.731516	10.942639	11.322594	11.070174	11.218984	12.273895	12.453359	11.596926	11.479509	12.624736	12.380998
60022	6.5670395	6.5639963	6.533604	6.3065996	6.6035414	6.576227	6.4737387	6.6443205	6.4757323	6.3584566	6.297941	6.5371475	6.510697	6.3783445	6.456437	6.5798807	6.5483646	6.661869	6.478327	6.537426	6.6524925	6.441752	6.440533	6.4236207
60040	6.644763	6.7193007	6.623024	6.5219245	6.6453013	6.7285337	6.8417897	6.6556425	6.741521	6.7356668	6.642057	6.6033373	6.848186	6.755813	6.4409943	6.677013	6.6073985	6.476052	6.638105	6.5996585	6.672232	6.6472945	6.82472	6.646714
60041	6.5964284	6.511428	6.6059675	6.600286	6.583916	6.6300087	6.5702195	6.49285	6.5026665	6.614006	6.5077662	6.526251	6.6328683	6.726828	6.4865623	6.495465	6.5122137	6.596862	6.5771265	6.5818973	6.55201	6.6177745	6.6494527	6.687882
60044	9.09927	9.257353	9.087348	9.549119	9.155486	9.39346	9.232835	9.382283	9.676127	9.476756	9.755072	9.665329	9.478181	9.409126	9.470415	9.073216	9.292641	9.38146	9.631273	9.388321	9.116879	9.307422	9.065262	9.152318
60047	6.84911	6.677182	6.7515903	6.806741	6.8544264	6.8340497	6.8597865	6.776531	6.658465	6.7775116	6.6759825	6.7925315	6.718206	6.702068	6.6909194	6.7464643	6.608914	6.752556	6.7490225	6.820243	6.768806	6.879152	6.6166835	6.714692
60048	7.0042043	7.038079	7.287808	7.0356708	6.974	6.950401	6.9224453	7.0332904	6.869199	6.832078	7.0680327	7.0486083	6.7394667	7.094407	7.143149	7.327257	7.3247576	7.283646	7.170938	7.0928574	7.5036364	7.2213726	7.029314	7.2306504
60050	6.634793	6.563208	6.6298995	6.7310934	6.774927	6.6579113	6.621762	6.556849	6.4975553	6.704365	6.608033	6.523558	6.8007526	6.6782184	6.728947	6.752537	6.716195	6.554098	6.6926413	6.608544	6.628905	6.740737	6.7189264	6.733868
60053	6.705523	6.5572963	6.6770577	6.4894857	6.397212	6.533148	6.512474	6.5802584	6.5962796	6.419682	6.554988	6.5154204	6.566554	6.5623255	6.62815	6.4711766	6.542846	6.565051	6.4931803	6.585798	6.4663553	6.6962395	6.29882	6.5050387
60056	6.645316	6.5966268	6.576804	6.594282	6.5564466	6.704075	6.7243705	6.567181	6.785815	6.6946216	6.6592584	6.5266395	6.6149406	6.5247307	6.572958	6.5839863	6.5082173	6.524135	6.58465	6.522022	6.785595	6.6225495	6.693676	6.554028
60064	6.496702	6.756484	6.7826037	6.695226	6.568711	6.7370973	6.7162104	6.5770893	6.6757574	6.6657796	6.7160563	6.717023	6.6424747	6.619213	6.5560803	6.696669	6.7767754	6.695745	6.6969843	6.705357	6.5645504	6.59045	6.6152964	6.5349317
60066	6.5746975	6.5416746	6.520996	6.4808965	6.5272217	6.5155296	6.5212193	6.533255	6.5012665	6.4311643	6.469641	6.4985647	6.577338	6.430299	6.486808	6.5152183	6.473767	6.5345726	6.430054	6.394763	6.5016465	6.56907	6.589036	6.528298
60068	6.366352	6.4291635	6.364745	6.5294743	6.4031687	6.3391438	6.429766	6.5993743	6.4449863	6.478302	6.644087	6.4318933	6.494596	6.328562	6.4873056	6.4645977	6.2177763	6.5942683	6.5039716	6.4781456	6.62243	6.606269	6.557307	6.537691
60070	6.7082744	6.599928	6.5581574	6.5061965	6.5577173	6.578671	6.632583	6.521494	6.537348	6.5670395	6.532547	6.529797	6.624451	6.693832	6.614675	6.725005	6.6562696	6.515275	6.575283	6.598726	6.583849	6.6532726	6.683275	6.6584744
60072	11.845829	11.564489	11.561023	11.231071	11.431127	11.771824	11.719567	11.805161	11.8789835	11.808652	11.70361	11.227483	11.591703	11.4720335	11.360833	11.387337	11.387337	11.522188	11.070174	11.0740185	11.411394	11.387337	11.479509	11.349322
60075	6.7359133	6.737074	6.657411	6.733352	6.667471	6.532401	6.6422505	6.711804	6.574648	6.6692944	6.5727262	6.598853	6.590196	6.631872	6.672383	6.612101	6.585547	6.6045623	6.3880043	6.6081824	6.6533103	6.669058	6.5044203	6.4701247
60079	6.6906695	6.613247	6.561011	6.5281687	6.78668	6.735242	6.5712624	6.6097326	6.6398945	6.6937747	6.67786	6.613175	6.7181287	6.80143	6.691089	6.8289437	6.6389046	6.6827207	6.6252127	6.746262	6.5973673	6.519261	6.588701	6.6743407
60086	7.7781816	7.8526406	7.9501405	7.7781816	8.069714	7.8318233	8.112688	7.6578584	7.6859365	7.741344	7.431481	7.5633483	7.520043	7.6414847	8.017901	8.029995	8.276167	8.055401	7.7115493	7.94512	8.280194	8.251275	8.117256	7.9860787
60091	8.673412	8.7993	8.354752	9.912545	8.084816	8.825134	8.699512	8.533034	8.898308	9.028003	10.367309	10.01482	10.383804	10.367309	8.323525	8.254429	8.422093	8.732384	9.681884	9.6442175	8.58403	8.517329	10.053025	10.034783
60092	6.5172257	6.44825	6.358713	6.3365436	6.421304	6.342753	6.5528107	6.3245187	6.46644	6.4173965	6.4318595	6.4444184	6.566366	6.5813932	6.4784617	6.474066	6.5172105	6.4139004	6.4416313	6.548861	6.40851	6.5366735	6.5718265	6.5139704
60095	7.671978	7.5538745	7.4650965	7.6235023	7.0464	7.96916	7.6861486	7.6186767	7.7734056	8.022509	8.244413	7.335684	8.139482	8.069714	7.44743	6.8833575	7.4193983	7.6508327	7.3126173	7.280981	7.110473	7.3995695	7.4478235	7.2883883
60097	7.850279	7.5928254	7.823335	7.5093884	7.4852147	7.5309024	7.612585	7.578708	7.6495333	7.3858333	7.689833	7.389627	7.693581	7.1898284	7.613312	7.5876493	7.462548	7.5507855	7.40866	7.412686	7.6553636	7.1268067	7.5690813	7.3852983
60100	6.693264	6.85261	6.9602013	6.719836	6.612114	6.7461157	6.975166	6.6845098	6.8583126	6.8634806	6.7760634	6.6144376	6.837624	6.776135	6.702911	6.7281866	6.807104	6.6017966	6.804761	6.826438	6.7187457	6.843794	6.82545	6.7947288
60102	6.686369	6.775833	6.7451353	6.8695292	6.928858	6.605922	6.7291265	6.7372346	6.8856683	6.8172407	6.9578176	6.9002223	6.9936843	6.9681253	6.708443	6.952015	6.799265	6.7553396	6.780292	6.910801	6.769033	6.727213	7.0476604	6.958601
60110	8.205331	7.8422937	8.324533	7.71017	7.801812	7.758199	7.8693395	7.7270184	7.9195166	7.7282043	7.755519	7.5845294	7.8662004	7.579114	7.7339215	7.8073177	7.8220973	7.837167	7.58394	7.671436	7.8626537	7.730291	7.7381454	7.713158
60113	6.562922	6.599693	6.7274113	6.6435905	6.65271	6.7675047	6.430759	6.5475235	6.7523336	6.3621993	6.6073465	6.61905	6.409428	6.546928	6.4620385	6.5733395	6.7009263	6.434838	6.6360555	6.5691996	6.489001	6.471045	6.6217737	6.582738
60121	6.9606967	6.859274	7.093615	6.8388124	6.993089	6.9236403	7.221552	6.8794303	7.0862274	7.0759764	7.1311398	7.0186896	7.0553694	7.1031203	6.8846035	6.7712474	6.909172	6.9386125	6.817699	6.9873147	6.7240353	6.9247227	6.9899516	6.8666816
60128	8.283578	8.538774	7.8971286	7.670825	7.851869	8.131106	8.375745	8.303307	8.2986555	8.492021	8.250967	7.7862506	8.527266	8.522259	7.901281	7.1449013	7.651224	7.7110415	7.528803	7.3854375	7.7168293	7.752957	7.594569	7.9764276
60131	6.705956	6.734926	6.856797	6.812391	6.94971	6.6999674	6.8251777	6.6552486	6.614529	6.6383796	6.530742	6.742973	6.709192	6.713191	6.7851243	6.790346	6.849444	6.7707853	6.851966	6.8390045	6.819999	6.778254	6.7828984	6.856675
60132	6.6474485	6.6894665	6.7578225	6.6412435	6.799576	6.4714446	6.734024	6.6119704	6.7501297	6.5885572	6.5505276	6.619202	6.705004	6.686802	6.631564	6.701255	6.6717863	6.7363954	6.647406	6.499007	6.721745	6.787474	6.4915156	6.620917
60133	6.5770683	6.558031	6.571549	6.494952	6.542961	6.5414257	6.455497	6.5278716	6.4881043	6.5547495	6.5345426	6.4139714	6.699384	6.554552	6.563707	6.567742	6.5286765	6.4578347	6.4747033	6.489595	6.5613112	6.669774	6.5527716	6.637057
60136	6.6831837	6.5648346	6.612551	6.5206814	6.7503443	6.5139422	6.733843	6.3584566	6.5187354	6.583581	6.626555	6.596455	6.5684557	6.4818916	6.654035	6.5042973	6.439932	6.621612	6.6069374	6.570073	6.4409943	6.7784553	6.569092	6.4263177
60139	6.5762777	6.710841	6.5808907	6.5816693	6.6419787	6.732722	6.63996	7.047032	6.8996196	7.2602596	7.1483417	6.6828136	6.941421	7.0844655	6.8011804	6.522079	6.548959	6.6052003	6.716488	6.669718	6.6102467	6.62099	6.773498	6.898005
60142	6.798473	6.760113	6.7323833	6.708854	7.01805	6.783907	7.033529	6.9210267	6.692142	6.706286	6.930644	6.9403014	6.9975696	6.9915524	6.735683	6.7178354	6.8604493	6.800118	6.8800063	6.772699	6.8654475	6.922916	6.7887177	6.9033136
60148	6.82915	6.760815	6.759202	6.772895	6.791937	6.79955	6.853872	6.663739	6.9405255	6.624881	6.8120427	6.8172183	6.7909927	6.809651	6.6310773	6.7403755	6.828866	6.759202	6.8019915	6.737194	6.865305	6.7018094	6.827477	6.698959
60152	6.412603	6.746565	6.7989206	6.699926	6.812684	6.843591	6.7043815	6.6438274	6.7637973	6.7798786	6.779472	6.811701	6.6273074	6.6115108	6.7063403	6.69654	6.6324053	6.76611	6.782221	6.601525	6.8575525	6.840655	6.699747	6.592462
60154	6.742734	6.434612	6.526275	6.421864	6.512085	6.7027392	6.665804	6.609635	6.56155	6.4493356	6.4706182	6.4766765	6.6165094	6.535752	6.5422244	6.5023227	6.487132	6.5172377	6.553352	6.6188903	6.59077	6.7045255	6.491552	6.4493504
60161	6.513918	6.512762	6.561593	6.55794	6.579782	6.4404244	6.6088676	6.5791874	6.5351124	6.8208513	6.6367784	6.5745597	6.540803	6.602167	6.5882874	6.5008636	6.4423423	6.548654	6.3675675	6.5194283	6.35747	6.5251145	6.5205054	6.6579766
60162	10.091201	8.587379	8.858215	8.429022	8.386584	8.585906	9.103539	8.16821	8.2335205	7.316349	8.456252	8.010376	8.963338	7.5187993	7.9716425	9.089315	8.003696	7.819106	7.7568817	8.896646	8.530191	7.840958	9.214874	8.694741
60168	6.819478	6.7282524	6.695226	6.5998816	6.6186595	6.4888	6.647591	6.7820477	6.7455463	6.727784	6.6422386	6.7953134	6.8236136	6.5554266	6.3584566	6.5495186	6.654484	6.6168404	6.744275	6.581134	6.6753955	6.5910616	6.8010135	6.825333
60176	6.8934345	6.8396897	6.684323	6.6719103	6.8520303	6.7372446	6.722403	6.744845	6.7555995	6.5683722	6.7352095	6.655797	6.6269503	6.644956	6.712238	6.754922	6.9402084	6.747878	6.698112	6.6605043	6.8230333	6.627066	6.6970277	6.6275816
60180	6.74271	6.7125177	6.5584416	6.6434236	6.444935	6.693972	6.63223	6.6212244	6.58937	6.4958787	6.6701746	6.5573864	6.470953	6.524845	6.597571	6.6828823	6.7716737	6.547849	6.6101575	6.8134246	6.453653	6.575297	6.621991	6.5474253
60192	6.3989153	6.4740934	6.5396943	6.4288216	6.456175	6.58445	6.564892	6.310403	6.5625224	6.46725	6.443617	6.5234675	6.406317	6.3909883	6.4535193	6.3574996	6.4074044	6.4411745	6.537239	6.513026	6.43991	6.386426	6.4654713	6.331757
60195	6.4344	6.5399194	6.6426697	6.6636324	6.753083	6.7006226	6.562754	6.6877365	6.5507736	6.5313854	6.6663575	6.6477757	6.6785064	6.5774426	6.6810193	6.6012588	6.540617	6.664151	6.620917	6.713862	6.820448	6.622321	6.6206927	6.6072674
60196	6.4155054	6.604582	6.731453	6.615583	6.6245093	6.64155	6.6884427	6.637852	6.764496	6.682097	6.6243916	6.718338	6.8616347	6.736025	6.6978207	6.444766	6.668896	6.8480077	6.6234045	6.685671	6.956956	6.627422	6.768379	6.771984
60201	9.842713	10.00965	10.683095	9.938461	10.365794	9.921968	10.082462	9.528189	9.650126	9.114962	9.07373	9.525179	9.316574	8.90214	10.170108	10.64261	10.339253	9.761757	9.522974	9.862557	10.295807	10.385173	9.957283	9.609708
60202	7.2561655	7.211473	6.884034	7.0105124	7.3584294	7.0693436	6.9361396	7.0459523	7.108851	7.064151	7.062276	7.0973797	7.182775	7.1096663	7.145067	6.9651623	6.9966016	7.037272	7.061383	7.0353727	7.149067	7.123098	7.217851	7.3017583
60204	6.4269986	6.3951273	6.3225765	6.4338493	6.5503135	6.4097433	6.4658637	6.479832	6.338248	6.506901	6.4385614	6.55602	6.472923	6.3341675	6.472472	6.3868737	6.424012	6.4003763	6.664066	6.422488	6.548047	6.497667	6.325934	6.4155955
60209	6.6085362	6.599804	6.566265	6.566081	6.6519036	6.5152183	6.5833807	6.663644	6.5303216	6.53391	6.658166	6.652887	6.7337036	6.555485	6.6463003	6.789157	6.5646415	6.537853	6.507803	6.524492	6.645339	6.75791	6.575911	6.5022936
60215	6.573711	6.471776	6.5262876	6.544742	6.6398706	6.659976	6.600504	6.4200106	6.6276946	6.5861087	6.573711	6.560248	6.716594	6.630427	6.4762554	6.4839807	6.4937725	6.640882	6.458802	6.5329647	6.5979505	6.693994	6.5827174	6.557054
60220	6.560364	6.478663	6.5389895	6.476894	6.5152903	6.5529284	6.63686	6.621623	6.444055	6.628925	6.6282916	6.487249	6.457571	6.4746914	6.653166	6.460927	6.58572	6.619672	6.2629895	6.388536	6.5855904	6.6315503	6.528758	6.5349584
60221	6.886241	6.8556046	6.698959	6.6894426	6.92908	6.793465	6.934866	6.70226	6.6567945	6.6668615	6.736263	6.6667957	6.8023467	6.640454	6.658413	7.026489	6.6980715	6.926692	6.589106	6.8076444	6.695112	6.812895	6.7110457	6.6714435
60224	7.531345	7.4071403	7.5469003	7.360937	7.378588	7.171559	7.3100004	7.224452	7.452257	7.2269773	7.2881646	7.25337	7.6447997	7.2051744	7.1597657	7.490019	7.2619467	7.314906	7.183392	7.2561655	7.437222	7.263897	7.220906	7.2951922
60228	6.693626	6.674847	6.61705	6.6816783	6.684437	6.769663	6.7471204	6.500955	6.673725	6.7094913	6.565359	6.6761312	6.6636324	6.69865	6.714908	6.5536456	6.689821	6.694858	6.736429	6.5909996	6.7445035	6.763214	6.7540636	6.6789927
60239	6.8797207	6.9662404	7.157011	6.8189244	6.6725073	6.926545	6.6102467	6.7869844	6.906105	6.811723	6.7485404	6.886853	6.7393584	6.837567	6.7136	6.9230924	6.88779	6.750841	6.848217	6.8201103	6.8514686	6.805281	6.646992	6.637133
60241	6.509164	6.3960204	6.5756025	6.4934154	6.4766765	6.5628157	6.3833976	6.6131043	6.579091	6.5878754	6.570655	6.5637207	6.7037597	6.6506977	6.582098	6.457291	6.414907	6.5581837	6.5087967	6.4709015	6.492266	6.574242	6.7243705	6.5738487
60246	6.6928434	6.6451035	6.70177	6.6171927	6.6566887	6.6463304	6.757624	6.6060753	6.794709	6.613785	6.6432996	6.707714	6.6126075	6.5750856	6.555385	6.730831	6.6314054	6.5789104	6.656899	6.6782184	6.5570655	6.6360774	6.6828723	6.5228434
60253	8.477817	8.765856	9.089315	8.796964	9.031035	8.6243725	8.85188	8.673412	8.549468	8.5466795	8.612831	8.868259	8.483895	8.52386	9.165351	8.655016	9.0194025	9.0597105	8.783487	8.858215	9.309662	9.368835	8.794138	8.882541
60255	6.977831	7.2349014	6.8319755	7.1590233	6.9169025	7.737311	7.4045405	7.043984	7.644055	7.355907	7.1566763	6.9531264	7.7420864	7.445068	7.249061	6.9169025	7.0081434	7.2239976	7.169018	7.0161757	6.9252524	7.332319	7.424334	7.179333
60259	6.672609	6.5953965	6.753868	6.7161055	6.6927385	6.8406043	6.752639	6.618168	6.6918597	6.7532544	6.5623164	6.7143674	6.6642923	6.906372	6.7516294	6.813328	6.959226	6.806212	6.9293313	6.8700767	6.8117847	6.87053	6.684386	6.506789
60270	6.588916	6.445279	6.609409	6.575911	6.688381	6.562796	6.5287466	6.5218034	6.596331	6.6675124	6.5730543	6.5856047	6.271728	6.6035786	6.5410085	6.5178432	6.6544976	6.4839926	6.503594	6.4213543	6.5586333	6.567196	6.388359	6.5194163
60273	6.5728045	6.5294228	6.506229	6.645786	6.5939355	6.531125	6.440372	6.6572337	6.552337	6.7232485	6.632696	6.411778	6.644551	6.676198	6.577485	6.5027366	6.6176653	6.3576202	6.4647727	6.4622827	6.6129665	6.4824777	6.7051964	6.7371407
60274	6.499411	6.4342065	6.344476	6.3611765	6.4777083	6.5753245	6.4590564	6.4570074	6.3758464	6.403333	6.3684745	6.3928947	6.5038314	6.4550114	6.4804783	6.543913	6.226354	6.484486	6.4360356	6.523499	6.4932103	6.618228	6.448263	6.366406
60278	6.5221186	6.4206257	6.445639	6.622616	6.69833	6.4422636	6.3573275	6.588395	6.4075937	6.482374	6.3753643	6.519728	6.531822	6.5426364	6.6373034	6.5634136	6.561893	6.4747963	6.438803	6.6529098	6.428403	6.6643753	6.5321684	6.466111
60279	6.978652	6.7319636	6.843618	6.7253795	6.8426895	6.769986	6.636923	6.8295054	6.9001245	6.7305965	6.8173013	6.84911	6.800218	6.6304026	6.7325954	6.755208	6.7107286	6.8390045	6.7295074	6.7546024	6.786291	6.7627754	6.8548374	6.842539
60280	7.9320674	8.087467	8.145662	7.7354894	8.62344	7.7367997	7.8539147	7.6525044	7.470277	7.7287474	7.3321223	7.690174	7.7392383	7.583772	8.183858	8.350955	8.273726	8.29093	8.051295	8.247892	8.447203	8.122192	8.228552	8.076264
60288	6.6379642	6.606222	6.7586536	6.586312	6.667267	6.583515	6.7149844	6.82261	6.7093263	6.6718035	6.631872	6.6095967	6.6508408	6.6479597	6.5850964	6.6921945	6.77143	6.641473	6.626155	6.7086787	6.716308	6.5838747	6.608652	6.72971
60291	6.385212	6.37863	6.5504403	6.5453777	6.68173	6.515458	6.6407413	6.7243705	6.6070256	6.420077	6.527717	6.483781	6.4938664	6.5643687	6.4918237	6.4821305	6.4574256	6.39071	6.538225	6.3805895	6.4000087	6.438886	6.6113048	6.5061965
60292	7.0393906	7.017236	6.9563785	6.8851504	6.9905767	7.0875983	7.072983	6.82826	7.1248364	7.3828015	6.9944816	6.9349017	7.1963882	7.132672	6.9056344	7.1476965	7.1704426	6.8040032	6.9122963	6.9334474	7.0212035	6.869166	7.300264	7.2091484
60296	6.453013	6.528864	6.603736	6.542468	6.57412	6.7464643	6.6144133	6.555229	6.5003877	6.4777713	6.5248747	6.417656	6.6075788	6.514311	6.580624	6.52222	6.5277996	6.593867	6.5298343	6.652516	6.6491737	6.5622005	6.5861235	6.3296947
60307	6.441343	6.5953393	6.700819	6.5894713	6.7101407	6.631264	6.523974	6.779528	6.5525703	6.6210785	6.59048	6.769405	6.8242536	6.6679974	6.6363177	6.73909	6.732261	6.6972404	6.5912943	6.431253	6.584113	6.660671	6.716456	6.837394
60309	6.549798	6.6671205	6.624869	6.651341	6.435659	6.4826202	6.4833274	6.495814	6.509828	6.499367	6.513187	6.425115	6.689968	6.4336143	6.530959	6.4676824	6.417307	6.586723	6.516702	6.691988	6.4515285	6.57662	6.485439	6.5686245
60315	6.5123906	6.544835	6.588438	6.72977	6.3858376	6.632064	6.7319455	6.478633	6.412515	6.5028186	6.498834	6.680556	6.680286	6.412667	6.5025463	6.6435804	6.668677	6.4352093	6.4352937	6.6011157	6.472237	6.645012	6.4968944	6.5282617
60324	6.5514984	6.552381	6.5196314	6.7204456	6.6037827	6.7149997	6.5994678	6.526251	6.5982428	6.664266	6.662986	6.634303	6.8090796	6.730192	6.666191	6.6710443	6.5145884	6.6654677	6.61753	6.6621704	6.7230945	6.540126	6.7757034	6.6452155
60326	6.780928	6.870735	6.9578176	6.8935046	6.7951107	6.8111615	6.9762955	6.7516294	7.05393	6.8702326	6.7912292	6.942684	7.1007657	6.9193974	6.771226	6.8005595	6.894502	6.838657	6.777672	6.8511558	6.723533	6.878576	7.072983	7.0346074
60328	9.700698	10.216427	10.470119	10.204076	10.371595	10.13231	10.253686	9.876397	9.848246	9.658613	9.342017	9.655874	9.540078	9.546288	10.612836	10.65008	10.447856	10.380211	10.407678	10.409449	10.577856	10.799288	10.125598	10.110484
60332	6.65443	6.637876	6.6144915	6.6412597	6.6431575	6.70215	6.5923157	6.723385	6.6076274	6.6640954	6.7178087	6.687882	6.596029	6.645291	6.562501	6.746262	6.641573	6.590382	6.726714	6.6284766	6.5666986	6.7221546	6.5917645	6.5379157
60333	6.807828	6.7442017	6.7193007	6.7477736	6.734024	6.7260942	6.6989317	6.641438	6.7093835	6.5390673	6.64976	6.788453	6.7890773	6.73237	6.616722	6.711036	6.7516294	6.7190065	6.665443	6.8108935	6.6296515	6.619595	6.867848	6.8456345
60338	6.6616993	6.7634983	6.605759	6.730489	6.737666	6.7242346	6.732281	6.783423	6.848933	6.743985	6.8093047	6.808208	6.8138328	6.938186	6.800902	6.5643992	6.7695622	6.819329	6.8414702	6.818799	6.6088095	6.751	6.8692217	6.8038125
60343	6.5143623	6.6454334	6.711946	6.4982677	6.6430397	6.556282	6.633522	6.4461246	6.5695887	6.612013	6.605869	6.7053027	6.6395555	6.546752	6.664686	6.432461	6.400456	6.6316347	6.6300755	6.6356974	6.643205	6.5249534	6.6073017	6.494742
60347	6.4559636	6.4744234	6.625265	6.3089523	6.5704994	6.507482	6.624869	6.434176	6.4720397	6.4977508	6.5132113	6.590678	6.4864573	6.6435413	6.4988165	6.449104	6.61919	6.3650985	6.417189	6.473588	6.5925035	6.4237833	6.6238985	6.417335
60348	6.6852584	6.548163	6.67061	6.5055566	6.7313848	6.575136	6.7198157	6.693012	6.7540503	6.555141	6.696833	6.5147495	6.7359	6.7397323	6.612013	6.5712514	6.618594	6.64801	6.5580554	6.7086587	6.5119724	6.576609	6.6105003	6.7705283
60349	6.750156	6.7997384	6.668268	6.6855187	6.673584	6.6699295	6.5777287	6.741521	6.597715	6.531425	6.588404	6.6992564	6.55465	6.3804193	6.7800946	6.746552	6.745947	6.5657077	6.7979126	6.629836	6.583035	6.664239	6.5443645	6.6182513
60356	6.581644	6.41294	6.349879	6.4414907	6.4543333	6.4515643	6.4945765	6.4504375	6.400275	6.3653493	6.3375535	6.462987	6.3696465	6.3505273	6.5529065	6.549673	6.5808334	6.583625	6.4142256	6.4330106	6.3310404	6.509967	6.518902	6.5027366
60358	6.511941	6.467872	6.418569	6.545322	6.5269237	6.6009912	6.5427103	6.4206257	6.704738	6.529334	6.4514127	6.6109223	6.818582	6.704063	6.387317	6.610589	6.504112	6.455862	6.510442	6.551459	6.5560546	6.554325	6.655797	6.680614
60360	6.7251782	6.534838	6.730658	6.602905	6.595823	6.579512	6.5598397	6.472716	6.3995576	6.55619	6.627092	6.490592	6.738533	6.670473	6.675679	6.405339	6.660868	6.674329	6.648343	6.6569777	6.7897243	6.658974	6.723013	6.743436
60364	6.5992723	6.65032	6.6516957	6.648283	6.6559043	6.6957097	6.5744	6.56493	6.5650034	6.686065	6.508351	6.5911784	6.4763727	6.587683	6.8150187	6.5044713	6.8371024	6.642359	6.700807	6.7368155	6.879322	6.719684	6.51511	6.619955
60367	6.7904496	6.704021	6.747736	6.705533	6.606363	6.6446767	6.793131	6.6822767	6.7423806	6.641541	6.7848983	6.64976	6.72121	6.7070055	6.852552	6.5536356	6.6872196	6.574973	6.744437	6.653472	6.9062843	6.820448	6.6613727	6.676573
60368	7.8672633	7.59615	7.8227243	7.6794844	7.5239577	7.4677787	7.6910124	7.598283	7.6598268	7.5356784	7.7144938	7.460767	7.8057847	7.388537	7.5464597	7.660271	7.45515	7.5309024	7.464031	7.594101	7.7264905	7.3943605	7.715876	7.5780983
60369	6.5387855	6.540546	6.6873217	6.6413426	6.6909304	6.58913	6.729377	6.4929914	6.533012	6.401172	6.512579	6.5968966	6.55084	6.5075736	6.556224	6.4572353	6.6779737	6.7126884	6.712418	6.4611764	6.77269	6.649387	6.3713746	6.386426
60372	6.7564664	6.675028	6.707242	6.811141	6.683382	6.898874	6.563232	6.664736	6.454917	6.717695	6.7409964	6.6775117	6.6960664	6.8108487	6.5257792	6.821878	6.7033353	6.7053723	6.7465796	6.850791	6.6273584	6.6433477	6.747473	6.7011867
60373	6.5129623	6.586089	6.624478	6.544902	6.6737137	6.656015	6.613772	6.644087	6.624857	6.4477987	6.5388246	6.688719	6.878674	6.6508994	6.612636	6.62335	6.5658584	6.558241	6.6718583	6.6725674	6.7137775	6.5920568	6.622286	6.69813
60376	6.544074	6.794761	6.7493434	6.650007	6.8372674	6.758375	6.656779	6.648208	6.601973	6.691213	6.6514993	6.7650423	6.910525	6.746136	6.61256	6.8657103	6.675936	6.662329	6.7266665	6.584808	6.6398025	6.6019287	6.789679	6.816162
60377	6.298583	6.7273765	6.4923277	6.614479	6.5562115	6.780292	6.4369698	6.5674586	6.466532	6.6158495	6.8072715	6.7310305	6.6569242	6.6184807	6.4718537	6.5993147	6.6444335	6.4708242	6.87349	6.7070055	6.6545167	6.5532794	6.6134405	6.506926
60382	6.604582	6.703965	6.723152	6.7618504	6.739826	6.779259	6.512101	6.689517	6.7746396	6.6495185	6.718775	6.659285	6.5484548	6.5571566	6.5969567	6.6281238	6.6925755	6.666099	6.855365	6.9193974	6.6556997	6.612995	6.7132854	6.690946
60386	6.7671647	6.720651	6.91666	6.6720867	6.834071	6.765584	6.768911	6.6593175	6.822711	6.790324	6.7656507	6.7054553	6.695125	6.6346183	6.778009	6.8873043	6.6286554	6.860136	6.72662	6.6969843	6.826858	6.7279015	6.6679864	6.6938567
60397	11.564489	12.238726	12.453359	11.629382	12.24558	11.493833	12.01164	11.249451	10.963242	11.349322	10.602873	11.101179	11.041243	11.172816	12.308075	12.205319	12.314828	12.154804	11.814116	11.941141	12.730745	12.417097	11.817923	12.296149
60398	6.635444	6.890211	6.9526596	6.760912	6.632075	7.0334	6.768556	6.661154	6.729597	6.6345325	6.765854	6.7224936	6.8822665	6.703965	6.8145037	6.8936324	6.921598	6.6425047	6.774308	6.8727794	6.8214903	6.8469152	6.8443365	6.7059917
60400	6.4355536	6.419234	6.510833	6.5452614	6.4663935	6.4594245	6.6578865	6.531471	6.5497026	6.5095596	6.485439	6.513496	6.4113607	6.4100723	6.461814	6.520144	6.4928913	6.5721464	6.473097	6.4021287	6.500527	6.5187817	6.454193	6.3725066
60403	6.5296965	6.5770326	6.4792595	6.4448276	6.6425767	6.421481	6.5494847	6.531425	6.5702634	6.5559726	6.500539	6.469763	6.6946764	6.524821	6.4371076	6.5267	6.611732	6.5221996	6.5370336	6.5702195	6.6063037	6.326551	6.6761045	6.5716577
60408	6.6233788	6.496231	6.5826297	6.6303	6.702271	6.603744	6.553458	6.5500903	6.6312885	6.597963	6.663229	6.5264053	6.5098925	6.3713274	6.679335	6.505139	6.4450874	6.483512	6.4424186	6.5522504	6.7798405	6.7169867	6.4787164	6.4874725
60411	6.8898168	7.110473	6.809216	7.367968	6.9348135	6.984651	7.0471864	6.93795	7.0651927	7.0534244	7.7155495	7.8121047	8.148496	8.275288	6.9273853	6.8144736	6.7597194	6.8720965	7.528231	7.27411	6.8961053	6.8585954	7.487823	7.536603
60414	6.560063	6.4509473	6.614235	6.6490865	6.6628275	6.5555477	6.7242785	6.575833	6.564488	6.647182	6.429976	6.6227665	6.840435	6.7947493	6.505007	6.551623	6.525546	6.6464105	6.579803	6.5879273	6.5178556	6.5290184	6.560353	6.8050275
60431	6.749541	6.771583	6.6687903	6.715847	6.6278234	6.842816	6.8664813	6.68304	6.696612	6.8529572	6.7443986	6.5770326	6.88464	6.7316957	6.6881523	6.6945896	6.596556	6.6874576	6.6199327	6.7534127	6.7293906	6.6740065	6.869072	6.7886353
60433	8.919108	9.071569	9.01453	8.998797	9.029956	9.171199	8.951035	9.166086	9.345121	9.154784	9.111404	9.139831	9.089761	9.118675	8.973897	8.141744	8.886429	9.153514	8.762519	8.8571615	8.927613	8.926651	8.862523	9.000824
60435	6.8729672	6.840435	6.7720013	6.8870964	6.8231845	6.787494	6.917716	6.9227295	6.8084817	6.7599416	6.8244486	6.8668056	7.071684	6.874736	6.7476544	6.975819	6.8159714	6.754699	6.790729	6.781314	6.909739	6.9155293	6.9546404	6.7980156
60438	7.7849965	8.050998	7.868274	7.7465963	7.698097	7.9617267	7.9383316	8.589436	8.004832	8.169848	8.7768545	7.688781	8.37093	8.495556	7.6809845	7.462322	7.7011256	7.9784336	7.449601	7.623771	7.5551767	7.4471526	7.847112	8.132826
60440	6.55501	6.649721	6.625424	6.525019	6.662775	6.692142	6.604872	6.548508	6.5456357	6.6821127	6.532298	6.653286	6.703325	6.677223	6.5300746	6.73921	6.613092	6.7643485	6.680088	6.6790953	6.7920666	6.612215	6.79936	6.7570148
60441	9.04443	9.699759	8.639235	8.375745	8.5142565	8.800316	9.806217	7.886518	7.9591446	7.984994	7.4976864	7.3070626	8.262376	8.1633625	8.315082	8.020499	8.489196	8.437013	8.224919	8.588469	8.258619	9.128622	8.073334	8.181779
60445	6.6447105	6.660242	6.643079	6.65211	6.5994987	6.648403	6.7365828	6.621238	6.622174	6.6684723	6.754484	6.749937	6.7939568	6.5895677	6.6627474	6.5526776	6.695236	6.70872	6.6877494	6.675028	6.7390423	6.6838255	6.8562694	6.498505
60446	6.4567432	6.4775963	6.397193	6.5053473	6.3612823	6.349149	6.3861876	6.398961	6.537289	6.4982233	6.373812	6.4935803	6.439996	6.395143	6.3141894	6.474124	6.531307	6.461355	6.465108	6.552201	6.3477573	6.423292	6.3977103	6.4916573
60450	6.859243	6.7271557	6.7676473	6.709231	7.0297184	6.977219	6.8196297	6.8747983	6.713049	6.8267374	6.7553573	6.8600965	6.9324155	6.985698	7.0394745	6.918106	6.9235168	6.88845	6.8740425	6.7701797	6.770142	7.190789	7.053254	6.916946
60451	7.6896276	7.723582	7.7532387	7.6553636	7.7110415	7.6516914	7.819106	7.517945	7.5633483	7.681412	7.2679954	7.5327826	7.44576	7.5235434	7.6845074	7.948614	7.9541764	7.9182887	7.618377	7.681869	8.140975	8.062285	7.6173043	7.6643224
60452	6.626169	6.855084	6.677036	6.756378	6.710764	6.60741	6.620901	6.547015	6.598622	6.7485404	6.7579594	6.777986	6.502984	6.6591706	6.7051167	6.73818	6.70737	6.6699295	6.8251505	6.7058787	6.6714087	6.5244546	6.6861362	6.622286
60458	6.555579	6.5468225	6.5374413	6.5103455	6.6242642	6.5417943	6.54631	6.6241918	6.58596	6.592961	6.547583	6.47305	6.6998963	6.7119327	6.5800223	6.7426085	6.5755777	6.586826	6.515598	6.5202994	6.4583135	6.578998	6.667863	6.6299515
60465	6.621612	6.6110215	6.5656786	6.6707277	6.6969924	6.559059	6.6374283	6.5601964	6.806118	6.5187917	6.6883235	6.5556574	6.7520404	6.7838855	6.59132	6.6375747	6.656333	6.600807	6.560672	6.7542515	6.6537538	6.828243	6.7856393	6.691766
60468	8.79258	8.818645	8.883845	8.436675	8.986649	8.63154	8.802844	8.80497	8.584553	8.822723	8.594055	8.500962	8.493279	8.606047	9.008016	9.00841	9.013838	9.039487	8.5241995	8.730557	9.050054	9.074274	8.552408	8.47005
60470	8.427503	8.699512	8.986649	8.392679	9.096691	8.49367	8.756106	8.300904	8.437844	8.222903	8.006435	8.543964	8.062008	8.012825	9.059041	9.090443	8.929902	8.878033	8.506028	8.665455	9.146744	9.073216	8.4785	8.491205
60471	6.4823084	6.6923394	6.5188656	6.5754375	6.679554	6.726746	6.5748262	6.546809	6.5060062	6.579823	6.4922805	6.5806365	6.617269	6.6772103	6.4735723	6.5274143	6.5944157	6.4089403	6.527693	6.5670595	6.5494227	6.50661	6.8195076	6.593116
60474	6.9169025	6.901977	6.915413	6.864129	6.85686	6.799147	7.019236	6.8860884	6.7861614	6.677325	6.838887	6.8860884	6.752927	6.7276883	6.871192	6.862253	6.8447056	6.8414702	6.743985	6.854048	6.906488	6.8477073	6.761072	6.7178354
60482	8.064617	7.9660854	7.686824	9.466073	8.091603	7.8101926	8.0845785	8.513718	8.504309	8.5575905	9.360093	10.328617	9.653143	9.761757	8.028341	8.100761	8.140679	8.240285	9.34795	8.897124	7.8259745	7.8230286	8.979544	9.481383
60484	7.811285	7.2619467	7.813853	7.44274	7.268529	7.3400693	7.462993	7.5479765	7.561112	7.258853	7.6066246	7.640504	7.1102753	7.1688967	7.4698963	7.502388	7.454287	7.289092	7.330207	7.3340163	6.9738345	7.1118374	7.283831	6.977112
60487	6.552588	6.6070423	6.6177263	6.5518093	6.7532897	6.562122	6.4392967	6.6055717	6.676347	6.686551	6.546068	6.476708	6.7985125	6.658012	6.5460997	6.6654677	6.6499834	6.5691504	6.4978156	6.691766	6.774961	6.509718	6.784173	6.6974263
60491	7.268374	7.369706	7.4071403	7.343996	7.354596	7.377649	7.378442	7.510003	7.644563	7.688033	7.4686036	7.319796	7.4773564	7.707423	7.303234	7.338447	7.29172	7.517945	7.549174	7.275261	7.2827864	7.426819	7.158184	7.2939925
60494	6.4369698	6.5189786	6.5462956	6.5212035	6.55991	6.338648	6.3629136	6.646399	6.418397	6.569017	6.5694575	6.399344	6.4615207	6.500795	6.5598397	6.487745	6.456136	6.534985	6.426009	6.3326254	6.579675	6.528995	6.412125	6.415359
60497	6.70067	6.7264156	6.7005973	6.6451497	6.859072	6.7352796	6.630609	6.747473	6.615888	6.670097	6.6906424	6.664227	6.7634983	6.831379	6.7121944	6.6253357	6.812705	6.808208	6.6844015	6.699851	6.835507	6.8480077	6.7386274	6.8680944
60500	6.556873	6.45917	6.5610905	6.4230638	6.6301045	6.6129565	6.501157	6.572035	6.514716	6.650615	6.4151397	6.5178556	6.4318047	6.457034	6.6001935	6.5798907	6.5378156	6.6821227	6.374673	6.5008636	6.612114	6.555507	6.5168204	6.5635023
60520	6.8861647	6.650518	6.567279	6.660131	6.6135635	6.777287	6.7273965	6.737967	6.640454	6.469956	6.7046123	6.803418	6.642728	6.6245313	6.6170163	6.617224	6.5289087	6.6595592	6.6041875	6.616415	6.861751	6.758076	6.565568	6.668165
60521	6.713902	6.6952496	6.8818774	6.779236	6.790516	6.7700644	6.751519	6.691544	6.7850957	6.65296	6.8450274	6.7611604	6.740819	6.66843	6.859243	6.5873165	6.6329455	6.6321497	6.7669067	6.7571135	6.8130107	6.6818137	6.615788	6.6521225
60524	6.1604757	6.514311	6.496947	6.442467	6.458427	6.4452324	6.6431017	6.3861876	6.431504	6.4866295	6.54479	6.543024	6.5019464	6.5251355	6.647031	6.556944	6.5315776	6.5739617	6.4862924	6.422246	6.544598	6.465771	6.389749	6.463642
60537	6.639099	6.6892595	6.629099	6.6269	6.8312693	6.580624	6.809145	6.6920576	6.67882	6.6974964	6.6738353	6.718546	6.577046	6.5716114	6.5153604	6.764253	6.574934	6.7003136	6.6408916	6.5768766	6.6892595	6.6058116	6.6687903	6.606658
60538	6.626592	6.7494183	6.5361953	6.607492	6.669072	6.811968	6.631252	6.7323356	6.6872067	6.75815	6.640193	6.587098	6.9416113	6.7854247	6.7236156	6.7082887	6.6924505	6.660989	6.7540755	6.646604	6.7042146	6.6811986	6.824943	6.7799687
60541	6.920712	6.993404	7.102785	7.0261	7.346725	7.2943506	7.0139694	7.974151	7.911526	7.5262723	7.6159096	7.778634	7.4234433	7.202766	7.068951	6.780307	6.6990385	6.9893966	7.0895495	7.1653643	6.9854426	7.1257105	7.006901	7.5068665
60543	11.580582	11.506017	11.383849	10.965535	11.555715	11.865465	11.319575	11.6115055	12.154804	11.771824	11.190155	11.166717	11.1406765	11.671019	11.512537	10.967948	11.24633	11.319575	11.287057	11.154485	11.112532	11.319575	10.881565	11.143615
60544	6.749255	6.7430997	6.8113356	6.580649	6.7712474	6.7335405	6.7670107	6.8306017	6.9418473	6.611783	6.6196594	6.7032785	6.721269	6.6718144	6.6924505	6.850688	6.840655	6.819999	6.649302	6.6400404	6.759083	6.646859	6.6786532	6.686462
60546	6.6022444	6.538927	6.5211115	6.8303423	6.6553154	6.65133	6.633023	6.636196	6.57412	6.6503463	6.932627	7.0961084	6.9667635	6.9705524	6.7484937	6.7086787	6.736554	6.6343293	6.9522486	7.0302143	6.74829	6.7436166	7.0030446	7.0010767
60553	7.1233664	7.326955	7.67919	7.6667027	7.4190164	7.225737	7.3118434	7.036584	7.0347533	7.4119873	7.369379	7.2184587	6.9086637	7.4307714	7.8495827	7.408849	7.3630157	7.4862695	7.4335	7.6113296	7.733119	7.9813747	7.554958	7.7431645
60554	6.4957905	6.4399643	6.6665945	6.4336863	6.3863473	6.460182	6.5691133	6.479176	6.5504403	6.563707	6.458402	6.5084553	6.59936	6.6078053	6.557276	6.5031567	6.321257	6.608674	6.5353885	6.3891954	6.5790195	6.357649	6.6643753	6.482731
60561	6.685131	6.594805	6.5947204	6.520144	6.6653566	6.662986	6.731126	6.6711974	6.4174156	6.504095	6.6311107	6.63172	6.4806733	6.554848	6.6203823	6.6934605	6.6352115	6.4479713	6.6455173	6.5722	6.650532	6.6092052	6.5677085	6.615392
60563	6.8598104	6.865305	6.8780813	6.7169733	6.730566	6.926015	6.918253	6.691975	6.6619534	6.7221856	6.82221	6.7730136	6.934332	6.955454	6.8751984	6.7500196	6.827625	6.5441346	6.6751914	6.8093047	6.6967316	6.877284	6.7643075	6.7798786
60575	10.301946	10.886733	10.393932	11.221939	10.022668	10.569333	10.988727	10.14194	10.423939	10.06222	10.235959	9.968615	10.634361	9.905342	10.115112	10.604637	10.451443	10.693027	10.778145	10.58677	10.316314	10.304872	11.088238	10.187673
60576	6.7297997	6.6396446	6.704075	6.7116413	6.773287	6.8482985	6.753539	6.62835	6.5355844	6.5753727	6.5932417	6.538183	6.726356	6.5739202	6.6569476	6.6737466	6.6239567	6.713985	6.611048	6.481007	6.7128816	6.60265	6.5475116	6.7293463
60577	6.946083	6.8663883	7.101063	6.8930707	7.1619897	6.878471	7.136599	6.8178635	6.89328	6.841948	6.7963357	6.9103003	6.861263	6.8692217	6.843794	6.8244658	6.8803086	7.0008397	6.864162	6.886241	6.8174434	7.0107417	6.8937693	6.7430086
60593	6.6048856	6.8249636	6.660285	6.62897	6.6070943	6.8068132	6.6577606	6.7211	6.7035627	6.6008596	6.577802	6.76544	6.6046805	6.5687656	6.6655493	6.5285873	6.6882563	6.5044203	6.59247	6.6083164	6.685153	6.5824866	6.6513033	6.606199
60594	6.535797	6.6422505	6.6401334	6.754484	6.781391	6.6556892	6.8039427	6.6003118	6.701109	6.608453	6.6826315	6.5541105	6.7012405	6.5376105	6.6575727	6.3981795	6.5444965	6.6204925	6.5389643	6.6534257	6.5513105	6.494596	6.5547853	6.617123
60598	8.5466795	8.429646	8.220491	8.394911	8.535464	8.599026	8.786941	9.283501	9.110043	9.120768	9.216947	8.82704	9.054562	8.882541	8.38448	8.212218	8.5319395	8.566148	8.4430485	8.346775	8.477062	8.432287	8.331179	8.319326
60600	6.571345	6.5527163	6.53169	6.574496	6.594185	6.6473064	6.6993303	6.5944533	6.465631	6.6581903	6.393256	6.435746	6.8196297	6.790324	6.551182	6.509828	6.6025405	6.6547537	6.4592443	6.474517	6.511744	6.650268	6.7621636	6.7954946
60601	6.652542	6.815568	6.551392	6.7063885	6.5919867	6.7037597	6.543943	6.627433	6.597396	6.799278	6.574663	6.635732	6.806937	6.7018194	6.7164493	6.610568	6.6312747	6.4867907	6.613541	6.6214705	6.738408	6.7150497	6.656961	6.6980715
60603	6.4394717	6.4878464	6.629238	6.5770197	6.6145573	6.574412	6.4718213	6.650018	6.656939	6.6936874	6.624325	6.662481	6.7749805	6.6708794	6.6524925	6.4919295	6.5846176	6.4053893	6.5845804	6.56954	6.7718797	6.7105746	6.7663345	6.7173514
60605	8.004573	8.06994	7.807841	7.7133822	7.923256	8.076579	7.8477387	7.9986053	7.9731035	8.043001	7.6469436	7.727185	7.5071454	8.097705	7.919884	7.8968916	7.862398	7.758935	8.198224	7.685083	7.899302	8.170427	7.881714	7.7333384
60608	6.421823	6.44526	6.5370955	6.6301045	6.5488486	6.5232134	6.496359	6.5474954	6.6210785	6.588203	6.511038	6.664519	6.5431747	6.476351	6.4588947	6.5782456	6.65032	6.767146	6.4978623	6.4725795	6.6415596	6.6626487	6.4998803	6.538116
60609	7.3235536	7.105979	7.0090175	7.2170954	7.1609616	7.5502357	7.007622	7.335684	7.2729106	7.2951922	7.3530774	7.22556	7.32599	7.42697	7.0875983	6.669824	7.149963	7.013677	7.062781	6.9757023	6.9898148	7.1204486	7.110022	6.940652
60612	6.506789	6.450106	6.537931	6.611115	6.6821713	6.600028	6.5265923	6.534304	6.5087385	6.519702	6.4634585	6.563539	6.5866218	6.4978404	6.602905	6.578541	6.586851	6.604779	6.68675	6.548716	6.5842285	6.675666	6.4392967	6.4177146
60615	6.734886	6.7051334	6.5346546	6.520185	6.59034	6.478042	6.6463757	6.601383	6.592462	6.7433906	6.6864448	6.597429	6.720782	6.7811694	6.5136967	6.5202994	6.6213026	6.5619855	6.562591	6.5166397	6.563028	6.617363	6.765401	6.7461157
60619	6.7051964	6.83602	6.9484506	6.7312675	6.6695485	6.877497	6.8242536	6.82489	6.662214	6.896725	6.746071	6.825512	6.753397	6.7970586	7.032703	6.695092	6.807943	7.049745	6.8596725	6.8995385	6.7705684	6.8866816	6.988847	6.8834195
60626	6.5743275	6.469209	6.5117807	6.469734	6.563625	6.5014396	6.5520663	6.498658	6.4344835	6.389373	6.662418	6.5280404	6.713615	6.7586374	6.3755956	6.5287776	6.4381843	6.428973	6.450806	6.5684667	6.5496407	6.524941	6.827539	6.762946
60634	6.872372	6.7108536	6.7748876	6.7817926	6.737338	6.8817697	6.8213663	6.9301496	6.787115	6.616016	6.789505	6.740163	6.7154922	6.639924	6.7158237	6.6494637	6.8231845	6.7215304	6.6790457	6.7323	6.8846035	6.87607	6.669909	6.6738214
60639	6.8953333	6.7161527	6.9503345	6.8472013	6.7856774	6.7969823	6.9365597	6.7518725	6.762946	6.8507113	6.8024564	6.898912	6.719495	6.754237	6.8360467	6.8051953	6.7733746	6.855795	6.7511764	6.779278	6.6496887	6.7437983	6.8771615	6.8142004
60647	6.559698	6.752435	6.7709346	6.8652787	6.503748	6.7503443	6.8636637	7.068482	7.0962853	7.1056113	6.9292793	6.8488	6.5870867	6.889961	7.0223527	7.376022	7.1149507	6.987113	6.872828	6.868551	6.7147794	7.0700207	6.7246246	6.648332
60653	7.640829	7.764044	7.6447997	7.5561886	7.768307	7.505829	7.7493196	7.49466	7.44341	7.5226345	7.3170447	7.700491	7.331868	7.5568337	7.876452	7.678481	7.946857	7.698795	8.08277	7.986381	8.033228	7.6896276	7.670825	7.7573338
60669	6.684323	6.686312	6.7353263	6.6621904	6.7714486	6.7170677	6.7480326	6.7603498	6.7252593	6.512257	6.450932	6.580609	6.605884	6.4755406	6.68448	6.503886	6.5933766	6.406056	6.6215453	6.6401815	6.709368	6.483512	6.583773	6.4482756
60671	6.7968554	6.8720503	6.79352	6.8321133	6.69494	6.768681	6.755045	6.7082434	6.664476	6.741579	6.655666	6.691114	6.7421107	6.8134503	6.726184	6.774425	6.8178835	6.8308263	6.8583727	6.8888187	6.8467164	6.773421	6.627157	6.741579
60672	6.7419357	6.657388	6.6898856	6.7907467	6.928402	6.7195425	6.8046165	6.631237	6.7454405	6.7431917	6.778704	6.5812335	6.7836304	6.7487392	6.727274	6.6843333	6.7804093	6.684084	6.7015233	6.7462416	6.742164	6.752983	6.78071	6.759568
60673	8.860432	8.950558	8.456795	8.459666	8.603309	8.762519	8.332494	9.208638	8.809594	9.216315	9.160377	8.781611	9.270948	9.230317	8.513004	8.352123	8.399454	8.547061	8.589436	8.432638	8.228552	8.077238	8.675024	8.580226
60674	6.3477573	6.452087	6.5701985	6.4564066	6.5105023	6.7210374	6.5289826	6.5269604	6.5918865	6.5497413	6.4628415	6.556972	6.489342	6.5462537	6.701373	6.5720143	6.4601045	6.5931478	6.3158774	6.4877295	6.5079994	6.5231576	6.441047	6.3832135
60678	6.509607	6.664066	6.740248	6.7826414	6.567144	6.573996	6.8182135	6.641638	6.6088586	6.409428	6.491065	6.6364565	6.6966305	6.7717433	6.5918627	6.662986	6.6256804	6.678185	6.617224	6.585493	6.5742273	6.7364626	6.670348	6.6379514
60681	8.311176	8.120801	8.073334	7.946857	7.907471	8.5214815	8.158544	8.52179	9.292641	8.585906	9.077885	8.734362	8.74161	8.711381	8.264268	7.580552	7.7819247	7.863512	7.910486	7.67919	7.640504	7.7468133	7.702161	7.9395638
60682	7.431901	7.423602	7.3953547	7.2396727	7.316577	7.4218054	7.3287435	7.3040624	7.461848	7.297345	7.100093	7.1513143	6.899401	7.151217	7.3959923	7.4196386	7.2985353	7.3191433	7.354976	7.4849377	7.5049186	7.6086545	7.315876	7.083808
60687	6.6165824	6.642132	6.7085037	6.5892344	6.8137283	6.725315	6.795451	6.6682043	6.711716	6.644852	6.7108536	6.5696373	6.5637946	6.6071143	6.6097717	6.582286	6.598157	6.6297846	6.626936	6.644052	6.7886353	6.6394258	6.6058354	6.642319
60692	6.642528	6.619672	6.518876	6.641188	6.5328674	6.652426	6.655749	6.553414	6.5793514	6.599804	6.6318264	6.575283	6.70094	6.651019	6.525398	6.683397	6.7106714	6.642368	6.7053723	6.5952735	6.783025	6.6291823	6.658405	6.7441335
60703	6.5816774	6.701435	6.6829944	6.8199096	6.7872763	6.7081084	6.701041	6.7544694	6.6047115	6.8364825	6.5993743	6.7244062	6.688499	6.689125	6.779904	6.6672397	6.5896044	6.6845975	6.628004	6.6616826	6.5956583	6.733328	6.8030615	6.704365
60706	6.669221	6.579748	6.446761	6.5120077	6.5420194	6.4952273	6.499578	6.5786595	6.6472673	6.663155	6.5454926	6.620406	6.6379156	6.767985	6.5193396	6.571239	6.6623178	6.5100636	6.4977384	6.493799	6.6475306	6.5343423	6.7572813	6.714795
60707	11.782062	11.6745405	11.360833	11.253424	11.470142	11.5341625	11.801165	11.242871	11.438926	11.3036175	11.093959	10.983434	11.322594	11.1036005	11.31688	11.547479	11.399775	11.329103	11.169707	11.36971	11.567864	11.493833	11.506017	11.36971
60709	6.6836243	6.659793	6.6668367	6.542951	6.611328	6.7508545	6.6904407	6.617737	6.6766853	6.5628495	6.566729	6.590458	6.5821157	6.641438	6.53956	6.5804195	6.7884784	6.5628076	6.5778804	6.5495524	6.720474	6.5537944	6.666924	6.5280285
60711	6.4982533	6.707971	6.630589	6.761307	6.8389106	6.68623	6.51261	6.6951694	6.6117625	6.536862	6.5342827	6.6019206	6.588335	6.533411	6.7246103	6.694315	6.602043	6.6775985	6.7664566	6.705956	6.66812	6.7210684	6.542449	6.5691338
60717	6.774927	6.724421	6.7047663	6.6239758	6.620728	6.824786	6.7284355	6.720735	6.7242913	6.7061977	6.5960402	6.5735564	6.5721765	6.554181	6.5689187	6.646213	6.753015	6.7948837	6.656176	6.6101947	6.6766586	6.6944766	6.4701247	6.588412
60719	6.691079	6.693578	6.7380476	6.6101847	6.6871204	6.640211	6.813765	6.6941986	6.6745615	6.739191	6.660308	6.6197014	6.601446	6.585557	6.674398	6.733206	6.664788	6.614361	6.6426697	6.5646415	6.6751585	6.8054185	6.6795945	6.602627
60722	6.512638	6.566387	6.6687775	6.637672	6.5634007	6.688904	6.630247	6.5785055	6.6682043	6.612898	6.520531	6.4165025	6.5180135	6.6056557	6.568431	6.522144	6.565359	6.5132985	6.567558	6.590782	6.6206927	6.5776925	6.4911547	6.5530467
60725	6.4043155	6.5588346	6.5431747	6.5229874	6.5958304	6.5411677	6.4967456	6.47972	6.5044565	6.5346437	6.5204864	6.3592315	6.6431017	6.608033	6.429872	6.383602	6.4522915	6.5472198	6.4026465	6.488603	6.497282	6.473189	6.662157	6.737557
60730	6.488096	6.718253	6.691737	6.5642085	6.7997966	6.5892344	6.662898	6.5613546	6.5183535	6.678259	6.670753	6.58926	6.8438735	6.6061115	6.613368	6.4712615	6.424229	6.766773	6.617613	6.6084313	6.66981	6.5340457	6.81459	6.708403
60735	6.43871	6.5748897	6.382474	6.557818	6.7059054	6.502094	6.4428353	6.5619373	6.3661876	6.3628054	6.533103	6.4647408	6.549976	6.5804367	6.6041465	6.314411	6.419659	6.462609	6.4618297	6.5279493	6.5452614	6.5897303	6.523139	6.610478
60736	6.6101847	6.7384286	6.6772947	6.647415	6.7180066	6.606806	6.725897	6.704978	6.6992264	6.566543	6.6477566	6.585035	6.851091	6.8335447	6.6526947	6.8115606	6.7622385	6.7240353	6.6138363	6.624968	6.8823705	6.6235666	6.7616906	6.885869
60739	6.6540136	6.6298113	6.5116568	6.693264	6.682035	6.581323	6.640637	6.7084265	6.818096	6.551041	6.6971393	6.713457	6.69324	6.672994	6.689821	6.621793	6.6155725	6.647933	6.571678	6.598686	6.6804914	6.6931047	6.679172	6.80318
60743	7.186768	7.3331494	7.3570633	7.1279564	7.2826524	7.2096486	7.2091484	7.3430176	7.303635	7.3346276	6.9647484	7.0735927	6.924812	7.0941863	7.574573	7.492551	7.4698963	7.4096437	7.4167743	7.1602554	7.2600303	7.4839206	6.8509135	7.026979
60746	6.609252	6.7675915	6.64976	6.6015873	6.746565	6.807621	6.582251	6.5105247	6.671273	6.6553154	6.515157	6.692939	6.6452374	6.504357	6.6282268	6.427893	6.502922	6.62096	6.515863	6.4723816	6.7207513	6.679349	6.4422073	6.551588
60747	6.4291463	6.417924	6.661612	6.6125107	6.609168	6.499411	6.6432996	6.3501916	6.623036	6.509381	6.5802197	6.4305634	6.5632195	6.6436343	6.553729	6.596601	6.6133056	6.4988585	6.5353775	6.660619	6.5169334	6.5765553	6.5849586	6.5941033
60750	9.333304	9.447934	9.435672	9.361683	9.20399	9.11553	9.090939	9.504704	9.484553	9.412418	9.544924	9.360093	9.286195	9.558328	9.416411	8.996984	9.419016	9.399671	9.346653	9.295722	9.581142	9.342627	9.211317	9.53274
60754	6.593172	6.6748986	6.59132	6.565896	6.550784	6.6784024	6.5746202	6.5370703	6.5161185	6.4988165	6.4895825	6.513827	6.523984	6.505052	6.5399723	6.6620336	6.487698	6.333694	6.581943	6.543106	6.6087174	6.6547003	6.5151863	6.534633
60762	6.49595	6.458619	6.573	6.6147866	6.7157664	6.5648346	6.6565	6.5611396	6.4461246	6.3997693	6.562044	6.5311847	6.488267	6.4659166	6.702466	6.481716	6.567799	6.52531	6.4139714	6.5704255	6.5447526	6.668636	6.47368	6.3674316
60767	6.5373745	6.5414095	6.5751457	6.45355	6.4946723	6.612235	6.6613255	6.482166	6.5350304	6.675351	6.5941467	6.6968074	6.5998387	6.684253	6.5802445	6.4282146	6.4562964	6.5615015	6.6996665	6.68295	6.655352	6.6177444	6.6007433	6.665389
60768	6.7326283	7.0244756	6.931636	7.363382	7.0929365	6.8303423	6.7460427	6.772462	6.8360925	7.2410226	7.0258217	7.080369	7.176854	7.0741925	6.8923116	6.9273086	6.9566436	6.870372	8.095421	7.4265428	6.8106017	6.9848557	7.1802435	7.268374
70008	7.020409	7.1355715	7.250539	7.0546923	7.2419543	7.2055936	7.2314253	7.165762	7.251024	7.218307	6.9946537	7.1274204	6.905104	7.114365	7.2199454	7.4978538	7.304968	7.183501	7.160416	7.134027	7.3137608	7.193646	6.8819747	6.912921
70010	6.405339	6.360417	6.44231	6.6025763	6.674468	6.5011907	6.537562	6.5245185	6.4556856	6.527994	6.428808	6.4312005	6.4883785	6.3685703	6.5506883	6.626615	6.3907604	6.580202	6.5944977	6.4659166	6.536814	6.449276	6.352945	6.403624
70019	6.4682	6.508687	6.486147	6.6052575	6.4737926	6.5441346	6.595329	6.478121	6.5402565	6.6437573	6.6952496	6.6333313	6.53594	6.4654016	6.605759	6.436346	6.4815264	6.5164814	6.663545	6.707661	6.5188203	6.4209614	6.396298	6.5690293
70021	6.640583	6.774266	6.7052145	6.599693	6.305641	6.6672235	6.82142	6.561286	6.630683	6.6280456	6.655797	6.651143	6.64155	6.5248885	6.7636065	6.688027	6.5467134	6.561698	6.69324	6.7103786	6.7548623	6.49595	6.669465	6.543034
70022	7.7180386	7.508037	7.4852147	7.618377	7.5039005	7.562259	7.383238	7.6429873	7.868737	7.776731	8.15042	7.808546	7.67597	7.993753	7.421623	7.443806	7.4145083	7.5702863	7.541274	7.5958138	7.577876	7.3552165	7.7486687	7.833379
70025	6.985062	7.323173	7.320957	7.3858333	6.852319	7.434647	7.122977	7.2642217	7.055866	7.0334	7.1519156	6.835066	6.8200264	6.7956233	7.1118374	6.8008833	7.0468574	7.1483417	7.239393	7.380686	6.7681794	6.945308	7.5190387	6.9597554
70026	7.0320325	6.8665705	6.8604493	6.8585296	6.9591637	6.887475	6.9297934	6.9856043	6.938318	6.674096	6.806967	6.8134246	6.79466	6.8347254	6.877284	6.942684	6.9018574	6.75947	6.8115406	6.771309	6.748248	6.861538	6.658553	6.7405276
70037	6.718049	6.939356	6.8596196	6.92813	6.819224	6.806256	6.7534127	6.7951107	6.752782	6.892066	6.8606424	6.7731395	7.135776	6.974148	6.843444	6.8661504	6.872931	6.760072	6.894173	6.8924866	6.860483	6.8995385	7.09515	7.0402756
70039	6.581465	6.4097013	6.4476438	6.4466453	6.4615536	6.533538	6.571227	6.5563064	6.617269	6.4232006	6.6656146	6.5589023	6.417584	6.598261	6.4947295	6.5135164	6.4790444	6.476478	6.5080495	6.48288	6.4759684	6.5727425	6.481716	6.5010433
70040	6.3156343	6.5011454	6.5249896	6.4586797	6.5230455	6.392396	6.618953	6.5334363	6.3225393	6.765718	6.6371694	6.6247334	6.501005	6.534864	6.4230638	6.4172397	6.2874575	6.4042974	6.5775437	6.5212193	6.587471	6.585246	6.614305	6.510442
70041	7.0471053	7.0987864	6.8036113	7.288722	6.9369555	7.071097	6.904775	7.0087395	6.9622464	6.9193	8.098483	7.515088	8.0322	7.639228	6.6841164	7.125429	6.803633	6.8451524	6.991683	7.1675906	6.880961	6.7940836	7.1824822	7.3526645
70044	6.543314	6.53836	6.400297	6.4939814	6.4291635	6.5390553	6.539468	6.4912624	6.624336	6.5230727	6.5487065	6.6647487	6.5215735	6.474876	6.559875	6.5694575	6.3000636	6.460009	6.6499214	6.467815	6.6337714	6.3350315	6.480803	6.359148
70047	6.4795156	6.6946764	6.664939	6.619997	6.642489	6.691378	6.688228	6.6478963	6.6710887	6.630155	6.637267	6.597596	6.522658	6.554707	6.509331	6.657502	6.6029487	6.703193	6.762276	6.7470818	6.5980787	6.579419	6.5326366	6.362516
70048	8.63052	8.084816	8.276474	7.9860787	8.177491	8.26455	8.387674	8.342085	8.255991	8.320906	8.208547	8.069405	7.952366	8.407295	8.301362	8.183858	8.119445	8.0090885	8.280194	7.906531	7.8928742	7.9945602	7.992786	7.8943653
70050	6.490278	6.3891506	6.6524014	6.524706	6.351008	6.4116883	6.2626076	6.363519	6.461124	6.491552	6.6081934	6.4536276	6.7175965	6.6733317	6.471153	6.5182405	6.5086985	6.6353464	6.4402013	6.7244687	6.6734896	6.6296372	6.60567	6.500228
70053	6.786089	6.778083	6.5999646	6.73125	6.580313	6.706016	6.603744	6.594227	6.7893653	6.568088	6.686626	6.7247624	6.6386824	6.5011907	6.6075196	6.872332	6.6895566	6.551182	6.725673	6.706356	6.679335	6.504837	6.5912366	6.6446767
70056	7.41757	7.099518	7.4273763	7.0387683	7.258703	7.1611814	7.323759	7.061944	7.142809	7.1178694	7.0503683	6.9296007	7.0805554	6.8658447	7.155438	7.1856165	7.1011477	7.1688967	6.97465	6.9476094	7.17169	7.1951084	7.116705	7.091897
70059	6.6095757	6.5547194	6.5576487	6.430338	6.5337753	6.4629397	6.6612225	6.6639075	6.533061	6.550677	6.6107492	6.5868387	6.4959145	6.5317163	6.5707765	6.5824866	6.5168915	6.522658	6.476812	6.555703	6.598853	6.719736	6.581308	6.4641385
70064	6.572168	6.6015525	6.695649	6.558498	6.5100064	6.389298	6.564488	6.4993844	6.468092	6.630697	6.603069	6.5183945	6.4526343	6.504807	6.726549	6.519329	6.597689	6.5411677	6.5222406	6.62563	6.443577	6.7956233	6.4169655	6.57731
70066	6.523558	6.4253693	6.3760386	6.5554748	6.470605	6.4818296	6.695734	6.596972	6.6675954	6.6074376	6.509085	6.6052094	6.6513777	6.553761	6.5709577	6.5051103	6.457291	6.401101	6.407437	6.4519873	6.455741	6.484676	6.606898	6.5710006
70068	6.5975137	6.6201906	6.599488	6.7559695	6.7619257	6.715383	6.5518093	6.531215	6.6208563	6.5922937	6.6764145	6.5524406	6.69801	6.6771317	6.6293015	6.559339	6.6102242	6.6896205	6.79944	6.6530366	6.5131774	6.6806917	6.505021	6.6318607
70070	6.501344	6.7156525	6.5736747	6.6670947	6.6917753	6.5784144	6.77141	6.6706595	6.5251493	6.738474	6.5906324	6.774051	6.506456	6.6647086	6.825333	6.6608915	6.722173	6.802406	6.915687	6.939228	6.6300964	6.69144	6.6825485	6.8359356
70075	6.39296	6.4338117	6.630236	6.5618386	6.514908	6.5507336	6.6273484	6.613541	6.5649524	6.61849	6.4730134	6.626516	6.452133	6.384653	6.5200634	6.5028286	6.462653	6.4853225	6.615381	6.665443	6.525559	6.542141	6.43991	6.4371996
70082	6.5466213	6.5490694	6.4977508	6.6014814	6.495996	6.708692	6.6177993	6.6276536	6.451183	6.634085	6.647867	6.5965066	6.511896	6.662329	6.530729	6.50474	6.471995	6.6468277	6.6116695	6.649474	6.5390553	6.6371694	6.621107	6.5232987
70086	8.46902	8.710404	8.789307	8.666303	8.620369	8.522259	8.446285	8.706558	8.647521	8.874947	8.507474	8.5142565	8.495556	8.590467	8.560469	8.730557	8.566969	8.745389	8.65547	8.590467	8.607579	8.59743	8.347827	8.336513
70088	6.465182	6.6003604	6.6110373	6.523558	6.463826	6.4486814	6.602825	6.511058	6.3708634	6.4934154	6.4404244	6.580794	6.4674673	6.4843626	6.3412304	6.5500903	6.57256	6.455378	6.6917076	6.5953627	6.6884427	6.4891286	6.4957037	6.451263
70091	6.8203497	6.8975368	6.9090366	6.806037	6.678211	6.7845736	6.765078	6.936088	6.8308263	6.8130865	6.7214847	6.8482447	6.663545	6.593107	6.8051953	6.5846176	6.7540326	6.7053328	6.5801773	6.603445	6.6806316	6.8037395	6.604692	6.742213
70092	7.801679	8.024463	8.064617	8.022809	7.9339466	7.884645	7.9320674	7.740384	7.849079	7.899302	7.777031	7.907471	7.7685795	7.814364	8.083375	8.334362	8.164059	7.9585366	8.21893	8.225173	8.088091	8.229326	8.28917	7.9809
70093	7.1998987	6.9352303	6.9636307	6.716239	7.037212	6.9673796	7.0017285	6.9238777	7.009465	6.7773523	6.933942	6.981846	6.7942276	6.86379	6.9614816	7.057661	6.856376	7.0603895	6.8860884	6.95206	7.199248	6.9675703	6.9468355	6.886943
70097	6.4684896	6.652426	6.6820626	6.645325	6.716636	6.5619373	6.5022693	6.4635997	6.5065007	6.6046576	6.783649	6.659879	6.48135	6.5061884	6.690986	6.591359	6.759503	6.5871115	6.6614237	6.7114024	6.627538	6.7461543	6.516664	6.5154066
70102	6.5941157	6.7022057	6.7393928	6.7730293	6.591845	6.648108	6.808311	6.697231	6.616205	6.645569	6.831243	6.736757	6.795392	6.8360925	6.719408	6.6659074	6.6521225	6.682333	6.7292085	6.775385	6.6825485	6.681715	6.8995066	6.806444
70110	6.4169044	6.552363	6.41601	6.52351	6.454558	6.467734	6.5285497	6.5421267	6.4804783	6.5831575	6.5901856	6.562956	6.4903455	6.554414	6.4660234	6.570009	6.4287987	6.695407	6.63162	6.483228	6.4239564	6.5575466	6.3985705	6.509406
70112	6.511015	6.4741826	6.471002	6.6032176	6.4024544	6.382101	6.4320755	6.4291635	6.412013	6.610033	6.593206	6.515206	6.5940123	6.5533276	6.47456	6.3790603	6.5019875	6.642967	6.364707	6.493914	6.6280684	6.2791066	6.644551	6.4339657
70113	6.6233387	6.6625543	6.72883	6.739992	6.7079287	6.6699	6.541156	6.7172275	6.5937696	6.6962967	6.6458874	6.649328	6.5983806	6.612268	6.6073256	6.5560913	6.4699726	6.7157664	6.7198157	6.581795	6.481663	6.5138774	6.5211296	6.5091543
70114	6.4688063	6.5432115	6.4706492	6.344542	6.317423	6.318208	6.1787486	6.3700256	6.2461624	6.6550784	6.2957697	6.4725795	6.3501916	6.311557	6.5139422	6.2889647	6.314068	6.297514	6.3262024	6.4536276	6.5229774	6.135175	6.3815145	6.244493
70121	6.9013267	6.815896	7.027215	6.9489703	6.881251	6.7979126	6.8342223	6.754922	6.842655	6.894015	6.756937	6.874263	6.944444	6.9378643	6.931301	6.8782268	6.8355613	6.9025707	6.772192	6.899401	6.7566166	6.7536364	6.895463	7.062653
70128	6.553318	6.700227	6.668846	6.7240024	6.683894	6.630589	6.513863	6.5547194	6.6313176	6.5871396	6.494271	6.703461	6.988477	6.617351	6.5485888	6.509689	6.562083	6.586045	6.646627	6.64851	6.4623523	6.617391	6.80311	6.666342
70129	6.465296	6.545359	6.4653854	6.375799	6.581015	6.496717	6.5032973	6.4517264	6.6143746	6.5826564	6.4485464	6.4154663	6.6113677	6.619007	6.3952274	6.435676	6.471908	6.4593983	6.5477176	6.4759574	6.5470915	6.4245176	6.4283404	6.5925493
70131	6.5748262	6.6654043	6.5816183	6.4786916	6.644956	6.392257	6.4189267	6.469775	6.541268	6.5236034	6.493564	6.553561	6.6235666	6.649199	6.5344315	6.5439544	6.6077604	6.5849414	6.5473127	6.4640417	6.5424013	6.415431	6.5550957	6.5150223
70132	6.9498653	6.8982267	6.9546404	6.876683	6.644529	6.7263827	6.7674046	6.9975114	6.6953597	6.759554	6.598514	6.7573447	6.5273695	6.59967	6.5434375	6.8546853	6.898257	6.85316	6.8680944	6.8432035	6.9183035	6.914502	6.6577606	6.777263
70133	6.3936124	6.5741897	6.539626	6.5794716	6.5022235	6.476894	6.469878	6.5128136	6.5864544	6.2479467	6.372917	6.569044	6.4755106	6.5498734	6.444335	6.359075	6.437271	6.427061	6.521494	6.401274	6.473631	6.42316	6.592923	6.4079504
70136	6.746504	6.688586	6.7544475	6.985917	6.6571712	6.7783136	6.752476	6.7687154	6.9654675	6.781575	6.822928	6.7816606	6.6712236	6.700891	6.8311896	6.8185296	6.7663174	6.839543	6.7956448	6.7838855	6.71908	6.8808355	6.751	6.700356
70138	6.4653616	6.527004	6.6056786	6.6340284	6.5211515	6.591413	6.5935025	6.5203996	6.5042973	6.59077	6.4693856	6.584545	6.40851	6.4313216	6.548508	6.5850706	6.570716	6.5842137	6.4809666	6.5419474	6.621127	6.3937902	6.5832973	6.444253
70139	6.6897073	6.7207174	6.7576056	6.6552486	6.7195616	6.6884604	6.5396943	6.5413413	6.6377807	6.5164814	6.607001	6.6884604	6.7620273	6.8137283	6.6429257	6.561102	6.601101	6.633648	6.640318	6.69319	6.618691	6.8152733	6.8061733	6.837978
70142	12.127727	12.475766	12.56305	12.375104	12.544421	12.127727	12.12195	12.12195	11.752387	11.865465	11.836922	11.910305	11.892807	11.824841	12.570794	12.112304	12.601534	12.594066	12.740452	12.754335	12.719426	12.904154	12.60803	12.440741
70148	6.7062697	6.734322	6.6046505	7.074458	6.7703238	6.6199455	6.769523	6.710309	6.79178	6.828481	7.2467976	7.116799	7.2013946	7.116928	6.649387	6.847537	6.811673	6.7942967	7.1125116	7.0484357	6.632048	6.6791477	7.1361704	7.223104
70152	6.6995745	6.6293945	6.585234	6.5885286	6.4732046	6.592159	6.3987365	6.5554423	6.6310983	6.5277867	6.734367	6.5920353	6.5189266	6.6973057	6.5928574	6.519552	6.568199	6.5892425	6.6850486	6.6349587	6.512146	6.5516334	6.523736	6.5574
70154	6.63966	6.7108846	6.754406	6.6390786	6.6715317	6.6229477	6.774731	6.3318048	6.383749	6.5543957	6.7506175	6.51275	6.5736313	6.5689187	6.5553946	6.55711	6.6692657	6.471881	6.620342	6.609763	6.7824993	6.4083233	6.7201557	6.6420684
70156	9.006925	8.625464	8.777765	8.383636	8.509401	8.354752	8.678081	8.43367	8.458371	8.269726	8.245837	8.272879	8.482561	7.9631505	8.351329	8.6422415	8.317534	8.416521	8.049546	8.297434	8.541818	8.186133	8.365698	8.248763
70161	7.5452695	7.6566057	7.6956224	7.5289855	7.79178	7.6030817	7.6904154	7.620546	7.6956224	7.7128706	7.610108	7.374531	7.5968513	7.657319	7.708614	7.678747	7.811751	7.660271	7.5900497	7.580552	7.652154	7.7192016	7.4295044	7.4667172
70162	6.789646	6.529946	6.6746125	6.6647687	6.5905	6.780055	6.6114235	6.6753044	6.602235	6.557205	6.579611	6.7289724	6.598011	6.583369	6.6200085	6.764818	6.6748724	6.7578816	6.709368	6.770368	6.6369734	6.7904944	6.6817575	6.5509562
70164	6.8827815	6.722244	6.720631	6.833351	6.728463	6.896888	6.883235	6.6818137	6.788239	7.013819	7.0329986	6.9740896	6.95765	7.083482	6.95559	6.794345	6.7236013	6.784615	6.915281	6.899116	6.7866454	6.69172	7.001988	6.9231353
70167	6.8328495	6.804353	6.611132	6.7466636	6.7171955	6.682692	6.7748404	6.774748	6.875298	6.622151	6.722897	6.801303	6.8695292	6.727213	6.8715982	6.7359133	6.733766	6.665945	6.7364955	6.744184	6.7986755	6.634399	6.9070663	6.829134
70168	6.6080422	6.639755	6.443955	6.8130336	6.5794897	6.360166	6.5715785	6.4570203	6.5708337	6.5976257	6.592828	6.5637474	6.7781277	6.5953393	6.7584624	6.5833244	6.6478553	6.465875	6.604979	6.576264	6.6220512	6.5641766	6.716308	6.6336355
70180	6.6282787	6.536387	6.5250006	6.7710385	6.6088433	6.6494527	6.6730056	6.5440607	6.517031	6.604482	6.5298476	6.4965606	6.611221	6.5856366	6.5871987	6.559352	6.63269	6.595553	6.664406	6.6119704	6.516944	6.6936584	6.4407854	6.5777907
70181	6.49425	6.396859	6.4716606	6.431568	6.4095364	6.412808	6.319293	6.444055	6.5767865	6.665068	6.57248	6.5638695	6.6607485	6.5884666	6.3573	6.4895825	6.5359087	6.33493	6.6128726	6.5288334	6.5416746	6.4714165	6.560738	6.5988064
70184	6.7980156	6.7256265	6.5580964	6.6671205	6.692877	6.557897	6.632735	6.852686	6.576081	6.7951107	6.6166263	6.665045	6.577866	6.5527716	6.7410464	6.464704	6.589334	6.5325017	6.7692556	6.682374	6.6377387	6.5338492	6.529858	6.595306
70187	6.380667	6.5470285	6.4539742	6.52592	6.5653405	6.5058966	6.5980697	6.500003	6.496257	6.437512	6.607064	6.604979	6.49172	6.4699306	6.4323025	6.3955626	6.560505	6.4311543	6.506978	6.48367	6.4843955	6.6111665	6.410779	6.4969215
70189	7.204635	7.410564	7.254953	7.431481	7.3617687	7.236429	7.2295575	7.4509306	7.1963882	7.2005925	7.258703	7.4480886	7.1331143	7.2679954	7.525662	7.7092648	7.4505496	7.5167956	7.3589787	7.407511	7.660704	7.6189594	7.439488	7.6716824
70192	6.4809103	6.556889	6.449374	6.7123985	6.613885	6.488096	6.5212846	6.6578994	6.697965	6.6360407	6.770231	6.7392583	6.5557747	6.5925245	6.6612763	6.518998	6.53441	6.5961843	6.6781073	6.708458	6.6368947	6.66774	6.685913	6.4677796
70193	6.654617	6.5078144	6.7192097	6.7457423	6.4505687	6.3822446	6.460648	6.74096	6.5524282	6.6646185	6.9810324	6.724494	6.772768	6.6899357	6.5705214	6.5497413	6.6046505	6.632725	7.0405974	6.7675915	6.53273	6.8053384	6.688762	7.01057
70196	6.78703	6.6947155	6.6022573	6.6328683	6.8404684	6.690054	6.6754866	6.6712613	6.5465007	6.4749937	6.752556	6.7810626	6.657439	6.5900006	6.5789757	6.5260053	6.5962462	6.5998387	6.495199	6.712658	6.5787354	6.6332417	6.5964956	6.6597815
70201	6.6598334	6.6691723	6.580095	6.485108	6.4643106	6.5474863	6.6250224	6.452782	6.533652	6.514264	6.5621486	6.613785	6.43734	6.5146937	6.562956	6.530914	6.5727262	6.497613	6.5063987	6.7426257	6.464175	6.248723	6.4513507	6.4278
70202	6.4412174	6.586168	6.6367884	6.625324	6.634489	6.503842	6.637584	6.5073376	6.577287	6.6393785	6.7579756	6.495119	6.7467237	6.5807166	6.6007094	6.63314	6.582668	6.6997585	6.5184293	6.6539483	6.648747	6.618914	6.7327003	6.6278863
70204	6.5873046	6.763971	6.5675397	6.6083035	6.7369328	6.651079	6.5669374	6.6032333	6.336912	6.7979307	6.5771523	6.61463	6.5709867	6.341985	6.4276323	6.3799114	6.5528235	6.7220125	6.533491	6.575231	6.6237006	6.5722885	6.553915	6.5185347
70215	6.620116	6.4386144	6.695407	6.7411575	6.880961	6.6589518	6.6704946	6.6846824	6.6684046	6.538484	6.657786	6.5733066	6.73833	6.556665	6.48236	6.5039096	6.5617104	6.576916	6.75177	6.6754227	6.4817314	6.5673532	6.6646643	6.625566
70220	6.484938	6.4733315	6.431056	6.641128	6.5530014	6.5822396	6.6580815	6.5211296	6.616495	6.519465	6.6405716	6.493254	6.5162797	6.4046035	6.4818745	6.419659	6.5565886	6.6356735	6.635639	6.4298916	6.410328	6.645386	6.366066	6.453854
70221	6.623924	6.555116	6.4926276	6.687634	6.554151	6.6618276	6.564761	6.597963	6.5872808	7.241785	7.0090175	6.7561097	6.6563845	6.8819747	6.697698	6.5677204	6.6384535	6.678041	6.7547126	6.6810093	6.624843	6.745015	6.644907	6.6513915
70224	6.9896626	6.9112496	6.7258134	6.8138046	6.7496367	6.7878075	6.6573524	6.8266673	6.8490596	6.6882563	6.8891153	6.81942	6.742434	6.9581294	6.6028132	6.7136	6.7101903	6.7939568	6.664347	6.854192	6.708417	6.5662003	6.8836293	6.7783923
70228	6.743815	6.626179	6.6583815	7.014581	6.691737	6.5992393	6.8102	6.6412683	6.601033	6.6168404	6.7903028	7.270395	6.670753	6.9673796	6.777651	6.909086	6.741242	6.7615867	6.973003	6.9276185	6.7204175	6.6837196	6.9110274	6.8588667
70239	6.659965	6.7417665	6.713576	6.5784616	6.737747	6.617812	6.618124	6.6633067	6.5037756	6.6295614	6.65967	6.5368376	6.6461654	6.4412646	6.439656	6.757595	6.525647	6.4308405	6.5766788	6.782028	6.5800734	6.610769	6.491671	6.474598
70240	7.0007277	6.7889953	6.7653103	6.6968484	6.802226	6.8831563	6.9347706	6.740429	6.7205696	6.67903	6.7540755	6.6258664	6.7513976	6.6863437	6.698183	6.6806917	6.746071	6.742129	6.8321977	6.76708	6.683329	6.7289724	6.471193	6.629584
70241	6.5864935	6.5087633	6.5349	6.5547194	6.716717	6.6982903	6.6369834	6.571227	6.73977	6.519148	6.794787	6.78463	6.5701203	6.5960917	6.4906793	6.5782304	6.7251453	6.645992	6.729585	6.599192	6.614361	6.6535063	6.719511	6.470232
70242	12.015343	12.040865	11.743266	11.951891	11.947533	12.1066065	11.865465	12.481991	12.322934	12.56305	12.475766	12.341255	12.481991	12.931266	12.040865	11.616214	12.015343	11.972648	12.149017	11.845829	11.6350975	11.70361	11.801165	11.715971
70253	6.55426	6.550032	6.5684557	6.6176867	6.7004337	6.638251	6.438278	6.655184	6.4277625	6.623753	6.655521	6.6052494	6.7188845	6.806353	6.6468277	6.6933627	6.665257	6.4171104	6.6001487	6.56705	6.5098805	6.6966305	6.730291	6.7147226
70255	6.747567	6.703146	6.6722174	6.8265967	6.8823705	6.7711153	6.682848	6.6375093	6.723546	6.778361	6.6432576	6.762411	6.812761	6.749541	6.759653	6.7189264	6.7383914	6.890211	6.8369436	6.8587475	6.7110457	6.8037853	6.786308	6.7446985
70270	6.513285	6.6386824	6.3863473	6.4963717	6.450774	6.57253	6.519235	6.4727283	6.7155704	6.752604	6.672328	6.5862765	6.576777	6.690237	6.5313582	6.6466155	6.5697126	6.5672565	6.544014	6.572513	6.495326	6.4231815	6.50204	6.464091
70273	6.6153693	6.597223	6.5684056	6.5873394	6.5359645	6.675374	6.5325212	6.5242295	6.5452943	6.655037	6.434105	6.49999	6.6077747	6.709853	6.557099	6.330972	6.63477	6.4219723	6.5097632	6.6608124	6.6649804	6.611259	6.6939588	6.6429434
70274	7.0122876	6.9003797	7.2022843	6.869072	7.0374904	7.0813828	7.2118554	6.9436884	6.9874115	6.789097	6.7426624	6.817367	6.916795	6.9418077	7.043125	6.887503	6.8448663	6.8766413	6.925214	6.919953	7.194067	6.941256	6.998145	6.9554095
70279	6.7770967	6.7395935	6.6787286	6.7271247	6.6263885	6.8072953	6.678696	6.599639	6.662898	6.5716577	6.68553	6.788768	6.632696	6.6585207	6.6697598	6.5661426	6.6950407	6.7130814	6.7189264	6.6410084	6.7796445	6.5917163	6.6278863	6.7387967
70286	13.6531	13.491803	13.185569	13.56786	13.260625	13.491803	13.355301	13.8576765	14.090955	13.947278	14.31041	14.134058	13.881002	14.3463955	13.468147	13.457781	13.56786	13.532551	13.79654	13.521558	13.56786	13.343258	13.327867	13.74915
70288	6.5491962	6.708632	6.421235	6.625265	6.4967303	6.646258	6.674188	6.63382	6.708492	6.599155	6.703723	6.5958304	6.528864	6.4672146	6.4918137	6.478968	6.6366396	6.5004854	6.578534	6.622781	6.5835576	6.6638665	6.6432576	6.517699
70292	6.8088355	6.6830873	6.7271066	6.6611404	6.6964607	6.6814117	6.609952	6.723959	6.728581	6.7147794	6.7032785	6.5922194	6.780511	6.808231	6.8288407	6.67187	6.847791	6.7624307	6.7752867	6.565543	6.779116	6.7536707	6.806283	6.8408184
70296	6.8431807	7.116527	6.8130336	7.036674	6.905967	6.7925715	6.878471	7.0010767	7.208852	7.1076384	6.9858456	6.9555426	7.0492654	6.8670073	7.1325765	6.9912786	6.947361	6.9885354	7.1072536	6.99846	6.9095163	6.8705707	6.838792	6.9271708
70300	7.5272865	7.300127	7.0621853	7.1745048	7.061383	6.9302974	7.0383916	7.147841	7.237565	7.052109	7.2133546	7.074458	7.05601	7.1390343	7.12228	7.0795364	6.9780703	7.178227	7.147025	7.1698575	7.147841	6.9228253	7.1235933	6.902636
70301	6.7269535	6.5248885	6.658317	6.6809473	6.773328	6.6787744	6.676557	6.750969	6.5900927	6.6982636	6.6345224	6.82356	6.600432	6.34952	6.556425	6.594318	6.5202994	6.4774323	6.7272415	6.49123	6.6367784	6.7331185	6.555162	6.602602
70307	6.361411	6.3645825	6.5030236	6.404645	6.227153	6.3795753	6.366733	6.3633504	6.436312	6.4010563	6.5426626	6.508973	6.4661245	6.472411	6.332472	6.4046035	6.62237	6.2138796	6.7012143	6.4964523	6.3287683	6.3827686	6.5670595	6.56984
70326	6.668528	6.551671	6.746349	6.6018786	6.5635276	6.530501	6.656057	6.631995	6.540424	6.4634776	6.62916	6.4963846	6.664362	6.5510244	6.6533403	6.499719	6.6375637	6.454577	6.5223293	6.5578847	6.694048	6.5942965	6.7007427	6.568098
70328	6.4825325	6.5518093	6.5653963	6.490381	6.5587497	6.6394258	6.83092	6.463025	6.4487014	6.6386294	6.691114	6.603034	6.6063037	6.6164045	6.421634	6.5391293	6.508987	6.561669	6.5250626	6.5808682	6.361411	6.5523157	6.605664	6.6932135
70332	6.3874044	6.7658725	6.806283	6.818377	6.734898	6.8010354	6.799123	6.6505966	6.748673	6.6344123	6.7793393	6.760188	6.6401067	6.6172805	6.654669	6.7119613	6.703066	6.8150187	6.777831	6.8198442	6.7009077	6.5744467	6.515447	6.6445727
70333	6.6614347	6.677085	6.5285873	6.738782	6.5106387	6.705891	6.6639075	6.7340956	6.67725	6.5407567	6.7511764	6.7403107	6.7650423	6.5940537	6.7621636	6.563937	6.5164948	6.6835456	6.7801127	6.5248747	6.5331397	6.602661	6.757863	6.6400223
70338	6.9748936	7.0759764	6.941202	8.295923	6.8816886	7.2037473	7.2198324	7.239058	7.3873005	7.598283	8.654112	9.275459	8.6975155	8.783487	7.0368986	7.346859	7.203608	7.2326574	8.262376	7.811285	6.8311577	6.9731483	8.129305	8.497242
70341	6.619862	6.4560714	6.666203	6.6237803	6.5643764	6.646801	6.633219	6.6684723	6.269276	6.625349	6.568532	6.6239114	6.628863	6.5691133	6.5727944	6.619617	6.509607	6.5975137	6.783921	6.659965	6.508606	6.5627165	6.6019454	6.65509
70343	6.778795	6.809525	6.70784	6.619202	6.7524147	6.739155	6.5514445	6.7627115	6.6118503	6.581997	6.6564746	6.666342	6.6028643	6.6248913	6.6215878	6.5524282	6.7599826	6.651315	6.7151423	6.5797	6.7158237	6.690168	6.483698	6.630941
70347	6.621711	6.6619186	6.773848	6.9695997	6.6149406	6.504792	6.6230674	6.7427864	6.5839863	6.71865	6.958064	7.217851	7.057953	6.895822	6.7186246	6.909739	6.7303405	6.63618	7.232836	7.3044834	6.7102723	6.801384	7.1769667	7.258703
70348	6.7910624	6.753397	6.8302894	6.742734	7.0367794	6.807943	6.611741	6.844898	6.572975	6.764496	6.8257527	6.824608	6.7504177	6.6894584	6.7573643	6.808114	6.680921	6.735356	6.7830606	6.7652593	6.815896	6.674653	6.855115	6.7592964
70349	6.6424494	6.888889	6.7264977	6.5504746	6.528435	6.800218	6.5956225	6.491204	6.772333	6.705249	6.656878	6.642132	6.516031	6.477479	6.8167424	6.7266665	6.5517626	6.6993303	6.7197504	6.7660747	6.59753	6.675052	6.6407094	6.5397263
70356	6.495395	6.316105	6.5149984	6.5769587	6.516956	6.436765	6.324921	6.3466067	6.476552	6.521375	6.432601	6.430586	6.4259367	6.502001	6.341985	6.4041452	6.7103786	6.4411564	6.468092	6.4634104	6.4467344	6.442956	6.3761616	6.3438125
70358	6.4451585	6.444239	6.360353	6.595966	6.362559	6.322739	6.4640646	6.379712	6.3420496	6.273729	6.3007164	6.5531907	6.5257297	6.5839863	6.342161	6.4514403	6.2119765	6.1092844	6.4067893	6.541088	6.3795247	6.187234	6.659182	6.534838
70360	6.4668	6.5554423	6.476492	6.522855	6.432158	6.364556	6.343155	6.418508	6.3343964	6.4318047	6.458458	6.5546284	6.5248885	6.369677	6.4355807	6.3749976	6.5534816	6.546135	6.5149407	6.413277	6.4461966	6.446688	6.442434	6.519874
70364	6.6323695	6.6149755	6.585897	6.4462137	6.543632	6.591775	6.539769	6.323281	6.5694704	6.4112153	6.475487	6.605664	6.471908	6.3792443	6.5673056	6.3639884	6.5675397	6.352945	6.56284	6.604692	6.538451	6.6876	6.383679	6.5037374
70367	6.387103	6.4101477	6.470336	6.5920353	6.3526516	6.4210806	6.416585	6.3210464	6.311557	6.6491365	6.5016923	6.418861	6.4287653	6.418151	6.280782	6.6738214	6.46258	6.3309073	6.4985986	6.549862	6.382689	6.485795	6.1790013	6.4922805
70368	6.597689	6.66813	6.510904	6.564561	6.4317074	6.589708	6.2919583	6.666824	6.6626053	6.4331055	6.666557	6.79178	6.65122	6.6349998	6.584506	6.4580946	6.487295	6.578902	6.7560973	6.5421014	6.5763354	6.460308	6.489148	6.54228
70369	6.9879155	6.9228253	6.7794013	7.247205	6.753842	7.2478795	6.764197	7.0065794	7.2453094	7.1224685	6.995428	7.292273	7.0590186	6.8844075	6.7948647	6.736314	7.1595955	7.2503943	7.199534	7.0564394	6.8378263	6.935348	6.801639	6.89933
70370	6.7025247	6.535957	6.5721583	6.6174474	6.725115	6.6816673	6.5802855	6.5843124	6.497474	6.568264	6.655655	6.6709146	6.560432	6.5848193	6.5485682	6.539436	6.596123	6.475111	6.576543	6.786308	6.621673	6.638289	6.558397	6.6136775
70372	6.60882	6.6036735	6.5818634	6.6499934	6.5879617	6.6991744	6.543833	6.758232	6.5760717	6.615329	6.6399713	6.7739377	6.650175	6.561421	6.816902	6.7538095	6.5826454	6.696415	6.7410765	6.7540503	6.7593994	6.6463003	6.6904407	6.72279
70376	6.4205627	6.5775127	6.423869	6.6745615	6.5504746	6.5091863	6.5565124	6.4925017	6.5418744	6.45244	6.730458	6.9799128	6.47958	6.733868	6.371951	6.0709834	6.4922266	6.4404745	6.6735406	6.634039	6.426009	6.521087	6.6218514	6.420895
70379	6.964422	7.198974	7.094616	7.011029	7.0223527	6.8828135	7.046762	7.158184	6.7292333	7.1279564	7.003869	6.873003	6.9400477	7.09987	6.654605	7.3137608	6.635188	7.282474	7.2672453	7.337594	7.292624	7.444508	7.223393	7.2217135
70382	6.4700027	6.4261355	6.445927	6.4480453	6.358785	6.254246	6.511058	6.466856	6.4938807	6.547849	6.612455	6.5346637	6.532854	6.326769	6.378742	6.469067	6.5664263	6.5318604	6.5481215	6.5724435	6.511058	6.300604	6.4510407	6.4105725
70386	6.7706246	6.718546	6.537941	6.5922194	6.6594687	6.556816	6.513322	6.6377387	6.576573	6.6747417	6.7129984	6.6708455	6.4534063	6.464221	6.613386	6.692255	6.6140285	6.7077913	6.6051702	6.552029	6.692402	6.5864086	6.535797	6.516088
70390	9.252617	10.263434	9.537783	8.828876	9.612896	8.742644	9.337896	9.33264	8.316307	8.922352	8.142055	8.984196	9.01453	8.866325	9.336384	8.501265	9.733845	9.276176	7.851004	9.123735	10.300086	9.23212	8.684819	9.834706
70392	6.4602466	6.63319	6.5497766	6.6697073	6.4742956	6.596994	6.53852	6.7003274	6.571757	6.74191	6.8650217	6.6227336	6.6027875	6.6622725	6.8056545	6.6272764	6.560145	6.5446343	6.6402783	6.638344	6.5085793	6.5146365	6.569727	6.5689034
70400	6.502066	6.576543	6.5838037	6.389349	6.6024885	6.423337	6.515863	6.4237995	6.4541206	6.2278132	6.4775963	6.490642	6.4511433	6.461776	6.4994783	6.582496	6.6269717	6.516918	6.555153	6.5380654	6.479613	6.474268	6.375638	6.2720838
70402	6.7562513	6.8746605	6.6442943	6.8380566	6.723565	6.7812047	6.7759285	6.622162	6.9139395	6.7264977	6.5432324	6.727813	6.6576014	6.477993	6.85437	6.752589	6.7948246	6.6830626	6.8669653	6.7044277	6.708754	6.702642	6.662376	6.672713
70403	6.4362044	6.695833	6.6568174	6.6659865	6.753561	6.6673317	6.6463003	6.4398065	6.595417	6.6297746	6.6878963	6.575112	6.7269664	6.7508545	6.57731	6.6072145	6.651866	6.514376	6.5922937	6.668355	6.655163	6.504762	6.6905537	6.6977158
70408	6.7408924	6.7106714	6.73913	6.7581263	6.6701536	6.7237153	6.8445764	6.760188	6.6045313	6.7666883	6.6318064	6.692355	6.5965066	6.545676	6.6260757	6.6550536	6.688027	6.652734	6.5693855	6.5901375	6.6663313	6.6186147	6.667419	6.614686
70411	6.5932226	6.5870757	6.5872445	6.4817834	6.5605316	6.634877	6.4778447	6.5526686	6.390935	6.6127048	6.5751586	6.660659	6.471376	6.5024495	6.6645412	6.632085	6.5388694	6.681444	6.5639477	6.520232	6.514264	6.495405	6.5600357	6.40306
70414	6.8036923	6.78232	6.7941113	6.7520237	6.8291984	6.7770104	6.8061495	6.8632927	6.8066683	6.7718973	6.906801	6.8392253	6.8529572	6.9292793	6.760815	7.070817	6.979288	6.8684845	6.8212385	6.806118	7.06056	6.9028997	6.9400477	6.8909993
70424	6.668107	6.7205696	6.62675	6.7920904	6.643944	6.9874115	6.73597	6.8573513	6.6769156	6.5718627	6.8239665	6.6313343	6.713997	6.705594	6.7180243	6.646544	6.552727	6.666711	6.734146	6.6139684	6.6782002	6.625774	6.6457396	6.696081
70431	6.5646763	6.555904	6.543713	6.5934196	6.6487617	6.6348166	6.5326233	6.5521593	6.358397	6.452119	6.4881864	6.6425047	6.576325	6.610383	6.4102983	6.401291	6.659879	6.4346843	6.5293937	6.483082	6.6233654	6.4817424	6.698183	6.407303
70433	6.5215545	6.561023	6.6767607	6.661127	6.6434965	6.573149	6.686907	6.6201277	6.657325	6.601079	6.6728525	6.6193795	6.5573754	6.603043	6.5325737	6.707883	6.672232	6.609883	6.713097	6.5802855	6.6056423	6.647278	6.576573	6.572101
70435	6.596065	6.700277	6.5485325	6.5233727	6.608663	6.660102	6.5562687	6.6602955	6.570051	6.534444	6.5211706	6.6296515	6.6117625	6.549627	6.6185384	6.585279	6.5183535	6.4971075	6.725086	6.623924	6.466207	6.5727262	6.6092052	6.597223
70437	6.5181985	6.5483646	6.4852953	6.644837	6.4627767	6.6182513	6.646481	6.5177307	6.5670114	6.4852443	6.566799	6.571272	6.4995646	6.517789	6.575515	6.40261	6.5340147	6.572308	6.797179	6.660604	6.612101	6.7072506	6.5839577	6.5057807
70438	6.678743	6.6900973	6.85494	6.8377957	6.8546615	6.808177	6.746882	6.585191	6.7220306	6.888142	6.822951	6.78411	6.84599	6.8608875	6.743375	6.790804	6.7646766	6.8332076	6.832368	6.8238015	6.7402873	6.7599826	6.9084306	6.8390684
70441	6.549443	6.5913916	6.6396728	6.6722608	6.646638	6.6514993	6.579601	6.5542483	6.657388	6.5371366	6.7381487	6.5743713	6.8618712	6.775833	6.650931	6.710552	6.6931605	6.64695	6.696404	6.6748133	6.551262	6.6225123	6.8209915	6.7282176
70445	6.45719	6.5822396	6.612201	6.6348557	6.7533593	6.5921483	6.578386	6.5519047	6.5775437	6.4095845	6.65064	6.5955067	6.48207	6.5394273	6.485088	6.671008	6.3529835	6.568676	6.6000485	6.6677165	6.589802	6.4536996	6.60511	6.530196
70446	6.760733	6.511585	6.606222	6.716522	6.569974	6.830671	6.66773	6.6851068	6.6364264	6.762903	6.6745734	6.603975	6.7292914	6.5045524	6.819003	6.6876	6.597543	6.759411	6.7351413	6.7303743	6.657325	6.817977	6.61393	6.6322165
70450	10.500889	10.814012	10.679207	10.480772	10.632738	10.276075	10.818775	10.778145	10.565405	10.216427	10.400907	10.311891	10.432622	10.318296	10.852726	10.308061	10.487572	10.830705	10.596091	10.768418	10.010938	10.73008	10.200962	10.364336
70451	6.500986	6.474827	6.5129576	6.5246243	6.41911	6.5346637	6.519224	6.5231576	6.455378	6.5767317	6.4772186	6.593736	6.4392257	6.4172397	6.43474	6.4448276	6.466207	6.3590984	6.4791007	6.5318847	6.4744725	6.4961753	6.301888	6.395497
70452	8.369509	8.277568	8.289547	8.039803	8.489196	8.138808	8.32132	8.218081	8.040452	7.9886384	7.715324	7.899034	7.8733907	7.8658752	8.349289	8.554618	8.341255	8.301362	8.009805	8.149863	8.268185	8.48208	8.1178	8.02613
70458	6.556849	6.48372	6.5055423	6.541021	6.6103415	6.6726465	6.4808965	6.568615	6.4462304	6.69982	6.566366	6.5866413	6.635188	6.6776786	6.4485645	6.4909463	6.5642323	6.646958	6.50414	6.578386	6.504541	6.5454693	6.666099	6.5966835
70463	6.538183	6.323899	6.5234303	6.368916	6.481988	6.520246	6.4612412	6.458544	6.477124	6.559658	6.534681	6.4638414	6.3334346	6.24881	6.438523	6.3589444	6.5380335	6.387606	6.748556	6.4415054	6.571141	6.4375286	6.3772388	6.4267364
70468	7.297345	7.545109	7.6694126	7.233182	7.849779	7.2811275	7.4614596	7.145969	7.1006503	7.4932055	7.0204916	7.1775284	6.9545336	7.067474	7.879631	7.9420676	7.7364774	7.640504	7.437222	7.7828603	7.9913616	7.7295547	7.5845294	7.566781
70470	6.6054955	6.3966947	6.417307	6.4815683	6.457399	6.4288883	6.4485645	6.574291	6.4107947	6.4367204	6.270518	6.536119	6.4511695	6.4985437	6.407488	6.4466605	6.4188285	6.4220963	6.434365	6.53089	6.5597053	6.5475473	6.391425	6.4564066
70471	6.669001	6.744783	6.804152	7.2053514	6.7722945	6.925817	6.872332	6.8807826	6.806937	6.922145	7.0536847	7.1063213	6.9999433	7.08645	6.9033136	6.870372	6.8633256	6.993178	7.1974077	7.169967	6.830194	6.9377675	7.19798	7.242648
70475	6.453371	6.5754933	6.5788727	6.493824	6.555688	6.5310416	6.476798	6.4881387	6.6681786	6.447352	6.448063	6.5415444	6.593116	6.578071	6.586335	6.6014915	6.359854	6.4722557	6.608652	6.558657	6.5196652	6.450774	6.5351458	6.323066
70477	7.510003	8.005128	7.6910124	7.807841	7.9731035	7.8882093	7.644055	7.698307	7.564795	7.899034	7.1843185	7.5833354	7.281432	7.5693264	7.9162173	8.625464	7.908747	7.9026513	7.883514	7.8980036	7.890666	7.9654503	7.6737123	7.630529
70484	8.194559	8.048159	8.08211	8.48208	8.207459	8.479913	8.282415	7.9934735	8.10783	8.027452	8.105449	8.050998	7.9363394	8.217397	8.224919	8.108917	8.453325	8.252252	8.615456	8.726335	8.270552	8.232318	8.528015	7.851869
70491	7.5265455	7.3321223	7.4214516	7.394244	7.601544	7.541973	7.5870442	7.8430014	7.7133822	7.92844	8.007514	7.6300597	7.8943653	7.7996516	7.5934844	7.3998504	7.381787	7.7183256	7.539563	7.5013576	7.67104	7.6248417	7.456798	7.5026984
70494	6.810066	6.857013	6.89717	6.949656	7.0042725	7.0658493	7.104977	6.8305674	7.0042043	6.9020553	6.901595	6.9066343	6.8481264	6.856297	6.8860884	6.829251	6.7982345	6.9483004	6.7623343	6.793465	6.959226	7.0357633	6.8373103	6.772873
70497	6.393256	6.371351	6.4467206	6.4964747	6.5236144	6.5078278	6.515458	6.4242144	6.3242035	6.41461	6.4966493	6.3780217	6.4852533	6.423995	6.371351	6.553137	6.490038	6.5536804	6.4198737	6.4965606	6.5467267	6.41257	6.358246	6.4978857
70504	6.4829054	6.383486	6.58174	6.5481095	6.459323	6.3334656	6.373559	6.6225033	6.462372	6.652426	6.3528767	6.474066	6.5588346	6.4825077	6.6228595	6.576264	6.6600394	6.429537	6.3627567	6.444766	6.5401144	6.3889146	6.489839	6.5641646
70519	6.648937	6.4146295	6.510209	6.630672	6.538116	6.554151	6.4041724	6.5343513	6.440508	6.4705048	6.527004	6.4326687	6.5792446	6.513651	6.403746	6.476769	6.4711375	6.511998	6.546898	6.6114135	6.4049664	6.4621964	6.7331033	6.6874
70521	6.5977397	6.567858	6.5787663	6.60059	6.588735	6.6607165	6.6107063	6.6266494	6.642914	6.7629833	6.5636344	6.5470285	6.5923157	6.552525	6.799861	6.6641254	6.528208	6.7276006	6.712436	6.6504116	6.818303	6.6072054	6.712418	6.550934
70524	6.6171565	6.7063403	6.4938407	6.5315995	6.487222	6.585547	6.5902176	6.6255255	6.7241716	6.485108	6.6024327	6.6245837	6.606222	6.601101	6.7806892	6.5031066	6.517269	6.4592314	6.6695676	6.6150875	6.637672	6.4870462	6.4452014	6.5551796
70528	6.682265	6.809971	6.880156	6.8187284	6.867506	6.850388	6.9863615	6.9123306	6.822558	6.756027	6.8817697	6.801467	7.0584874	6.9885354	6.892066	6.8918586	6.8383365	6.861929	6.8228354	6.819329	6.8644476	6.7569075	6.867101	6.975027
70537	7.442518	7.355907	7.5405607	7.2711415	7.3146224	7.2820296	7.045875	7.3727093	7.419209	7.1527185	7.378079	7.1640844	7.28445	7.146134	7.2106156	7.3114295	7.1500754	7.290489	7.210311	7.1731997	7.271759	7.181488	7.3403583	7.237808
70538	6.6543016	6.6679864	6.6845727	6.698896	6.70067	6.52531	6.803245	6.5926256	6.6624265	6.7554374	6.610632	6.716379	6.753686	6.790346	6.561511	6.665368	6.7119694	6.784467	6.7152476	6.690249	6.758442	6.7071557	6.669234	6.655389
70541	6.7463946	6.70997	6.518686	6.637318	6.5872235	6.5828786	6.523872	6.5728126	6.72341	6.7017283	6.625385	6.6118793	6.616309	6.6188393	6.6102242	6.556224	6.6374116	6.6955533	6.63593	6.619202	6.7161527	6.596583	6.6002717	6.6040545
70544	6.674439	6.7196503	6.5604095	6.5723944	6.5254784	6.5933995	6.3558397	6.71449	6.6455173	6.700356	6.6716576	6.7456093	6.6088586	6.6099343	6.6489263	6.5814466	6.5567956	6.4128776	6.7012405	6.6155605	6.5399923	6.6255445	6.5021935	6.575919
70546	6.8442197	6.681477	6.7143445	6.554161	6.636464	6.595072	6.5308514	6.600334	6.64043	6.5843983	6.7368155	6.6473184	6.6412435	6.6948285	6.74001	6.4527187	6.7560973	6.8528056	6.764974	6.780618	6.796491	6.7837276	6.764289	6.751101
70551	7.1756916	7.3514996	7.3611116	7.2561655	7.2692842	7.3284206	7.2928386	7.157967	7.1368527	7.321571	7.308561	7.3088436	7.3249373	7.381581	7.335481	7.335175	7.3371663	7.217211	7.3133526	7.339916	7.417174	7.306047	7.2853317	7.3150935
70553	7.027286	6.8675823	6.7273088	6.847388	6.692666	6.777651	6.88643	6.776297	6.85686	6.6498656	6.794681	6.7001953	6.845076	6.6940637	6.8303857	6.7362065	6.6718435	6.767222	6.8068914	6.85621	6.8052616	6.6695266	6.640967	6.872445
70554	6.744383	6.752908	6.524395	6.890962	6.591129	6.811439	6.6923394	6.7152476	6.783381	7.01647	7.020337	6.9863615	6.944893	7.177338	6.808775	6.5427823	6.7711987	6.8575525	6.9384317	6.9422536	6.610523	6.638095	7.0139694	6.8134503
70561	6.526176	6.6355343	6.5600357	6.554059	6.4713597	6.418629	6.485529	6.513235	6.6429033	6.5113482	6.576693	6.5021935	6.454294	6.4213815	6.4901533	6.665696	6.5983677	6.682643	6.490025	6.5090575	6.4718537	6.51763	6.4463177	6.556044
70563	6.8601665	6.7662764	6.9908447	6.639099	6.8223095	6.738965	6.730831	6.7724843	6.711816	6.5167727	6.742358	6.6367073	6.7608542	6.6354046	6.6739893	6.898257	6.617602	6.661893	6.7564335	6.764452	6.6585717	6.722403	6.8005595	6.7980833
70564	6.8027134	6.6777897	6.603952	6.691089	6.551985	6.77204	6.74631	6.636652	6.7303967	6.585279	6.753868	6.683559	6.8467164	6.770953	6.812084	6.7163644	6.7607923	6.7246447	6.8181915	6.739424	6.6768622	6.6911006	6.8852963	6.7172594
70575	6.522384	6.539874	6.3512278	6.574201	6.4037304	6.439717	6.302967	6.5055013	6.3632326	6.4054117	6.4199314	6.4539046	6.6783447	6.4192142	6.550449	6.3414	6.3661876	6.50497	6.5253205	6.554138	6.4629006	6.3632326	6.6225495	6.531348
70577	9.192471	9.36464	9.417407	9.085504	9.285244	9.050947	9.171199	8.913669	8.818645	9.142964	8.856209	8.987194	8.832743	8.82704	9.253517	9.574737	9.296304	9.110767	9.349331	9.308818	9.164143	9.323231	9.18353	9.027154
70592	6.71406	6.6531377	6.680601	6.5480704	6.5948267	6.718546	6.675853	6.716456	6.627058	6.5711045	6.6260295	6.822951	6.561817	6.686462	6.7437983	6.672345	6.732033	6.7284074	6.860379	6.7940836	6.701908	6.552849	6.658693	6.5793414
70593	6.5489016	6.6096134	6.609092	6.580763	6.621034	6.8712597	6.5155683	6.396504	6.4224334	6.5316267	6.700682	6.6511326	6.654202	6.6198964	6.719237	6.6126966	6.7797713	6.6496887	6.7861614	6.788283	6.632171	6.6130595	6.584521	6.6455297
70594	6.417656	6.3599615	6.5682216	6.5577173	6.5635843	6.563574	6.409758	6.4311857	6.6581903	6.555171	6.724421	6.611209	6.501833	6.283832	6.567678	6.5671043	6.411702	6.662504	6.570168	6.586032	6.510479	6.341462	6.4239764	6.4631643
70598	7.6197834	7.5872717	7.4502897	7.3379498	7.3312116	7.4852147	7.7096987	7.2620845	7.298856	7.1631956	7.151217	7.2028627	7.457267	7.206127	7.1653643	7.396168	7.2152457	7.14944	7.0316944	7.1609616	7.3387933	7.3068733	7.2627673	7.340195
70601	6.527832	6.678888	6.931081	6.8427525	6.7230797	6.655749	6.5815454	6.7289934	6.6972914	6.653472	6.686775	6.754623	6.7638965	6.725069	6.713516	6.716162	6.7457085	6.5456977	6.6550665	6.756343	6.746504	6.6022134	6.814016	6.7641134
70603	6.6421523	6.601033	6.6805773	6.574518	6.6102114	6.544463	6.5150995	6.5979986	6.6422725	6.513931	6.6718583	6.675107	6.687722	6.8089876	6.670867	6.554617	6.7061057	6.6512585	6.6386194	6.6463757	6.5607038	6.6394906	6.8214016	6.8275094
70605	7.0882683	7.1142554	7.1702986	7.1900263	7.1752357	7.1502366	7.0627065	7.1906347	7.2038927	7.0651927	7.1258707	7.2647557	7.0285954	7.005584	7.1646156	6.9722977	7.072715	7.1268067	7.1244407	7.2220225	6.9968157	7.1497083	7.0644135	7.002165
70609	6.7881474	6.8045516	6.7330174	6.8711033	6.7372346	6.6200085	6.703609	6.6845727	6.6406507	6.785565	6.675654	6.8425856	6.8914275	6.7799687	6.794548	6.6770725	6.650931	6.675028	6.7810626	6.7997966	6.8463464	6.5570297	6.74103	6.8360615
70612	6.717678	6.393876	6.648065	6.4418807	6.606637	6.5042567	6.6551266	6.5225105	6.6826544	6.526868	6.4912987	6.498435	6.5348887	6.437844	6.428367	6.517173	6.7222147	6.5780582	6.4946065	6.639541	6.491065	6.593896	6.5784907	6.5398865
70615	6.5356793	6.7516985	6.5876946	6.5425014	6.5044713	6.5492578	6.5657	6.6902814	6.5323315	6.7899714	6.545517	6.6428757	6.8390684	6.747567	6.6088586	6.64073	6.573457	6.5021157	6.55985	6.6537867	6.599387	6.562022	6.7850447	6.6381807
70619	6.8098016	6.960896	6.8282857	7.0010767	6.91144	7.025403	6.92318	7.2261477	7.0830235	7.2354593	7.161583	7.135267	6.9136915	7.1291456	7.0747795	6.9567337	7.175904	6.948	7.210486	7.025326	6.8514423	7.0685825	6.854776	6.835776
70630	12.392954	12.765349	12.780349	12.481991	12.788737	12.335155	12.536741	12.159068	12.06823	12.112304	11.794358	12.088932	11.977323	11.875416	12.915369	12.66235	12.836448	12.780349	12.6928	12.704884	12.977291	13.128852	12.639188	12.6995
70632	6.4581614	6.600807	6.3763328	6.5030966	6.501795	6.493066	6.5610313	6.45991	6.4772797	6.5474253	6.5413413	6.6702614	6.7584624	6.593696	6.4480453	6.499122	6.4866176	6.458966	6.654474	6.635732	6.5141563	6.518474	6.7155194	6.587117
70634	6.4084954	6.5526004	6.5608697	6.515691	6.5417476	6.4309106	6.5147495	6.4600735	6.6154256	6.528995	6.6565957	6.562655	6.4654164	6.345966	6.447713	6.4185524	6.525287	6.5848813	6.5298476	6.456391	6.6478553	6.4821157	6.346318	6.32376
70639	7.2820296	7.192085	6.9975696	7.21911	6.766262	7.337343	7.1878343	8.1191435	8.007808	8.074818	8.227756	7.511676	7.5182424	7.449985	7.2336745	7.612173	7.3644753	7.2579875	7.4466615	7.110386	7.161058	7.263749	7.005419	6.9354773
70646	6.8059525	6.811368	6.878361	6.577866	6.838156	6.755208	6.867475	6.7311573	6.8561373	6.705686	6.775795	6.765182	6.717338	6.713615	6.7986755	6.791585	6.684376	6.8004375	6.782361	6.713755	6.8286047	6.7690644	6.6570263	6.797098
70647	6.4285603	6.591077	6.629226	6.6061244	6.663989	6.561263	6.3544827	6.534399	6.51654	6.5373745	6.562035	6.5971622	6.338765	6.525891	6.4675765	6.4973445	6.4209924	6.461776	6.471427	6.5671167	6.4980836	6.4976788	6.3529077	6.392806
70653	7.58931	7.6516914	7.58394	7.6432304	7.4635215	7.6225657	7.3792405	7.3606777	7.5157895	7.4068723	7.3647532	7.41757	7.470277	7.433267	7.379442	7.7322865	7.519504	7.4856777	7.899611	7.670364	7.678999	7.4594483	7.797241	7.510916
70661	7.036315	7.2022843	7.337343	7.3719835	7.3421016	7.1586823	7.166117	7.2992897	7.3619385	7.091897	7.100313	7.1724205	6.841013	7.011525	7.317249	7.2279553	7.5280437	7.5053124	7.448579	7.46372	7.4980955	7.5013576	7.138499	7.1877227
70669	6.713457	6.907953	6.5615697	7.329571	6.5670233	6.643337	6.6047683	6.776005	6.6612225	6.784971	7.1628013	7.251798	6.955454	7.190789	6.879543	6.83959	6.793704	6.7420244	7.513474	7.2903223	6.7449384	6.490626	7.081253	7.2592707
70671	6.6199093	6.579684	6.562591	6.4871173	6.646143	6.8180737	6.8396163	6.5402865	6.4940968	6.4822645	6.627379	6.7007303	6.639036	6.526746	6.5715594	6.7822003	6.4746747	6.669649	6.68341	6.472272	6.566192	6.4362044	6.6624537	6.6105003
70672	6.5638247	6.6824718	6.5333185	6.699776	6.563329	6.4431114	6.618501	6.5570407	6.6993437	6.655521	6.650018	6.6325417	6.7227154	6.7140713	6.6882563	6.504679	6.532071	6.4798083	6.7729464	6.694519	6.602518	6.5549307	6.680381	6.5900126
70673	6.8401036	6.8765593	6.7388177	6.7936797	6.8737574	6.902943	6.8629847	6.8425655	6.589967	6.582496	6.680544	6.7781496	6.8642907	6.711061	6.6955533	6.808794	6.9597554	6.8352194	6.680674	6.7317657	6.800986	6.604045	6.7859163	6.796704
70674	6.4119782	6.391528	6.510432	6.423277	6.462418	6.2776504	6.504652	6.368527	6.401642	6.3214207	6.56155	6.5287933	6.313035	6.2671075	6.554414	6.4926953	6.344332	6.4669943	6.356136	6.5183663	6.5137854	6.580855	6.387844	6.3326583
70678	6.5421267	6.483708	6.676335	6.6045623	6.496359	6.549673	6.589094	6.4889383	6.6238756	6.534456	6.5599294	6.6068854	6.6242642	6.6068406	6.4866295	6.490665	6.5270295	6.573198	6.5458508	6.7086196	6.604298	6.534304	6.591618	6.536228
70681	6.4861617	6.668268	6.498115	6.5102324	6.5240664	6.4685526	6.612351	6.4926124	6.4911885	6.5297647	6.617103	6.706122	6.5475235	6.61914	6.69813	6.479204	6.458471	6.371878	6.5980563	6.539981	6.542525	6.4925394	6.5765986	6.60084
70687	6.619343	6.5087967	6.454917	6.6092052	6.642632	6.5180035	6.458544	6.624673	6.598109	6.5349317	6.317922	6.534985	6.463116	6.6309614	6.6547103	6.442001	6.46524	6.5548697	6.5743275	6.495803	6.397055	6.4629693	6.369885	6.4635873
70703	6.864719	7.0287805	6.873556	6.9451127	7.007622	7.039911	7.0590186	6.8443365	6.840529	6.926588	7.0472603	6.896811	6.8208046	6.955182	7.0334	6.9358754	7.0155	7.1006503	7.0852385	7.124688	7.0341506	7.0534244	6.988672	7.1435456
70706	6.412191	6.536522	6.4085655	6.7039404	6.4014206	6.575071	6.4362226	6.3906865	6.4633827	6.51726	6.5828786	6.5020523	6.6189375	6.6235433	6.553572	6.7156043	6.5059566	6.671632	6.5294375	6.5370812	6.399301	6.496671	6.5666475	6.571391
70707	6.5804744	6.4401336	6.5403676	6.65611	6.6697598	6.406452	6.5596824	6.366964	6.4323893	6.581751	6.5035295	6.5173845	6.6373515	6.433541	6.7480173	6.6016717	6.381288	6.625691	6.6185384	6.4555693	6.4713597	6.6484685	6.5380335	6.5757055
70709	6.734569	6.61738	6.649845	6.683815	6.626716	6.6205373	6.6228147	6.6386495	6.6257567	6.6118503	6.7056284	6.684987	6.467064	6.579428	6.7326593	6.4268208	6.6786337	6.581477	6.637697	6.5661726	6.6657662	6.545948	6.506726	6.5352464
70711	6.647352	6.744184	6.41715	6.7889776	6.5526595	6.656745	6.4655504	6.568688	6.523222	6.5374413	6.558417	6.566466	6.38749	6.548641	6.6234646	6.5265684	6.66432	6.7488008	6.7714906	6.5644164	6.4852533	6.6198153	6.636261	6.600723
70717	6.512823	6.4342237	6.442329	6.503283	6.579724	6.587631	6.3616934	6.5059657	6.362446	6.413698	6.5972147	6.6326084	6.3819776	6.455271	6.4624953	6.401558	6.444525	6.570017	6.5585847	6.5948677	6.5231485	6.464123	6.4457645	6.42717
70719	6.3295126	6.540299	6.5489163	6.6112723	6.237726	6.3603826	6.4014015	6.3952117	6.5884275	6.484581	6.6235876	6.531208	6.5113745	6.425443	6.457616	6.450322	6.4352093	6.4192753	6.3634324	6.6360407	6.5480585	6.412146	6.343126	6.4347224
70722	7.63226	7.9256744	7.396322	9.002107	7.5914464	7.663109	7.7293696	7.811285	7.706327	8.280602	9.011058	9.094538	9.045204	8.976787	7.901753	8.07064	8.009286	7.9363394	9.157706	8.803796	7.8202233	7.7557755	8.926651	9.135821
70725	6.3449807	6.580095	6.4704356	6.366907	6.4204535	6.515892	6.377542	6.5035496	6.402274	6.4818745	6.535614	6.485517	6.7023406	6.527563	6.265919	6.471732	6.4364142	6.5017667	6.574574	6.4700675	6.564008	6.368414	6.4621964	6.5557747
70730	7.425701	7.511866	7.169523	7.584864	7.4454007	7.598283	7.5060515	7.3889627	7.3582463	7.5309024	7.541274	7.508751	7.688285	7.847377	7.475339	7.39233	7.5588374	7.3180614	7.604578	7.564237	7.7092648	7.491358	7.487229	7.4008446
70735	6.602637	6.6102467	6.58926	6.772523	6.8290854	6.6607485	6.82613	6.767146	6.6720095	6.6214833	6.7671647	6.7675915	6.885948	6.738459	6.7146506	6.6715794	6.8024306	6.7331553	6.736326	6.783982	6.685832	6.596053	6.8154044	6.7150626
70736	6.8717856	6.994763	6.747006	6.736025	6.91254	6.9632716	6.6684556	7.012359	7.042795	6.978953	7.0718703	7.0152507	7.1900263	6.9547596	6.807104	6.8020725	6.9654055	6.8011804	6.8779907	6.8637576	6.8689814	6.6909094	6.87546	6.928953
70739	6.6273074	6.598044	6.4628415	6.5944753	6.7541256	6.5490494	6.608071	6.587554	6.580624	6.728817	6.670398	6.615878	6.675679	6.523635	6.484916	6.4929347	6.4980836	6.3055673	6.654768	6.670473	6.526808	6.5810027	6.808794	6.5873165
70743	9.025777	9.012362	9.118675	9.130787	9.043604	8.866751	8.967277	9.058496	8.713696	9.203113	8.868888	8.825134	8.789307	8.789916	9.178817	9.398526	9.256729	9.18191	9.191662	9.101009	9.256729	9.1694765	8.897124	8.940537
70746	6.7211967	6.655294	6.7226057	6.550399	6.5938215	6.654935	6.620116	6.6370835	6.511607	6.7089796	6.765425	6.6819844	6.6685	6.559157	6.676805	6.548524	6.5109653	6.9019337	6.5269237	6.6357775	6.758684	6.7892337	6.650148	6.6973224
70762	6.663141	6.5003695	6.614426	6.5360622	6.59935	6.5561495	6.5546002	6.5368376	6.663125	6.58926	6.6657085	6.7660747	6.604268	6.4445953	6.664519	6.615192	6.6508994	6.5221887	6.6074376	6.69676	6.526913	6.587187	6.4865527	6.6863837
70767	8.062916	7.8558297	7.8693395	8.439747	7.715876	8.21468	7.9344587	8.339385	8.542517	8.65463	9.151677	8.9383545	8.822723	8.890313	7.93546	7.562064	7.7472444	8.052139	8.257341	8.052139	7.864131	7.8739457	8.36659	8.512632
110010	6.332598	6.316139	6.5569024	6.41556	6.420586	6.375681	6.303306	6.428688	6.4499664	6.350496	6.4965487	6.46861	6.343256	6.364277	6.5081086	6.4655795	6.4518566	6.4245367	6.350496	6.3277206	6.394516	6.382492	6.3498025	6.38485
110014	6.4141245	6.5254908	6.4698906	6.495119	6.4815683	6.6238627	6.498738	6.5281553	6.6017437	6.4877844	6.560259	6.4479403	6.6770577	6.598109	6.6629586	6.5024614	6.6742787	6.488229	6.675666	6.536119	6.5816774	6.4455123	6.5649137	6.602102
110019	6.5454693	6.4547043	6.4114866	6.363289	6.33192	6.566387	6.4951572	6.5391293	6.5293703	6.408211	6.2984796	6.418472	6.4074197	6.3199687	6.41669	6.275688	6.3283596	6.343846	6.489647	6.418508	6.468135	6.55611	6.489508	6.3725243
110025	9.123735	9.942205	9.804209	11.12352	9.540759	9.037716	8.987194	9.264106	9.155486	8.781611	10.564169	10.742357	10.58677	10.575007	9.98265	9.732839	9.7769785	10.178577	11.387337	11.46364	10.149688	9.960978	11.653702	11.727117
110026	6.4200463	6.561263	6.5421624	6.631437	6.5378785	6.5777907	6.469717	6.50651	6.5953746	6.521479	6.541532	6.442372	6.508595	6.327594	6.4958296	6.557897	6.5646996	6.448889	6.517823	6.4068933	6.291629	6.4644566	6.3762035	6.417656
110040	6.3906684	6.453797	6.3908987	6.441364	6.423018	6.362559	6.291529	6.485517	6.45355	6.6011157	6.3611016	6.342012	6.5349	6.407142	6.3955626	6.4675484	6.421321	6.5004206	6.498011	6.32601	6.573231	6.441447	6.543865	6.465485
110041	6.3356423	6.2942142	6.149177	6.356408	6.4881682	6.323899	6.3513775	6.4143686	6.309044	6.3539777	6.3081603	6.516997	6.482582	6.3942065	6.498505	6.2110624	6.2313848	6.284309	6.4238358	6.4576426	6.463854	6.252694	6.451481	6.3688345
110044	6.8906484	7.113608	7.1746526	7.046491	7.052465	6.927774	7.074095	7.046762	6.8209305	7.0153623	6.818983	6.9058695	6.757941	6.9276185	7.0827484	7.1005297	7.1617355	6.984327	6.986758	7.1384134	7.145641	7.031256	6.867923	6.870769
110047	7.03221	6.7881713	6.9883013	6.6708794	6.898157	6.5701985	6.809258	6.707872	6.887475	6.6328683	6.4925294	6.6358495	6.5834174	6.5187254	6.7392583	6.6905847	6.589021	6.651767	6.532547	6.668636	6.871868	6.757503	6.6720095	6.678471
110048	6.5790086	6.53016	6.4695487	6.5274143	6.5736747	6.4371843	6.5276	6.383284	6.572916	6.7692924	6.5968966	6.6047335	6.3478765	6.425895	6.4907484	6.565078	6.5302234	6.5023413	6.5348887	6.4673166	6.5852118	6.505799	6.2995715	6.4552402
110050	6.4405594	6.636923	6.51385	6.576325	6.623036	6.6874747	6.3779488	6.525604	6.5793204	6.4993734	6.5798807	6.519251	6.6537304	6.6421523	6.6629324	6.472809	6.5097413	6.610033	6.522649	6.486147	6.6567645	6.464621	6.7653766	6.6354756
110053	6.3508825	6.5609546	6.4572473	6.347018	6.4443064	6.46218	6.443577	6.4809666	6.5560913	6.361979	6.4995646	6.3749533	6.3974686	6.409775	6.573618	6.308706	6.41316	6.3619456	6.426448	6.399506	6.477479	6.3988457	6.334091	6.338765
110056	6.7425747	6.724141	6.910583	6.7335544	6.499199	6.7825356	6.7948246	6.582429	6.8401437	6.67785	6.630434	6.603271	6.712436	6.659507	6.7566166	6.629335	6.6805887	6.684734	6.711521	6.5554266	6.705702	6.6914845	6.587383	6.6969023
110068	6.675889	6.621623	6.6175203	6.6442533	6.7527647	6.6528606	6.5765986	6.634571	6.6222405	6.6730185	6.9202447	6.607722	6.740634	6.6069293	6.730647	6.586567	6.6872473	6.449952	6.689036	6.652734	6.7118483	6.5962253	6.72904	6.761604
110070	6.540167	6.439256	6.5564876	6.5091543	6.471013	6.3649483	6.4337225	6.4407854	6.502081	6.547185	6.5475354	6.5737534	6.7007957	6.6084213	6.4913487	6.5031314	6.4493165	6.4361076	6.509526	6.3791995	6.4023585	6.526438	6.585168	6.6562557
110072	6.587554	6.525891	6.646101	6.49479	6.51072	6.6150293	6.4812994	6.467562	6.499639	6.5067797	6.642737	6.426058	6.516664	6.606781	6.463826	6.515716	6.556621	6.4772797	6.4901414	6.441521	6.5445857	6.512506	6.433763	6.5573196
110075	6.5199356	6.411384	6.4986944	6.273729	6.47125	6.324739	6.4416943	6.315972	6.40134	6.388492	6.4091945	6.5084987	6.4048023	6.3210464	6.357781	6.329121	6.4430776	6.3333263	6.4035892	6.48738	6.461342	6.412191	6.3659987	6.378651
110079	7.2622232	7.5639234	7.485472	7.579613	7.3930316	7.4183054	7.2613006	7.451139	7.3860025	7.3674154	7.4276357	7.5013576	7.5914464	7.4385266	7.4293203	7.658887	7.7573338	7.6842246	7.869598	7.648644	7.6004043	7.646311	7.629376	7.773149
110088	6.823736	7.2012587	7.1980796	7.045278	7.39872	7.1601124	7.0160513	7.3011203	7.1513934	7.003676	6.85437	7.0084553	6.675475	6.8722777	7.5743284	7.167882	7.292624	7.12808	7.0700207	7.1868634	7.524132	7.49932	7.0750713	7.0476604
110091	6.5307627	6.421823	6.557257	6.4056196	6.4629946	6.372763	6.352506	6.4041452	6.489881	6.351546	6.520477	6.38387	6.3989363	6.341819	6.467263	6.3824506	6.3626647	6.381272	6.6033716	6.5750213	6.4192986	6.46111	6.437019	6.3729515
110092	8.951035	8.601787	8.927026	8.416521	8.370006	8.483895	8.707925	8.48208	8.495556	8.348158	8.421076	8.177491	8.531441	8.122192	8.462666	8.594055	8.358408	8.282415	8.090924	8.274971	8.528399	8.273273	8.417186	8.419732
110093	8.342459	8.639815	8.698599	8.703679	8.828318	8.668312	8.648933	8.646132	8.550871	8.699041	8.564355	8.744834	8.726719	8.583664	8.881851	8.839202	8.797661	8.821579	8.765214	8.822248	8.972032	8.914757	8.529819	8.756106
110095	6.3603287	6.4578347	6.610033	6.5372286	6.5998816	6.4331236	6.202856	6.3177176	6.535752	6.501096	6.570716	6.489001	6.2156425	6.3555098	6.4521084	6.432902	6.364493	6.507614	6.33028	6.3625855	6.4429173	6.460875	6.4948916	6.4503036
110097	6.308854	6.418904	6.131711	6.3536406	6.366406	6.388102	6.3125744	6.335963	6.3365436	6.3662524	6.2525144	6.468945	6.286708	6.1410227	6.1790013	6.390407	6.340369	6.1690764	6.2763786	6.3667107	6.4685526	6.3245993	6.227442	6.323151
110110	6.971238	6.96285	6.806644	7.905223	6.8334975	7.0386143	6.852347	7.1844506	7.171202	7.4999266	8.279836	8.0193205	7.9136734	8.340423	6.9893527	6.9333777	7.05752	6.9788656	7.838257	7.769664	6.8310347	7.101367	7.807841	7.8814745
110112	7.773732	7.9707427	7.788113	7.800589	7.9149666	7.854812	7.9026513	7.7839165	7.7011256	7.6123548	7.3858333	7.6235023	7.6189594	7.6438994	7.9857426	7.6186767	8.106513	7.906053	7.801679	8.062916	7.963449	7.9281955	7.876717	7.744484
110114	6.7027707	7.0886245	6.665492	6.9900036	6.7988877	6.7323356	6.6887336	6.678306	6.6280284	6.8427854	7.0198207	7.034091	6.8544507	6.9065657	6.85707	6.8289986	6.920281	6.936227	7.137296	7.1345077	6.944393	6.940609	6.9183884	6.9912786
110121	6.6947274	6.807994	6.6887336	6.840435	6.8109717	6.861304	6.681715	6.8471107	6.623179	6.785898	6.757767	6.64568	6.8072314	6.879824	6.787131	6.9117794	6.9588957	6.73449	6.9651246	6.931727	6.8243246	7.0615067	6.86612	6.8108735
110128	9.147402	8.9600115	8.837623	8.755621	8.861545	8.763502	8.8311825	8.81161	8.800316	8.955817	8.7882395	8.579064	8.747044	8.818645	8.926651	9.117785	8.699512	8.846382	9.04146	8.888824	8.861545	8.71563	8.729681	8.622946
110131	7.8061085	8.013331	7.7328744	7.9591446	7.9505954	7.831075	8.052495	7.847904	7.6728945	7.782377	7.6264067	7.858623	7.7282043	7.6246185	7.9302974	7.753487	7.968805	7.7287474	8.103742	8.039179	8.124826	8.032798	7.993003	8.081383
110132	6.7601495	6.638858	6.6337295	6.6286774	6.7178483	6.548097	6.66967	6.667816	6.5028286	6.7338076	6.5863047	6.573692	6.5649137	6.6193886	6.701908	6.599294	6.6727567	6.6604505	6.567835	6.523523	6.705647	6.5113335	6.7271795	6.5394
110138	6.9989386	6.7993836	6.669363	6.685345	6.7870584	6.878446	6.63653	7.5391655	7.297535	7.1692953	7.2675185	6.951446	6.8081956	7.1125116	6.6486173	6.8849025	6.7172275	6.790973	6.9151154	6.8407607	6.736025	6.7166934	6.7119083	6.5790195
110142	6.554848	6.6020927	6.681639	6.619246	6.504446	6.5814466	6.716608	6.645899	6.5495305	6.5086584	6.665427	6.603753	6.479832	6.653605	6.6813116	6.774139	6.510904	6.652151	6.694871	6.5181723	6.447427	6.536649	6.460912	6.630484
110148	6.649288	6.718338	6.762585	6.8110623	6.6830873	6.6873736	6.8569226	6.800099	6.698463	6.5681553	6.615788	6.7869844	6.6002717	6.7167697	6.6842413	6.6745324	6.5579815	6.61205	6.696961	6.628004	6.60914	6.7489705	6.7984486	6.7910852
110152	9.129411	9.375527	9.228353	9.130073	9.242972	9.308818	9.129411	9.275459	9.2013035	9.558328	9.193246	9.09927	9.162324	9.367932	9.466073	9.360093	9.3762865	9.279933	9.510444	9.310989	9.373242	9.428686	9.224386	9.088013
110162	6.809924	6.927935	6.7637663	6.613848	6.6872315	6.7370214	6.7503004	6.7788157	6.7298326	6.6471	6.689999	6.7507353	6.719104	6.6516714	6.641355	6.801408	6.7723575	6.758908	6.756813	6.700277	6.7133985	6.8211484	6.5420194	6.703207
110167	6.4650197	6.61753	6.351361	6.4627223	6.6409388	6.723546	6.503748	6.541029	6.4909716	6.463886	6.5169716	6.41669	6.7766953	6.6194315	6.546809	6.50414	6.6087556	6.5846176	6.594667	6.5894117	6.534456	6.5856047	6.820776	6.5704994
110170	6.5607877	6.5318847	6.565433	6.433899	6.5184293	6.404482	6.5807285	6.628161	6.3583503	6.487168	6.46029	6.5081577	6.60567	6.657455	6.6064734	6.4316916	6.6055717	6.4682	6.5030875	6.419352	6.552489	6.4992733	6.625424	6.528953
110180	6.5279493	6.4481187	6.457161	6.653882	6.4304056	6.4476438	6.455361	6.4513507	6.4572353	6.616874	6.431122	6.431757	6.3786697	6.483512	6.471495	6.469518	6.429847	6.403102	6.643367	6.579724	6.4304724	6.3677893	6.444288	6.4061794
110181	6.6835074	6.799079	6.5718727	6.6582513	6.630872	6.666075	6.523235	6.6538987	6.630155	6.5834303	6.4976788	6.644738	6.7553725	6.7260156	6.6905537	6.611259	6.5841336	6.527904	6.679287	6.846495	6.672684	6.471646	6.861929	6.6547003
110189	6.3979025	6.466143	6.3983045	6.4406223	6.5965652	6.3410916	6.4233756	6.5849414	6.4521627	6.548508	6.425411	6.5131407	6.5670004	6.624857	6.536539	6.5289087	6.4986825	6.4965487	6.388167	6.4026623	6.4431114	6.331757	6.494779	6.44182
110192	7.8666763	8.0641365	7.8459396	8.18844	7.9256744	8.290656	8.2335205	7.9515166	8.209756	7.3364305	7.9725413	7.6861486	7.5722804	7.626646	7.6472206	7.2647557	8.025433	8.007514	7.8363967	8.018496	7.605078	7.7594137	8.090924	7.470917
110193	6.499628	6.402152	6.589323	6.4078183	6.4661746	6.5187697	6.616953	6.5392075	6.4770823	6.559317	6.481917	6.560063	6.4268208	6.5061088	6.480448	6.4737554	6.486316	6.4498506	6.556916	6.3104453	6.496321	6.596144	6.438362	6.406969
110195	6.5302715	6.489459	6.5714784	6.308329	6.435354	6.4680214	6.50415	6.3827686	6.438028	6.510859	6.495119	6.494362	6.367708	6.499761	6.282017	6.383578	6.48567	6.4299135	6.4958878	6.5177307	6.352001	6.652765	6.443524	6.4526343
110196	6.3529835	6.2753267	6.356485	6.2306814	6.5049214	6.369768	6.2346396	6.2889028	6.2642117	6.4247003	6.266768	6.249094	6.4753847	6.270192	6.457806	6.1648636	6.3108983	6.301794	6.40774	6.264134	6.3842216	6.387044	6.248034	6.2750764
110202	8.077683	8.234453	7.855049	7.80241	8.2335205	8.203319	8.048159	8.181441	7.9919934	8.062285	7.896014	8.065212	7.8678946	7.8107047	8.16821	8.158544	8.01472	8.242475	7.9950843	8.002258	8.011709	8.104105	7.780522	7.7665997
110204	6.56054	6.654557	6.4254932	6.560377	6.428367	6.538054	6.4506836	6.5016465	6.578386	6.6286445	6.4883657	6.3143764	6.476052	6.4550724	6.5161095	6.43339	6.3590193	6.45908	6.4940133	6.5036383	6.4915743	6.5548697	6.339988	6.340983
110209	7.9882317	8.513004	8.12666	8.097948	8.87747	8.312373	8.208922	8.4761715	8.326401	7.97382	8.569848	8.720684	7.6461077	7.8101926	8.71655	8.779898	8.579064	8.77735	8.445217	8.401654	8.723833	8.57619	7.787314	7.809887
110215	6.517031	6.4508533	6.2851133	6.3918376	6.5554094	6.4243765	6.4766374	6.4053235	6.6089025	6.4879923	6.5538626	6.3748555	6.6566887	6.563707	6.4627223	6.4847445	6.444239	6.3939424	6.4001517	6.4829054	6.494362	6.4496317	6.567731	6.452512
110220	6.820298	6.715334	6.684261	6.5010576	6.757227	6.557913	6.6908064	6.623985	6.656839	6.466699	6.39092	6.712035	6.6197014	6.578902	6.6183033	6.9310393	6.715586	6.6082296	6.7591004	6.6930594	6.7691197	6.6153693	6.6386824	6.629226
110221	6.6162558	6.650258	6.571511	6.5193515	6.581795	6.5577416	6.644827	6.5915236	6.556714	6.5906653	6.695386	6.4610023	6.5191765	6.6363964	6.360637	6.5185676	6.4715967	6.4721446	6.5200233	6.5432935	6.4986243	6.589646	6.3755765	6.423292
110224	6.603554	6.4385357	6.4774323	6.3152895	6.496947	6.4145484	6.6131396	6.3355017	6.446761	6.6009912	6.542835	6.581595	6.6239343	6.4276147	6.405505	6.520814	6.4921722	6.5183945	6.4924054	6.362261	6.494661	6.4224534	6.6200743	6.425551
110228	6.7875695	6.6933503	6.5653257	6.604298	6.6630034	6.600248	6.6793957	6.6864166	6.742558	6.675042	6.5391192	6.540156	6.684496	6.6213875	6.5588074	6.662305	6.7155194	6.576839	6.6873484	6.6174	6.665414	6.5139704	6.74191	6.8235846
110240	6.5929346	6.592815	6.5227704	6.7044916	6.5694437	6.475185	6.619478	6.6073465	6.502398	6.4269986	6.756173	6.5161095	6.6023088	6.521511	6.670112	6.5940824	6.5502677	6.4377327	6.6526656	6.765854	6.604321	6.6397786	6.679654	6.604344
110241	6.7772293	6.6298194	6.5728903	6.544554	6.604279	6.7254434	6.589177	6.6710668	6.627238	6.7109647	6.568498	6.53547	6.7516985	6.798905	6.526889	6.5140524	6.5928855	6.631447	6.6484537	6.5185046	6.6875587	6.5589147	6.702271	6.6880803
110243	6.3712893	6.338067	6.6102467	7.0195627	6.465447	6.5969105	6.4953656	6.605896	6.5391192	6.7857823	7.1590233	7.222624	7.1919556	7.49302	6.4283266	6.331492	6.4302464	6.498154	6.9018574	6.827563	6.5719833	6.4421573	6.957379	6.9375153
110246	6.331245	6.350144	6.402002	6.436019	6.4135485	6.489101	6.32907	6.386565	6.4764156	6.5541105	6.4925623	6.529346	6.315552	6.472095	6.5018888	6.563539	6.443617	6.473556	6.432506	6.5405226	6.466634	6.486345	6.472716	6.401516
110253	6.6900854	6.449908	6.505408	6.4321246	6.46111	6.595194	6.4818296	6.382148	6.6655726	6.6301994	6.458789	6.5536137	6.7442017	6.562776	6.5589976	6.587839	6.6728525	6.4467206	6.6298475	6.461647	6.659613	6.653936	6.7051167	6.6946216
110255	7.2642217	7.4246106	7.3735085	7.5890856	7.4376836	7.064715	7.3150935	7.2156477	7.043755	7.041279	7.3344073	7.342893	7.3086777	7.3116283	7.4382815	7.6061187	7.190501	7.2801676	7.594807	7.5437818	7.405726	7.2295575	7.3622303	7.378588
110259	6.3337293	6.440031	6.291706	6.348332	6.579748	6.5461845	6.59667	6.5080495	6.526128	6.490188	6.6394906	6.5513105	6.449071	6.4682484	6.5101967	6.490025	6.508826	6.444253	6.502157	6.3739095	6.383705	6.3279295	6.427698	6.307129
110270	6.809525	6.6746125	6.8273983	6.6172924	6.785531	6.6594105	6.660063	6.778758	6.494259	6.667949	6.734308	6.6628404	6.6354756	6.676462	6.8816576	6.762808	6.770823	6.601009	6.6235094	6.8073173	6.7706437	6.6713724	6.647245	6.650518
110274	6.8191795	7.026327	7.0193067	6.956869	7.0435534	6.9881396	6.8896513	6.930346	6.7865295	6.586899	6.7767105	6.872169	6.7324295	6.8645897	7.1533494	7.042795	6.934332	6.9513917	6.986177	7.1652665	7.354803	7.0541725	7.128439	7.1434364
110278	6.699593	6.6672235	6.834122	6.7187457	6.9086637	6.7632804	6.7729874	6.7978344	6.82613	6.8206472	6.798611	6.8308496	6.871676	6.9495883	6.8260818	6.785278	6.738488	6.783469	6.8153	6.713457	6.910729	6.835701	6.8968506	6.8818774
110279	6.419791	6.561232	6.6767764	6.528458	6.5297174	6.5694838	6.5059733	6.5967355	6.5835576	6.508362	6.6424747	6.522658	6.634196	6.629459	6.5394	6.5866504	6.4949927	6.557477	6.6940227	6.404031	6.5338354	6.581644	6.540474	6.630951
110280	6.4760265	6.5936446	6.416809	6.437512	6.5709734	6.57694	6.439172	6.449137	6.417964	6.320448	6.437646	6.376405	6.4582486	6.333225	6.454179	6.4847307	6.3550615	6.4977274	6.5815105	6.5668983	6.5970793	6.6956964	6.334658	6.36027
110292	6.386426	6.4327817	6.437363	6.4273486	6.4666605	6.506489	6.551262	6.421823	6.526396	6.471153	6.4679785	6.495495	6.591731	6.446751	6.318743	6.486237	6.2560863	6.450322	6.457336	6.5704403	6.4510984	6.2370358	6.5447173	6.4323025
110296	6.608914	6.477164	6.456595	6.3841085	6.5132613	6.4095364	6.541061	6.5187354	6.6346703	6.405664	6.498131	6.568283	6.571523	6.483338	6.5587687	6.5312996	6.5203276	6.3955164	6.576325	6.586697	6.4252734	6.4207377	6.39288	6.416302
110300	6.4234843	6.4373064	6.403216	6.3382835	6.609753	6.4591403	6.422149	6.440896	6.253843	6.3316827	6.325835	6.3546844	6.3910513	6.4967456	6.448308	6.2177763	6.36027	6.3679705	6.473767	6.3864565	6.517643	6.3467712	6.2760844	6.325835
110307	6.698359	6.519702	6.3476415	6.3974085	6.5219517	6.5509086	6.5351663	6.3815145	6.44655	6.4503036	6.477654	6.6355515	6.604247	6.6267285	6.5076814	6.38154	6.339552	6.459812	6.414295	6.5677633	6.361079	6.517043	6.619319	6.680212
110309	6.341462	6.489647	6.465081	6.5801253	6.625424	6.4733315	6.482824	6.418119	6.401622	6.543877	6.51931	6.446751	6.503218	6.6578865	6.6048074	6.362173	6.5285707	6.3829722	6.4159217	6.4464655	6.321674	6.5175	6.3642073	6.468226
110315	6.382862	6.4759817	6.389077	6.2366405	6.44655	6.42156	6.286021	6.300536	6.2647367	6.4079385	6.409602	6.367329	6.4283824	6.4033704	6.565844	6.547066	6.4326863	6.4194255	6.2298403	6.493483	6.485656	6.22534	6.4725943	6.3582177
110324	7.9829454	8.192842	8.173841	8.195804	8.284665	7.9369726	8.006701	8.169848	7.8915606	8.404516	7.6737123	7.8461995	7.814613	7.821587	8.18844	8.240912	8.131487	8.04335	8.415143	8.17589	8.147383	8.360521	7.681869	7.7552204
110326	8.31706	8.422584	8.599026	8.069405	8.2555685	8.076867	8.35803	7.8693395	7.847904	7.855336	7.779864	7.7115493	7.741806	7.6872745	8.285447	8.387674	8.053767	8.102757	7.8985634	8.19678	8.367824	8.253573	8.321701	7.7927737
110327	6.484165	6.4017797	6.4194884	6.4755793	6.619885	6.510142	6.60084	6.374883	6.254718	6.4415565	6.4891286	6.306217	6.4539423	6.621341	6.544412	6.4299297	6.3861628	6.3013287	6.5398192	6.400417	6.5552497	6.4774075	6.4512887	6.517991
110328	6.3921795	6.419405	6.3157544	6.3814917	6.304464	6.4017982	6.4682484	6.3908987	6.3119287	6.441307	6.4377327	6.4544106	6.53016	6.4394035	6.422265	6.3533735	6.392396	6.323965	6.431136	6.280782	6.305185	6.505513	6.598261	6.373638
110332	6.6165094	6.5271473	6.39071	6.394763	6.5453777	6.5302596	6.4173837	6.4377484	6.5625114	6.4657283	6.4820275	6.524615	6.4336143	6.45521	6.489783	6.311432	6.4144454	6.333885	6.642359	6.6178336	6.3404202	6.4795003	6.397614	6.4332323
110333	6.483165	6.5829387	6.639924	6.612814	6.577629	6.6485662	6.4908333	6.5276246	6.568076	6.497788	6.584842	6.50204	6.7509847	6.691679	6.694239	6.477312	6.5073614	6.592105	6.5830793	6.684771	6.625603	6.701109	6.6517496	6.6886435
110341	6.740446	6.62285	6.8010354	6.783111	6.616605	6.662341	6.6370835	6.652332	6.646059	6.723523	6.880079	6.715219	6.9029784	6.8715243	6.6748986	6.71041	6.7413197	6.8379974	6.7607527	6.7163644	6.7613225	6.6002364	7.0752363	6.837484
110343	6.2954273	6.4255886	6.532094	6.3539777	6.15758	6.41679	6.09763	6.2110624	6.292838	6.4493165	6.285388	6.254718	6.3558116	6.301888	6.259398	6.334766	6.199541	6.33812	6.4826202	6.4945374	6.357039	6.3868737	6.316404	6.322987
110347	6.3336687	6.457918	6.485723	6.4655066	6.472923	6.553671	6.267375	6.453915	6.412627	6.642641	6.590591	6.538847	6.5691504	6.6790457	6.5233107	6.3599615	6.414776	6.3795247	6.501541	6.548691	6.3094296	6.5715594	6.514893	6.45917
110348	6.399406	6.5260863	6.3846965	6.3182416	6.6353464	6.4532356	6.4675174	6.3098555	6.490048	6.47368	6.5298824	6.3966727	6.5771003	6.526508	6.4305496	6.5231266	6.380278	6.6019287	6.2846584	6.388232	6.5090485	6.502157	6.472461	6.4306655
110358	6.495766	6.6321964	6.6115623	6.5666986	6.502413	6.739544	6.5751586	6.4640417	6.417007	6.5865765	6.5503135	6.5061784	6.743648	6.7065682	6.5612025	6.663111	6.4285994	6.324278	6.5687814	6.64613	6.5574	6.5229006	6.823001	6.7436166
110360	6.6275125	6.609082	6.5935497	6.579266	6.476769	6.6072674	6.6733317	6.701109	6.632696	6.484297	6.3690705	6.491334	6.834563	6.6835227	6.5722594	6.50744	6.44872	6.60084	6.475788	6.46725	6.660604	6.6807027	6.614281	6.733382
110364	6.580406	6.7218857	6.462396	6.410891	6.7201376	6.418703	6.449552	6.4601045	6.4738646	6.3509803	6.3669343	6.496811	6.3442063	6.3815813	6.3168006	6.68224	6.577963	6.4456944	6.7276545	6.7123213	6.7137914	6.543865	6.5075474	6.55001
110367	6.6160493	6.589933	6.2925515	6.4973288	6.4621515	6.5158777	6.6174326	6.6172423	6.5079	6.3712387	6.450322	6.4972315	6.521421	6.3677306	6.526176	6.425115	6.551262	6.5613656	6.4562807	6.5225244	6.5916777	6.6579113	6.3807545	6.522079
110368	6.410471	6.552588	6.339961	6.4632297	6.4282484	6.384077	6.4575987	6.3919063	6.329204	6.4431114	6.6108932	6.3310404	6.4699407	6.4803934	6.409114	6.428699	6.527012	6.333225	6.5940824	6.357164	6.4624476	6.2842135	6.484178	6.4201703
110369	6.4757767	6.7453537	6.4726315	6.635507	6.6778793	6.546018	6.608524	6.5344925	6.6571813	6.5821524	6.575634	6.6275973	6.623253	6.4980497	6.7047515	6.604952	6.5629787	6.4677672	6.612351	6.578107	6.7592964	6.5565886	6.4634337	6.711186
110370	6.3296947	6.654669	6.813402	6.47894	6.657061	6.507974	6.632075	6.529955	6.5728674	6.5461745	6.542053	6.4859257	6.668766	6.6648536	6.5234017	6.633591	6.69359	6.5998816	6.5567594	6.606222	6.6818333	6.647472	6.7534585	6.620715
110372	6.5946507	6.3377438	6.545213	6.483165	6.5985394	6.63172	6.519319	6.5737023	6.4918466	6.4317894	6.5268784	6.56001	6.4786205	6.520952	6.584998	6.452242	6.4910417	6.4052806	6.506333	6.4462414	6.3760614	6.355992	6.4263177	6.421464
110376	6.5738726	6.367677	6.4574995	6.4954824	6.6031127	6.4775276	6.5466533	6.6138935	6.594805	6.5967565	6.6432242	6.53152	6.6844497	6.6362286	6.4782867	6.34952	6.559585	6.543557	6.6424637	6.4842362	6.669729	6.539228	6.5624866	6.6079855
110377	6.76544	6.743487	6.5018578	6.5000153	6.784287	6.74951	6.672684	6.677483	6.624159	6.5557613	6.6827803	6.796164	6.5455403	6.4631295	6.5899434	6.527577	6.512101	6.606269	6.6093225	6.7292914	6.753188	6.656535	6.5378294	6.508973
110382	6.5181394	6.6287985	6.9235544	6.639017	6.5825667	6.7193956	6.5005636	6.6435413	6.4870667	6.575833	6.6227455	6.536387	6.6643906	6.635732	6.589702	6.670565	6.573317	6.5460305	6.546044	6.5748153	6.668619	6.609918	6.5532665	6.492747
110386	6.5717673	6.6805077	6.745107	6.7200704	6.6381183	6.7486615	6.685023	6.619424	6.6234283	6.5272326	6.629124	6.641508	6.500885	6.6596527	6.4742956	6.4926667	6.626592	6.724353	6.6533103	6.502143	6.631745	6.7154713	6.599629	6.532059
110390	10.06222	9.494453	9.453513	9.829538	10.822933	9.513984	10.3610115	9.50096	9.651209	10.397717	9.650126	8.974623	9.639635	9.676854	10.123315	9.215587	9.027154	9.573138	9.4677925	10.048901	9.214874	9.02138	9.7191105	9.418134
110397	6.581886	6.4881387	6.457479	6.304464	6.6762404	6.579782	6.4711375	6.536972	6.548654	6.48742	6.5489016	6.4325876	6.6039605	6.580662	6.4783635	6.330018	6.336883	6.4612412	6.477514	6.486654	6.542292	6.4119263	6.577426	6.518109
110398	9.154264	9.218671	9.212707	9.673587	9.208031	9.345121	9.199651	9.128622	9.126759	9.264714	9.469635	9.389001	9.66958	9.828198	9.100221	9.152318	9.299703	9.081988	9.497859	9.566293	9.138016	9.139182	9.866918	9.715881
110400	6.378742	6.543713	6.5595703	6.415737	6.506239	6.353534	6.5116673	6.731019	6.59227	6.5533032	6.3534765	6.4513845	6.499262	6.339217	6.6784525	6.477055	6.5610313	6.5123243	6.575136	6.6600394	6.6068616	6.3815145	6.490897	6.4740257
110403	6.62882	6.3683925	6.6836243	6.4810243	6.5304465	6.608268	6.3659487	6.50427	6.5924096	6.536697	6.502132	6.616286	6.5823903	6.663617	6.473316	6.467064	6.3921795	6.5438447	6.4916263	6.5657	6.5895553	6.515157	6.675955	6.603753
110408	7.952366	7.4166484	7.487229	7.0651927	6.709527	7.053509	7.691956	6.8807235	6.6247725	7.0533295	6.9526596	6.6532726	7.505452	6.9106574	6.555793	6.674033	7.0167704	7.411579	6.8925347	6.878325	7.7408175	6.625102	8.368673	6.690249
110411	6.621045	6.4866176	6.4099183	6.5795555	6.4197545	6.525506	6.449299	6.4452014	6.3824315	6.568283	6.4027843	6.326645	6.494027	6.411231	6.492125	6.4945583	6.5839577	6.387844	6.43734	6.5015836	6.6427913	6.5765986	6.382689	6.5862546
110414	6.547728	6.5116386	6.5516114	6.466365	6.6893544	6.4847217	6.5240297	6.5607877	6.7458935	6.426837	6.4403415	6.2295055	6.8066926	6.75473	6.5070534	6.4248943	6.5126967	6.3694086	6.504319	6.3663883	6.458789	6.5368943	6.6785316	6.6253724
110427	6.6795945	6.6468463	6.4180083	6.6463585	6.6778398	6.647017	6.59982	6.576042	6.6807785	6.507614	6.4905167	6.695797	6.8215866	6.75791	6.581556	6.648038	6.736041	6.603794	6.643569	6.6303816	6.574146	6.8093047	6.763298	6.7466035
110437	6.5552497	6.62096	6.495142	6.399782	6.5720863	6.6282916	6.4299574	6.5657372	6.5198236	6.505314	6.4899054	6.4159737	6.566466	6.5501757	6.5091863	6.5205054	6.4278407	6.3824506	6.512773	6.520312	6.553806	6.573692	6.530796	6.5846734
110438	6.45772	6.566495	6.519888	6.3762283	6.466276	6.320269	6.412323	6.4546485	6.3724475	6.2238455	6.475155	6.3639884	6.621711	6.5677204	6.508826	6.5362744	6.469474	6.2461624	6.3915105	6.3712893	6.4416146	6.442278	6.4810724	6.5634937
110440	6.705829	6.578782	6.5864663	6.366659	6.485389	6.5565886	6.618103	6.763733	6.512649	6.432506	6.6468883	6.527391	6.652193	6.659014	6.6019454	6.5031195	6.517158	6.449137	6.496149	6.510666	6.579091	6.5513353	6.5593767	6.640211
110441	6.4726057	6.4816747	6.3094296	6.3562746	6.4040694	6.2767296	6.4229407	6.35092	6.475788	6.249094	6.553773	6.3404856	6.636871	6.409135	6.3919063	6.4039373	6.206088	6.30656	6.282409	6.3573904	6.471962	6.3619456	6.4565663	6.4425077
110445	6.587776	6.7199874	6.6978207	6.6097326	6.414584	6.502413	6.413519	6.5782304	6.5525575	6.665669	6.588641	6.524158	6.695626	6.669001	6.6947517	6.564628	6.5728126	6.457737	6.7534127	6.5336986	6.5922008	6.4743905	6.8119907	6.7844887
110446	6.351008	6.388417	6.4911885	6.4634337	6.4454045	6.6278234	6.5591073	6.5272217	6.4765124	6.451028	6.566662	6.440943	6.561383	6.413294	6.5923157	6.4965487	6.4317074	6.5149245	6.405202	6.5926747	6.4162164	6.417853	6.4560714	6.5346546
110450	7.7651024	7.3604574	7.4335	7.229392	7.4281883	7.4167743	7.090465	7.726725	7.7112722	7.429085	7.829953	7.5930276	7.3146224	7.9289618	7.304968	7.3093667	7.5361075	7.2714624	7.552517	7.104865	7.1856165	7.4976864	7.307938	7.4421906
110451	6.588474	6.562567	6.5878873	6.493325	6.459306	6.643079	6.634571	6.6052003	6.5786076	6.4814773	6.3375273	6.4561496	6.641401	6.456893	6.720246	6.5616055	6.5739326	6.584202	6.473392	6.6072054	6.619955	6.434801	6.5275226	6.552149
110452	6.5950947	6.584545	6.4334874	6.5772095	6.5875673	6.5221887	6.672328	6.704203	6.596193	6.45521	6.657086	6.5117583	6.5730867	6.5795746	6.5061088	6.5828786	6.591371	6.533423	6.656878	6.5188203	6.605799	6.543572	6.485656	6.485202
110458	6.63319	6.5082173	6.7201777	6.557728	6.7708035	6.672598	6.692954	6.600514	6.6096735	6.465037	6.6603823	6.6050177	6.6372256	6.5296307	6.5503135	6.608354	6.530742	6.5357013	6.504837	6.5303993	6.7755775	6.6534505	6.6769967	6.6217513
110463	6.5608277	6.5186577	6.535614	6.45883	6.529561	6.5982957	6.622124	6.447161	6.581094	6.4437723	6.5033813	6.4407706	6.4329615	6.4741583	6.4075704	6.5549974	6.6260676	6.4394994	6.537023	6.5454693	6.6875	6.472095	6.4891624	6.4958496
110465	6.4598913	6.454193	6.521306	6.4814773	6.5161424	6.420798	6.5179534	6.553997	6.5357223	6.51845	6.3701124	6.393876	6.660337	6.474307	6.5834303	6.4266577	6.3489246	6.329413	6.416753	6.4168596	6.4653735	6.5212193	6.497626	6.5373955
110468	8.573398	8.403727	8.371203	7.893165	8.629365	8.123587	8.010376	8.46902	8.563183	8.501265	8.441588	8.778195	8.173841	8.930512	8.491205	9.071569	8.5592785	8.93108	8.241749	8.5653925	8.762095	8.968923	8.499344	8.893561
110470	6.585269	6.475262	6.598738	6.4407854	6.5128407	6.5292616	6.5504165	6.4312363	6.510354	6.538046	6.4725347	6.550449	6.5426893	6.383578	6.497024	6.489893	6.6846085	6.417503	6.5178556	6.3707724	6.5006475	6.5727944	6.577466	6.4167085
110471	6.402002	6.657482	6.5236254	6.4394035	6.57079	6.6840286	6.6466646	6.5333405	6.487034	6.349771	6.351571	6.473556	6.6073465	6.649889	6.448018	6.540534	6.3608274	6.483253	6.593834	6.417618	6.448263	6.3286724	6.6429033	6.6550536
110474	7.886203	7.7784142	7.776731	7.920325	7.8965816	8.271282	8.046182	8.242475	8.197892	8.163021	8.29327	8.058597	8.306443	8.170427	7.7911477	7.5761538	7.9538364	7.7855005	7.790916	7.7898035	8.123288	7.9608455	8.035531	8.046182
110475	9.20399	8.953355	8.794625	8.566692	8.699041	8.873161	8.691438	9.057123	8.9211235	8.663873	8.829672	8.865779	9.485451	8.740308	8.695666	8.402842	8.817614	8.825819	8.740308	8.740726	8.2720785	8.20305	8.832743	9.109226
110477	6.750114	6.895726	6.5809937	6.7450933	6.7717257	6.6934357	6.6992803	6.697268	6.7453713	6.730055	6.64761	6.571345	6.76726	6.8913193	6.6834497	6.6325183	6.714795	6.7306166	6.685	6.67067	6.674329	6.617982	6.793445	6.79178
110482	6.693972	6.54063	6.5906653	6.495679	6.505291	6.5102987	6.605722	6.4784374	6.616139	6.683912	6.495092	6.5018063	6.448912	6.379161	6.612687	6.5252523	6.3686237	6.395189	6.520531	6.5230727	6.5562577	6.414893	6.473505	6.427297
110484	6.2938128	6.5777802	6.5313215	6.407209	6.46258	6.5234675	6.335064	6.360802	6.409506	6.350167	6.428776	6.3634324	6.4690423	6.2897153	6.503851	6.482824	6.5459185	6.261893	6.498882	6.3968344	6.3875117	6.619246	6.4033704	6.309612
110487	9.006316	9.002673	9.090443	9.0275755	9.030404	8.808555	9.168402	8.534075	8.496737	8.712666	8.24619	8.741122	8.628411	8.543964	8.925389	9.253517	9.016306	8.933361	9.023171	8.990167	9.231579	9.132609	9.050947	9.170104
110491	6.5619373	6.522683	6.4881043	6.5263715	6.519808	6.610033	6.4790444	6.5153966	6.530111	6.465268	6.586661	6.4292536	6.5434985	6.458375	6.4037304	6.3927617	6.4761815	6.4942136	6.403624	6.612114	6.5936446	6.616086	6.4355235	6.368756
110494	6.576573	6.5961113	6.634272	6.500885	6.5070767	6.52794	6.496662	6.573149	6.5117006	6.5920568	6.664266	6.6344247	6.2651086	6.5221996	6.545977	6.5426893	6.472095	6.5414844	6.6200085	6.6794786	6.702383	6.5396943	6.3634324	6.4611444
110497	6.350555	6.3786077	6.4569745	6.4709373	6.463714	6.2826123	6.4548984	6.476539	6.2998037	6.46149	6.4524536	6.491552	6.4683905	6.6315045	6.3511047	6.4329886	6.3895974	6.5616226	6.5697017	6.5627646	6.4700203	6.491599	6.4629946	6.499399
110500	6.8143353	6.713691	6.739228	6.673601	6.6805334	6.658166	6.7645545	6.7502823	6.7300906	6.6454716	6.535314	6.8039427	6.7138076	6.6875463	6.7105117	6.730647	6.734739	6.5353637	6.6386824	6.6812916	6.763819	6.584808	6.5906997	6.6895313
110504	6.507417	6.4787445	6.5509953	6.4865274	6.60009	6.3738365	6.7816033	6.33146	6.347295	6.345872	6.509215	6.4341216	6.589967	6.587554	6.5369277	6.513285	6.3814917	6.4813995	6.4673934	6.531231	6.531348	6.528082	6.565869	6.5007
110520	6.5889525	6.734159	6.6294694	6.6893544	6.699423	6.6836815	6.757927	6.664519	6.748724	6.749679	6.597153	6.761716	6.6354046	6.6429787	6.6281238	6.78104	6.895393	6.6607723	6.6349187	6.7079573	6.8684187	6.7346835	6.802555	6.5636344
110521	6.643358	6.8651705	6.6346703	6.693532	6.735386	6.5124526	6.781831	6.5374517	6.7980833	6.6557364	6.6438165	6.9317827	6.661504	6.81483	6.579734	6.758868	6.4790187	6.5903907	6.8166323	6.8694906	6.7506175	6.8408775	6.7582097	6.6145673
110523	6.331318	6.3905864	6.2794514	6.4433513	6.2403307	6.315592	6.2609854	6.394369	6.389373	6.3758183	6.338725	6.1190653	6.3023186	6.3813357	6.375768	6.3905444	6.509809	6.280903	6.3010335	6.415209	6.418978	6.405075	6.4649267	6.2323413
110524	6.439256	6.631304	6.3976536	6.4397492	6.701837	6.485453	6.50774	6.538266	6.581795	6.539273	6.650889	6.497474	6.6295924	6.5499578	6.4731145	6.4406075	6.50474	6.4359097	6.615695	6.5846033	6.549542	6.693885	6.418521	6.541557
110537	6.3355722	6.54582	6.314068	6.302455	6.4194255	6.4308276	6.3669343	6.3624897	6.2137003	6.5915112	6.3732004	6.44518	6.34427	6.221171	6.282409	6.490806	6.5448427	6.332564	6.6605296	6.4466286	6.320742	6.394635	6.4030285	6.264357
110538	6.4674783	6.373399	6.30094	6.5452256	6.3191915	6.408918	6.3693824	6.380781	6.3861456	6.430606	6.47958	6.506098	6.636675	6.636196	6.395143	6.4238358	6.4464808	6.390617	6.564747	6.575589	6.399486	6.468919	6.735523	6.761028
110541	6.340233	6.4969373	6.383074	6.2887673	6.3643904	6.3553505	6.2268934	6.320448	6.3562202	6.2950335	6.164283	6.126605	6.374926	6.2675123	6.411105	6.274578	6.2267256	6.382906	6.3929825	6.434452	6.5329056	6.319478	6.271607	6.565486
110543	6.3164763	6.4120536	6.323236	6.3490615	6.365636	6.401759	6.278202	6.4129586	6.1917176	6.3725243	6.175648	6.3228645	6.301714	6.2620096	6.2842703	6.2323413	6.4497247	6.3373165	6.2088137	6.3465395	6.312446	6.273011	6.2549314	6.3328424
110544	6.4830337	6.471558	6.4268656	6.4563074	6.5015306	6.544085	6.559995	6.466276	6.4495173	6.595778	6.5722117	6.499093	6.505462	6.5849414	6.503886	6.4486814	6.425071	6.5276494	6.652178	6.405936	6.5098925	6.3983226	6.4525013	6.4523964
110546	6.941936	7.076952	7.166723	7.0604916	6.992608	7.311231	7.085458	7.393774	7.5003867	7.3021145	7.6001062	7.2160683	7.218044	7.398974	7.2436657	6.915077	7.0469174	7.310889	7.250539	7.200138	7.1565824	7.2820296	7.0137405	7.0564394
110553	6.8018527	6.625774	6.643183	6.5187254	6.6367197	6.766434	6.5937586	6.64707	6.6558228	6.582576	6.5555696	6.562302	6.4090405	6.518987	6.576206	6.6377387	6.605896	6.7069907	6.5497413	6.6402245	6.780511	6.687634	6.630277	6.5450854
110561	6.576631	6.594386	6.5437894	6.7318535	6.6133947	6.6128554	6.5036726	6.4408364	6.5683403	6.560747	6.6471386	6.5083213	6.565525	6.538883	6.5879154	6.6243916	6.632681	6.5919976	6.608259	6.596745	6.5480375	6.649721	6.5980697	6.5180297
110563	6.771617	6.9184394	6.5656085	6.695563	6.8165674	6.77868	6.7704735	6.704828	6.659	6.4958296	6.6147747	6.790572	6.7514687	6.701785	6.7971134	6.8188486	6.644861	6.619725	6.6450706	6.5609074	6.821048	6.5887437	6.6761417	6.690715
110564	6.705234	6.8258724	6.763262	6.6362967	6.7188344	6.751365	6.8291125	6.7160697	6.761604	6.6393313	6.5811477	6.7581105	6.8215137	6.7936	6.7737155	6.705162	6.589094	6.8386846	6.7400208	6.6451035	6.6708345	6.68245	6.740806	6.8166556
110575	6.508362	6.6052194	6.384013	6.5738654	6.529334	6.4665074	6.62157	6.3758807	6.449775	6.566705	6.2761593	6.5535197	6.5152593	6.5712914	6.5792584	6.2786856	6.487981	6.4147987	6.524941	6.4211106	6.6213875	6.3263993	6.4821033	6.500275
110576	8.904864	9.023171	8.6022	8.878603	8.730044	9.201833	8.878603	9.534582	9.4249935	9.551864	9.774449	9.131455	9.21937	9.457067	8.784014	8.401178	8.676244	8.983498	8.707925	8.817614	8.530639	8.81161	8.750264	8.9296
110577	6.683495	6.8524084	6.6641974	6.6725445	6.5842347	6.57013	6.6593566	6.8472013	6.751384	6.822065	6.788768	6.844391	6.530501	6.661087	6.824007	6.8291984	6.838355	6.680921	6.905057	6.880554	6.674927	6.949432	6.783111	6.7792993
110592	6.6321845	6.603395	6.684771	6.661087	6.6253996	6.7002625	6.5477543	6.6272764	6.6973224	6.644597	6.6758747	6.5030627	6.606963	6.5964284	6.5896153	6.4846983	6.5148687	6.6578603	6.5911155	6.6046057	6.5616574	6.4490366	6.7076383	6.655722
110593	6.5450854	6.5328674	6.564774	6.6770267	6.50819	6.4410696	6.6162767	6.578575	6.521688	6.3767385	6.5096803	6.542902	6.567181	6.508141	6.5273423	6.514541	6.6989465	6.4650083	6.523409	6.605242	6.6450415	6.4663434	6.65058	6.478274
110598	10.175712	10.884255	10.963242	10.956272	10.703652	10.126794	10.136892	10.204076	10.004897	9.87999	10.175712	10.465288	10.181188	10.098293	10.858456	10.679207	10.843917	10.940416	11.564489	11.3137455	10.873895	11.101179	11.028554	11.088238
110600	6.3365436	6.8052483	6.4997516	6.550711	6.6491637	6.6266856	6.556665	6.6245565	6.5257792	6.6010203	6.7303576	6.5741773	6.7724843	6.743959	6.531215	6.5360494	6.3465776	6.6007695	6.523782	6.6246376	6.611741	6.487261	6.7766395	6.7473783
110601	7.416504	7.487429	7.592246	7.2774954	7.4730086	7.3486595	7.303234	7.4529347	7.300127	7.595525	7.310357	7.2673993	7.584106	7.2213726	7.496667	7.2524705	7.313931	7.1894317	7.2627673	7.376684	7.399366	7.412216	7.3874354	7.065777
110603	6.391581	6.387103	6.488924	6.4476438	6.448923	6.2907767	6.4876356	6.5283446	6.3916097	6.500885	6.3643575	6.397962	6.6585417	6.614281	6.2122817	6.529946	6.4340496	6.347789	6.4079385	6.5094295	6.3614945	6.347692	6.5852895	6.609894
110605	7.4301376	7.600937	7.5398045	7.5690813	7.5766644	7.365342	7.3490415	7.534965	7.323173	7.446892	7.302613	7.2928386	7.245859	7.401725	7.687563	7.449985	7.7155495	7.3626437	7.889072	7.7439485	7.590304	7.565033	7.460767	7.5382266
110608	6.668165	6.5765877	6.6475306	6.6398587	6.550399	6.703325	6.502843	6.5479608	6.3953986	6.655326	6.5345097	6.575453	6.6338825	6.4762936	6.527832	6.375058	6.638868	6.5081687	6.6807613	6.5181985	6.5414257	6.4889092	6.582849	6.560051
110609	6.4567733	6.569646	6.3207707	6.391549	6.7161527	6.2899094	6.370946	6.494878	6.241655	6.417822	6.4807463	6.417038	6.6414247	6.5819845	6.429976	6.4440427	6.4845114	6.4157233	6.456082	6.612396	6.490574	6.342358	6.51931	6.502094
110612	6.6673317	6.560639	6.7910852	6.6345086	6.6678934	6.605896	6.7269197	6.54651	6.469256	6.6068406	6.595018	6.4030285	6.652073	6.5815325	6.969478	6.6154647	6.5340014	6.5437694	6.7850266	6.5005903	6.7359133	6.6214194	6.5354013	6.490356
110615	6.767964	6.787918	6.7269063	6.955055	6.914722	6.7728353	6.772249	6.8709936	6.930492	7.22556	6.812761	6.9410577	6.857282	6.730037	7.2164927	7.036674	7.0705757	7.036584	7.155097	7.248506	7.572544	7.5568337	7.0895495	7.031552
110619	8.781611	8.714338	9.051645	8.763058	8.644631	8.718112	8.720684	8.778689	8.747833	8.683099	8.364799	8.448625	8.4660845	8.619132	9.077245	8.923067	9.094538	8.9125185	8.872498	8.559801	8.599026	8.900679	8.339739	8.739148
110630	6.6471953	6.6768756	6.566366	6.615788	6.46882	6.655797	6.6467276	6.707116	6.4902544	6.656625	6.664074	6.5967765	6.566325	6.4567432	6.490862	6.528663	6.5416307	6.5091863	6.6661477	6.4141884	6.673243	6.552634	6.554209	6.5282207
110634	6.721241	6.58568	6.441343	6.5764675	6.6378884	6.628321	6.682692	6.686329	6.734569	6.7437468	6.841745	6.660242	6.620342	6.6401067	6.6393313	6.5606155	6.622998	6.611328	6.660146	6.4895697	6.7033734	6.546633	6.6458144	6.564501
110646	6.9037876	6.992072	6.783251	6.959054	6.781575	6.807871	6.810583	6.8282857	6.8215866	6.855115	6.8539934	6.9395547	6.9646945	7.0958915	6.9466667	6.924673	7.004429	6.568124	7.0738735	6.9075913	7.011087	6.811673	6.8717284	6.9312325
110647	6.539369	6.7359	6.677584	6.6733932	6.513002	6.5416307	6.542992	6.580649	6.55214	6.556816	6.5299926	6.519874	6.5990195	6.4841924	6.5270424	6.683051	6.675679	6.3380327	6.5489316	6.523409	6.7486897	6.5337753	6.493548	6.6109567
110661	6.488485	6.7061057	6.620715	6.639356	6.6296782	6.72459	6.6716456	6.6789393	6.665821	6.63073	6.6187625	6.645226	6.6007695	6.438803	6.585411	6.6138363	6.476585	6.491094	6.522758	6.6809807	6.8082843	6.438076	6.5129623	6.511629
110669	6.5109415	6.6040545	6.5917645	6.408549	6.5278583	6.648162	6.6541586	6.559307	6.5751767	6.601756	6.6925225	6.5331607	6.5674586	6.49001	6.497499	6.3969426	6.6804104	6.495041	6.7324843	6.654884	6.4549994	6.4591403	6.448063	6.3827405
110671	6.489632	6.40306	6.4015923	6.4600406	6.3659987	6.5134816	6.5081577	6.3567333	6.330092	6.4984794	6.309044	6.455378	6.51403	6.511112	6.377588	6.37822	6.3361716	6.547934	6.393462	6.4583507	6.2946515	6.4622965	6.527246	6.46467
110672	6.7944	6.7891335	6.689581	6.7323833	6.7726526	6.695436	6.803551	6.7908864	6.7354918	6.860508	6.740559	6.6848946	6.821384	6.860136	6.8847675	6.683596	6.6488333	6.7003274	6.7252965	6.7384286	6.738858	6.6771955	6.766144	6.7522683
110673	6.4372916	6.6291714	6.46916	6.606222	6.3786077	6.4548664	6.4918756	6.5970173	6.5292497	6.6378627	6.464867	6.5177207	6.564737	6.6055346	6.521353	6.489213	6.4741826	6.460581	6.4098415	6.4519386	6.555367	6.45908	6.577595	6.626916
110674	7.1196337	7.2239976	7.190789	6.980478	7.1633267	7.42047	6.977534	7.454034	7.2539005	7.3513145	6.9911213	7.0485115	7.0880213	7.1483417	7.123098	7.1189475	7.287347	7.1024747	7.012239	6.976091	7.108851	7.2173676	6.8429832	6.923606
110678	6.6539216	6.9282365	7.0177755	6.6694865	6.7951627	6.8710437	6.994338	6.7192097	6.6608915	6.704796	6.8009276	6.7944984	6.8515496	6.8301635	6.6438413	6.791937	6.972369	6.8394895	6.7393928	6.851214	6.7980394	6.8698726	6.7782917	6.791656
110682	6.5849414	6.4677672	6.5307517	6.6297464	6.5057898	6.440078	6.52658	6.504446	6.5301743	6.3671336	6.519189	6.582738	6.418569	6.4777083	6.431056	6.585057	6.625948	6.5144897	6.5979123	6.5731783	6.454813	6.6104136	6.4700303	6.5150876
110685	9.933681	9.916132	10.042861	9.677764	10.033497	9.948447	9.958789	9.729766	10.066002	9.814794	9.938461	9.668597	9.827226	9.668597	9.855119	10.075245	9.8895445	10.087256	9.715065	9.830638	10.123315	9.784898	9.814794	9.885489
110687	6.524821	6.415952	6.4408526	6.478042	6.493603	6.3540134	6.541396	6.3613153	6.4699173	6.4946723	6.2990727	6.4625254	6.4762554	6.430952	6.5740724	6.377069	6.549798	6.4522147	6.501344	6.496359	6.5324883	6.473274	6.4781857	6.520977
110692	6.895032	7.172649	7.342538	7.189036	7.642575	7.2493386	7.3063593	7.209882	7.122977	6.6828723	7.06406	7.3184223	7.2281017	7.2562833	7.483466	7.0807347	7.608427	7.2744236	7.277335	7.454941	7.598978	7.696501	7.5394363	7.594101
110703	6.3278456	6.5360284	6.600443	6.3945374	6.5606937	6.5344214	6.489522	6.469641	6.47742	6.5678115	6.4862924	6.618627	6.389397	6.45679	6.68623	6.3599076	6.463116	6.527055	6.572964	6.5600357	6.5430465	6.4631643	6.5710874	6.457319
110706	9.441795	8.616676	8.962669	9.448643	8.680059	9.276971	8.835891	9.562901	9.87999	10.039075	10.439821	9.843562	9.728786	9.985563	9.250314	8.638303	8.96962	9.266077	9.330471	9.103539	8.295469	8.549111	9.412418	9.484553
110707	9.562901	9.77577	9.591932	9.716682	9.821694	9.768201	9.674324	9.603998	9.47168	9.646284	9.540759	9.448643	9.574737	9.580171	9.61865	10.069187	9.850611	9.6899395	9.591932	9.519769	9.938461	9.835689	9.683146	9.848246
110709	6.5636425	6.780679	6.7330036	6.633487	6.59748	6.8206472	6.706621	6.672674	6.7465796	6.7304783	6.645835	6.7586374	6.5719833	6.5066223	6.524821	6.8565073	7.030006	6.811765	6.655566	6.7866025	6.9059258	6.665148	6.722803	6.585364
110711	6.2989864	6.384194	6.4632845	6.299386	6.3658943	6.388273	6.290518	6.3302574	6.4522915	6.3663883	6.387955	6.283774	6.3610554	6.3952694	6.3872313	6.3127832	6.3773856	6.354205	6.4493356	6.5206814	6.3284	6.3815637	6.3786974	6.30407
110717	6.6551023	6.6985855	6.812705	6.591814	6.649663	6.6249123	6.586099	6.672632	6.722946	6.6514993	6.930346	6.857229	6.565031	6.558498	6.5631604	6.624414	6.7216387	6.74598	6.901287	6.676255	6.658671	6.6045313	6.845593	6.6735005
110719	6.4992404	6.4772797	6.5484185	6.3678594	6.5945897	6.4623857	6.4957533	6.422149	6.3500466	6.5976443	6.4687047	6.386742	6.354762	6.476492	6.445895	6.4188285	6.4182334	6.4255886	6.389937	6.3820305	6.494069	6.3962784	6.384452	6.36802
110722	6.410126	6.412687	6.282825	6.335064	6.3514104	6.431676	6.4805403	6.38387	6.416753	6.537562	6.391374	6.3825865	6.331245	6.3282566	6.543865	6.305689	6.3312163	6.280281	6.3955355	6.3512626	6.2138796	6.3257504	6.4285603	6.3913264
110725	6.6349845	6.4406657	6.596193	6.553414	6.554209	6.399406	6.6411433	6.6167912	6.444556	6.5924096	6.508309	6.5086985	6.6780844	6.6432867	6.5631723	6.514302	6.448634	6.521006	6.558892	6.6069374	6.6083274	6.5302596	6.5820527	6.5769587
110730	6.582286	6.3662353	6.360802	6.376405	6.3780866	6.4713216	6.4824624	6.4693727	6.4633183	6.4499807	6.351917	6.2952275	6.484324	6.322121	6.406726	6.3123446	6.391496	6.462653	6.427958	6.4088955	6.4520574	6.1324477	6.643468	6.4805703
110731	6.476894	6.4160604	6.528405	6.3899636	6.4585557	6.4449673	6.446151	6.536539	6.554161	6.6733694	6.4705553	6.5416656	6.5123634	6.464263	6.287395	6.6214414	6.476904	6.4600244	6.454151	6.371739	6.513798	6.4524693	6.5031314	6.3497434
110736	6.5362744	6.4394197	6.6097817	6.380647	6.5578103	6.6565266	6.509331	6.5319138	6.7000556	6.613549	6.543488	6.4861617	6.8336225	6.654407	6.64195	6.5085135	6.510209	6.6200843	6.584039	6.67911	6.516292	6.4871173	6.7003274	6.7188845
110739	6.559887	6.570275	6.791802	6.64231	6.602708	6.5812335	6.750074	6.7159414	6.745478	6.5238185	6.5287027	6.653565	6.616768	6.5037374	6.481663	6.5158105	6.5492578	6.5042253	6.5406733	6.6540756	6.607164	6.621829	6.6679106	6.645546
110743	6.453679	6.4005494	6.5565886	6.510286	6.402629	6.4760394	6.4180446	6.473767	6.5701985	6.443977	6.6145573	6.537348	6.542119	6.5091443	6.50204	6.5976706	6.516434	6.516406	6.699371	6.4283824	6.67903	6.585808	6.5234303	6.46258
110754	6.4562206	6.4083805	6.539981	6.3530035	6.442793	6.4196124	6.2551646	6.3755765	6.557872	6.3553276	6.4029417	6.4859414	6.3999434	6.3996415	6.452931	6.483371	6.408527	6.3989806	6.5395265	6.38326	6.279803	6.5047126	6.2996964	6.3443975
110762	6.79245	6.645206	6.72475	6.690054	6.771066	6.7345943	6.802899	6.766884	6.8708453	6.5757966	6.548343	6.605556	6.6402245	6.4896603	6.6808977	6.591618	6.6278462	6.787874	6.599398	6.640592	6.6821227	6.6494403	6.6371603	6.584482
110767	6.6442533	6.3827405	6.5212193	6.4080806	6.544835	6.642397	6.550159	6.6116524	6.431432	6.558657	6.5795555	6.4361386	6.6371694	6.7033353	6.5551796	6.462372	6.5634136	6.4243617	6.4369583	6.4707384	6.4590564	6.6619186	6.6620197	6.620314
110768	6.871386	6.6413283	6.525408	6.636405	6.6615605	6.6271844	6.607102	6.575283	6.68398	6.637941	6.6246376	6.7995324	6.759449	6.7692027	6.5969105	6.6556997	6.724141	6.7872415	6.6493416	6.683299	6.599783	6.668107	6.7873716	6.7640243
130008	8.242475	8.252656	8.113281	8.965608	8.15042	8.459941	8.334841	8.514818	8.710404	8.78225	9.329164	8.845482	9.0355835	9.225674	8.303307	8.134469	8.156535	8.429646	8.669333	8.634193	8.197093	8.124199	9.009508	9.083341
130010	6.94971	7.3008184	7.5607576	7.327137	6.8848047	7.629907	7.065096	7.843597	7.548541	7.3721457	8.137829	7.0799475	7.949666	7.390661	7.150899	7.229828	7.4693823	7.177122	7.4220376	7.1454787	7.1698575	7.384984	7.077118	7.0794373
130014	6.331533	6.5546646	6.389937	6.3465395	6.4275064	6.5554423	6.4672303	6.445531	6.4085655	6.375078	6.339737	6.439241	6.591432	6.499639	6.428525	6.5353885	6.4429173	6.425212	6.3725996	6.304743	6.438697	6.53165	6.5455403	6.6028786
130020	6.6397715	6.3345933	6.5027366	6.4003763	6.488096	6.356545	6.545871	6.5947566	6.1646624	6.4484987	6.436373	6.51261	6.5650873	6.382906	6.374693	6.4289894	6.4109735	6.490792	6.4183226	6.450553	6.5652347	6.507781	6.50577	6.468135
130021	7.316742	7.2410226	7.2467976	7.27978	7.3589787	7.5073442	7.2360024	7.4556656	7.518413	7.223846	7.509828	7.262364	7.4770155	7.2185698	7.2840486	7.1483417	7.2866163	7.41409	7.2079945	7.365983	7.2508163	7.276075	7.398152	7.219252
130022	6.554138	6.5715785	6.3111997	6.296601	6.6182876	6.4698386	6.437019	6.3782845	6.2566395	6.5677633	6.3836503	6.343658	6.3552065	6.3350315	6.5325212	6.6743064	6.4107637	6.5351353	6.4024544	6.5546403	6.5288334	6.247075	6.388783	6.3122544
130026	6.6544623	6.7105613	6.6892595	6.7287774	6.6552677	6.7269354	6.7709966	6.678519	6.622321	6.6753387	6.680381	6.7155704	6.566288	6.4634213	6.505052	6.759313	6.687882	6.799265	6.5984945	6.7164316	6.797617	6.637852	6.7065434	6.671965
130035	6.4024363	6.384958	6.3841243	6.324313	6.3524547	6.412667	6.4550858	6.514231	6.212921	6.529871	6.445927	6.37822	6.359273	6.394595	6.5265446	6.414051	6.3559294	6.521431	6.259334	6.3196387	6.4544444	6.438362	6.323281	6.341985
130037	6.689565	6.594318	6.7411575	6.600869	6.7164316	6.685736	6.6202126	6.6821227	6.8653746	6.7718163	6.6895432	6.5880685	7.050601	7.013016	6.672609	6.6857514	6.590511	6.713427	6.7188497	6.7231655	6.6777725	6.6352687	6.977703	7.0111575
130039	6.4258547	6.3792443	6.3897	6.509595	6.430795	6.490592	6.3487477	6.4835267	6.565044	6.5778546	6.5535035	6.434624	6.363831	6.4672866	6.521087	6.3101187	6.4012594	6.431549	6.53116	6.4268036	6.418151	6.474056	6.357833	6.4410696
130040	6.941202	6.8243246	6.8385286	6.723178	7.0127416	6.836206	6.795213	6.9347706	6.933913	6.9476094	6.7674484	6.706795	6.7976365	6.849899	7.1162024	6.7793393	6.868048	6.8998103	6.7528753	6.745208	6.799147	6.807543	6.7877398	6.884068
130041	6.554379	6.465296	6.6823473	6.4761252	6.4359097	6.537324	6.4986825	6.523558	6.5682464	6.4271855	6.6036735	6.582098	6.4809914	6.502487	6.436549	6.5673637	6.7022977	6.6987233	6.6407094	6.577629	6.550032	6.640698	6.610145	6.5216427
130044	6.510286	6.50875	6.5107474	6.629099	6.674049	6.659626	6.628466	6.5949435	6.4379663	6.519261	6.5277386	6.546928	6.39381	6.5673056	6.386711	6.559072	6.595637	6.563028	6.6240163	6.4987636	6.585337	6.546125	6.501321	6.4928913
130047	6.49994	6.415857	6.6939845	6.4243765	6.5774426	6.550338	6.6566887	6.4935093	6.5910616	6.582849	6.4643416	6.4547167	6.3092933	6.4580803	6.496587	6.3196387	6.5008926	6.4445114	6.441193	6.427745	6.7118826	6.2844987	6.430586	6.41142
130048	7.997672	8.065589	7.9310203	7.6726003	7.970975	8.109451	7.9515166	7.9879045	7.896014	7.765392	7.693107	7.640047	7.7472444	7.724096	8.044603	8.222903	8.122598	7.920325	7.884864	7.8878775	8.123007	8.184836	7.7230268	7.667032
130050	7.466268	7.513688	7.4295044	7.293175	7.6530385	7.3955784	7.443623	7.351659	7.38262	7.26327	7.238563	7.2908034	7.2184587	7.317893	7.6553636	7.5036364	7.531088	7.622932	7.3514996	7.3695064	7.660271	7.619169	7.4196386	7.442518
130053	6.5349426	6.540815	6.603164	6.455836	6.450264	6.47385	6.3540754	6.546455	6.622998	6.4510984	6.5025735	6.5207295	6.5033097	6.4142613	6.5211115	6.616325	6.474056	6.4344373	6.3768477	6.3530035	6.59227	6.593294	6.3850513	6.570026
130056	6.283105	6.2541504	6.2545123	6.32294	6.28345	6.4055877	6.29185	6.314221	6.3748555	6.4674525	6.303083	6.4119115	6.35197	6.3266764	6.2260866	6.351639	6.309912	6.1781783	6.31566	6.4231267	6.3749013	6.3135705	6.3484163	6.193713
130059	6.527469	6.7723727	6.594532	6.686626	6.587024	6.6520996	6.5811844	6.5884514	6.616903	6.5834804	6.571523	6.601708	6.5510173	6.5272326	6.6721663	6.5900326	6.585897	6.458619	6.6969504	6.688411	6.631427	6.419946	6.513651	6.760382
130064	6.391209	6.549467	6.4708056	6.4466286	6.555033	6.5906405	6.506926	6.476325	6.526418	6.4676824	6.5936604	6.424329	6.45554	6.4381614	6.5469117	6.5231576	6.465875	6.5543594	6.544256	6.441378	6.56054	6.554028	6.493167	6.39092
130066	6.57453	6.5486174	6.6214705	6.9614205	6.639689	6.6001487	6.4484034	6.3926706	6.67554	6.724326	7.0772705	7.0304384	7.0455165	7.090674	6.6230674	6.503371	6.510611	6.511005	7.197579	7.072057	6.5096197	6.551168	7.1204486	7.1783686
130068	6.5129576	6.635038	6.4580083	6.579162	6.477328	6.6432867	6.4902296	6.6600914	6.668896	6.633128	6.7466035	6.661884	6.7628784	6.868048	6.5440493	6.343155	6.311319	6.452554	6.700998	6.575283	6.393462	6.5308623	6.550792	6.62955
130070	7.437479	7.567512	7.490412	7.181365	7.727755	7.3490415	7.510916	7.7552204	7.754636	7.4261255	7.3865824	7.4045405	7.7287474	7.715324	7.649058	7.4584494	7.4710665	7.6497188	7.3448043	7.2727647	7.519504	7.4610014	7.125051	7.457446
130075	8.999757	9.316574	9.542305	9.031881	9.284553	8.893561	9.057859	8.811202	8.618662	8.975325	8.305621	8.645628	8.400725	8.416521	9.258791	9.325405	9.242972	9.231579	9.4734	9.350098	9.326067	9.516875	8.925389	8.742644
130086	6.6937995	6.597611	6.7158	6.7414117	6.6157417	6.7069907	6.732722	6.549182	6.586045	6.5726843	6.5080385	6.6086893	6.639306	6.680338	6.5991187	6.686775	6.694315	6.661048	6.465602	6.537651	6.6935177	6.55084	6.78269	6.69865
130088	6.46218	6.572499	6.6077466	6.4305634	6.683861	6.459622	6.342275	6.4888654	6.4244676	6.5917044	6.298583	6.469067	6.37863	6.5140996	6.3601103	6.470412	6.3321013	6.4039164	6.3656874	6.42702	6.580202	6.5862045	6.4274254	6.471013
130091	6.4821467	6.5353003	6.6433477	6.560945	6.612164	6.5730243	6.7148643	6.6382375	6.4181385	6.4053006	6.5463824	6.532829	6.378152	6.3562202	6.5451427	6.4839487	6.6657543	6.5287285	6.6000047	6.454491	6.576438	6.63877	6.414399	6.497432
130092	7.95742	8.1178	7.781372	8.831756	7.450778	7.801812	7.767193	8.139736	7.829953	8.183858	8.858797	8.778689	9.212707	9.141916	7.8167763	7.9490137	7.943276	7.904383	9.087348	8.700679	7.6731234	7.612585	8.963338	8.881139
130093	6.6670666	6.697965	6.6549754	6.5313315	6.638442	6.6759963	6.6909	6.6767764	6.573711	6.594805	6.638144	6.622346	6.4656477	6.4803567	6.61961	6.633277	6.6533403	6.8416824	6.6704826	6.5757055	6.537311	6.8063064	6.5143623	6.630188
130095	6.395065	6.59249	6.496671	6.5286765	6.2438836	6.3904285	6.3648205	6.396149	6.4282146	6.547922	6.3975315	6.3751016	6.441913	6.4013295	6.453371	6.3321013	6.5060287	6.3577023	6.336996	6.3180804	6.523499	6.3469677	6.4696107	6.3891273
130097	6.8017707	6.756378	6.692153	6.7640243	6.885869	6.6389046	6.613284	6.884877	6.7127647	6.7913356	6.69319	6.700107	6.666851	6.7238708	6.624683	6.675639	6.7136292	6.709277	6.678147	6.7289934	6.78257	6.6594224	6.5815454	6.6879478
130110	6.470605	6.626624	6.6456547	6.6996665	6.551749	6.7236156	6.6213026	6.6081285	6.6075673	6.659879	6.6640244	6.5394273	6.525868	6.4324813	6.7657366	6.6182394	6.7657366	6.6582513	6.6012874	6.6560926	6.6731977	6.6115108	6.570716	6.4038744
130113	7.967851	8.221815	8.264268	7.952366	8.387674	8.062547	8.181779	7.948614	7.965706	7.997378	7.6646566	7.9259615	7.5391655	7.754926	8.519461	8.571058	8.569463	8.354752	8.21468	8.239903	8.466579	8.447203	7.8901377	7.8159933
130114	6.594154	6.472514	6.486237	6.356545	6.602331	6.496007	6.572916	6.309379	6.5755777	6.568744	6.40306	6.6084313	6.573996	6.397614	6.477297	6.539831	6.4901414	6.521494	6.498154	6.4246173	6.49234	6.4349766	6.514949	6.508025
130121	6.545676	6.658602	6.596883	6.585257	6.4948435	6.6222305	6.4274907	6.5985246	6.576777	6.5039096	6.645374	6.484828	6.6374836	6.4489946	6.638868	6.5754633	6.4779043	6.543034	6.505998	6.524383	6.5986977	6.4700203	6.586567	6.6630983
130128	6.4478273	6.6127048	6.658012	6.6122904	6.370586	6.4381204	6.439642	6.515234	6.2030263	6.296048	6.6436453	6.524692	6.665492	6.6031895	6.356811	6.504489	6.430586	6.367677	6.6869516	6.5243444	6.5331607	6.4170756	6.6708007	6.5374627
130129	6.622265	6.5230823	6.4948645	6.453664	6.540167	6.695649	6.570178	6.7004147	6.668757	6.6586413	6.5895348	6.657289	6.7472105	6.610556	6.7839603	6.508351	6.4849625	6.4844055	6.5795884	6.590822	6.6812396	6.5319934	6.6489153	6.530981
130131	6.2577434	6.292838	6.3579283	6.321289	6.488971	6.092494	6.4178686	6.354885	6.3359923	6.34823	6.56001	6.4555693	6.669072	6.512991	6.335231	6.2879148	6.4693956	6.3572717	6.384077	6.4489384	6.6045713	6.3119287	6.5083847	6.445712
130133	6.6302266	6.4417896	6.6133766	6.499093	6.6294084	6.561593	6.5543957	6.4918237	6.342358	6.4514127	6.45907	6.397489	6.426021	6.57652	6.4886637	6.4478426	6.543024	6.474598	6.440681	6.4971213	6.339988	6.380389	6.541685	6.5049214
130136	6.882901	6.8348527	6.712985	6.754636	6.6954756	6.7984037	6.7949457	6.861687	6.817467	6.6911716	6.758394	6.684282	6.5825114	6.6160493	6.869822	6.83666	6.9109316	6.727671	6.6818886	6.7186627	6.7220664	6.706028	6.726027	6.72673
130138	8.111073	8.43079	8.30851	8.345834	8.354352	8.429321	8.358936	8.385491	8.250967	8.621552	8.5485735	8.117577	8.217397	8.412158	8.263848	8.707069	8.284224	8.450604	8.331986	8.325973	8.679721	8.346526	8.28803	8.056393
130139	6.5731883	6.501541	6.5423617	6.5391293	6.6743727	6.5354824	6.5876164	6.6341834	6.619725	6.662052	6.519329	6.5109653	6.734926	6.6381683	6.648381	6.572296	6.583567	6.6227336	6.5013986	6.6152477	6.6176867	6.6388392	6.7076077	6.752893
130142	6.582576	6.6897073	6.6177993	6.9946065	6.5483313	6.6500454	6.628195	6.6028943	6.502522	6.620106	6.890962	6.8385563	6.8549104	7.12927	6.60009	6.604943	6.806212	6.618563	6.87537	6.9018273	6.5447173	6.652139	6.835585	6.8465147
130148	6.4103684	6.219915	6.358688	6.5000744	6.423889	6.424244	6.4120536	6.4864445	6.471908	6.5704784	6.3343196	6.466838	6.6869826	6.4485464	6.5231266	6.4403095	6.403475	6.274057	6.566592	6.392257	6.4441156	6.5937057	6.5597167	6.4554367
130152	6.4152436	6.689517	6.4736147	6.5532904	6.4617896	6.5409184	6.7019253	6.724721	6.6580224	6.5443645	6.670946	6.5546403	6.430776	6.5596485	6.6501656	6.6229672	6.4468174	6.502897	6.5812488	6.534609	6.5388246	6.603034	6.5075736	6.4668813
130154	6.5371475	6.5621014	6.5682974	6.3710384	6.4759336	6.547573	6.5331993	6.5681357	6.3917904	6.3908567	6.5565276	6.338765	6.4228687	6.526913	6.436587	6.444935	6.459569	6.455901	6.420945	6.40467	6.4475627	6.493167	6.622909	6.615888
130156	6.5567718	6.6229477	6.770046	6.5709577	6.7177896	6.418591	6.50441	6.651816	6.588916	6.6440744	6.4989448	6.5812697	6.555048	6.601155	6.584268	6.7679214	6.5894966	6.6852126	6.5734816	6.586803	6.7438884	6.6609454	6.5003023	6.4744725
130161	6.7473173	6.8250175	6.8067226	6.64704	6.7687364	6.704168	7.0961084	6.669625	6.6819844	6.778636	6.6685395	6.7197847	6.7148185	6.811291	6.648521	6.7642245	6.6717606	6.689081	6.6827803	6.716456	6.7460294	6.7827044	6.8321133	6.7326283
130162	8.245213	7.9456344	8.288449	7.892355	7.9541764	8.015178	8.153714	8.0090885	7.9647646	7.6855917	7.9005485	7.7264905	7.9454603	7.434906	7.831075	7.910486	7.6189594	7.790916	7.620854	7.6578584	7.9471393	7.82452	7.599868	7.672215
130164	8.951541	8.997513	9.02138	9.2494955	8.87434	9.058496	8.921548	9.232835	9.721494	9.514983	9.106253	9.310989	9.116879	9.498968	9.297647	8.9078245	9.093254	9.296304	9.172394	9.18353	8.937681	9.053814	9.197394	9.413447
130167	8.09883	8.560927	8.555579	8.32132	8.89897	8.361032	8.689595	8.16591	7.9764276	8.340423	7.9435005	8.198224	7.9383316	7.7347803	8.829672	9.179937	8.872498	8.780343	8.794138	8.886429	9.065892	8.81003	8.404125	8.689595
130168	6.5709577	6.3952117	6.466699	6.3819776	6.384013	6.351298	6.4924774	6.476492	6.3328156	6.3785577	6.4796476	6.507781	6.567394	6.710296	6.378129	6.57574	6.4441156	6.3597684	6.322242	6.34404	6.4236736	6.5689187	6.6745324	6.6900973
130180	6.417799	6.424822	6.2113934	6.3360276	6.547973	6.4072742	6.5510936	6.4634895	6.3819523	6.3969846	6.479348	6.265559	6.4812202	6.4385514	6.52698	6.5703855	6.434309	6.34823	6.351714	6.4194255	6.3798494	6.407209	6.424329	6.3889885
130181	6.54639	6.608268	6.555615	6.797871	6.615625	6.6992264	6.707857	6.5827827	6.716122	6.4838595	6.5262012	6.729188	6.8119416	6.716239	6.7816606	6.644025	6.707714	6.723308	6.574213	6.731633	6.6316757	6.580036	6.6985164	6.7657366
130184	6.6324215	6.6690154	6.59354	6.557851	6.8947225	6.53836	6.64607	6.6270785	6.748187	6.39092	6.613725	6.602102	6.6465745	6.525647	6.691893	6.3999434	6.460165	6.683382	6.762903	6.719968	6.61132	6.7075753	6.4188437	6.5137086
130187	6.589956	6.5632696	6.7512445	6.6988664	6.7174277	6.6198153	6.635639	6.677441	6.586089	6.6352115	6.555738	6.7116237	6.460581	6.4775786	6.5153427	6.676598	6.473992	6.5157557	6.737638	6.714637	6.7298174	6.570569	6.4425077	6.5174627
130189	7.1617355	7.1349277	7.234352	7.157531	7.283646	7.3505874	7.332319	7.1745048	7.2727647	7.243082	6.977585	7.029899	7.1870203	7.1928368	7.330426	7.630529	7.2415295	7.1093974	7.2592707	7.2574096	7.1549845	7.363208	7.223549	7.303635
130192	6.7749047	7.1898284	6.811239	6.8875623	6.804851	6.9503345	6.8064036	6.7766953	6.7181783	6.7556505	6.7268586	6.7735558	6.6268783	6.7146053	6.75947	6.835752	6.789867	6.879122	6.941725	6.843042	6.8674455	7.0276136	6.7514195	6.6879334
130193	6.7395015	6.636196	6.6293726	6.5728674	6.5114374	6.679376	6.626341	6.6480193	6.7754765	6.705441	6.6324954	6.6398587	6.61685	6.557818	6.558074	6.704203	6.691926	6.6701317	6.6767426	6.622998	6.6545906	6.616886	6.551126	6.7214694
130195	6.4653487	6.5728674	6.5021935	6.407643	6.5923457	6.510311	6.4209924	6.5628963	6.4603863	6.52711	6.3430514	6.3948503	6.2534065	6.3406925	6.579782	6.363382	6.486586	6.5840764	6.4503036	6.367269	6.619178	6.4324813	6.495395	6.605242
130196	7.3068733	7.120028	7.0958242	7.8073177	6.947047	7.208345	7.3395066	7.47555	7.127833	7.6178274	7.901753	7.813853	7.863217	7.967431	7.1800737	7.400331	7.510003	7.2939925	7.630229	7.6794844	7.401066	7.284609	7.9602423	7.8220973
130204	6.691394	6.612396	6.4266887	6.472188	6.6737556	6.5923667	6.607481	6.6097226	6.6635575	6.575634	6.544835	6.511835	6.496359	6.474229	6.5803056	6.6114016	6.541072	6.504503	6.7042785	6.547176	6.7097087	6.6181927	6.515972	6.432267
130215	12.369936	12.531386	12.904154	12.704884	12.81514	12.453359	12.410021	12.341255	12.285351	12.1858835	12.127727	12.328232	12.127727	12.159068	12.878821	12.713964	12.861103	12.853289	12.682976	12.765349	12.669342	12.949239	12.888584	12.765349
130220	6.8712206	6.8822665	6.8250175	6.6969295	6.763733	6.851579	6.907997	6.747006	6.9547997	6.78257	6.574481	6.7200165	6.650359	6.6837196	6.8061733	6.5938463	6.786804	6.6251764	6.753581	6.612351	6.87607	6.789928	6.611699	6.714125
130221	6.70667	6.5686245	6.4792323	6.560248	6.622799	6.400297	6.5496535	6.601958	6.5237613	6.6841526	6.5225105	6.6010547	6.4207783	6.474435	6.5736313	6.676304	6.5151696	6.290518	6.5790324	6.4420815	6.475763	6.6215343	6.3646855	6.4955397
130224	6.917005	6.91467	6.749398	6.8372397	6.757702	6.7623553	6.9386644	6.8903847	6.928402	6.954693	7.0468574	6.9564157	7.120893	7.2287393	6.843678	6.849527	6.81185	6.870639	6.9173436	6.888751	6.757802	6.854075	6.9505477	7.035171
130228	6.5617104	6.479742	6.4991317	6.498115	6.5019603	6.342676	6.5712514	6.489031	6.5515547	6.4770417	6.502934	6.491289	6.7880826	6.5849833	6.4143133	6.3618875	6.474598	6.669058	6.4570985	6.4868608	6.54228	6.4155054	6.559698	6.633902
130239	6.779278	6.68847	6.6501255	6.549508	6.524286	6.5705433	6.569044	6.6436243	6.725987	6.528844	6.662887	6.708632	6.6246505	6.800416	6.437496	6.681181	6.729919	6.7551885	6.733603	6.683912	6.876127	6.730976	6.6493163	6.5673532
130241	8.145662	8.31962	8.214921	8.245837	8.299645	8.166212	8.237828	8.084155	8.065872	7.759952	7.9768596	8.279123	7.9829454	8.100761	8.439747	8.355816	8.353446	8.403369	8.300904	8.383636	8.3957405	8.399847	8.270045	8.461197
130242	6.4511433	6.495975	6.3865213	6.4514127	6.3279696	6.502487	6.607605	6.3729787	6.4408364	6.421823	6.4284663	6.456558	6.3818507	6.3718147	6.5181723	6.4329348	6.452307	6.409885	6.292607	6.466602	6.4462304	6.591146	6.4371715	6.351524
130243	6.47256	6.6016717	6.598561	6.520784	6.4775414	6.4845924	6.455102	6.4360356	6.3818755	6.6065626	6.4358954	6.4823484	6.4928207	6.4246597	6.5616226	6.557477	6.557182	6.5748262	6.516867	6.520455	6.491364	6.5613656	6.4433513	6.480007
130246	6.7014694	6.9045415	6.983845	6.8759704	7.053203	6.88534	6.9026656	6.71024	6.8340163	6.974706	6.880118	6.871428	6.7466426	6.8231845	7.019388	7.182987	7.1132903	6.8574805	6.8308725	7.0423784	7.0540376	6.979223	6.765338	6.840168
130253	9.191662	9.106944	9.107527	9.104025	9.024828	9.179937	9.038219	9.349331	9.357494	9.622302	9.170676	9.016306	9.544924	9.353476	8.989048	8.860856	9.074735	9.077885	9.090443	9.037716	8.822248	8.706098	9.000824	8.939684
130255	6.529972	6.623816	6.64832	6.4885745	6.6447225	6.582074	6.532649	6.4961243	6.625243	6.680365	6.738488	6.5794897	6.756124	6.648971	6.4871855	6.615486	6.6322865	6.6253605	6.7975855	6.653461	6.698506	6.5849075	6.626179	6.663141
130270	6.425735	6.548343	6.3290086	6.5709405	6.413191	6.461284	6.6591177	6.547153	6.6603637	6.605286	6.6130443	6.607605	6.49544	6.470057	6.4872746	6.423459	6.501449	6.490305	6.529006	6.269938	6.432573	6.595194	6.4263444	6.295067
130273	6.789212	6.8398304	6.8995757	6.8251777	6.659626	6.8286366	6.8196025	6.828133	6.941936	6.83502	6.8414426	6.731868	7.0984497	6.9658847	6.7996287	6.7024794	6.8468237	6.7789326	6.7236156	6.762124	6.782672	6.649249	6.9704084	6.958659
130278	6.3855977	6.5095716	6.5049095	6.451263	6.46644	6.339476	6.487143	6.398484	6.4675484	6.4560304	6.4951334	6.4049234	6.5349703	6.6136513	6.721055	6.482282	6.5103655	6.5688305	6.353128	6.3351927	6.428851	6.4840117	6.500275	6.5606813
130279	6.8825116	6.7693815	6.91144	6.78411	6.8011017	6.8896513	6.91254	6.9618483	6.8827815	6.758609	6.7200503	6.878325	6.7394056	6.7833395	7.0304384	6.898874	6.778361	6.8896513	6.7602577	6.857814	6.9558268	6.827936	6.8452187	6.8296585
130280	6.553997	6.3762035	6.5864086	6.4649267	6.4397492	6.472272	6.4506717	6.467064	6.50427	6.4103107	6.4454813	6.4956527	6.377125	6.407166	6.5694575	6.37197	6.425228	6.344476	6.4818916	6.4244194	6.6237235	6.5770326	6.457516	6.2620096
130286	6.851755	6.7788424	6.820619	6.7224936	6.923044	6.783921	6.861513	6.948103	6.678611	6.7812443	6.689383	6.70067	7.0206575	6.853944	6.779528	6.8809366	6.7151933	6.770352	6.593736	6.781391	6.7344093	6.928858	6.8082843	6.8788037
130288	6.342331	6.499019	6.6575446	6.510479	6.660399	6.5398192	6.5218472	6.5668983	6.5166087	6.537485	6.566579	6.6047606	6.410779	6.4554224	6.482591	6.5723205	6.427297	6.5682216	6.6316347	6.5585847	6.5133944	6.6755996	6.5642495	6.527246
130289	7.670001	7.4897594	7.45477	7.8159933	7.562064	7.625614	7.7468133	7.908094	7.3690214	7.5125804	7.557967	8.5319395	7.6633267	7.4335	7.232374	7.6842246	7.6356826	7.297535	7.681603	7.457267	7.3379498	7.5327826	7.3846455	7.287347
130292	6.5846405	6.465771	6.643067	6.5278716	6.6499305	6.5273423	6.6175632	6.5155516	6.49563	6.53872	6.55596	6.4347053	6.582275	6.5919313	6.5881886	6.485389	6.4233913	6.6900396	6.5443177	6.5451427	6.553761	6.509539	6.755892	6.6005373
130296	6.5898695	6.522867	6.5748577	6.4472537	6.600462	6.5924797	6.4407706	6.519148	6.5628076	6.643195	6.7118826	6.666674	6.5859966	6.4646325	6.8385286	6.3972483	6.5035295	6.5229006	6.51763	6.633853	6.528126	6.4592004	6.3316827	6.574934
130300	6.433776	6.6613517	6.542141	6.4897957	6.6191645	6.434801	6.6887507	6.413191	6.556678	6.532942	6.528611	6.4764028	6.366504	6.377313	6.548723	6.4867907	6.52591	6.612215	6.484949	6.469149	6.650941	6.5649424	6.4685836	6.434995
130307	6.78975	6.9037576	6.808754	7.375124	6.901888	6.7546563	6.8736253	6.866013	6.8018885	7.100093	6.8779063	7.0729094	6.9386125	6.978714	6.870949	6.988847	7.1313577	6.9072514	7.4252887	7.1823034	6.8963037	6.928193	7.1454787	7.251024
130309	7.527035	7.851004	7.632545	8.204961	7.82452	7.709476	7.744484	7.6761537	7.7013817	7.855049	7.67919	8.054818	7.776731	8.139736	8.152334	8.274552	8.0579815	7.9569616	8.59167	8.424451	7.8461995	7.913168	8.34706	8.106086
130315	6.8351536	6.7493725	6.7282357	6.7035627	6.751323	6.7109137	6.798905	6.707222	6.63523	6.7625628	6.707776	6.76118	6.6412683	6.7185087	6.8032875	6.6623178	6.58937	6.811738	6.7934847	6.7027707	6.7362065	6.7627883	6.603291	6.7665286
130324	6.5002136	6.457291	6.517397	6.431911	6.533038	6.5884514	6.5232987	6.33981	6.4805927	6.5126586	6.605771	6.527469	6.6088486	6.4813356	6.4669747	6.536359	6.3676143	6.460637	6.492183	6.40687	6.5773516	6.543373	6.5694222	6.544376
130326	6.511629	6.331399	6.5663357	6.364465	6.5295715	6.4307237	6.2698603	6.4622965	6.532346	6.5127373	6.4195814	6.3877797	6.629335	6.5838747	6.570073	6.4934573	6.413484	6.427297	6.4456067	6.603887	6.4209924	6.3190994	6.564035	6.604298
130328	7.1228647	7.3312116	7.195866	7.2077756	6.952766	7.031942	6.8506446	6.978594	6.759554	6.8408775	7.206512	7.135776	7.2306504	7.0743566	6.950603	6.8847675	7.1211834	7.1102753	7.3550725	7.30238	7.1149507	6.9979877	7.2108808	7.372543
130332	6.5605555	6.445107	6.580532	6.385092	6.3481407	6.5670295	6.536182	6.467007	6.3745575	6.4805274	6.499808	6.4589515	6.37967	6.37032	6.472394	6.52267	6.4832063	6.443261	6.429766	6.4003344	6.6192594	6.3395815	6.4601045	6.4359236
130333	6.441447	6.5703855	6.552363	6.6021194	6.5308056	6.439579	6.519049	6.419352	6.399257	6.5700397	6.6120405	6.503218	6.659028	6.642112	6.5316367	6.4632845	6.4222865	6.51759	6.63635	6.549906	6.4739194	6.4913216	6.774573	6.784403
130338	8.675692	8.966149	8.95267	8.809105	9.012362	8.805647	8.808555	8.693385	8.572965	8.804442	8.191929	8.637247	8.314337	8.438129	9.049245	8.6670265	9.122329	8.897124	8.925389	8.823871	9.122906	9.216315	8.594055	8.720105
130341	6.4148493	6.5628963	6.5039096	6.4746747	6.464091	6.4579477	6.6289387	6.521087	6.5465927	6.3752575	6.5154066	6.4358573	6.6295056	6.62596	6.5379157	6.506639	6.5309496	6.5346966	6.5514445	6.5386844	6.407658	6.532082	6.6233387	6.479938
130343	6.262115	6.5145884	6.416041	6.4109735	6.3878803	6.453797	6.437073	6.361915	6.400207	6.303083	6.4174156	6.1960397	6.2479467	6.1948895	6.4762144	6.3692555	6.3810096	6.392396	6.3722663	6.2609854	6.3991446	6.2098527	6.368414	6.3236837
130347	6.4799795	6.447626	6.3922997	6.333971	6.3308797	6.407166	6.5057898	6.3713274	6.412358	6.394595	6.2948713	6.493066	6.4595337	6.4608264	6.4285994	6.342899	6.5026264	6.642803	6.356408	6.3516088	6.5299344	6.425669	6.3632326	6.4505234
130348	6.5737023	6.4581113	6.5688424	6.525657	6.4489655	6.565923	6.388035	6.4645605	6.391374	6.437496	6.4274774	6.3851395	6.551696	6.53859	6.3522744	6.5916	6.2529078	6.4756846	6.520756	6.4527564	6.510846	6.4422073	6.553716	6.616245
130349	6.6624923	6.725799	6.7121067	6.6733146	6.7919197	6.67652	6.718475	6.6499305	6.855168	6.6964607	6.766161	6.589708	6.539228	6.4229236	6.769986	6.633621	6.816676	6.692089	6.9485736	6.78463	6.6689563	7.003994	6.629459	6.726356
130356	6.8248663	6.656826	6.488229	6.47582	6.8029947	6.614594	6.5780582	6.6046057	6.4459705	6.372316	6.552201	6.543153	6.4632845	6.381683	6.6385803	6.180522	6.587508	6.5219626	6.5879354	6.752435	6.5397167	6.4318933	6.577586	6.489013
130358	6.598109	6.586747	6.430216	6.3714275	6.5413723	6.2394366	6.4253097	6.643768	6.5475965	6.268829	6.5609994	6.5711775	6.784594	6.68286	6.64454	6.4019384	6.545881	6.5287194	6.5390673	6.594227	6.538672	6.531411	6.753757	6.702985
130360	6.7273088	6.854337	6.6564746	6.685736	6.786666	6.760927	6.566091	6.9270477	6.6317077	6.724214	6.699384	6.753111	6.8966823	6.714255	6.937912	6.7073994	6.5292497	6.6638837	6.6815977	6.5788946	6.8029428	6.6488132	6.6623926	6.8335447
130364	9.69341	9.432691	9.487612	9.316574	9.268798	9.668597	9.621262	9.087348	9.5097065	9.051645	8.97152	9.2494955	9.468973	9.323231	9.687763	9.326741	9.371573	9.269563	9.465157	9.4886875	9.126759	9.446435	9.154264	9.459515
130367	6.725098	6.5550957	6.686638	6.586335	6.6818886	6.592244	6.5481215	6.5865216	6.6696353	6.74345	6.7122087	6.8131065	6.5455966	6.5820403	6.671632	6.4722176	6.630657	6.5087633	6.615688	6.5481505	6.7073994	6.661299	6.333364	6.688904
130368	6.480344	6.299386	6.3476663	6.3731756	6.608013	6.5769043	6.530585	6.5285707	6.519616	6.4381614	6.420895	6.342993	6.503748	6.391549	6.424452	6.4485326	6.5581574	6.5192966	6.2689033	6.3644395	6.351779	6.437693	6.544937	6.474925
130369	6.4000087	6.499784	6.570655	6.5122423	6.38154	6.4648814	6.6196837	6.736788	6.7650948	6.4693856	6.581817	6.4432163	6.372546	6.6175385	6.6547775	6.478327	6.6381807	6.4427776	6.625504	6.727521	6.504285	6.6814	6.46911	6.3890347
130370	6.618501	6.501321	6.502025	6.9153414	6.53016	6.686527	6.6109567	6.848995	6.6850486	6.80038	7.537307	7.3540225	7.2091484	7.0840197	6.7372603	6.7730966	6.5974073	6.6706595	6.9157214	6.9767265	6.5741115	6.6728525	7.041727	7.0357633
130379	6.5720143	6.142993	6.4172397	6.4886637	6.5267797	6.471002	6.368527	6.4075327	6.2346396	6.3045545	6.2591376	6.4066787	6.380446	6.3681545	6.4840784	6.3877797	6.3186917	6.4829807	6.3466816	6.4524064	6.4740934	6.401385	6.391374	6.460927
130382	11.479509	11.387337	11.129682	10.997163	11.18158	11.449847	11.154485	11.66855	11.671019	11.624135	11.435876	11.380268	11.657355	11.417708	11.487064	11.101179	11.414785	11.311017	11.0493965	11.083607	11.28175	11.112532	11.259483	11.18158
130386	6.446452	6.627568	6.5548325	6.4434595	6.4983826	6.5015073	6.5014105	6.565543	6.549951	6.526508	6.4032707	6.4978857	6.343846	6.425178	6.64801	6.557236	6.5774426	6.5211387	6.420515	6.4888124	6.5404444	6.4750476	6.456136	6.220877
130390	6.5921807	6.682643	6.6530647	6.640951	6.4592004	6.4336863	6.6192255	6.55142	6.528899	6.6363745	6.6167083	6.5939775	6.4107113	6.490188	6.5958304	6.314772	6.682193	6.669441	6.653484	6.621559	6.6455956	6.539284	6.52154	6.548723
130397	6.5393476	6.459838	6.451481	6.4945765	6.5863214	6.418337	6.510209	6.4760265	6.563595	6.4962487	6.4619617	6.4494505	6.5988626	6.53872	6.502081	6.533784	6.45541	6.296761	6.4847703	6.5211387	6.472203	6.399673	6.514409	6.5022826
130398	6.615607	6.4637623	6.339352	6.51343	6.486104	6.51223	6.4677978	6.4281073	6.5618696	6.5176554	6.4879155	6.5328407	6.4146495	6.4151044	6.6475067	6.450708	6.4568505	6.5517626	6.5648074	6.610319	6.5125165	6.493325	6.484938	6.4805803
130400	6.588984	6.343658	6.5329223	6.46187	6.445639	6.2701225	6.3608656	6.2908273	6.276009	6.5329647	6.4279737	6.4351335	6.522079	6.359173	6.470633	6.547015	6.2639213	6.413484	6.5623927	6.394435	6.359148	6.3304935	6.2801685	6.4851465
130403	7.680145	7.7387896	7.768307	7.6932983	7.8346972	7.870448	7.7573338	7.413932	7.501956	7.590708	7.398152	7.5369344	7.4502897	7.295723	7.7842073	8.009286	7.8693395	7.7889314	7.9602423	7.764253	8.000816	7.8606606	7.8915606	7.7069592
130408	6.6234045	6.5366006	6.7072506	6.5823674	6.5800033	6.507781	6.660688	6.547452	6.656144	6.591975	6.4826465	6.55795	6.523111	6.521872	6.5940123	6.6502323	6.502234	6.6945896	6.5010576	6.618851	6.4173236	6.645703	6.5971355	6.5510716
130411	6.32723	6.447161	6.3488855	6.537999	6.418521	6.362727	6.469461	6.4243426	6.4917603	6.2338753	6.332885	6.4288216	6.407612	6.311432	6.339119	6.263117	6.361411	6.444008	6.360917	6.5222516	6.416809	6.386689	6.32294	6.342275
130414	6.695236	6.6238985	6.6879334	6.568444	6.6357775	6.61842	6.6278987	6.7205825	6.7443285	6.597779	6.64152	6.5921216	6.8636637	6.8088636	6.6989975	6.5022693	6.783381	6.464221	6.644881	6.6034985	6.6991906	6.67736	6.691634	6.7957683
130431	6.6059785	6.4107637	6.4771466	6.4878306	6.5449734	6.586445	6.626145	6.528426	6.397591	6.2806206	6.3940063	6.3567333	6.7349133	6.552029	6.277082	6.4057617	6.4660687	6.323431	6.4398875	6.466486	6.582457	6.5003023	6.52524	6.403425
130433	6.4826202	6.5451746	6.5164614	6.595872	6.564761	6.450126	6.5480704	6.460428	6.465108	6.3510685	6.4333405	6.4524064	6.6280684	6.5481424	6.6023736	6.5681705	6.443524	6.421125	6.4598765	6.485699	6.59967	6.394569	6.5297084	6.4946065
130435	6.970334	6.9897304	7.146925	6.815896	7.2570615	7.261137	7.1606455	7.056928	7.022245	6.8837843	6.894255	6.9788656	7.1392417	6.9718304	7.047032	7.1176615	7.125793	7.1812296	6.7709966	6.938186	6.9618483	7.1896634	7.0921392	6.9506817
130437	7.118641	7.0085254	6.898912	7.215511	6.912482	7.198861	7.134849	7.101981	6.862572	6.9524684	7.247694	7.1519156	7.28943	7.0207257	7.094616	7.0659833	7.0677404	7.07178	7.1972446	7.267664	7.141522	6.9658284	7.0964093	7.1331143
130438	6.45288	6.694176	6.606978	6.6163697	6.725199	6.626042	6.6972113	6.8352985	6.5802445	6.645907	6.8311896	6.6543765	6.693148	6.6734333	6.4775786	6.8116274	6.6011415	6.5918865	6.8293595	6.7392907	6.599762	6.384832	6.6903934	6.709007
130440	6.8235006	6.7200503	6.615524	6.9120975	6.812472	6.784721	6.800947	6.7981634	6.7660747	6.7739735	6.8398304	6.877284	7.0481153	6.9165325	6.830688	6.72397	6.7885413	6.8384247	6.7140093	6.8085265	6.875494	6.6826754	7.1308937	7.001808
130441	6.469687	6.4856467	6.4648814	6.51289	6.4814773	6.5233727	6.5606155	6.384013	6.493003	6.616812	6.543373	6.5607038	6.598169	6.564501	6.440533	6.4845576	6.4440265	6.412808	6.4899755	6.540156	6.4313216	6.4809237	6.6360555	6.4784236
130445	6.499043	6.629047	6.483165	6.5176864	6.498793	6.626289	6.523263	6.4458146	6.4476643	6.373559	6.487132	6.563937	6.701908	6.7187004	6.5252957	6.5915356	6.489754	6.5740314	6.4564767	6.5526595	6.529858	6.55985	6.576291	6.7041035
130446	6.4260907	6.519015	6.3741055	6.5552206	6.6423283	6.6714563	6.540156	6.518163	6.4880395	6.35256	6.5833454	6.4694285	6.4708242	6.4166045	6.4772797	6.578479	6.579823	6.556816	6.490782	6.572737	6.572737	6.4499226	6.4780693	6.4077625
130450	6.762411	6.814909	6.7548428	6.9145703	6.8340993	6.847868	6.770046	6.942748	6.711152	6.9253454	6.817669	6.925766	7.070303	6.9618483	6.822531	7.491358	6.998145	6.923428	6.8392844	6.9498076	6.852154	6.8475986	7.08591	7.0198956
130451	8.3728285	8.604312	8.74161	8.585436	8.781611	8.4785	8.594372	8.367824	8.586369	8.170427	8.21678	8.52386	8.170695	8.369509	9.152318	8.275654	8.869522	9.013838	8.791988	8.854751	9.033337	9.250314	8.67276	8.852915
130452	6.7267795	6.63493	6.606314	6.7171445	6.5136094	6.7465296	6.548723	6.6737647	6.6859746	6.7640696	6.8250175	6.758706	6.6721787	6.872633	6.510311	6.7687154	6.6829944	6.467666	6.5186343	6.578004	6.73277	6.6033807	6.56747	6.666874
130458	6.5883617	6.536951	6.510552	6.693744	6.513453	6.70687	6.7027392	6.722803	6.637057	6.640246	6.6760306	6.6161084	6.7757506	6.5926385	6.610356	6.632633	6.6503344	6.5186105	6.696604	6.7318907	6.595442	6.5827174	6.730976	6.674162
130463	6.4972706	6.339041	6.430299	6.550677	6.447693	6.485439	6.5446343	6.372652	6.352131	6.4459705	6.471306	6.5224	6.302362	6.454491	6.41346	6.3608274	6.4570985	6.4158425	6.6347394	6.512428	6.494111	6.539668	6.526034	6.4067674
130468	6.769329	6.745566	6.420515	6.644224	6.525426	6.8071823	6.711716	6.5788846	6.6198287	6.632583	6.649249	6.697965	6.5998816	6.5349	6.7382383	6.575656	6.6563225	6.636556	6.6356664	6.618704	6.654617	6.7606874	6.57435	6.4525013
130470	6.5925646	6.5365624	6.656079	6.5624146	6.6603637	6.7540503	6.700168	6.7209444	6.59753	6.6531377	6.6175632	6.6508145	6.406506	6.6016846	6.4845924	6.6897073	6.6537867	6.5263367	6.565952	6.551431	6.658166	6.7532544	6.564388	6.5179815
130475	6.4040093	6.476539	6.499666	6.3546844	6.4330106	6.562617	6.5889416	6.510552	6.46187	6.327548	6.5458026	6.2711544	6.4432864	6.5129623	6.645559	6.3706245	6.431056	6.4720488	6.4575443	6.3970313	6.527962	6.483436	6.510404	6.568363
130477	6.417672	6.41375	6.3074656	6.5922937	6.437439	6.3205423	6.5341115	6.4326687	6.403532	6.3068676	6.328505	6.5374627	6.48367	6.62928	6.4994917	6.3213644	6.283172	6.316068	6.3583007	6.3277717	6.479467	6.284432	6.5046983	6.4375625
130484	6.729188	6.6594687	6.6718435	6.644462	6.6661634	6.643966	6.6698656	6.6713	6.691975	6.6433783	6.5850844	6.5259433	6.507614	6.5116506	6.61842	6.7152696	6.7100153	6.8175635	6.674599	6.661069	6.724141	6.668619	6.7484193	6.5208483
130491	6.7570696	6.7794394	6.4854016	6.5175333	6.4433017	6.5374413	6.493536	6.434586	6.4986243	6.537204	6.5182405	6.63497	6.427384	6.3646855	6.412191	6.450972	6.686302	6.2666845	6.8657103	6.526186	6.4431405	6.515061	6.4352937	6.3014274
130494	6.45541	6.3544827	6.4487357	6.395584	6.560111	6.4685073	6.4241567	6.4868608	6.480344	6.3457565	6.40687	6.383626	6.513453	6.4350767	6.500275	6.472968	6.429827	6.5775766	6.5019464	6.5235696	6.529334	6.497562	6.448923	6.3146296
130497	7.465758	7.6872745	7.7243724	7.575535	7.825508	7.6331625	7.668014	7.426819	7.502906	7.5026984	7.355907	7.5260515	7.3918943	7.5063114	7.902364	7.9734726	7.934988	7.8396897	7.9158506	7.901753	7.9608455	7.932495	7.771969	7.6223683
130500	7.6829348	7.3668303	7.965133	7.6066246	6.943726	7.348391	8.033428	6.9784775	6.9631934	6.9501214	7.27411	7.0425277	7.435065	6.9339666	6.842407	7.3521976	6.9977994	6.8573833	7.1677113	7.345941	7.415463	6.7872415	7.6418214	7.2672453
130519	6.6268334	6.6875587	6.638804	6.811913	6.628004	6.560747	6.741257	6.5866146	6.6924953	6.668619	6.581851	6.5992174	6.7304783	6.5634246	6.55602	6.7589736	6.7237315	6.7426453	6.8360467	6.789432	6.636103	6.644861	6.7038693	6.5589886
130520	10.5239935	10.45671	10.564169	10.3686695	10.718427	10.766904	10.569333	10.426741	10.89356	10.500889	11.0972185	10.616284	10.681042	10.618489	10.314189	10.911225	10.495351	10.514335	10.409449	10.438429	10.562052	10.516163	10.606188	10.728411
130521	6.532443	6.411125	6.442595	6.633023	6.5345726	6.6047606	6.4978957	6.5991416	6.556224	6.448263	6.5787086	6.6186595	6.4587502	6.541783	6.651767	6.648283	6.6757574	6.437439	6.6621704	6.596232	6.709245	6.625166	6.6186147	6.5736575
130523	7.289092	7.230022	7.258173	7.039676	7.2152457	7.2124624	6.9376674	7.2038927	7.1428943	7.11272	6.9302425	7.0647907	6.8094254	7.1746526	7.100093	7.1785	7.1428943	7.03773	7.177338	7.063652	7.2153773	7.2106156	6.819003	7.1092696
130524	7.8670607	7.9705033	7.997378	7.950919	8.0674515	7.928638	7.8426456	7.9631505	7.9071374	7.791482	7.773732	7.959753	7.7842073	7.7227826	8.20802	8.049546	8.308177	8.006701	7.9613934	8.008517	8.072958	8.138404	8.021497	7.9096456
130528	6.8748746	6.6670184	6.791366	6.8384943	6.8929687	6.8779063	6.790763	6.9205275	6.729739	6.7016616	6.8294263	6.723107	6.857769	6.857127	6.907468	6.6360555	6.6786423	6.596065	6.7817073	6.6701317	7.029314	6.66996	6.9416113	6.8362665
130537	6.4708242	6.335064	6.4433956	6.471276	6.5559974	6.388148	6.452119	6.6162305	6.452133	6.5346637	6.4789248	6.429229	6.356018	6.2238455	6.436765	6.4441156	6.4049234	6.5387735	6.4468174	6.4534063	6.4994507	6.4825325	6.4961243	6.2799497
130538	6.597571	6.7904944	6.713674	6.690601	6.697838	6.7255454	6.819385	6.748724	6.686222	6.719171	6.610176	6.699095	6.79507	6.9153867	6.6993546	6.522806	6.7705073	6.7160244	6.7932396	6.9165325	6.766495	6.789347	6.7707024	6.7811236
130541	6.8406353	7.0656686	6.8145323	6.911968	6.9642487	6.9977994	7.0410266	6.875096	6.74951	6.7460566	6.9847817	6.849821	7.104335	6.955055	6.8844886	6.9944267	6.925165	6.8730464	6.848995	7.011865	6.9125876	7.013819	6.903713	6.999859
130544	6.4839025	6.566254	6.495209	6.438918	6.615607	6.616812	6.3037505	6.5469365	6.5865765	6.489719	6.3791757	6.5109296	6.4438257	6.447693	6.466207	6.4335246	6.403132	6.6619186	6.497432	6.7151194	6.356709	6.561533	6.454491	6.560175
130546	6.5212035	6.561593	6.5287466	6.477993	6.581751	6.4883657	6.5707555	6.568076	6.547324	6.749452	6.5053573	6.4974494	6.6608124	6.526128	6.305334	6.463714	6.537301	6.591743	6.4746118	6.4121103	6.5951533	6.4987254	6.6727567	6.479661
130551	6.238112	6.2372947	6.2989345	6.4504375	6.337888	6.3010335	6.3688884	6.2686024	6.389298	6.3001637	6.2578163	6.386961	6.3404646	6.259498	6.2957697	6.2791066	6.5427823	6.4979534	6.4023185	6.394087	6.5182652	6.367484	6.3970785	6.272934
130553	8.658322	9.168897	9.077245	9.39776	9.184323	8.507474	9.069343	8.17148	8.370515	8.531441	8.607199	9.286195	8.923641	8.645628	9.481383	9.933681	9.375527	9.317395	9.677764	9.808057	9.677764	9.186507	9.653143	9.882454
130554	6.5751023	6.577455	6.558563	6.642266	6.5667906	6.5811477	6.4308577	6.6171565	6.49544	6.567196	6.682008	6.5484433	6.709127	6.6872315	6.710296	6.55619	6.5864344	6.752718	6.6405716	6.633942	6.439281	6.6008973	6.7054667	6.709742
130561	6.4528546	6.5666	6.566133	6.4902925	6.487874	6.3056026	6.4499664	6.5360622	6.6442833	6.404339	6.4037805	6.4607277	6.565445	6.474576	6.463297	6.5874486	6.5303116	6.403899	6.4653854	6.410328	6.4655066	6.4612975	6.5085135	6.5349
130563	6.4657283	6.5336156	6.383826	6.4473405	6.602398	6.5327015	6.5071564	6.4578204	6.5181246	6.5670233	6.512798	6.532298	6.6125965	6.6235776	6.359884	6.42231	6.44231	6.448634	6.3706727	6.637752	6.5996175	6.5353775	6.640246	6.6704946
130564	6.4979725	6.5969105	6.517096	6.3861084	6.6853848	6.522572	6.440162	6.5754633	6.415335	6.4800577	6.59982	6.5094147	6.639541	6.602615	6.601329	6.488417	6.4225087	6.4679785	6.5705976	6.5738654	6.576573	6.709425	6.593588	6.721762
130575	7.809354	7.997378	7.9162173	7.740083	7.8530316	7.8521338	7.6885567	7.986381	7.8422937	7.914327	8.040452	7.705202	7.814982	7.9796987	7.9515166	7.7310734	7.839145	7.6223683	7.6847715	7.738364	8.02613	7.9913616	7.778634	7.865531
130576	8.248435	7.9628057	8.26455	7.9392705	8.081811	7.9647646	8.178981	8.003696	8.118262	7.802148	8.1154	7.8459396	8.102757	7.497457	7.8878775	8.104775	7.687053	7.9768596	7.769664	7.839921	8.06908	7.847112	7.9352202	7.9339466
130577	6.5385733	6.5135946	6.6063232	6.561251	6.4871545	6.449104	6.4827943	6.4077625	6.5045686	6.5162134	6.5606294	6.5950947	6.430759	6.3438697	6.4463005	6.554414	6.5178113	6.460057	6.541575	6.486104	6.3740563	6.3908567	6.405182	6.46448
130592	6.408612	6.348996	6.3791995	6.5000315	6.3796473	6.3945374	6.4161744	6.4539423	6.4673166	6.3753643	6.4251037	6.4133596	6.3267236	6.396059	6.4184313	6.3664455	6.4404745	6.4469037	6.302598	6.4431114	6.510886	6.442127	6.4051614	6.2818766
130593	6.956869	6.918253	7.020802	6.8895636	6.8155913	6.8760962	7.0688553	6.7722106	6.706016	6.849491	6.9039545	6.8372674	6.776096	6.6860857	6.6490865	6.9505477	7.031082	6.8784056	6.7619386	6.8870144	6.8789864	6.7564015	6.71962	6.7423267
130594	6.496231	6.499441	6.4947143	6.3939857	6.5277386	6.585798	6.5996175	6.5408783	6.5715594	6.6062317	6.546113	6.5935497	6.5360126	6.4377027	6.5918546	6.5816693	6.4813156	6.4570813	6.4114704	6.4647193	6.4319544	6.621784	6.418535	6.4873667
130598	6.2943296	6.4776816	6.298772	6.375154	6.4112854	6.278886	6.3079143	6.378152	6.4917326	6.308854	6.4165025	6.3761044	6.3159256	6.4102497	6.0933285	6.300444	6.334976	6.348653	6.352588	6.414944	6.4333405	6.3363996	6.4237833	6.372546
130601	6.392257	6.5653405	6.5142236	6.438247	6.507429	6.537239	6.523902	6.4757767	6.4843383	6.5464005	6.62096	6.5333405	6.620395	6.602825	6.57884	6.570668	6.4888124	6.464091	6.671892	6.5303855	6.4935803	6.53391	6.619636	6.594816
130603	6.445008	6.397193	6.459494	6.6308575	6.461726	6.206924	6.4986696	6.3580317	6.41679	6.408138	6.4628544	6.248034	6.621264	6.5696373	6.389789	6.3691735	6.2846584	6.382809	6.574343	6.406989	6.3907604	6.4543157	6.5526004	6.5829163
130605	6.6519036	6.6625295	6.5521593	6.4608426	6.4929204	6.6974263	6.641473	6.566091	6.5777535	6.568711	6.6143746	6.612372	6.504112	6.496103	6.624325	6.5843496	6.455629	6.655976	6.622524	6.714795	6.595823	6.6124706	6.4848585	6.45797
130608	6.2776036	6.288025	6.383578	6.2954793	6.398444	6.369428	6.4261556	6.2418547	6.273011	6.318208	6.499213	6.53933	6.4982104	6.3472605	6.196955	6.326933	6.3235927	6.30094	6.434586	6.3242483	6.2907324	6.238548	6.288465	6.310741
130609	8.783487	8.924894	8.81426	8.720105	8.989048	9.109226	8.843177	9.036935	9.237099	9.433685	9.28912	8.923067	8.906717	9.304071	9.060337	9.211317	8.94103	8.997513	8.852915	8.996984	9.22361	8.950005	8.884821	8.826283
130615	6.531017	6.7370534	6.57253	6.679212	6.6276255	6.5816903	6.676726	6.5780454	6.6600914	6.6508026	6.6425047	6.6486173	6.6951694	6.6085973	6.7560973	6.665001	6.652284	6.6239758	6.634136	6.6159816	6.562111	6.7957277	6.8578935	6.782221
130619	8.021837	8.257341	8.356359	8.509901	8.277929	8.049171	8.15042	8.062916	7.7876077	8.260727	7.699473	8.286931	7.7196827	7.937296	8.4723015	8.813332	8.544848	8.323525	8.749776	8.463402	8.514818	8.300376	8.266329	8.357354
130626	6.485108	6.450173	6.4702716	6.4438114	6.45437	6.5698004	6.307174	6.4595337	6.4192753	6.3948503	6.502586	6.4249315	6.595194	6.5129495	6.5292616	6.338765	6.4022083	6.601297	6.424452	6.460987	6.4254932	6.36506	6.5691614	6.4431868
130630	6.5616574	6.3222017	6.5195117	6.3990183	6.5434985	6.648078	6.5761533	6.523333	6.3488226	6.5046062	6.366504	6.498882	6.342161	6.306073	6.5092797	6.3596616	6.6520495	6.404559	6.47631	6.4375286	6.3927617	6.637725	6.4784374	6.3366995
130632	6.7430086	6.663915	6.3981795	6.5838127	6.5757966	6.7468314	6.713457	6.6655726	6.6299963	6.5541925	6.506418	6.5896587	6.5965757	6.6383657	6.7032785	6.5432935	6.6226344	6.588701	6.433763	6.581038	6.62877	6.5300746	6.6716056	6.7131233
130634	6.5254908	6.497499	6.568098	6.466311	6.4508696	6.568088	6.5714483	6.4986105	6.5207095	6.522658	6.555385	6.534522	6.4811535	6.419629	6.4811387	6.4970117	6.505474	6.663925	6.507389	6.498997	6.649199	6.615688	6.5638695	6.452782
130639	6.5337167	6.3905444	6.588497	6.4081583	6.6059675	6.527811	6.404247	6.433508	6.505985	6.4368668	6.528358	6.4565473	6.4557886	6.4770417	6.5137444	6.511886	6.4370584	6.2425795	6.4154663	6.4917326	6.4532113	6.392375	6.427061	6.501666
130646	6.4462414	6.451263	6.427442	6.3540416	6.5747247	6.3632326	6.434838	6.519049	6.3566337	6.28689	6.4142256	6.475434	6.5919976	6.492207	6.5042114	6.358061	6.375327	6.6113677	6.476103	6.4572806	6.3834677	6.470605	6.5943685	6.5800123
130647	6.513473	6.60676	6.654063	6.5608406	6.6152015	6.5719924	6.4989557	6.6729198	6.4517817	6.6569977	6.5483313	6.594793	6.513338	6.6264243	6.5483894	6.5056577	6.590736	6.5129623	6.5386353	6.581751	6.583945	6.646059	6.5715404	6.501469
130653	6.4388304	6.4073277	6.3412995	6.4708376	6.359338	6.5510936	6.333626	6.5559373	6.4551163	6.3925047	6.437019	6.551182	6.3605127	6.4456515	6.488485	6.317423	6.441577	6.413791	6.4253693	6.3964095	6.459622	6.4369345	6.3165464	6.4054847
130661	6.5823245	6.5488486	6.427877	6.597571	6.60365	6.46467	6.4416776	6.3732986	6.409217	6.3494916	6.3793654	6.3008	6.3597383	6.371594	6.384174	6.4778447	6.3256416	6.3994203	6.4338117	6.4213986	6.431988	6.462396	6.2683697	6.2225513
130669	7.1513143	7.030136	7.111029	6.890488	7.0523524	7.1242886	6.8985667	7.021272	7.0097694	6.8413963	6.8251257	6.905967	6.835651	6.701285	7.060263	7.018172	7.031633	7.0845804	6.823413	6.7516985	7.1361704	6.858282	6.730566	6.8259373
130670	6.5501385	6.6086116	6.6032586	6.6054583	6.630951	6.606604	6.5717006	6.548219	6.631168	6.585755	6.5628157	6.5583186	6.6426983	6.5748897	6.5061884	6.710744	6.5415163	6.4822645	6.5736575	6.625603	6.5556765	6.520455	6.6884837	6.5859337
130671	6.4744825	6.484828	6.423734	6.4990315	6.409686	6.4586635	6.474192	6.4511337	6.5877647	6.3311725	6.4616265	6.4780154	6.454035	6.58296	6.420926	6.4504924	6.344238	6.590422	6.5212193	6.5670004	6.5803623	6.5329304	6.5510244	6.6138363
130672	6.7878976	6.869166	6.6490545	6.6816673	6.937001	6.628925	6.681656	6.72459	6.8573513	6.773735	6.9457283	6.7534127	6.6597276	6.846422	6.877135	6.684987	6.880079	6.732122	6.591381	6.774308	6.912881	6.7047663	6.8600364	6.726219
130673	6.5282865	6.642914	6.424452	6.556415	6.6148367	6.586899	6.583528	6.546898	6.4297867	6.4458146	6.3528233	6.5099044	6.405936	6.408	6.4246173	6.4432163	6.3708854	6.5270424	6.401291	6.3823047	6.496231	6.4462676	6.377686	6.453797
130674	6.4304366	6.4230638	6.409217	6.612343	6.585411	6.500945	6.4833474	6.5894966	6.442391	6.5343423	6.5862627	6.4124336	6.4344707	6.4876356	6.494305	6.34722	6.468122	6.3664455	6.566765	6.4909987	6.616743	6.482282	6.4060206	6.4342065
130678	6.2833886	6.352328	6.322987	6.416194	6.315457	6.4053707	6.465121	6.4922266	6.5691133	6.5135946	6.3628573	6.5227294	6.595763	6.433138	6.537536	6.491364	6.285928	6.3434134	6.5429416	6.4089403	6.5225453	6.475262	6.46206	6.556816
130681	6.493234	6.3700056	6.3926244	6.4119782	6.509452	6.493156	6.489852	6.3854136	6.413484	6.6410813	6.550365	6.4610105	6.4992943	6.504319	6.548968	6.5439763	6.2938128	6.3918376	6.45462	6.596144	6.335421	6.3852944	6.5229006	6.457674
130682	7.2282615	6.9893527	7.052465	6.995569	7.2138834	7.064644	7.020802	7.039676	7.199248	6.885843	6.813788	6.971061	7.0185137	6.9325166	6.942793	6.875566	7.016538	7.0637403	6.880041	6.8447566	7.0973797	7.0762353	6.8554626	6.9565716
130685	6.3741264	6.618866	6.6879187	6.495417	6.5915112	6.561102	6.427698	6.698747	6.5131097	6.598438	6.680351	6.470285	6.6170163	6.646288	6.6237316	6.4412646	6.5030236	6.373429	6.329809	6.4476113	6.5074525	6.653125	6.6082807	6.5736313
130687	6.7120914	6.4796042	6.5941033	6.6493692	6.4972315	6.5982323	6.6503463	6.647086	6.5687933	6.7524147	6.6609244	6.725161	6.6702867	6.539865	6.7007666	6.5157332	6.5589976	6.5613546	6.7219405	6.733256	6.726549	6.6836677	6.5475473	6.6031246
130689	6.728702	6.8126183	6.6984754	6.863934	6.751127	6.7667575	6.761716	6.660175	6.7127786	6.7797494	6.7625628	6.795248	6.716179	6.900428	7.119876	6.649328	6.9602013	6.8621182	6.9049835	6.7175965	6.8163104	6.877316	6.734189	6.761753
130703	6.3509803	6.3901343	6.562796	6.736009	6.582375	6.395358	6.598098	6.5358896	6.452512	6.5873046	6.4387374	6.577404	6.5154066	6.4502473	6.652178	6.604268	6.5079603	6.6089654	6.3236837	6.320011	6.485034	6.576399	6.3924828	6.3739357
130706	6.815635	6.837624	6.9380946	6.7504883	6.788799	6.6607394	7.0091085	6.7955446	6.891947	6.678054	6.665683	6.6424747	6.8996196	6.85948	6.734295	6.6939144	6.797405	6.7611604	6.8053493	6.703709	6.8242702	6.5998945	6.9120126	6.8561373
130707	6.450774	6.5085254	6.365612	6.6174116	6.371137	6.6115108	6.38472	6.448435	6.3641434	6.3240047	6.492429	6.5616574	6.4142256	6.401642	6.3857636	6.535825	6.391313	6.389937	6.4390006	6.3675675	6.4546485	6.5180297	6.608204	6.3795753
130709	6.319755	6.5784616	6.3970785	6.416025	6.543412	6.478081	6.4441156	6.4058676	6.417584	6.5080385	6.522144	6.4931364	6.3274827	6.5221186	6.4889865	6.605884	6.4868217	6.4106317	6.419178	6.6088676	6.488015	6.4754963	6.412323	6.467931
130711	6.507185	6.6001716	6.788106	6.76309	6.7682333	6.771863	6.9530244	6.7461543	6.7903028	6.5282865	6.706856	6.6656356	6.7768617	6.646604	6.7565365	6.574648	6.533821	6.575112	6.6271353	6.768136	6.7845736	6.7781935	6.6429543	6.6580224
130717	6.6901226	6.9795375	7.037212	7.066872	6.956188	6.8341484	6.9471283	6.8487835	6.7762113	6.9400477	6.9425936	6.91453	6.7112336	6.636405	7.139926	6.9554095	6.993628	6.9963965	7.254953	7.263458	7.066354	7.2867694	7.210311	7.2744236
130719	6.5698113	6.6510315	6.5533276	6.5189266	6.567558	6.5807834	6.7030387	6.511494	6.557693	6.5408397	6.5781207	6.569872	6.34464	6.4323893	6.653217	6.537348	6.57652	6.515745	6.405243	6.526418	6.704188	6.507185	6.393256	6.471881
130722	6.765941	6.785463	6.925055	6.801639	7.039736	6.888485	6.8390045	6.8600698	6.780546	6.6584983	6.688381	6.688027	6.784814	6.6971016	6.989564	6.7913356	6.8195543	6.666191	6.7880826	6.7873006	6.828359	6.759595	6.786221	6.781436
130730	6.5538535	6.458149	6.4639983	6.604259	6.6660366	6.6175833	6.5920568	6.5227704	6.4906793	6.430776	6.4927597	6.4215403	6.561421	6.53305	6.538402	6.367085	6.4737196	6.5937457	6.789928	6.4696264	6.6024117	6.635639	6.406452	6.4377484
130731	6.7000923	6.6638412	6.61738	6.627458	6.7232127	6.6583323	6.8151307	6.633806	6.5157957	6.735454	6.7285175	6.6932907	6.5585923	6.577485	6.546207	6.741836	6.660072	6.63146	6.7460012	6.6625686	6.6321497	6.72629	6.537154	6.5109653
130735	6.3097577	6.5009236	6.4308577	6.527589	6.5924096	6.443432	6.4859414	6.5343766	6.4158425	6.507604	6.480803	6.5122695	6.4868217	6.58637	6.5993743	6.6097717	6.6295366	6.552964	6.499666	6.4371996	6.5940413	6.5018063	6.439842	6.4999633
130736	6.411105	6.4228506	6.341178	6.5054884	6.509465	6.6180167	6.534197	6.3974085	6.426464	6.5374093	6.448839	6.352369	6.59077	6.704075	6.3628054	6.4030437	6.5472054	6.3906345	6.319902	6.417038	6.556889	6.4895825	6.5989614	6.683051
130743	7.4234433	7.6164465	7.697352	7.8753214	7.809659	7.6822114	7.731291	7.5073442	7.436072	7.724892	7.2655797	7.5464597	7.094902	7.4490166	7.8603544	7.941293	7.7594137	7.895127	7.83162	7.9332166	7.8220973	8.02309	7.7949295	7.8701415
130746	6.48507	6.595995	6.620774	6.428044	6.5911674	6.723764	6.6703763	6.453854	6.650258	6.501121	6.6178417	6.417822	6.59316	6.4651685	6.558523	6.571322	6.5196896	6.4977508	6.3696256	6.4345512	6.5014396	6.443894	6.541507	6.414343
130747	6.6505966	6.5503755	6.519465	6.3676143	6.50018	6.475611	6.693561	6.589956	6.466311	6.554886	6.4551644	6.4975905	6.645669	6.635686	6.5698113	6.4021287	6.5679817	6.595226	6.541473	6.6428385	6.6394033	6.474827	6.636662	6.6304703
130750	6.5952735	6.5304346	6.394871	6.28459	6.375657	6.407128	6.5751767	6.5007696	6.4467807	6.525073	6.5159035	6.4714165	6.4362044	6.3208017	6.6085973	6.472846	6.4473405	6.424452	6.390407	6.444637	6.499399	6.4589257	6.526167	6.4053235
130753	6.6352687	6.629802	6.5764112	6.638393	6.3659487	6.657706	6.6082807	6.5797	6.6243706	6.6240287	6.584113	6.5537076	6.4094024	6.411448	6.489293	6.5126967	6.609584	6.703965	6.6633067	6.648332	6.659626	6.7493725	6.471013	6.4890604
130754	6.536862	6.5027795	6.4833174	6.5272636	6.600689	6.530937	6.498972	6.6268015	6.629419	6.616768	6.562678	6.654907	6.3743386	6.575833	6.554305	6.723428	6.701553	6.695527	6.5848193	6.723033	6.5280037	6.619071	6.3692007	6.4970646
130762	6.3214207	6.465182	6.3295126	6.304791	6.5974407	6.5336857	6.494394	6.2991285	6.352608	6.3874617	6.378835	6.473379	6.2573495	6.481036	6.4942913	6.51244	6.404824	6.3288274	6.4169497	6.3868403	6.4720263	6.4498363	6.3567643	6.3531895
130767	7.0083785	7.0185137	6.8416047	6.913779	7.143892	7.012684	6.933913	6.8824143	6.924072	6.831644	6.906751	7.0174007	6.942748	6.837394	6.7704916	6.8745127	6.862341	6.901595	6.8899956	6.9740896	6.8960204	6.979965	6.945044	7.0449896
130768	13.912095	13.881002	14.11395	14.213153	13.912095	13.933287	13.912095	14.003682	14.012676	14.048985	13.933287	14.240009	13.947278	14.048985	14.3463955	14.090955	14.445819	14.31041	14.588161	14.588161	14.11395	14.184408	14.090955	14.157919
150008	6.5994678	6.4947696	6.6709757	6.5571356	6.617701	6.567292	6.5277996	6.476439	6.7344694	6.5681705	6.625189	6.441913	6.373638	6.439124	6.587673	6.4634104	6.5359883	6.6682167	6.540046	6.3949723	6.652974	6.315552	6.485838	6.4416437
150017	7.323319	7.534316	7.488248	7.785983	7.4610014	7.4614596	7.3602657	7.634686	7.608888	7.7110415	7.924213	7.7635913	7.67983	7.9302974	7.551117	7.49413	7.487823	7.38262	7.628259	7.6090875	7.461647	7.3918943	7.6767883	7.68645
150019	6.7997384	6.8717856	6.8073626	6.797782	7.0765305	6.8272357	6.8731823	6.779363	6.7402115	6.795363	6.67842	6.8333917	6.7014494	6.631525	6.714637	6.821735	6.8384943	6.7635193	6.693252	6.829069	6.7925315	6.8773484	6.5915236	6.685242
150020	6.528368	6.734308	6.78732	6.528559	6.5788527	6.647086	6.5606065	6.6220007	6.446979	6.423869	6.4700956	6.6111803	6.4395156	6.607949	6.442595	6.470466	6.777407	6.6695485	6.6415844	6.636833	6.595316	6.568211	6.5087886	6.6885734
150021	8.4200945	8.656435	8.606047	8.789307	8.69289	8.497614	8.645628	8.539868	8.416825	8.514604	8.249543	8.607199	8.206036	8.641844	9.0076065	8.908987	8.706098	8.828318	9.074274	8.970394	9.000824	8.965047	8.748511	8.698599
150022	7.365549	7.2826524	7.38262	7.0152507	7.2647557	7.232222	7.438644	7.167882	7.3430176	6.8475714	7.022245	7.062472	7.2130485	6.993033	7.1334558	7.194067	7.113488	7.200138	6.9262943	7.0082097	7.0800543	7.2037473	7.1710997	7.1474276
150025	7.6232224	7.313931	7.737585	7.833572	7.4156675	7.279976	7.4408703	6.995489	6.9315333	6.8515177	7.777778	7.745865	7.9870753	7.304968	7.045659	7.7381454	6.92462	7.234487	7.38116	7.9631505	7.5914464	7.29807	8.407759	8.079663
150026	6.699733	6.6214323	6.697196	6.5506706	6.640981	6.6690154	6.6927958	6.548777	6.6753387	6.6289783	6.7069497	6.7429557	6.697116	6.5888	6.856832	6.5694118	6.5540094	6.4075937	6.702985	6.7091756	6.7016616	6.638442	6.729946	6.588701
150035	6.5857277	6.55619	6.642123	6.5328	6.6028543	6.5404444	6.6368127	6.529731	6.679072	6.555317	6.498658	6.506939	6.5283446	6.4588647	6.5926523	6.4615364	6.6789393	6.665045	6.564388	6.6560407	6.645786	6.8269553	6.4863605	6.4461074
150040	7.6822114	8.08108	7.924213	8.292729	7.8670607	8.060577	7.776731	8.142996	7.7481837	8.154091	7.772285	7.8598995	7.7099023	7.7761955	8.099502	7.959462	8.112401	7.93546	8.318483	7.9471393	7.912219	8.04491	7.6484632	7.7745337
150044	6.5422244	6.452782	6.6212	6.6006403	6.4039373	6.533127	6.5366735	6.4000087	6.402192	6.6834693	6.642397	6.3493633	6.3446627	6.4945765	6.4654164	6.434194	6.4689865	6.480493	6.5424237	6.346025	6.4511156	6.3735023	6.403532	6.3279295
150047	6.663229	6.6855774	6.80713	6.661547	6.764253	6.81483	6.6944413	6.980177	6.6424747	6.7974925	6.769136	6.684323	6.632653	6.7070537	6.5416193	6.5770802	6.7443285	6.7705073	6.8067226	6.763152	6.61849	6.5970297	6.6532555	6.612636
150048	7.1011477	7.2495017	7.3202806	7.161583	7.3275957	7.320957	7.36079	7.043377	7.1293674	7.161483	7.2143846	7.1453595	6.872445	7.1428943	7.3338127	7.60256	7.453247	7.39233	7.3723216	7.392198	7.335481	7.448579	7.0278563	7.137619
150050	7.19521	7.0811496	7.1368527	6.8371024	7.3688426	7.097521	7.022086	7.1900263	7.3475113	7.2206864	7.339916	6.982886	7.2734723	7.1045566	7.2279553	6.893326	7.0968723	6.9448013	7.069677	6.985917	7.022152	7.1599975	7.045126	7.0765305
150053	6.694458	6.4779186	6.5754933	6.5006723	6.586948	6.6033254	6.643726	6.6593065	6.6179166	6.5581207	6.5527163	6.621612	6.454179	6.5123763	6.690702	6.703609	6.6672397	6.5449243	6.542077	6.654768	6.5706906	6.619178	6.5657077	6.5244102
150056	6.7241254	6.793925	6.7829795	6.978953	6.9845705	6.799461	6.7650423	6.752983	6.709007	6.8713064	6.8319182	7.2143846	6.737276	6.778492	6.704543	6.8732276	6.836391	6.909739	6.8831115	6.917159	6.7767344	6.6895432	6.879264	6.695885
150059	6.872544	6.881559	6.7543664	6.798696	6.759671	6.7696223	6.8263264	6.8827066	6.9656405	6.732048	6.7646427	6.778514	6.925299	6.6893687	6.785756	6.7363696	6.648873	6.7254596	6.698747	6.7112246	6.8995066	6.8005733	6.698737	6.7360797
150066	9.237099	9.430334	9.403587	9.508704	9.402677	9.279933	9.436323	9.028739	9.079419	8.987784	8.775739	9.129411	8.930512	9.066446	9.572494	9.914527	9.598312	9.4677925	9.498968	9.482896	9.634159	9.585382	9.521812	9.630374
150068	6.778885	6.7172275	6.632775	6.61256	6.730037	6.636923	6.69908	6.825739	6.7799945	6.6640244	6.5583496	6.7970004	6.6359825	6.6239467	6.791656	6.443617	6.6889987	6.7347584	6.569371	6.744722	6.534197	6.8059916	6.713148	6.6587276
150070	6.532082	6.326933	6.288465	6.3419323	6.4312005	6.308423	6.520616	6.397614	6.3487167	6.463447	6.5992513	6.4693475	6.517074	6.4276323	6.6103296	6.427281	6.438395	6.45707	6.559786	6.4841194	6.4709015	6.413922	6.445639	6.4557886
150072	6.5768266	6.53646	6.481555	6.536848	6.4829435	6.4401503	6.619178	6.3539777	6.5122137	6.613688	6.538266	6.556865	6.4771466	6.4844055	6.6707034	6.546322	6.5003395	6.558417	6.485108	6.485861	6.4679637	6.565543	6.5708337	6.446705
150075	6.7069645	6.7824655	6.549457	6.6326213	6.821735	6.638464	6.714852	6.670717	6.7119083	6.636628	6.698238	6.8124347	6.7056623	6.5601	6.5927396	6.6352806	6.5871396	6.7540503	6.661462	6.7270527	6.800453	6.684496	6.613188	6.609861
150079	6.5400124	6.4472704	6.5183945	6.464621	6.468576	6.318134	6.5613112	6.584998	6.5179687	6.4050317	6.4500437	6.4318256	6.4822645	6.6457396	6.439779	6.496568	6.5135164	6.6228147	6.4378276	6.289544	6.3179913	6.497701	6.485555	6.4515843
150082	8.9125185	9.216947	8.925389	9.329944	8.775289	9.23491	8.9439335	9.595353	8.911275	9.601745	8.898308	8.8311825	8.771365	9.126759	9.104025	8.825134	8.990839	9.052094	9.443729	8.848985	8.866325	9.171199	8.659276	8.598325
150086	6.601997	6.351917	6.5934806	6.525524	6.6414824	6.522	6.679287	6.5208483	6.469299	6.7141967	6.5954614	6.6586413	6.6730185	6.625111	6.523409	6.758761	6.447861	6.7279015	6.5491962	6.490059	6.5057287	6.4735336	6.636414	6.559875
150088	8.796226	8.50785	9.149057	8.938978	8.309673	8.143628	8.908373	7.795188	7.989275	7.4794803	8.541184	8.083375	8.374586	7.4852147	7.82568	8.250967	7.9725413	8.050328	7.813853	8.6975155	7.8753214	7.9192286	8.842016	8.409238
150091	6.7304783	6.742062	6.652754	6.7534127	6.713148	6.8857055	6.821445	6.859712	6.684212	6.7612615	6.831005	6.719768	6.68003	6.7620273	6.7873716	6.748987	6.7245708	6.784885	6.6630845	6.7589736	6.6598654	6.7449245	6.549182	6.620277
150092	6.622599	6.399	6.509491	6.58283	6.5452614	6.43209	6.6771317	6.596983	6.4757195	6.6063232	6.5585847	6.644701	6.5044565	6.6933227	6.513506	6.5070906	6.510648	6.5532274	6.4197545	6.599228	6.530839	6.408527	6.5181723	6.5585847
150093	7.8968916	8.027452	7.788336	7.8560977	7.8521338	7.722348	7.9705033	7.7734056	7.6761537	7.7828603	7.6941094	7.7983956	7.6337266	7.5766644	7.850035	8.085541	7.8672633	7.832004	7.9383316	7.8901377	7.869861	7.8717375	7.7665997	7.912219
150095	7.48288	7.572816	7.818803	7.43524	7.974965	7.599868	7.7665997	7.5769234	7.543142	7.660271	7.3800993	7.5391655	7.1951084	7.460767	8.123288	7.845342	7.8040943	7.924213	7.639783	7.665679	8.129996	8.111362	7.6232224	7.575942
150097	6.631237	6.386689	6.601786	6.592139	6.526429	6.552337	6.6055346	6.5126843	6.585438	6.554313	6.554821	6.5626283	6.375515	6.3141894	6.640781	6.515724	6.3498316	6.595134	6.565213	6.591549	6.420132	6.636594	6.434309	6.2989345
150100	6.551225	6.641806	6.5206814	6.602746	6.604987	6.640882	6.6781073	6.455645	6.589343	6.4675765	6.5492077	6.584021	6.5435205	6.62157	6.6155357	6.7729874	6.6409388	6.7192497	6.6091943	6.588412	6.5985036	6.6695676	6.674096	6.640393
150102	6.9983587	6.889961	6.9649386	6.8777757	6.874588	6.703135	6.9905767	6.9188	6.8115172	6.6210103	6.7709346	6.7670593	6.781916	6.742915	6.7740765	6.9223948	6.8072715	6.750193	6.788368	6.7982345	6.7526655	6.7716393	6.793131	6.99104
150112	6.4527698	6.4757056	6.467828	6.5174704	6.455701	6.5006723	6.594805	6.62771	6.488512	6.5849075	6.607014	6.516292	6.6842256	6.6543765	6.8760962	6.6257358	6.662633	6.4291058	6.5080876	6.5945716	6.4009805	6.55345	6.730307	6.7119083
150113	7.648644	7.7188773	7.759952	8.1827965	7.7225246	7.829475	7.893165	7.8159933	7.670001	7.9456344	7.7339215	7.942382	7.685083	7.879013	7.795351	8.178981	8.040742	7.863217	8.1932335	7.9870753	7.923256	8.022205	7.934988	7.895416
150114	6.646258	6.7308507	6.6087027	6.8215137	6.752617	6.623555	6.676211	6.718789	6.789347	6.718192	6.5814075	6.713208	6.646508	6.683877	6.7519093	6.6866665	6.6940637	6.775795	6.6825743	6.589884	6.8094254	6.7480655	6.626267	6.6273074
150121	6.304946	6.5059657	6.411322	6.472547	6.4899755	6.439856	6.4370885	6.537301	6.543924	6.4120297	6.5855355	6.3911715	6.5047727	6.552921	6.450991	6.51032	6.523984	6.5307817	6.4222865	6.4914613	6.5255723	6.39048	6.483151	6.5467396
150128	8.058597	8.1135025	8.055401	8.318483	8.021168	8.127115	7.9707427	8.144765	7.9809	8.105449	8.178656	8.160997	8.278268	7.9272337	8.095421	8.186581	8.229763	8.1178	8.429022	8.386584	7.9210186	8.106812	8.330721	8.344384
150129	9.667344	9.821694	9.785925	9.537783	9.840323	9.788074	9.818054	9.883561	9.914527	9.652361	9.582013	9.472435	9.560031	9.813856	9.816077	9.821694	9.737047	9.757837	9.258047	9.39346	9.919277	9.968615	9.585382	9.723304
150132	11.66855	11.965194	12.001094	11.588041	11.919093	12.004202	11.995651	11.875416	11.653702	11.910305	11.452797	11.427655	11.64051	11.567864	12.065385	11.9289055	12.088932	12.04535	11.629382	11.671019	12.050068	12.06823	11.621109	11.712929
150136	6.436463	6.542814	6.5041695	6.515375	6.482744	6.5276494	6.552347	6.5793204	6.4611955	6.4141884	6.5367665	6.6768503	6.465956	6.4805574	6.584039	6.45462	6.5390673	6.584545	6.5197854	6.5574656	6.3877645	6.462987	6.428197	6.519444
150138	6.6268783	6.82646	6.6924953	6.715429	6.630025	6.7019997	6.5306487	6.8676786	6.5352907	6.744275	6.6887507	6.6890497	6.3472605	6.6702614	6.450106	6.641451	6.882599	6.557089	6.855168	6.637008	6.751991	6.6149263	6.5886893	6.621147
150148	9.764898	9.914527	9.87999	9.671946	9.716682	9.777626	9.745274	9.744198	10.039075	9.709598	9.820307	9.75692	9.838285	9.571433	9.844599	9.466073	9.744198	9.727069	9.660491	9.635153	9.819251	9.903001	9.426272	9.658613
150152	6.940391	6.7506175	6.921683	6.81459	6.99919	6.714386	6.8020244	6.865777	7.1266203	6.874699	6.9953566	6.928402	6.809405	6.8711357	6.611498	6.7388496	6.7664566	6.663816	6.8697085	6.843997	6.730037	6.884356	6.7739735	6.698819
150154	9.093254	9.103086	8.842558	9.36464	8.981207	9.346653	8.919605	9.513277	10.008455	9.596071	10.071458	9.454497	9.830638	9.695642	8.962669	8.95844	9.090939	8.9040985	9.419972	9.498968	8.745389	8.932844	9.567327	9.262903
150156	6.7043967	6.8655324	6.6389046	6.843997	6.747699	6.909129	6.8318553	6.752834	6.780268	6.6733932	6.6891937	6.7470465	6.6718817	6.6698656	6.841013	6.6540756	6.8320584	6.639826	6.809971	6.7515044	6.714125	6.8367887	6.5959096	6.7197976
150161	6.6043844	6.580509	6.701349	6.5716443	6.5250516	6.529858	6.552621	6.682193	6.638643	6.6403623	6.418397	6.6576514	6.631427	6.72129	6.635417	6.62209	6.625349	6.6359696	6.595516	6.614446	6.5338855	6.696184	6.5818634	6.640246
150162	6.8396163	6.8182135	6.8182693	6.705249	6.9430223	6.912921	6.749679	7.1166162	7.511499	7.175776	7.1873455	6.9834204	6.822343	7.0042043	6.888636	6.7616906	6.7570486	6.7700033	6.972725	6.6362967	6.725856	6.7337823	6.7207675	6.70493
150164	6.7458935	6.686196	6.690946	6.738126	6.631995	6.6327043	6.518852	6.74481	6.8214664	6.7224746	6.6784854	6.7484937	6.714943	6.5954614	6.629349	6.677036	6.727197	6.689681	6.8267374	6.6944413	6.821445	6.5901594	6.651341	6.6382656
150167	6.8484135	6.7910624	6.639231	6.6712856	7.053809	6.6930933	6.815716	6.8195076	6.791677	6.680877	6.702217	6.4761567	6.8644476	6.6566424	6.7739553	6.674642	6.7781935	6.6420007	6.6830873	6.878162	6.6779737	6.702466	6.652943	6.721417
150168	6.443261	6.5331993	6.321138	6.4529495	6.364556	6.4139004	6.352245	6.4918756	6.3577023	6.201698	6.437363	6.3696465	6.574343	6.678808	6.2651744	6.3929825	6.248337	6.4927726	6.307717	6.4313974	6.470297	6.2936654	6.6431694	6.6721663
150170	6.5823355	6.5636625	6.653461	6.425443	6.356321	6.335617	6.430685	6.4275427	6.425509	6.575453	6.4390845	6.4647946	6.640122	6.420798	6.511005	6.5769825	6.5982323	6.356985	6.4460554	6.4639006	6.28161	6.4652815	6.490356	6.5236793
150176	6.6547775	6.5173693	6.602661	6.598726	6.464966	6.702642	6.64597	6.6031895	6.6579547	6.697456	6.700487	6.62237	6.4558754	6.608382	6.555206	6.570581	6.6263037	6.624683	6.5051675	6.447492	6.515234	6.663854	6.517145	6.4545093
150180	6.5568285	6.555033	6.552964	6.518998	6.585246	6.5727944	6.4520707	6.500913	6.5707655	6.5702987	6.342993	6.4730644	6.558868	6.623253	6.3452973	6.603877	6.6833577	6.5804744	6.5006156	6.6298733	6.5541925	6.4763727	6.492125	6.5063443
150181	6.5294495	6.422764	6.4674077	6.425774	6.431844	6.3432183	6.4215403	6.373106	6.400722	6.4064226	6.4841194	6.3321304	6.595072	6.4781857	6.535054	6.4778843	6.4243426	6.457143	6.4935226	6.366352	6.4032707	6.636871	6.51087	6.597973
150187	6.4870763	6.5499578	6.556748	6.4802866	6.5203705	6.7155085	6.580609	6.567858	6.507024	6.6166835	6.5528955	6.615146	6.404247	6.3700256	6.6175632	6.635392	6.5620584	6.5609546	6.5497766	6.5872326	6.45917	6.535765	6.555333	6.4769163
150192	8.763058	8.894948	8.890925	9.145938	9.089315	8.667864	8.822723	8.548045	8.571058	8.569848	8.4105015	8.872498	8.476649	8.550483	9.255224	9.190932	9.125382	9.198731	9.313657	9.278983	9.136446	9.125382	9.170104	9.289742
150195	7.1060767	7.132304	7.053116	7.6497188	6.9832277	7.285152	7.408849	7.3287435	7.292273	7.388168	7.1190386	7.400544	7.002068	7.567245	7.328008	7.642372	7.3677907	7.3360457	7.3571796	7.239058	7.0635133	7.3550725	7.2756233	7.2524705
150196	10.371595	9.90769	10.077212	10.17439	9.958789	10.381319	10.01218	11.133849	10.886733	11.099034	11.28175	11.354311	10.895199	10.881565	10.198436	9.793299	10.146967	10.600467	10.370343	10.218788	10.007494	10.128064	10.07842	10.325158
150202	7.952607	8.66128	8.192234	7.780812	8.452918	7.678747	8.65547	7.2618246	7.1640844	7.959753	7.238918	7.6932983	7.0215936	7.2672453	8.428534	8.7161875	8.408385	8.529331	8.17835	8.190908	8.784527	8.771365	7.5509295	7.890666
150209	6.478302	6.4583507	6.5029635	6.504818	6.4635735	6.411644	6.4870195	6.457848	6.4558077	6.59505	6.3901343	6.6001487	6.50342	6.430014	6.5183663	6.511246	6.270602	6.5141673	6.473823	6.4848766	6.588119	6.429872	6.453028	6.441913
150215	6.6892595	6.7033844	6.6422043	6.760369	6.538382	6.750937	6.6705513	6.790973	6.697196	6.569371	6.8390822	6.7017283	6.734172	6.777214	6.688694	6.6769295	6.7272267	6.5547853	6.683329	6.7382545	6.5958304	6.614579	6.9150157	6.696791
150224	6.938186	6.736429	6.881626	6.808811	6.8867826	7.0325136	6.9355087	6.8479576	6.8461256	6.663644	6.698225	6.804291	6.95065	6.8543	6.891081	6.957924	6.8344507	6.9410577	6.825625	6.8100424	6.8226852	6.902943	6.868825	6.844074
150228	6.5166397	6.554617	6.6138935	6.940391	6.470297	6.421799	6.4901767	6.4842668	6.565496	6.7244687	6.68398	6.9236403	6.734668	6.76685	6.6311107	6.5848193	6.7391424	6.582894	7.090157	6.969715	6.5454693	6.721733	7.0309954	7.036674
150240	6.692311	6.5833244	6.8287077	6.572829	6.7039547	6.7269945	6.7523336	6.7168293	6.7277393	6.7638373	6.6817827	6.6245565	6.559995	6.6044497	6.720339	6.72673	6.586135	6.6362967	6.662593	6.487674	6.6870337	6.722141	6.6864324	6.6620855
150241	6.697866	6.612138	6.638289	6.508987	6.5717783	6.4987793	6.6285295	6.667923	6.605134	6.618349	6.6657267	6.5665073	6.71865	6.769151	6.576291	6.759223	6.6148524	6.5735087	6.6868415	6.538288	6.576364	6.584103	6.641573	6.7146053
150243	6.555171	6.4836407	6.5939465	6.4992404	6.4847565	6.6940374	6.5254645	6.520386	6.5959096	6.298678	6.51244	6.677543	6.5591683	6.4938407	6.616245	6.452737	6.6516457	6.4766984	6.478957	6.637852	6.574973	6.460009	6.508433	6.5022693
150246	6.525374	6.5130506	6.515447	6.394743	6.5944753	6.425753	6.421235	6.526793	6.523974	6.4373064	6.3397055	6.520531	6.4118395	6.290966	6.5801897	6.6195	6.438345	6.4660687	6.4707384	6.4980264	6.3273745	6.3709784	6.360353	6.47825
150253	6.514854	6.5264997	6.715383	6.560738	6.542616	6.3416486	6.612864	6.5634465	6.467992	6.4716606	6.4620814	6.4379835	6.6412	6.69568	6.4616265	6.672033	6.657377	6.7420053	6.4951715	6.541783	6.485555	6.5600905	6.6111803	6.6786685
150259	6.7076893	6.8367887	6.719711	6.7850266	6.995428	6.818681	6.892002	6.801125	6.7041564	6.557872	6.8005733	6.592751	6.729919	6.6370406	6.772446	6.7149596	6.619617	6.729749	6.8240533	6.7059402	6.8613424	6.716456	6.690054	6.703066
150273	6.483763	6.619885	6.603975	6.5918736	6.566592	6.5662127	6.5782967	6.7766395	6.753983	6.787918	6.6874228	6.667161	6.8816886	6.8328295	6.6424284	6.4641385	6.5719924	6.690614	6.678185	6.709742	6.4951334	6.550924	6.8529572	6.863041
150274	6.552188	6.404097	6.5327435	6.4539423	6.441597	6.5639963	6.5359087	6.3939857	6.4472423	6.588241	6.601009	6.4845004	6.615075	6.6080008	6.4572473	6.5145884	6.4684763	6.340983	6.556944	6.5808115	6.5226316	6.5075474	6.7516084	6.669032
150278	6.55345	6.4962783	6.672464	6.6172543	6.6694055	6.4539046	6.6618276	6.638355	6.604952	6.69359	6.6190624	6.5394073	6.5437894	6.6380186	6.586089	6.598654	6.5341225	6.5765877	6.5807166	6.6351314	6.4766507	6.5204864	6.671506	6.7018194
150286	6.692755	6.643921	6.663755	6.577197	6.6872196	6.798208	6.683495	6.705647	6.760086	6.4755306	6.528953	6.6596026	6.657148	6.711521	6.6247334	6.844915	6.7873716	6.692299	6.717525	6.5558133	6.605286	6.5271854	6.566254	6.731019
150288	6.6487064	6.6031127	6.7449822	6.773794	6.5967565	6.67725	6.714557	6.6347156	6.61961	6.7710385	6.6691875	6.752617	6.6068616	6.601598	6.7515044	6.7416973	6.6389804	6.7217803	6.6490655	6.80051	6.633806	6.634752	6.5564995	6.7863235
150291	7.398974	7.214139	7.0534244	7.3408165	7.2575564	7.1731997	7.1375365	7.0680327	7.2166696	7.217211	7.590708	7.488451	7.422985	7.3642297	7.2451496	7.3584294	7.3635287	7.3930316	7.3189716	7.5361075	7.186768	7.080482	7.3218994	7.48288
150292	6.519728	6.425833	6.4607277	6.455741	6.430454	6.4861345	6.2770157	6.456263	6.478327	6.4732046	6.503819	6.63146	6.786931	6.6440744	6.5044565	6.5528955	6.550596	6.6672397	6.600652	6.5153856	6.5804367	6.3886657	6.790545	6.5981236
150296	9.264714	8.947786	9.081232	10.323633	8.486302	8.824418	9.095301	8.592457	8.761214	8.888824	9.852884	9.859579	10.137893	9.764002	8.933361	9.601745	9.101009	9.354539	10.428403	10.17439	8.996426	8.873793	10.442916	10.219749
150301	6.3868403	6.4310346	6.6725817	6.3966446	6.5082016	6.5184383	6.536862	6.4634337	6.4811106	6.669876	6.4231267	6.5467267	6.4448004	6.3976536	6.5629935	6.637672	6.3614354	6.297351	6.443375	6.4806604	6.569017	6.465678	6.471571	6.483794
150307	6.7936187	6.781691	6.824518	6.7683263	6.8779907	6.75432	6.727844	6.838218	6.887503	6.864911	6.829287	6.867506	6.9088416	6.7592964	6.7748637	6.8631635	6.666851	6.786221	6.786909	6.772249	6.796835	6.5146494	6.9826317	7.0618424
150309	6.4374537	6.606363	6.3680525	6.4207544	6.4136004	6.5235443	6.5135946	6.4394035	6.489823	6.3770137	6.476002	6.452737	6.55201	6.4974003	6.57188	6.529175	6.2181005	6.5377693	6.624489	6.429609	6.4324284	6.706061	6.532722	6.483415
150315	6.6482525	6.4861836	6.5919976	6.56093	6.6703863	6.5282865	6.5900126	6.6161823	6.5909233	6.552489	6.47908	6.4868746	6.5347676	6.4514546	6.692073	6.67682	6.536487	6.754189	6.4632406	6.535497	6.4460063	6.4444027	6.369135	6.56222
150324	6.567394	6.4725347	6.307957	6.925101	6.605065	6.506939	6.43678	6.511258	6.3245187	6.6975555	6.8632927	6.9698915	6.5739436	6.8250747	6.5754933	6.59987	6.659989	6.581373	7.139818	7.1251974	6.406909	6.4923043	6.813622	6.9018273
150327	7.4328685	7.313149	7.3421016	7.2261477	7.5096035	7.177122	7.490873	7.6497188	7.6113296	7.510003	7.5652614	7.321087	7.5082254	7.5559516	7.434647	7.473737	7.4686036	7.515088	7.134027	7.2516556	7.4529347	7.3329635	7.422985	7.401458
150328	6.6004214	6.6253996	6.62472	6.6474843	6.6138363	6.6036735	6.7917523	6.687689	6.7310624	6.533255	6.5238447	6.714692	6.728883	6.688677	6.7048445	6.592453	6.6208353	6.5203705	6.5964694	6.53898	6.6488132	6.7339587	6.667287	6.617928
150332	6.4448586	6.5356565	6.295067	6.5493374	6.374391	6.3851395	6.377357	6.4667745	6.4527187	6.4482756	6.5020523	6.356116	6.2709484	6.2897854	6.407972	6.4277124	6.526224	6.419791	6.5288224	6.346318	6.379625	6.4729543	6.262847	6.339868
150343	6.5721765	6.511629	6.596745	6.5658345	6.4771094	6.459857	6.4415383	6.481375	6.4634776	6.3652916	6.484845	6.361547	6.3343964	6.451643	6.40711	6.4743376	6.496662	6.4308577	6.592602	6.5475016	6.465956	6.4627094	6.3560433	6.342236
150347	6.4182487	6.4579787	6.507627	6.4881043	6.3506327	6.5182233	6.490847	6.551683	6.4474716	6.5684557	6.5001407	6.4915657	6.5208254	6.571818	6.4753475	6.574335	6.5562687	6.5620747	6.4434175	6.5075073	6.252328	6.3528233	6.5608406	6.5488887
150348	6.521087	6.5099545	6.5463824	6.552216	6.40225	6.4155955	6.5882497	6.544435	6.5203705	6.481454	6.5039425	6.5630198	6.4753475	6.5227704	6.4736447	6.5081687	6.356348	6.6269903	6.458981	6.453614	6.63644	6.5035157	6.5196652	6.399406
150349	6.8524837	6.9271197	6.733049	6.877497	6.83666	6.7210846	6.661997	6.8655705	6.8641963	6.8727274	6.7822366	6.798696	6.749603	6.6491365	7.0455165	6.7410955	6.7322426	6.880471	6.852154	6.8268805	6.8490233	6.9021235	6.7741103	6.6419625
150356	6.6862893	6.754237	6.721733	6.733032	6.7216945	6.8905735	6.9604692	6.782924	6.516307	6.7276006	6.795057	6.7359843	6.6900263	6.774356	6.7507186	6.8226852	6.6995606	6.7951627	6.796296	6.813857	6.613188	6.5946975	6.6468883	6.649798
150360	6.496035	6.491503	6.353708	6.4617424	6.478591	6.517043	6.5825114	6.4818916	6.449137	6.4694867	6.520206	6.6382165	6.5843797	6.4911547	6.438046	6.5648074	6.6107807	6.585584	6.5044303	6.488924	6.5687933	6.667419	6.662072	6.51794
150364	7.2311835	6.9188395	7.179333	7.138291	6.990355	7.0324235	7.205723	7.0457506	7.153596	6.981589	7.0597577	6.8745127	6.82905	6.874933	7.0897527	6.8049192	6.806741	6.8725915	6.9489083	6.9448423	6.898041	6.863008	6.8488	6.873111
150367	6.298678	6.2735434	6.307551	6.353349	6.4058247	6.3304935	6.498002	6.3652697	6.2686024	6.386044	6.3476663	6.2680306	6.401537	6.251335	6.354205	6.558417	6.350083	6.4050097	6.3759584	6.3529835	6.4699306	6.260895	6.3441467	6.2891603
150368	6.3911715	6.634039	6.5477176	6.542541	6.476086	6.527885	6.591579	6.565788	6.4793205	6.5495524	6.614426	6.626774	6.591568	6.5360713	6.5491557	6.4699726	6.4942255	6.533511	6.5345974	6.62368	6.478042	6.562934	6.5565886	6.631525
150370	7.033049	7.104865	7.1171494	6.876041	7.0421543	6.9463973	6.8185296	7.1435456	6.776445	6.9854426	7.0122876	7.117767	6.6768994	7.1028934	7.0057516	6.9475374	7.3602657	7.085698	7.0334	7.13303	7.019236	7.3308825	6.935348	7.0743566
150372	6.674701	7.074458	6.907922	7.0685825	6.6722608	6.7246246	6.6933055	6.9325657	6.9155755	7.020409	7.010089	6.9845705	6.8653746	6.9048204	7.0588236	6.7788157	7.1153445	6.9463367	7.224998	7.147145	7.126514	6.9292326	6.9263854	7.0309052
150373	6.758609	6.6532726	6.592725	6.686788	6.501469	6.6485367	6.718116	6.6483684	6.7256866	6.597042	6.642319	6.602043	6.7413564	6.543745	6.5480127	6.6298194	6.673905	6.60365	6.673642	6.587604	6.6858845	6.680077	6.523171	6.440727
150377	6.482412	6.4452014	6.3410916	6.480106	6.4463177	6.4978857	6.3974686	6.4466605	6.6147404	6.3602524	6.4287653	6.5379157	6.322696	6.2963862	6.2786016	6.490451	6.4452934	6.5052633	6.562578	6.5497866	6.339512	6.701587	6.4275994	6.356245
150379	6.7564335	6.786909	6.668054	6.7470293	6.721961	6.577225	6.7280617	6.662341	6.4349604	6.544218	6.5888686	6.594532	6.4655066	6.4899755	6.5472198	6.732828	6.5834804	6.6936874	6.6942854	6.7247624	6.6646185	6.643511	6.635109	6.6056085
150386	6.5643163	6.4910526	6.4140368	6.547185	6.6321964	6.4416313	6.4847445	6.5141673	6.524148	6.457627	6.478108	6.4277625	6.4626794	6.4148664	6.5296583	6.3166084	6.608092	6.665696	6.408918	6.5110703	6.53288	6.4173837	6.4929714	6.426058
150390	6.4436297	6.338765	6.480463	6.5024395	6.5904107	6.404645	6.3254595	6.3998184	6.389441	6.4887233	6.5461593	6.518047	6.614132	6.5370955	6.3618317	6.3622403	6.566071	6.3930507	6.3265824	6.2142153	6.5013556	6.486701	6.3567333	6.5238185
150392	7.016111	7.336218	6.9005737	7.106207	7.08995	7.1724205	7.1670628	7.619169	7.5298557	7.3684206	7.5235434	8.017553	7.7935247	8.258248	6.978002	6.9325657	7.065777	7.072057	7.109582	6.929375	6.901287	6.8500023	7.092302	7.2258577
150397	6.938831	6.91944	6.766667	6.68917	6.8106756	6.888927	6.670463	6.889481	6.853702	6.8206944	6.7099905	6.7210684	6.767696	6.7800746	6.76031	6.7005486	6.803466	6.9863615	6.754623	6.758482	6.7950864	6.6694293	6.707776	6.9477205
150398	6.373378	6.465497	6.328949	6.403637	6.3367357	6.4008913	6.307374	6.512146	6.4632406	6.333626	6.3779488	6.3248587	6.307129	6.2981606	6.2924232	6.3658195	6.465065	6.423889	6.469174	6.3972683	6.5050387	6.388685	6.279515	6.422644
150402	7.0476604	6.9310393	6.945151	6.917005	6.8175793	6.9619274	6.9137425	6.917404	6.9084306	6.777538	6.7542877	6.800634	6.803439	6.753939	6.913982	6.755503	6.9438696	6.8906126	6.796704	6.9027147	6.9498653	6.812366	6.7667575	6.8208513
150411	6.599155	6.5770893	6.6609335	6.7237315	6.521511	6.6249027	6.717005	6.669746	6.662052	6.584521	6.626341	6.67318	6.521603	6.5549207	6.6892323	6.7096195	6.7003274	6.674494	6.6102924	6.6175632	6.521722	6.702068	6.48885	6.558143
150414	6.6416507	6.7410955	6.583528	6.7717104	6.826532	6.766667	6.7718973	6.613416	6.7346478	6.832247	6.721423	6.929181	6.801467	6.881899	6.698808	6.887475	6.6543455	6.9025073	6.798208	6.649768	6.8068914	6.670998	6.7577186	6.8601665
150424	6.5451927	6.5866218	6.6802716	6.622196	6.553026	6.621691	6.562678	6.4107113	6.410877	6.485389	6.4984236	6.49807	6.4351144	6.341433	6.5452027	6.634162	6.595516	6.593471	6.7576056	6.589911	6.7099905	6.463814	6.352608	6.572334
150427	6.703991	6.70784	6.781501	6.6972914	6.826052	6.7271247	6.9116607	6.697732	6.830444	6.6637263	6.8211484	6.7441335	6.9098964	6.7167363	6.576264	6.744117	6.7642245	6.61904	6.5749545	6.750603	6.733766	6.669649	6.7622013	6.82646
150431	6.5995893	6.7144313	6.7453537	6.726371	6.847388	6.6994934	6.8713417	6.7472577	6.730814	6.8910356	6.727616	6.7451353	6.9071274	6.8184776	6.7950115	6.8016014	6.6367784	6.7436914	6.752718	6.7219725	6.7436914	6.8858094	6.7997966	6.8205914
150435	10.035999	8.795732	9.847089	9.942205	9.600674	10.14194	9.850611	9.299049	10.23094	10.054362	9.568318	9.836529	9.927934	10.119845	10.48425	9.931419	10.310224	9.978842	9.30139	9.892595	10.01482	9.95563	9.498968	9.680668
150437	6.4119263	6.3994203	6.304185	6.4189944	6.456865	6.38622	6.4513164	6.5055566	6.330799	6.390525	6.429321	6.299982	6.4624596	6.4475627	6.318208	6.403132	6.4531274	6.4576607	6.528844	6.394328	6.4390006	6.4947295	6.405739	6.428166
150440	6.1537004	6.47742	6.4621515	6.4113607	6.4371715	6.3477573	6.4420543	6.342275	6.414877	6.574588	6.3383727	6.352162	6.487698	6.55337	6.537116	6.338248	6.542449	6.322987	6.471002	6.5340457	6.4799104	6.671482	6.4616947	6.445107
150441	6.7448792	6.7478642	6.671184	6.602602	6.678875	6.658661	6.642162	6.689873	6.5771184	6.586858	6.733915	6.665972	6.801303	6.7626214	6.7889376	6.664967	6.62369	6.7037416	6.6816783	6.7948246	6.6653457	6.7301545	6.7984037	6.7419534
150445	6.6008596	6.539357	6.6478167	6.483781	6.5874834	6.5898924	6.4811807	6.680921	6.6746125	6.699747	6.7446985	6.6202927	6.6933627	6.675903	6.7627883	6.675475	6.6787286	6.5155683	6.6283765	6.5669475	6.690601	6.6007934	6.5843983	6.658693
150450	6.356348	6.294457	6.619343	6.4234843	6.610284	6.397301	6.51807	6.2965527	6.316654	6.318802	6.3494916	6.2695074	6.51385	6.5483556	6.3766093	6.2071424	6.2873235	6.428808	6.356116	6.332472	6.3813124	6.4317727	6.4923277	6.6143146
150452	6.5689645	6.687634	6.523667	6.5292497	6.488215	6.4391856	6.615075	6.4886355	6.4878135	6.5948486	6.831644	6.5335526	6.5876164	6.6271715	6.578174	6.597248	6.499093	6.582429	6.6826754	6.6442533	6.615134	6.493003	6.5758104	6.6301146
150458	7.2808065	7.49932	7.3738866	7.1428943	7.341495	7.3070626	7.434647	7.3313494	7.1233664	7.293175	7.0432024	7.117536	7.1868634	7.2200747	7.346725	7.352028	7.376022	7.1652665	7.154318	7.209786	7.4289365	7.3798385	7.208989	7.386407
150463	7.0529237	6.9451127	7.119444	6.9474087	6.763556	6.9585667	6.990152	6.778431	6.912482	6.7776957	6.8470397	6.978652	6.913416	6.6846824	6.87607	6.8937693	6.8383036	6.8431225	6.867475	6.9602637	7.0357633	6.9023447	6.7344694	6.916108
150465	6.624348	6.491079	6.7097282	6.460563	6.645569	6.426985	6.4325876	6.497613	6.50295	6.531268	6.524022	6.555162	6.634039	6.5696244	6.534136	6.700344	6.434418	6.6657796	6.5699883	6.488417	6.5137315	6.5949807	6.624159	6.6220512
150470	6.515691	6.33882	6.376986	6.37643	6.604006	6.4377203	6.4866056	6.5613112	6.3743563	6.571726	6.4030037	6.398234	6.2852297	6.4512134	6.6692657	6.638251	6.3738575	6.4038744	6.523056	6.4262724	6.4539742	6.339552	6.316723	6.3992796
150471	6.4120827	6.585035	6.45048	6.5496883	6.580704	6.53116	6.4377623	6.51718	6.598188	6.4506283	6.543255	6.657439	6.6964283	6.50407	6.3368387	6.490475	6.522531	6.374486	6.70746	6.5783424	6.6448946	6.5388246	6.6300516	6.5706806
150474	6.849085	6.8803434	6.968847	6.8609715	6.8935943	7.010656	6.9734416	6.896054	6.897641	6.8181677	6.918106	6.9848557	6.8888187	6.964422	6.8883343	6.9377675	6.884379	6.983557	6.8806953	6.9820004	6.874699	6.8546853	6.90527	6.880156
150475	6.570487	6.6150007	6.6557827	6.8017707	6.4610868	6.49794	6.5449243	6.510859	6.4205627	6.511082	6.80024	6.6437573	6.5149245	6.6537304	6.45265	6.660131	6.455378	6.483749	6.73742	6.719591	6.6756268	6.564991	6.6170897	6.553782
150482	6.5659785	6.702985	6.617136	6.5863214	6.6511326	6.609791	6.6751165	6.705495	6.6628766	6.6469364	6.5733957	6.5201044	6.4922495	6.5642495	6.4631515	6.7325783	6.5919867	6.526602	6.6010885	6.450203	6.5276246	6.4269986	6.5049834	6.2145305
150484	6.6057415	6.5951676	6.66012	6.6146035	6.547654	6.5280967	6.5271325	6.601629	6.4924774	6.546113	6.574509	6.5146494	6.5296583	6.422787	6.409135	6.5249176	6.5308213	6.6071143	6.557612	6.5341225	6.4995265	6.570655	6.541298	6.524966
150487	6.4918466	6.2931323	6.3924284	6.2891083	6.3412304	6.4353757	6.3667107	6.4229813	6.446951	6.244067	6.4024014	6.488673	6.5741115	6.3059554	6.2355614	6.547128	6.434259	6.4283047	6.574663	6.3767643	6.331399	6.411322	6.4053707	6.4655504
150497	6.642112	6.6159186	6.689668	6.6549892	6.607735	6.587067	6.5702286	7.1118374	6.646992	6.945827	6.9066343	7.0722885	6.724897	6.7414117	6.625774	6.502408	6.6219015	6.593607	6.6582146	6.4137707	6.495377	6.58092	6.5861945	6.650088
150500	6.9292326	6.9659395	7.1129403	6.7144313	6.9864807	6.982762	6.812084	6.863145	6.9794593	6.8396354	6.84293	6.8472724	6.86547	6.742896	6.7616754	6.8294263	6.821878	6.6089025	6.864383	6.798064	6.9461746	6.8032002	6.7738156	6.9474597
150504	6.867848	6.669909	6.7943707	6.519775	6.831243	6.7367992	6.682643	6.6408916	6.736737	6.626471	6.5758104	6.6166563	6.8347254	6.6375213	6.651563	6.6800165	6.6878963	6.586588	6.4550242	6.5490694	6.613541	6.5124955	6.6835227	6.772799
150519	7.438644	7.1733294	7.3601065	7.022152	7.438644	7.407334	7.531569	7.40596	7.2726088	7.1325765	6.9493823	7.053254	7.2159204	7.0220146	7.248622	7.393774	7.2830005	7.2402754	6.950278	6.910429	7.30238	7.2063665	7.12256	7.189561
150520	6.506239	6.626169	6.6036735	6.4847703	6.7148185	6.481288	6.624683	6.735469	6.566495	6.4455547	6.445876	6.6259174	6.4285407	6.489308	6.63323	6.6218514	6.6426983	6.6722608	6.4769497	6.5236034	6.575453	6.5312414	6.6798487	6.4702497
150521	7.102684	7.115135	7.1824822	7.0973797	7.208989	6.9691734	7.200138	7.165603	7.034091	7.2467976	6.9761767	7.354976	6.769986	7.155097	7.3571796	7.451811	7.4638767	7.500977	6.9057055	7.055701	7.472849	7.5559516	6.987625	7.287497
150523	8.718112	8.3147	8.886429	8.307833	8.300376	8.273273	8.614543	8.197093	8.470518	8.12638	8.2131605	8.15113	8.408385	7.873698	7.9409475	8.317789	8.116228	8.330223	8.059953	8.161643	8.278652	8.1652355	8.247621	8.20085
150528	6.760113	6.6801343	6.4379663	6.651539	6.643805	6.6465325	6.6683865	6.478771	6.5957384	6.542468	6.5899787	6.693759	6.8009276	6.730831	6.5632834	6.644806	6.6201906	6.6140165	6.5538535	6.614868	6.483095	6.59504	6.7505174	6.649536
150538	6.8309517	6.7911043	6.6795945	7.1258707	6.8186297	7.1195393	6.891465	6.938318	7.0666165	7.3344073	7.3480873	7.103627	7.0827484	7.2489524	6.8654475	6.837624	6.8133793	6.8747983	7.0101485	6.9141464	6.851966	7.0478325	7.0664477	6.989154
150541	6.6905847	6.7048573	6.529043	6.637629	6.7104893	6.849677	6.733297	6.827068	6.8493824	6.7861996	6.8137283	6.7181783	6.744369	6.772799	6.630025	6.824768	6.754699	6.675889	6.7019997	6.6816783	6.7218857	6.7095876	6.777986	6.7113047
150543	6.841418	7.0166287	6.9098964	6.9495516	6.9255805	6.710362	6.7611017	6.791366	6.6783614	6.888636	6.762178	6.8353205	6.581124	6.788239	6.814877	6.810999	6.9898834	6.7932878	6.9225883	6.9355087	7.0707526	7.0847754	6.7490416	6.9447484
150544	6.884141	6.8696666	6.955126	6.884106	7.0161757	6.9946537	6.917498	6.865641	6.87439	6.861751	6.6696787	6.7932396	6.665414	6.787406	7.067085	6.754375	6.8259006	6.8460155	6.788877	6.817699	6.9513345	6.909776	6.6495533	6.776356
150546	6.3284	6.459725	6.5053573	6.2783628	6.296314	6.483253	6.44803	6.5233107	6.398398	6.4541206	6.313495	6.2948713	6.4414043	6.454151	6.513863	6.376986	6.1922083	6.478968	6.271899	6.5063047	6.4219575	6.4743376	6.457627	6.43678
150551	6.7437983	6.734949	6.8709073	6.748348	6.8113356	6.789646	6.799861	6.8390822	6.7018943	6.8944287	6.621507	6.736852	6.6151023	6.7667084	6.817954	6.81483	6.820619	6.896409	6.707661	6.7823343	6.912772	6.6905303	6.609537	6.8125944
150554	6.5174146	6.589802	6.485699	6.550365	6.408304	6.540534	6.524419	6.4316587	6.4441595	6.573136	6.456893	6.445314	6.662675	6.5421014	6.587861	6.5615416	6.551894	6.597752	6.476749	6.431988	6.515643	6.613725	6.581795	6.609874
150564	6.5797696	6.41715	6.3219013	6.660102	6.4169655	6.3710384	6.5645127	6.6302567	6.5129623	6.4051404	6.58945	6.530959	6.543632	6.5780454	6.520616	6.5857105	6.493254	6.458375	6.4326687	6.492747	6.555433	6.347508	6.567403	6.5873685
150575	6.641115	6.632735	6.6091785	6.501203	6.506813	6.698896	6.5259433	6.6528983	6.538847	6.481544	6.6992264	6.587545	6.5852	6.636594	6.7130814	6.638095	6.632139	6.6324844	6.565896	6.522	6.5360713	6.5090947	6.684437	6.720921
150576	6.992608	6.945044	6.948389	6.8495927	6.8639593	6.9359164	6.916266	6.818822	6.986758	6.803551	6.722754	6.7363696	6.6971555	6.73913	6.858468	6.859513	6.8918257	6.878446	6.7811236	6.74103	6.8361826	6.744147	6.770665	6.628403
150577	6.6386194	6.537433	6.372194	6.5305247	6.460009	6.494453	6.5398445	6.4731345	6.4238496	6.5017667	6.5192003	6.5848517	6.429229	6.3873415	6.524286	6.5554423	6.3786077	6.510219	6.5936604	6.6850305	6.59247	6.421371	6.3795753	6.431253
150592	6.7941113	6.8109536	6.8935943	6.771084	6.9602013	6.708181	6.8233004	6.6955404	6.669388	6.695182	6.7077026	6.938272	6.6392727	6.678259	6.724421	6.72662	7.137169	7.126514	6.933639	7.0017285	7.1185455	6.8317857	6.8739657	6.7438884
150594	6.405664	6.5175447	6.2310123	6.587508	6.5345874	6.3888416	6.548579	6.4511695	6.4420543	6.3883185	6.358246	6.4645977	6.491217	6.3768477	6.4827704	6.568088	6.435714	6.439996	6.3648205	6.428688	6.3072734	6.4069314	6.3671336	6.4722557
150598	6.657426	6.916946	6.860252	6.882034	6.7804346	6.722619	6.7584963	6.829459	6.7964034	6.830892	6.7374535	6.7959294	6.71905	6.7634807	6.9185586	6.57799	6.9481964	6.878302	6.9715347	6.960896	7.003676	6.9907546	6.9038944	6.8192816
[truncated: 11,054,995 more chars]
