# Supplementary material for: Identification of mitophagy-related genes in patients with acute myocardial infarction
Source: Hereditas. 2025 Apr 26;162:70. doi: 10.1186/s41065-025-00424-5 (PMC12034215; doi:10.1186/s41065-025-00424-5)
Supplement: Supplementary file 12 — Supplementary Material 12 [file 41065_2025_424_MOESM12_ESM.xls]

!Series_title	"A Whole Blood Molecular Signature for the Identification of Acute Myocardial Infarction Without Relying Upon Myonecrosis (microarray)"
!Series_geo_accession	"GSE66360"
!Series_status	"Public on Feb 28 2015"
!Series_submission_date	"Feb 27 2015"
!Series_last_update_date	"Mar 25 2019"
!Series_pubmed_id	"28947747"
!Series_summary	"Despite the significant reduction in the overall burden of cardiovascular disease (CVD) over the past decade, CVD still accounts for a third of all deaths in the United States and worldwide each year. While efforts to identify and reduce risk factors for atherosclerotic heart disease (i.e. hypertension, dyslipidemia, diabetes mellitus, cigarette smoking, inactivity) remain the focus of primary prevention, the inability to accurately and temporally predict acute myocardial infarction (AMI) impairs our ability to further improve patient outcomes.  Our diagnostic evaluation for the presence of coronary artery disease relies on functional testing, which detects flow-limiting coronary stenosis, but we have known for decades that most lesions underlying AMI are only of mild to moderate luminal narrowings, not obstructing coronary blood flow. Accordingly, there is a dire need of improved diagnostics for underlying arterial plaque dynamics, fissure and rupture. Here we describe the designation of a specific gene expression pattern acting as a molecular signature for acute myocardial infarction present in whole blood of patients that was determined using microarray analysis of enriched circulating endothelial cells (CEC)."
!Series_summary	"We isolated circulating endothelial cells from patients experience acute myocardial infartion and healthy cohorts, and measured gene expression using the HG-133U_PLUS_2 microarray"
!Series_overall_design	"Circulating endothelial cells were isolated from patients experiencing acute myocardial infarction (n=49) and from healthy cohorts (n=50). The patients were separated into a discovery cohort (n=43) for biomarker discovery and model training; and into a validation cohort (n=56) for biomarker validation and model testing."
!Series_type	"Expression profiling by array"
!Series_contributor	"Eric,R,Kramer"
!Series_sample_id	"GSM1620819 GSM1620820 GSM1620821 GSM1620822 GSM1620823 GSM1620824 GSM1620825 GSM1620826 GSM1620827 GSM1620828 GSM1620829 GSM1620830 GSM1620831 GSM1620832 GSM1620833 GSM1620834 GSM1620835 GSM1620836 GSM1620837 GSM1620838 GSM1620839 GSM1620840 GSM1620841 GSM1620842 GSM1620843 GSM1620844 GSM1620845 GSM1620846 GSM1620847 GSM1620848 GSM1620849 GSM1620850 GSM1620851 GSM1620852 GSM1620853 GSM1620854 GSM1620855 GSM1620856 GSM1620857 GSM1620858 GSM1620859 GSM1620860 GSM1620861 GSM1620862 GSM1620863 GSM1620864 GSM1620865 GSM1620866 GSM1620867 GSM1620868 GSM1620869 GSM1620870 GSM1620871 GSM1620872 GSM1620873 GSM1620874 GSM1620875 GSM1620876 GSM1620877 GSM1620878 GSM1620879 GSM1620880 GSM1620881 GSM1620882 GSM1620883 GSM1620884 GSM1620885 GSM1620886 GSM1620887 GSM1620888 GSM1620889 GSM1620890 GSM1620891 GSM1620892 GSM1620893 GSM1620894 GSM1620895 GSM1620896 GSM1620897 GSM1620898 GSM1620899 GSM1620900 GSM1620901 GSM1620902 GSM1620903 GSM1620904 GSM1620905 GSM1620906 GSM1620907 GSM1620908 GSM1620909 GSM1620910 GSM1620911 GSM1620912 GSM1620913 GSM1620914 GSM1620915 GSM1620916 GSM1620917 "
!Series_contact_name	"Eri,,Kramer"
!Series_contact_email	"ericransomkramer@gmail.com"
!Series_contact_institute	"The Scripps Research Institute"
!Series_contact_address	"10550 N Torrey Pines Rd"
!Series_contact_city	"La Jolla"
!Series_contact_state	"CA"
!Series_contact_zip/postal_code	"92037"
!Series_contact_country	"USA"
!Series_supplementary_file	"ftp://ftp.ncbi.nlm.nih.gov/geo/series/GSE66nnn/GSE66360/suppl/GSE66360_RAW.tar"
!Series_platform_id	"GPL570"
!Series_platform_taxid	"9606"
!Series_sample_taxid	"9606"
!Series_relation	"BioProject: https://www.ncbi.nlm.nih.gov/bioproject/PRJNA276662"

!Sample_title	"Muse_1_DISCOVERY_Control"	"Muse_2_DISCOVERY_Control"	"Muse_3_DISCOVERY_Control"	"Muse_4_DISCOVERY_Control"	"Muse_5_DISCOVERY_Control"	"Muse_6_DISCOVERY_Control"	"Muse_7_DISCOVERY_Control"	"Muse_8_DISCOVERY_Control"	"Muse_9_DISCOVERY_Control"	"Muse_10_DISCOVERY_Control"	"Muse_11_DISCOVERY_Control"	"Muse_12_DISCOVERY_Control"	"Muse_13_DISCOVERY_Control"	"Muse_14_DISCOVERY_Myocardial Infarction"	"Muse_15_DISCOVERY_Myocardial Infarction"	"Muse_16_DISCOVERY_Myocardial Infarction"	"Muse_17_DISCOVERY_Myocardial Infarction"	"Muse_18_DISCOVERY_Myocardial Infarction"	"Muse_19_DISCOVERY_Myocardial Infarction"	"Muse_20_DISCOVERY_Myocardial Infarction"	"Muse_21_DISCOVERY_Myocardial Infarction"	"Muse_22_DISCOVERY_Myocardial Infarction"	"Muse_23_DISCOVERY_Myocardial Infarction"	"Muse_24_DISCOVERY_Myocardial Infarction"	"Muse_25_DISCOVERY_Myocardial Infarction"	"Muse_26_DISCOVERY_Myocardial Infarction"	"Muse_27_DISCOVERY_Myocardial Infarction"	"Muse_28_DISCOVERY_Myocardial Infarction"	"Muse_29_DISCOVERY_Myocardial Infarction"	"Muse_30_DISCOVERY_Myocardial Infarction"	"Muse_31_DISCOVERY_Myocardial Infarction"	"Muse_32_DISCOVERY_Myocardial Infarction"	"Muse_33_DISCOVERY_Myocardial Infarction"	"Muse_34_DISCOVERY_Myocardial Infarction"	"Muse_35_DISCOVERY_Control"	"Muse_36_DISCOVERY_Control"	"Muse_37_DISCOVERY_Control"	"Muse_38_DISCOVERY_Control"	"Muse_39_DISCOVERY_Control"	"Muse_40_DISCOVERY_Control"	"Muse_41_DISCOVERY_Control"	"Muse_42_DISCOVERY_Control"	"Muse_43_DISCOVERY_Control"	"Muse_44_VALIDATION_Control"	"Muse_45_VALIDATION_Control"	"Muse_46_VALIDATION_Control"	"Muse_47_VALIDATION_Control"	"Muse_48_VALIDATION_Control"	"Muse_49_VALIDATION_Control"	"Muse_50_VALIDATION_Control"	"Muse_51_VALIDATION_Control"	"Muse_52_VALIDATION_Control"	"Muse_53_VALIDATION_Control"	"Muse_54_VALIDATION_Control"	"Muse_55_VALIDATION_Control"	"Muse_56_VALIDATION_Control"	"Muse_57_VALIDATION_Control"	"Muse_58_VALIDATION_Control"	"Muse_59_VALIDATION_Myocardial Infarction"	"Muse_60_VALIDATION_Myocardial Infarction"	"Muse_61_VALIDATION_Myocardial Infarction"	"Muse_62_VALIDATION_Myocardial Infarction"	"Muse_63_VALIDATION_Myocardial Infarction"	"Muse_64_VALIDATION_Myocardial Infarction"	"Muse_65_VALIDATION_Myocardial Infarction"	"Muse_66_VALIDATION_Myocardial Infarction"	"Muse_67_VALIDATION_Myocardial Infarction"	"Muse_68_VALIDATION_Myocardial Infarction"	"Muse_69_VALIDATION_Myocardial Infarction"	"Muse_70_VALIDATION_Myocardial Infarction"	"Muse_71_VALIDATION_Myocardial Infarction"	"Muse_72_VALIDATION_Myocardial Infarction"	"Muse_73_VALIDATION_Myocardial Infarction"	"Muse_74_VALIDATION_Control"	"Muse_75_VALIDATION_Control"	"Muse_76_VALIDATION_Control"	"Muse_77_VALIDATION_Control"	"Muse_78_VALIDATION_Control"	"Muse_79_VALIDATION_Control"	"Muse_80_VALIDATION_Control"	"Muse_81_VALIDATION_Control"	"Muse_82_VALIDATION_Control"	"Muse_83_VALIDATION_Control"	"Muse_84_VALIDATION_Control"	"Muse_85_VALIDATION_Control"	"Muse_86_VALIDATION_Control"	"Muse_87_VALIDATION_Myocardial Infarction"	"Muse_88_VALIDATION_Myocardial Infarction"	"Muse_89_VALIDATION_Myocardial Infarction"	"Muse_90_VALIDATION_Myocardial Infarction"	"Muse_91_VALIDATION_Myocardial Infarction"	"Muse_92_VALIDATION_Myocardial Infarction"	"Muse_93_VALIDATION_Myocardial Infarction"	"Muse_94_VALIDATION_Myocardial Infarction"	"Muse_95_VALIDATION_Myocardial Infarction"	"Muse_96_VALIDATION_Myocardial Infarction"	"Muse_97_VALIDATION_Myocardial Infarction"	"Muse_98_VALIDATION_Myocardial Infarction"	"Muse_99_VALIDATION_Myocardial Infarction"
!Sample_geo_accession	"GSM1620819"	"GSM1620820"	"GSM1620821"	"GSM1620822"	"GSM1620823"	"GSM1620824"	"GSM1620825"	"GSM1620826"	"GSM1620827"	"GSM1620828"	"GSM1620829"	"GSM1620830"	"GSM1620831"	"GSM1620832"	"GSM1620833"	"GSM1620834"	"GSM1620835"	"GSM1620836"	"GSM1620837"	"GSM1620838"	"GSM1620839"	"GSM1620840"	"GSM1620841"	"GSM1620842"	"GSM1620843"	"GSM1620844"	"GSM1620845"	"GSM1620846"	"GSM1620847"	"GSM1620848"	"GSM1620849"	"GSM1620850"	"GSM1620851"	"GSM1620852"	"GSM1620853"	"GSM1620854"	"GSM1620855"	"GSM1620856"	"GSM1620857"	"GSM1620858"	"GSM1620859"	"GSM1620860"	"GSM1620861"	"GSM1620862"	"GSM1620863"	"GSM1620864"	"GSM1620865"	"GSM1620866"	"GSM1620867"	"GSM1620868"	"GSM1620869"	"GSM1620870"	"GSM1620871"	"GSM1620872"	"GSM1620873"	"GSM1620874"	"GSM1620875"	"GSM1620876"	"GSM1620877"	"GSM1620878"	"GSM1620879"	"GSM1620880"	"GSM1620881"	"GSM1620882"	"GSM1620883"	"GSM1620884"	"GSM1620885"	"GSM1620886"	"GSM1620887"	"GSM1620888"	"GSM1620889"	"GSM1620890"	"GSM1620891"	"GSM1620892"	"GSM1620893"	"GSM1620894"	"GSM1620895"	"GSM1620896"	"GSM1620897"	"GSM1620898"	"GSM1620899"	"GSM1620900"	"GSM1620901"	"GSM1620902"	"GSM1620903"	"GSM1620904"	"GSM1620905"	"GSM1620906"	"GSM1620907"	"GSM1620908"	"GSM1620909"	"GSM1620910"	"GSM1620911"	"GSM1620912"	"GSM1620913"	"GSM1620914"	"GSM1620915"	"GSM1620916"	"GSM1620917"
!Sample_status	"Public on Feb 28 2015"	"Public on Feb 28 2015"	"Public on Feb 28 2015"	"Public on Feb 28 2015"	"Public on Feb 28 2015"	"Public on Feb 28 2015"	"Public on Feb 28 2015"	"Public on Feb 28 2015"	"Public on Feb 28 2015"	"Public on Feb 28 2015"	"Public on Feb 28 2015"	"Public on Feb 28 2015"	"Public on Feb 28 2015"	"Public on Feb 28 2015"	"Public on Feb 28 2015"	"Public on Feb 28 2015"	"Public on Feb 28 2015"	"Public on Feb 28 2015"	"Public on Feb 28 2015"	"Public on Feb 28 2015"	"Public on Feb 28 2015"	"Public on Feb 28 2015"	"Public on Feb 28 2015"	"Public on Feb 28 2015"	"Public on Feb 28 2015"	"Public on Feb 28 2015"	"Public on Feb 28 2015"	"Public on Feb 28 2015"	"Public on Feb 28 2015"	"Public on Feb 28 2015"	"Public on Feb 28 2015"	"Public on Feb 28 2015"	"Public on Feb 28 2015"	"Public on Feb 28 2015"	"Public on Feb 28 2015"	"Public on Feb 28 2015"	"Public on Feb 28 2015"	"Public on Feb 28 2015"	"Public on Feb 28 2015"	"Public on Feb 28 2015"	"Public on Feb 28 2015"	"Public on Feb 28 2015"	"Public on Feb 28 2015"	"Public on Feb 28 2015"	"Public on Feb 28 2015"	"Public on Feb 28 2015"	"Public on Feb 28 2015"	"Public on Feb 28 2015"	"Public on Feb 28 2015"	"Public on Feb 28 2015"	"Public on Feb 28 2015"	"Public on Feb 28 2015"	"Public on Feb 28 2015"	"Public on Feb 28 2015"	"Public on Feb 28 2015"	"Public on Feb 28 2015"	"Public on Feb 28 2015"	"Public on Feb 28 2015"	"Public on Feb 28 2015"	"Public on Feb 28 2015"	"Public on Feb 28 2015"	"Public on Feb 28 2015"	"Public on Feb 28 2015"	"Public on Feb 28 2015"	"Public on Feb 28 2015"	"Public on Feb 28 2015"	"Public on Feb 28 2015"	"Public on Feb 28 2015"	"Public on Feb 28 2015"	"Public on Feb 28 2015"	"Public on Feb 28 2015"	"Public on Feb 28 2015"	"Public on Feb 28 2015"	"Public on Feb 28 2015"	"Public on Feb 28 2015"	"Public on Feb 28 2015"	"Public on Feb 28 2015"	"Public on Feb 28 2015"	"Public on Feb 28 2015"	"Public on Feb 28 2015"	"Public on Feb 28 2015"	"Public on Feb 28 2015"	"Public on Feb 28 2015"	"Public on Feb 28 2015"	"Public on Feb 28 2015"	"Public on Feb 28 2015"	"Public on Feb 28 2015"	"Public on Feb 28 2015"	"Public on Feb 28 2015"	"Public on Feb 28 2015"	"Public on Feb 28 2015"	"Public on Feb 28 2015"	"Public on Feb 28 2015"	"Public on Feb 28 2015"	"Public on Feb 28 2015"	"Public on Feb 28 2015"	"Public on Feb 28 2015"	"Public on Feb 28 2015"	"Public on Feb 28 2015"
!Sample_submission_date	"Feb 27 2015"	"Feb 27 2015"	"Feb 27 2015"	"Feb 27 2015"	"Feb 27 2015"	"Feb 27 2015"	"Feb 27 2015"	"Feb 27 2015"	"Feb 27 2015"	"Feb 27 2015"	"Feb 27 2015"	"Feb 27 2015"	"Feb 27 2015"	"Feb 27 2015"	"Feb 27 2015"	"Feb 27 2015"	"Feb 27 2015"	"Feb 27 2015"	"Feb 27 2015"	"Feb 27 2015"	"Feb 27 2015"	"Feb 27 2015"	"Feb 27 2015"	"Feb 27 2015"	"Feb 27 2015"	"Feb 27 2015"	"Feb 27 2015"	"Feb 27 2015"	"Feb 27 2015"	"Feb 27 2015"	"Feb 27 2015"	"Feb 27 2015"	"Feb 27 2015"	"Feb 27 2015"	"Feb 27 2015"	"Feb 27 2015"	"Feb 27 2015"	"Feb 27 2015"	"Feb 27 2015"	"Feb 27 2015"	"Feb 27 2015"	"Feb 27 2015"	"Feb 27 2015"	"Feb 27 2015"	"Feb 27 2015"	"Feb 27 2015"	"Feb 27 2015"	"Feb 27 2015"	"Feb 27 2015"	"Feb 27 2015"	"Feb 27 2015"	"Feb 27 2015"	"Feb 27 2015"	"Feb 27 2015"	"Feb 27 2015"	"Feb 27 2015"	"Feb 27 2015"	"Feb 27 2015"	"Feb 27 2015"	"Feb 27 2015"	"Feb 27 2015"	"Feb 27 2015"	"Feb 27 2015"	"Feb 27 2015"	"Feb 27 2015"	"Feb 27 2015"	"Feb 27 2015"	"Feb 27 2015"	"Feb 27 2015"	"Feb 27 2015"	"Feb 27 2015"	"Feb 27 2015"	"Feb 27 2015"	"Feb 27 2015"	"Feb 27 2015"	"Feb 27 2015"	"Feb 27 2015"	"Feb 27 2015"	"Feb 27 2015"	"Feb 27 2015"	"Feb 27 2015"	"Feb 27 2015"	"Feb 27 2015"	"Feb 27 2015"	"Feb 27 2015"	"Feb 27 2015"	"Feb 27 2015"	"Feb 27 2015"	"Feb 27 2015"	"Feb 27 2015"	"Feb 27 2015"	"Feb 27 2015"	"Feb 27 2015"	"Feb 27 2015"	"Feb 27 2015"	"Feb 27 2015"	"Feb 27 2015"	"Feb 27 2015"	"Feb 27 2015"
!Sample_last_update_date	"Feb 28 2015"	"Feb 28 2015"	"Feb 28 2015"	"Feb 28 2015"	"Feb 28 2015"	"Feb 28 2015"	"Feb 28 2015"	"Feb 28 2015"	"Feb 28 2015"	"Feb 28 2015"	"Feb 28 2015"	"Feb 28 2015"	"Feb 28 2015"	"Feb 28 2015"	"Feb 28 2015"	"Feb 28 2015"	"Feb 28 2015"	"Feb 28 2015"	"Feb 28 2015"	"Feb 28 2015"	"Feb 28 2015"	"Feb 28 2015"	"Feb 28 2015"	"Feb 28 2015"	"Feb 28 2015"	"Feb 28 2015"	"Feb 28 2015"	"Feb 28 2015"	"Feb 28 2015"	"Feb 28 2015"	"Feb 28 2015"	"Feb 28 2015"	"Feb 28 2015"	"Feb 28 2015"	"Feb 28 2015"	"Feb 28 2015"	"Feb 28 2015"	"Feb 28 2015"	"Feb 28 2015"	"Feb 28 2015"	"Feb 28 2015"	"Feb 28 2015"	"Feb 28 2015"	"Feb 28 2015"	"Feb 28 2015"	"Feb 28 2015"	"Feb 28 2015"	"Feb 28 2015"	"Feb 28 2015"	"Feb 28 2015"	"Feb 28 2015"	"Feb 28 2015"	"Feb 28 2015"	"Feb 28 2015"	"Feb 28 2015"	"Feb 28 2015"	"Feb 28 2015"	"Feb 28 2015"	"Feb 28 2015"	"Feb 28 2015"	"Feb 28 2015"	"Feb 28 2015"	"Feb 28 2015"	"Feb 28 2015"	"Feb 28 2015"	"Feb 28 2015"	"Feb 28 2015"	"Feb 28 2015"	"Feb 28 2015"	"Feb 28 2015"	"Feb 28 2015"	"Feb 28 2015"	"Feb 28 2015"	"Feb 28 2015"	"Feb 28 2015"	"Feb 28 2015"	"Feb 28 2015"	"Feb 28 2015"	"Feb 28 2015"	"Feb 28 2015"	"Feb 28 2015"	"Feb 28 2015"	"Feb 28 2015"	"Feb 28 2015"	"Feb 28 2015"	"Feb 28 2015"	"Feb 28 2015"	"Feb 28 2015"	"Feb 28 2015"	"Feb 28 2015"	"Feb 28 2015"	"Feb 28 2015"	"Feb 28 2015"	"Feb 28 2015"	"Feb 28 2015"	"Feb 28 2015"	"Feb 28 2015"	"Feb 28 2015"	"Feb 28 2015"
!Sample_type	"RNA"	"RNA"	"RNA"	"RNA"	"RNA"	"RNA"	"RNA"	"RNA"	"RNA"	"RNA"	"RNA"	"RNA"	"RNA"	"RNA"	"RNA"	"RNA"	"RNA"	"RNA"	"RNA"	"RNA"	"RNA"	"RNA"	"RNA"	"RNA"	"RNA"	"RNA"	"RNA"	"RNA"	"RNA"	"RNA"	"RNA"	"RNA"	"RNA"	"RNA"	"RNA"	"RNA"	"RNA"	"RNA"	"RNA"	"RNA"	"RNA"	"RNA"	"RNA"	"RNA"	"RNA"	"RNA"	"RNA"	"RNA"	"RNA"	"RNA"	"RNA"	"RNA"	"RNA"	"RNA"	"RNA"	"RNA"	"RNA"	"RNA"	"RNA"	"RNA"	"RNA"	"RNA"	"RNA"	"RNA"	"RNA"	"RNA"	"RNA"	"RNA"	"RNA"	"RNA"	"RNA"	"RNA"	"RNA"	"RNA"	"RNA"	"RNA"	"RNA"	"RNA"	"RNA"	"RNA"	"RNA"	"RNA"	"RNA"	"RNA"	"RNA"	"RNA"	"RNA"	"RNA"	"RNA"	"RNA"	"RNA"	"RNA"	"RNA"	"RNA"	"RNA"	"RNA"	"RNA"	"RNA"	"RNA"
!Sample_channel_count	"1"	"1"	"1"	"1"	"1"	"1"	"1"	"1"	"1"	"1"	"1"	"1"	"1"	"1"	"1"	"1"	"1"	"1"	"1"	"1"	"1"	"1"	"1"	"1"	"1"	"1"	"1"	"1"	"1"	"1"	"1"	"1"	"1"	"1"	"1"	"1"	"1"	"1"	"1"	"1"	"1"	"1"	"1"	"1"	"1"	"1"	"1"	"1"	"1"	"1"	"1"	"1"	"1"	"1"	"1"	"1"	"1"	"1"	"1"	"1"	"1"	"1"	"1"	"1"	"1"	"1"	"1"	"1"	"1"	"1"	"1"	"1"	"1"	"1"	"1"	"1"	"1"	"1"	"1"	"1"	"1"	"1"	"1"	"1"	"1"	"1"	"1"	"1"	"1"	"1"	"1"	"1"	"1"	"1"	"1"	"1"	"1"	"1"	"1"
!Sample_source_name_ch1	"CD146+ Circulating Endothelial Cells"	"CD146+ Circulating Endothelial Cells"	"CD146+ Circulating Endothelial Cells"	"CD146+ Circulating Endothelial Cells"	"CD146+ Circulating Endothelial Cells"	"CD146+ Circulating Endothelial Cells"	"CD146+ Circulating Endothelial Cells"	"CD146+ Circulating Endothelial Cells"	"CD146+ Circulating Endothelial Cells"	"CD146+ Circulating Endothelial Cells"	"CD146+ Circulating Endothelial Cells"	"CD146+ Circulating Endothelial Cells"	"CD146+ Circulating Endothelial Cells"	"CD146+ Circulating Endothelial Cells"	"CD146+ Circulating Endothelial Cells"	"CD146+ Circulating Endothelial Cells"	"CD146+ Circulating Endothelial Cells"	"CD146+ Circulating Endothelial Cells"	"CD146+ Circulating Endothelial Cells"	"CD146+ Circulating Endothelial Cells"	"CD146+ Circulating Endothelial Cells"	"CD146+ Circulating Endothelial Cells"	"CD146+ Circulating Endothelial Cells"	"CD146+ Circulating Endothelial Cells"	"CD146+ Circulating Endothelial Cells"	"CD146+ Circulating Endothelial Cells"	"CD146+ Circulating Endothelial Cells"	"CD146+ Circulating Endothelial Cells"	"CD146+ Circulating Endothelial Cells"	"CD146+ Circulating Endothelial Cells"	"CD146+ Circulating Endothelial Cells"	"CD146+ Circulating Endothelial Cells"	"CD146+ Circulating Endothelial Cells"	"CD146+ Circulating Endothelial Cells"	"CD146+ Circulating Endothelial Cells"	"CD146+ Circulating Endothelial Cells"	"CD146+ Circulating Endothelial Cells"	"CD146+ Circulating Endothelial Cells"	"CD146+ Circulating Endothelial Cells"	"CD146+ Circulating Endothelial Cells"	"CD146+ Circulating Endothelial Cells"	"CD146+ Circulating Endothelial Cells"	"CD146+ Circulating Endothelial Cells"	"CD146+ Circulating Endothelial Cells"	"CD146+ Circulating Endothelial Cells"	"CD146+ Circulating Endothelial Cells"	"CD146+ Circulating Endothelial Cells"	"CD146+ Circulating Endothelial Cells"	"CD146+ Circulating Endothelial Cells"	"CD146+ Circulating Endothelial Cells"	"CD146+ Circulating Endothelial Cells"	"CD146+ Circulating Endothelial Cells"	"CD146+ Circulating Endothelial Cells"	"CD146+ Circulating Endothelial Cells"	"CD146+ Circulating Endothelial Cells"	"CD146+ Circulating Endothelial Cells"	"CD146+ Circulating Endothelial Cells"	"CD146+ Circulating Endothelial Cells"	"CD146+ Circulating Endothelial Cells"	"CD146+ Circulating Endothelial Cells"	"CD146+ Circulating Endothelial Cells"	"CD146+ Circulating Endothelial Cells"	"CD146+ Circulating Endothelial Cells"	"CD146+ Circulating Endothelial Cells"	"CD146+ Circulating Endothelial Cells"	"CD146+ Circulating Endothelial Cells"	"CD146+ Circulating Endothelial Cells"	"CD146+ Circulating Endothelial Cells"	"CD146+ Circulating Endothelial Cells"	"CD146+ Circulating Endothelial Cells"	"CD146+ Circulating Endothelial Cells"	"CD146+ Circulating Endothelial Cells"	"CD146+ Circulating Endothelial Cells"	"CD146+ Circulating Endothelial Cells"	"CD146+ Circulating Endothelial Cells"	"CD146+ Circulating Endothelial Cells"	"CD146+ Circulating Endothelial Cells"	"CD146+ Circulating Endothelial Cells"	"CD146+ Circulating Endothelial Cells"	"CD146+ Circulating Endothelial Cells"	"CD146+ Circulating Endothelial Cells"	"CD146+ Circulating Endothelial Cells"	"CD146+ Circulating Endothelial Cells"	"CD146+ Circulating Endothelial Cells"	"CD146+ Circulating Endothelial Cells"	"CD146+ Circulating Endothelial Cells"	"CD146+ Circulating Endothelial Cells"	"CD146+ Circulating Endothelial Cells"	"CD146+ Circulating Endothelial Cells"	"CD146+ Circulating Endothelial Cells"	"CD146+ Circulating Endothelial Cells"	"CD146+ Circulating Endothelial Cells"	"CD146+ Circulating Endothelial Cells"	"CD146+ Circulating Endothelial Cells"	"CD146+ Circulating Endothelial Cells"	"CD146+ Circulating Endothelial Cells"	"CD146+ Circulating Endothelial Cells"	"CD146+ Circulating Endothelial Cells"	"CD146+ Circulating Endothelial Cells"
!Sample_organism_ch1	"Homo sapiens"	"Homo sapiens"	"Homo sapiens"	"Homo sapiens"	"Homo sapiens"	"Homo sapiens"	"Homo sapiens"	"Homo sapiens"	"Homo sapiens"	"Homo sapiens"	"Homo sapiens"	"Homo sapiens"	"Homo sapiens"	"Homo sapiens"	"Homo sapiens"	"Homo sapiens"	"Homo sapiens"	"Homo sapiens"	"Homo sapiens"	"Homo sapiens"	"Homo sapiens"	"Homo sapiens"	"Homo sapiens"	"Homo sapiens"	"Homo sapiens"	"Homo sapiens"	"Homo sapiens"	"Homo sapiens"	"Homo sapiens"	"Homo sapiens"	"Homo sapiens"	"Homo sapiens"	"Homo sapiens"	"Homo sapiens"	"Homo sapiens"	"Homo sapiens"	"Homo sapiens"	"Homo sapiens"	"Homo sapiens"	"Homo sapiens"	"Homo sapiens"	"Homo sapiens"	"Homo sapiens"	"Homo sapiens"	"Homo sapiens"	"Homo sapiens"	"Homo sapiens"	"Homo sapiens"	"Homo sapiens"	"Homo sapiens"	"Homo sapiens"	"Homo sapiens"	"Homo sapiens"	"Homo sapiens"	"Homo sapiens"	"Homo sapiens"	"Homo sapiens"	"Homo sapiens"	"Homo sapiens"	"Homo sapiens"	"Homo sapiens"	"Homo sapiens"	"Homo sapiens"	"Homo sapiens"	"Homo sapiens"	"Homo sapiens"	"Homo sapiens"	"Homo sapiens"	"Homo sapiens"	"Homo sapiens"	"Homo sapiens"	"Homo sapiens"	"Homo sapiens"	"Homo sapiens"	"Homo sapiens"	"Homo sapiens"	"Homo sapiens"	"Homo sapiens"	"Homo sapiens"	"Homo sapiens"	"Homo sapiens"	"Homo sapiens"	"Homo sapiens"	"Homo sapiens"	"Homo sapiens"	"Homo sapiens"	"Homo sapiens"	"Homo sapiens"	"Homo sapiens"	"Homo sapiens"	"Homo sapiens"	"Homo sapiens"	"Homo sapiens"	"Homo sapiens"	"Homo sapiens"	"Homo sapiens"	"Homo sapiens"	"Homo sapiens"	"Homo sapiens"
!Sample_characteristics_ch1	"disease_status: Control"	"disease_status: Control"	"disease_status: Control"	"disease_status: Control"	"disease_status: Control"	"disease_status: Control"	"disease_status: Control"	"disease_status: Control"	"disease_status: Control"	"disease_status: Control"	"disease_status: Control"	"disease_status: Control"	"disease_status: Control"	"disease_status: Myocardial Infarction"	"disease_status: Myocardial Infarction"	"disease_status: Myocardial Infarction"	"disease_status: Myocardial Infarction"	"disease_status: Myocardial Infarction"	"disease_status: Myocardial Infarction"	"disease_status: Myocardial Infarction"	"disease_status: Myocardial Infarction"	"disease_status: Myocardial Infarction"	"disease_status: Myocardial Infarction"	"disease_status: Myocardial Infarction"	"disease_status: Myocardial Infarction"	"disease_status: Myocardial Infarction"	"disease_status: Myocardial Infarction"	"disease_status: Myocardial Infarction"	"disease_status: Myocardial Infarction"	"disease_status: Myocardial Infarction"	"disease_status: Myocardial Infarction"	"disease_status: Myocardial Infarction"	"disease_status: Myocardial Infarction"	"disease_status: Myocardial Infarction"	"disease_status: Control"	"disease_status: Control"	"disease_status: Control"	"disease_status: Control"	"disease_status: Control"	"disease_status: Control"	"disease_status: Control"	"disease_status: Control"	"disease_status: Control"	"disease_status: Control"	"disease_status: Control"	"disease_status: Control"	"disease_status: Control"	"disease_status: Control"	"disease_status: Control"	"disease_status: Control"	"disease_status: Control"	"disease_status: Control"	"disease_status: Control"	"disease_status: Control"	"disease_status: Control"	"disease_status: Control"	"disease_status: Control"	"disease_status: Control"	"disease_status: Myocardial Infarction"	"disease_status: Myocardial Infarction"	"disease_status: Myocardial Infarction"	"disease_status: Myocardial Infarction"	"disease_status: Myocardial Infarction"	"disease_status: Myocardial Infarction"	"disease_status: Myocardial Infarction"	"disease_status: Myocardial Infarction"	"disease_status: Myocardial Infarction"	"disease_status: Myocardial Infarction"	"disease_status: Myocardial Infarction"	"disease_status: Myocardial Infarction"	"disease_status: Myocardial Infarction"	"disease_status: Myocardial Infarction"	"disease_status: Myocardial Infarction"	"disease_status: Control"	"disease_status: Control"	"disease_status: Control"	"disease_status: Control"	"disease_status: Control"	"disease_status: Control"	"disease_status: Control"	"disease_status: Control"	"disease_status: Control"	"disease_status: Control"	"disease_status: Control"	"disease_status: Control"	"disease_status: Control"	"disease_status: Myocardial Infarction"	"disease_status: Myocardial Infarction"	"disease_status: Myocardial Infarction"	"disease_status: Myocardial Infarction"	"disease_status: Myocardial Infarction"	"disease_status: Myocardial Infarction"	"disease_status: Myocardial Infarction"	"disease_status: Myocardial Infarction"	"disease_status: Myocardial Infarction"	"disease_status: Myocardial Infarction"	"disease_status: Myocardial Infarction"	"disease_status: Myocardial Infarction"	"disease_status: Myocardial Infarction"
!Sample_characteristics_ch1	"cohort: DISCOVERY"	"cohort: DISCOVERY"	"cohort: DISCOVERY"	"cohort: DISCOVERY"	"cohort: DISCOVERY"	"cohort: DISCOVERY"	"cohort: DISCOVERY"	"cohort: DISCOVERY"	"cohort: DISCOVERY"	"cohort: DISCOVERY"	"cohort: DISCOVERY"	"cohort: DISCOVERY"	"cohort: DISCOVERY"	"cohort: DISCOVERY"	"cohort: DISCOVERY"	"cohort: DISCOVERY"	"cohort: DISCOVERY"	"cohort: DISCOVERY"	"cohort: DISCOVERY"	"cohort: DISCOVERY"	"cohort: DISCOVERY"	"cohort: DISCOVERY"	"cohort: DISCOVERY"	"cohort: DISCOVERY"	"cohort: DISCOVERY"	"cohort: DISCOVERY"	"cohort: DISCOVERY"	"cohort: DISCOVERY"	"cohort: DISCOVERY"	"cohort: DISCOVERY"	"cohort: DISCOVERY"	"cohort: DISCOVERY"	"cohort: DISCOVERY"	"cohort: DISCOVERY"	"cohort: DISCOVERY"	"cohort: DISCOVERY"	"cohort: DISCOVERY"	"cohort: DISCOVERY"	"cohort: DISCOVERY"	"cohort: DISCOVERY"	"cohort: DISCOVERY"	"cohort: DISCOVERY"	"cohort: DISCOVERY"	"cohort: VALIDATION"	"cohort: VALIDATION"	"cohort: VALIDATION"	"cohort: VALIDATION"	"cohort: VALIDATION"	"cohort: VALIDATION"	"cohort: VALIDATION"	"cohort: VALIDATION"	"cohort: VALIDATION"	"cohort: VALIDATION"	"cohort: VALIDATION"	"cohort: VALIDATION"	"cohort: VALIDATION"	"cohort: VALIDATION"	"cohort: VALIDATION"	"cohort: VALIDATION"	"cohort: VALIDATION"	"cohort: VALIDATION"	"cohort: VALIDATION"	"cohort: VALIDATION"	"cohort: VALIDATION"	"cohort: VALIDATION"	"cohort: VALIDATION"	"cohort: VALIDATION"	"cohort: VALIDATION"	"cohort: VALIDATION"	"cohort: VALIDATION"	"cohort: VALIDATION"	"cohort: VALIDATION"	"cohort: VALIDATION"	"cohort: VALIDATION"	"cohort: VALIDATION"	"cohort: VALIDATION"	"cohort: VALIDATION"	"cohort: VALIDATION"	"cohort: VALIDATION"	"cohort: VALIDATION"	"cohort: VALIDATION"	"cohort: VALIDATION"	"cohort: VALIDATION"	"cohort: VALIDATION"	"cohort: VALIDATION"	"cohort: VALIDATION"	"cohort: VALIDATION"	"cohort: VALIDATION"	"cohort: VALIDATION"	"cohort: VALIDATION"	"cohort: VALIDATION"	"cohort: VALIDATION"	"cohort: VALIDATION"	"cohort: VALIDATION"	"cohort: VALIDATION"	"cohort: VALIDATION"	"cohort: VALIDATION"	"cohort: VALIDATION"	"cohort: VALIDATION"
!Sample_characteristics_ch1	"cell type: CD146+ Circulating Endothelial Cells"	"cell type: CD146+ Circulating Endothelial Cells"	"cell type: CD146+ Circulating Endothelial Cells"	"cell type: CD146+ Circulating Endothelial Cells"	"cell type: CD146+ Circulating Endothelial Cells"	"cell type: CD146+ Circulating Endothelial Cells"	"cell type: CD146+ Circulating Endothelial Cells"	"cell type: CD146+ Circulating Endothelial Cells"	"cell type: CD146+ Circulating Endothelial Cells"	"cell type: CD146+ Circulating Endothelial Cells"	"cell type: CD146+ Circulating Endothelial Cells"	"cell type: CD146+ Circulating Endothelial Cells"	"cell type: CD146+ Circulating Endothelial Cells"	"cell type: CD146+ Circulating Endothelial Cells"	"cell type: CD146+ Circulating Endothelial Cells"	"cell type: CD146+ Circulating Endothelial Cells"	"cell type: CD146+ Circulating Endothelial Cells"	"cell type: CD146+ Circulating Endothelial Cells"	"cell type: CD146+ Circulating Endothelial Cells"	"cell type: CD146+ Circulating Endothelial Cells"	"cell type: CD146+ Circulating Endothelial Cells"	"cell type: CD146+ Circulating Endothelial Cells"	"cell type: CD146+ Circulating Endothelial Cells"	"cell type: CD146+ Circulating Endothelial Cells"	"cell type: CD146+ Circulating Endothelial Cells"	"cell type: CD146+ Circulating Endothelial Cells"	"cell type: CD146+ Circulating Endothelial Cells"	"cell type: CD146+ Circulating Endothelial Cells"	"cell type: CD146+ Circulating Endothelial Cells"	"cell type: CD146+ Circulating Endothelial Cells"	"cell type: CD146+ Circulating Endothelial Cells"	"cell type: CD146+ Circulating Endothelial Cells"	"cell type: CD146+ Circulating Endothelial Cells"	"cell type: CD146+ Circulating Endothelial Cells"	"cell type: CD146+ Circulating Endothelial Cells"	"cell type: CD146+ Circulating Endothelial Cells"	"cell type: CD146+ Circulating Endothelial Cells"	"cell type: CD146+ Circulating Endothelial Cells"	"cell type: CD146+ Circulating Endothelial Cells"	"cell type: CD146+ Circulating Endothelial Cells"	"cell type: CD146+ Circulating Endothelial Cells"	"cell type: CD146+ Circulating Endothelial Cells"	"cell type: CD146+ Circulating Endothelial Cells"	"cell type: CD146+ Circulating Endothelial Cells"	"cell type: CD146+ Circulating Endothelial Cells"	"cell type: CD146+ Circulating Endothelial Cells"	"cell type: CD146+ Circulating Endothelial Cells"	"cell type: CD146+ Circulating Endothelial Cells"	"cell type: CD146+ Circulating Endothelial Cells"	"cell type: CD146+ Circulating Endothelial Cells"	"cell type: CD146+ Circulating Endothelial Cells"	"cell type: CD146+ Circulating Endothelial Cells"	"cell type: CD146+ Circulating Endothelial Cells"	"cell type: CD146+ Circulating Endothelial Cells"	"cell type: CD146+ Circulating Endothelial Cells"	"cell type: CD146+ Circulating Endothelial Cells"	"cell type: CD146+ Circulating Endothelial Cells"	"cell type: CD146+ Circulating Endothelial Cells"	"cell type: CD146+ Circulating Endothelial Cells"	"cell type: CD146+ Circulating Endothelial Cells"	"cell type: CD146+ Circulating Endothelial Cells"	"cell type: CD146+ Circulating Endothelial Cells"	"cell type: CD146+ Circulating Endothelial Cells"	"cell type: CD146+ Circulating Endothelial Cells"	"cell type: CD146+ Circulating Endothelial Cells"	"cell type: CD146+ Circulating Endothelial Cells"	"cell type: CD146+ Circulating Endothelial Cells"	"cell type: CD146+ Circulating Endothelial Cells"	"cell type: CD146+ Circulating Endothelial Cells"	"cell type: CD146+ Circulating Endothelial Cells"	"cell type: CD146+ Circulating Endothelial Cells"	"cell type: CD146+ Circulating Endothelial Cells"	"cell type: CD146+ Circulating Endothelial Cells"	"cell type: CD146+ Circulating Endothelial Cells"	"cell type: CD146+ Circulating Endothelial Cells"	"cell type: CD146+ Circulating Endothelial Cells"	"cell type: CD146+ Circulating Endothelial Cells"	"cell type: CD146+ Circulating Endothelial Cells"	"cell type: CD146+ Circulating Endothelial Cells"	"cell type: CD146+ Circulating Endothelial Cells"	"cell type: CD146+ Circulating Endothelial Cells"	"cell type: CD146+ Circulating Endothelial Cells"	"cell type: CD146+ Circulating Endothelial Cells"	"cell type: CD146+ Circulating Endothelial Cells"	"cell type: CD146+ Circulating Endothelial Cells"	"cell type: CD146+ Circulating Endothelial Cells"	"cell type: CD146+ Circulating Endothelial Cells"	"cell type: CD146+ Circulating Endothelial Cells"	"cell type: CD146+ Circulating Endothelial Cells"	"cell type: CD146+ Circulating Endothelial Cells"	"cell type: CD146+ Circulating Endothelial Cells"	"cell type: CD146+ Circulating Endothelial Cells"	"cell type: CD146+ Circulating Endothelial Cells"	"cell type: CD146+ Circulating Endothelial Cells"	"cell type: CD146+ Circulating Endothelial Cells"	"cell type: CD146+ Circulating Endothelial Cells"	"cell type: CD146+ Circulating Endothelial Cells"	"cell type: CD146+ Circulating Endothelial Cells"	"cell type: CD146+ Circulating Endothelial Cells"
!Sample_treatment_protocol_ch1	"The CellTracks®AutoPrep® system was used in conjunction with the CellSearch®CEC kit and the CellSearch®profile kit (Veridex) to immunomagnetically enrich and enumerate CD146+ CECs as previously described 12. The enriched CEC samples were analyzed with the CellTracks®Analyzer II and the number of CECs in the sample determined. For CEC microarray profiling, the AutoPrep tube with the sample from the CellTracks®AutoPrep® system was removed and placed into the MagCellect Magnet for 10-min incubation. With the tube still in the MagCellect Magnet, the supernatant liquid was aspirated without disrupting the ferrofluid bound cells from which RNA was subsequently isolated.  For whole blood samples in EDTA tubes leukocytes and cellular debris was obtained for RNA isolation following RBC lysis with Erythrocyte Lysis Buffer (Qiagen, Valencia, CA)."	"The CellTracks®AutoPrep® system was used in conjunction with the CellSearch®CEC kit and the CellSearch®profile kit (Veridex) to immunomagnetically enrich and enumerate CD146+ CECs as previously described 12. The enriched CEC samples were analyzed with the CellTracks®Analyzer II and the number of CECs in the sample determined. For CEC microarray profiling, the AutoPrep tube with the sample from the CellTracks®AutoPrep® system was removed and placed into the MagCellect Magnet for 10-min incubation. With the tube still in the MagCellect Magnet, the supernatant liquid was aspirated without disrupting the ferrofluid bound cells from which RNA was subsequently isolated.  For whole blood samples in EDTA tubes leukocytes and cellular debris was obtained for RNA isolation following RBC lysis with Erythrocyte Lysis Buffer (Qiagen, Valencia, CA)."	"The CellTracks®AutoPrep® system was used in conjunction with the CellSearch®CEC kit and the CellSearch®profile kit (Veridex) to immunomagnetically enrich and enumerate CD146+ CECs as previously described 12. The enriched CEC samples were analyzed with the CellTracks®Analyzer II and the number of CECs in the sample determined. For CEC microarray profiling, the AutoPrep tube with the sample from the CellTracks®AutoPrep® system was removed and placed into the MagCellect Magnet for 10-min incubation. With the tube still in the MagCellect Magnet, the supernatant liquid was aspirated without disrupting the ferrofluid bound cells from which RNA was subsequently isolated.  For whole blood samples in EDTA tubes leukocytes and cellular debris was obtained for RNA isolation following RBC lysis with Erythrocyte Lysis Buffer (Qiagen, Valencia, CA)."	"The CellTracks®AutoPrep® system was used in conjunction with the CellSearch®CEC kit and the CellSearch®profile kit (Veridex) to immunomagnetically enrich and enumerate CD146+ CECs as previously described 12. The enriched CEC samples were analyzed with the CellTracks®Analyzer II and the number of CECs in the sample determined. For CEC microarray profiling, the AutoPrep tube with the sample from the CellTracks®AutoPrep® system was removed and placed into the MagCellect Magnet for 10-min incubation. With the tube still in the MagCellect Magnet, the supernatant liquid was aspirated without disrupting the ferrofluid bound cells from which RNA was subsequently isolated.  For whole blood samples in EDTA tubes leukocytes and cellular debris was obtained for RNA isolation following RBC lysis with Erythrocyte Lysis Buffer (Qiagen, Valencia, CA)."	"The CellTracks®AutoPrep® system was used in conjunction with the CellSearch®CEC kit and the CellSearch®profile kit (Veridex) to immunomagnetically enrich and enumerate CD146+ CECs as previously described 12. The enriched CEC samples were analyzed with the CellTracks®Analyzer II and the number of CECs in the sample determined. For CEC microarray profiling, the AutoPrep tube with the sample from the CellTracks®AutoPrep® system was removed and placed into the MagCellect Magnet for 10-min incubation. With the tube still in the MagCellect Magnet, the supernatant liquid was aspirated without disrupting the ferrofluid bound cells from which RNA was subsequently isolated.  For whole blood samples in EDTA tubes leukocytes and cellular debris was obtained for RNA isolation following RBC lysis with Erythrocyte Lysis Buffer (Qiagen, Valencia, CA)."	"The CellTracks®AutoPrep® system was used in conjunction with the CellSearch®CEC kit and the CellSearch®profile kit (Veridex) to immunomagnetically enrich and enumerate CD146+ CECs as previously described 12. The enriched CEC samples were analyzed with the CellTracks®Analyzer II and the number of CECs in the sample determined. For CEC microarray profiling, the AutoPrep tube with the sample from the CellTracks®AutoPrep® system was removed and placed into the MagCellect Magnet for 10-min incubation. With the tube still in the MagCellect Magnet, the supernatant liquid was aspirated without disrupting the ferrofluid bound cells from which RNA was subsequently isolated.  For whole blood samples in EDTA tubes leukocytes and cellular debris was obtained for RNA isolation following RBC lysis with Erythrocyte Lysis Buffer (Qiagen, Valencia, CA)."	"The CellTracks®AutoPrep® system was used in conjunction with the CellSearch®CEC kit and the CellSearch®profile kit (Veridex) to immunomagnetically enrich and enumerate CD146+ CECs as previously described 12. The enriched CEC samples were analyzed with the CellTracks®Analyzer II and the number of CECs in the sample determined. For CEC microarray profiling, the AutoPrep tube with the sample from the CellTracks®AutoPrep® system was removed and placed into the MagCellect Magnet for 10-min incubation. With the tube still in the MagCellect Magnet, the supernatant liquid was aspirated without disrupting the ferrofluid bound cells from which RNA was subsequently isolated.  For whole blood samples in EDTA tubes leukocytes and cellular debris was obtained for RNA isolation following RBC lysis with Erythrocyte Lysis Buffer (Qiagen, Valencia, CA)."	"The CellTracks®AutoPrep® system was used in conjunction with the CellSearch®CEC kit and the CellSearch®profile kit (Veridex) to immunomagnetically enrich and enumerate CD146+ CECs as previously described 12. The enriched CEC samples were analyzed with the CellTracks®Analyzer II and the number of CECs in the sample determined. For CEC microarray profiling, the AutoPrep tube with the sample from the CellTracks®AutoPrep® system was removed and placed into the MagCellect Magnet for 10-min incubation. With the tube still in the MagCellect Magnet, the supernatant liquid was aspirated without disrupting the ferrofluid bound cells from which RNA was subsequently isolated.  For whole blood samples in EDTA tubes leukocytes and cellular debris was obtained for RNA isolation following RBC lysis with Erythrocyte Lysis Buffer (Qiagen, Valencia, CA)."	"The CellTracks®AutoPrep® system was used in conjunction with the CellSearch®CEC kit and the CellSearch®profile kit (Veridex) to immunomagnetically enrich and enumerate CD146+ CECs as previously described 12. The enriched CEC samples were analyzed with the CellTracks®Analyzer II and the number of CECs in the sample determined. For CEC microarray profiling, the AutoPrep tube with the sample from the CellTracks®AutoPrep® system was removed and placed into the MagCellect Magnet for 10-min incubation. With the tube still in the MagCellect Magnet, the supernatant liquid was aspirated without disrupting the ferrofluid bound cells from which RNA was subsequently isolated.  For whole blood samples in EDTA tubes leukocytes and cellular debris was obtained for RNA isolation following RBC lysis with Erythrocyte Lysis Buffer (Qiagen, Valencia, CA)."	"The CellTracks®AutoPrep® system was used in conjunction with the CellSearch®CEC kit and the CellSearch®profile kit (Veridex) to immunomagnetically enrich and enumerate CD146+ CECs as previously described 12. The enriched CEC samples were analyzed with the CellTracks®Analyzer II and the number of CECs in the sample determined. For CEC microarray profiling, the AutoPrep tube with the sample from the CellTracks®AutoPrep® system was removed and placed into the MagCellect Magnet for 10-min incubation. With the tube still in the MagCellect Magnet, the supernatant liquid was aspirated without disrupting the ferrofluid bound cells from which RNA was subsequently isolated.  For whole blood samples in EDTA tubes leukocytes and cellular debris was obtained for RNA isolation following RBC lysis with Erythrocyte Lysis Buffer (Qiagen, Valencia, CA)."	"The CellTracks®AutoPrep® system was used in conjunction with the CellSearch®CEC kit and the CellSearch®profile kit (Veridex) to immunomagnetically enrich and enumerate CD146+ CECs as previously described 12. The enriched CEC samples were analyzed with the CellTracks®Analyzer II and the number of CECs in the sample determined. For CEC microarray profiling, the AutoPrep tube with the sample from the CellTracks®AutoPrep® system was removed and placed into the MagCellect Magnet for 10-min incubation. With the tube still in the MagCellect Magnet, the supernatant liquid was aspirated without disrupting the ferrofluid bound cells from which RNA was subsequently isolated.  For whole blood samples in EDTA tubes leukocytes and cellular debris was obtained for RNA isolation following RBC lysis with Erythrocyte Lysis Buffer (Qiagen, Valencia, CA)."	"The CellTracks®AutoPrep® system was used in conjunction with the CellSearch®CEC kit and the CellSearch®profile kit (Veridex) to immunomagnetically enrich and enumerate CD146+ CECs as previously described 12. The enriched CEC samples were analyzed with the CellTracks®Analyzer II and the number of CECs in the sample determined. For CEC microarray profiling, the AutoPrep tube with the sample from the CellTracks®AutoPrep® system was removed and placed into the MagCellect Magnet for 10-min incubation. With the tube still in the MagCellect Magnet, the supernatant liquid was aspirated without disrupting the ferrofluid bound cells from which RNA was subsequently isolated.  For whole blood samples in EDTA tubes leukocytes and cellular debris was obtained for RNA isolation following RBC lysis with Erythrocyte Lysis Buffer (Qiagen, Valencia, CA)."	"The CellTracks®AutoPrep® system was used in conjunction with the CellSearch®CEC kit and the CellSearch®profile kit (Veridex) to immunomagnetically enrich and enumerate CD146+ CECs as previously described 12. The enriched CEC samples were analyzed with the CellTracks®Analyzer II and the number of CECs in the sample determined. For CEC microarray profiling, the AutoPrep tube with the sample from the CellTracks®AutoPrep® system was removed and placed into the MagCellect Magnet for 10-min incubation. With the tube still in the MagCellect Magnet, the supernatant liquid was aspirated without disrupting the ferrofluid bound cells from which RNA was subsequently isolated.  For whole blood samples in EDTA tubes leukocytes and cellular debris was obtained for RNA isolation following RBC lysis with Erythrocyte Lysis Buffer (Qiagen, Valencia, CA)."	"The CellTracks®AutoPrep® system was used in conjunction with the CellSearch®CEC kit and the CellSearch®profile kit (Veridex) to immunomagnetically enrich and enumerate CD146+ CECs as previously described 12. The enriched CEC samples were analyzed with the CellTracks®Analyzer II and the number of CECs in the sample determined. For CEC microarray profiling, the AutoPrep tube with the sample from the CellTracks®AutoPrep® system was removed and placed into the MagCellect Magnet for 10-min incubation. With the tube still in the MagCellect Magnet, the supernatant liquid was aspirated without disrupting the ferrofluid bound cells from which RNA was subsequently isolated.  For whole blood samples in EDTA tubes leukocytes and cellular debris was obtained for RNA isolation following RBC lysis with Erythrocyte Lysis Buffer (Qiagen, Valencia, CA)."	"The CellTracks®AutoPrep® system was used in conjunction with the CellSearch®CEC kit and the CellSearch®profile kit (Veridex) to immunomagnetically enrich and enumerate CD146+ CECs as previously described 12. The enriched CEC samples were analyzed with the CellTracks®Analyzer II and the number of CECs in the sample determined. For CEC microarray profiling, the AutoPrep tube with the sample from the CellTracks®AutoPrep® system was removed and placed into the MagCellect Magnet for 10-min incubation. With the tube still in the MagCellect Magnet, the supernatant liquid was aspirated without disrupting the ferrofluid bound cells from which RNA was subsequently isolated.  For whole blood samples in EDTA tubes leukocytes and cellular debris was obtained for RNA isolation following RBC lysis with Erythrocyte Lysis Buffer (Qiagen, Valencia, CA)."	"The CellTracks®AutoPrep® system was used in conjunction with the CellSearch®CEC kit and the CellSearch®profile kit (Veridex) to immunomagnetically enrich and enumerate CD146+ CECs as previously described 12. The enriched CEC samples were analyzed with the CellTracks®Analyzer II and the number of CECs in the sample determined. For CEC microarray profiling, the AutoPrep tube with the sample from the CellTracks®AutoPrep® system was removed and placed into the MagCellect Magnet for 10-min incubation. With the tube still in the MagCellect Magnet, the supernatant liquid was aspirated without disrupting the ferrofluid bound cells from which RNA was subsequently isolated.  For whole blood samples in EDTA tubes leukocytes and cellular debris was obtained for RNA isolation following RBC lysis with Erythrocyte Lysis Buffer (Qiagen, Valencia, CA)."	"The CellTracks®AutoPrep® system was used in conjunction with the CellSearch®CEC kit and the CellSearch®profile kit (Veridex) to immunomagnetically enrich and enumerate CD146+ CECs as previously described 12. The enriched CEC samples were analyzed with the CellTracks®Analyzer II and the number of CECs in the sample determined. For CEC microarray profiling, the AutoPrep tube with the sample from the CellTracks®AutoPrep® system was removed and placed into the MagCellect Magnet for 10-min incubation. With the tube still in the MagCellect Magnet, the supernatant liquid was aspirated without disrupting the ferrofluid bound cells from which RNA was subsequently isolated.  For whole blood samples in EDTA tubes leukocytes and cellular debris was obtained for RNA isolation following RBC lysis with Erythrocyte Lysis Buffer (Qiagen, Valencia, CA)."	"The CellTracks®AutoPrep® system was used in conjunction with the CellSearch®CEC kit and the CellSearch®profile kit (Veridex) to immunomagnetically enrich and enumerate CD146+ CECs as previously described 12. The enriched CEC samples were analyzed with the CellTracks®Analyzer II and the number of CECs in the sample determined. For CEC microarray profiling, the AutoPrep tube with the sample from the CellTracks®AutoPrep® system was removed and placed into the MagCellect Magnet for 10-min incubation. With the tube still in the MagCellect Magnet, the supernatant liquid was aspirated without disrupting the ferrofluid bound cells from which RNA was subsequently isolated.  For whole blood samples in EDTA tubes leukocytes and cellular debris was obtained for RNA isolation following RBC lysis with Erythrocyte Lysis Buffer (Qiagen, Valencia, CA)."	"The CellTracks®AutoPrep® system was used in conjunction with the CellSearch®CEC kit and the CellSearch®profile kit (Veridex) to immunomagnetically enrich and enumerate CD146+ CECs as previously described 12. The enriched CEC samples were analyzed with the CellTracks®Analyzer II and the number of CECs in the sample determined. For CEC microarray profiling, the AutoPrep tube with the sample from the CellTracks®AutoPrep® system was removed and placed into the MagCellect Magnet for 10-min incubation. With the tube still in the MagCellect Magnet, the supernatant liquid was aspirated without disrupting the ferrofluid bound cells from which RNA was subsequently isolated.  For whole blood samples in EDTA tubes leukocytes and cellular debris was obtained for RNA isolation following RBC lysis with Erythrocyte Lysis Buffer (Qiagen, Valencia, CA)."	"The CellTracks®AutoPrep® system was used in conjunction with the CellSearch®CEC kit and the CellSearch®profile kit (Veridex) to immunomagnetically enrich and enumerate CD146+ CECs as previously described 12. The enriched CEC samples were analyzed with the CellTracks®Analyzer II and the number of CECs in the sample determined. For CEC microarray profiling, the AutoPrep tube with the sample from the CellTracks®AutoPrep® system was removed and placed into the MagCellect Magnet for 10-min incubation. With the tube still in the MagCellect Magnet, the supernatant liquid was aspirated without disrupting the ferrofluid bound cells from which RNA was subsequently isolated.  For whole blood samples in EDTA tubes leukocytes and cellular debris was obtained for RNA isolation following RBC lysis with Erythrocyte Lysis Buffer (Qiagen, Valencia, CA)."	"The CellTracks®AutoPrep® system was used in conjunction with the CellSearch®CEC kit and the CellSearch®profile kit (Veridex) to immunomagnetically enrich and enumerate CD146+ CECs as previously described 12. The enriched CEC samples were analyzed with the CellTracks®Analyzer II and the number of CECs in the sample determined. For CEC microarray profiling, the AutoPrep tube with the sample from the CellTracks®AutoPrep® system was removed and placed into the MagCellect Magnet for 10-min incubation. With the tube still in the MagCellect Magnet, the supernatant liquid was aspirated without disrupting the ferrofluid bound cells from which RNA was subsequently isolated.  For whole blood samples in EDTA tubes leukocytes and cellular debris was obtained for RNA isolation following RBC lysis with Erythrocyte Lysis Buffer (Qiagen, Valencia, CA)."	"The CellTracks®AutoPrep® system was used in conjunction with the CellSearch®CEC kit and the CellSearch®profile kit (Veridex) to immunomagnetically enrich and enumerate CD146+ CECs as previously described 12. The enriched CEC samples were analyzed with the CellTracks®Analyzer II and the number of CECs in the sample determined. For CEC microarray profiling, the AutoPrep tube with the sample from the CellTracks®AutoPrep® system was removed and placed into the MagCellect Magnet for 10-min incubation. With the tube still in the MagCellect Magnet, the supernatant liquid was aspirated without disrupting the ferrofluid bound cells from which RNA was subsequently isolated.  For whole blood samples in EDTA tubes leukocytes and cellular debris was obtained for RNA isolation following RBC lysis with Erythrocyte Lysis Buffer (Qiagen, Valencia, CA)."	"The CellTracks®AutoPrep® system was used in conjunction with the CellSearch®CEC kit and the CellSearch®profile kit (Veridex) to immunomagnetically enrich and enumerate CD146+ CECs as previously described 12. The enriched CEC samples were analyzed with the CellTracks®Analyzer II and the number of CECs in the sample determined. For CEC microarray profiling, the AutoPrep tube with the sample from the CellTracks®AutoPrep® system was removed and placed into the MagCellect Magnet for 10-min incubation. With the tube still in the MagCellect Magnet, the supernatant liquid was aspirated without disrupting the ferrofluid bound cells from which RNA was subsequently isolated.  For whole blood samples in EDTA tubes leukocytes and cellular debris was obtained for RNA isolation following RBC lysis with Erythrocyte Lysis Buffer (Qiagen, Valencia, CA)."	"The CellTracks®AutoPrep® system was used in conjunction with the CellSearch®CEC kit and the CellSearch®profile kit (Veridex) to immunomagnetically enrich and enumerate CD146+ CECs as previously described 12. The enriched CEC samples were analyzed with the CellTracks®Analyzer II and the number of CECs in the sample determined. For CEC microarray profiling, the AutoPrep tube with the sample from the CellTracks®AutoPrep® system was removed and placed into the MagCellect Magnet for 10-min incubation. With the tube still in the MagCellect Magnet, the supernatant liquid was aspirated without disrupting the ferrofluid bound cells from which RNA was subsequently isolated.  For whole blood samples in EDTA tubes leukocytes and cellular debris was obtained for RNA isolation following RBC lysis with Erythrocyte Lysis Buffer (Qiagen, Valencia, CA)."	"The CellTracks®AutoPrep® system was used in conjunction with the CellSearch®CEC kit and the CellSearch®profile kit (Veridex) to immunomagnetically enrich and enumerate CD146+ CECs as previously described 12. The enriched CEC samples were analyzed with the CellTracks®Analyzer II and the number of CECs in the sample determined. For CEC microarray profiling, the AutoPrep tube with the sample from the CellTracks®AutoPrep® system was removed and placed into the MagCellect Magnet for 10-min incubation. With the tube still in the MagCellect Magnet, the supernatant liquid was aspirated without disrupting the ferrofluid bound cells from which RNA was subsequently isolated.  For whole blood samples in EDTA tubes leukocytes and cellular debris was obtained for RNA isolation following RBC lysis with Erythrocyte Lysis Buffer (Qiagen, Valencia, CA)."	"The CellTracks®AutoPrep® system was used in conjunction with the CellSearch®CEC kit and the CellSearch®profile kit (Veridex) to immunomagnetically enrich and enumerate CD146+ CECs as previously described 12. The enriched CEC samples were analyzed with the CellTracks®Analyzer II and the number of CECs in the sample determined. For CEC microarray profiling, the AutoPrep tube with the sample from the CellTracks®AutoPrep® system was removed and placed into the MagCellect Magnet for 10-min incubation. With the tube still in the MagCellect Magnet, the supernatant liquid was aspirated without disrupting the ferrofluid bound cells from which RNA was subsequently isolated.  For whole blood samples in EDTA tubes leukocytes and cellular debris was obtained for RNA isolation following RBC lysis with Erythrocyte Lysis Buffer (Qiagen, Valencia, CA)."	"The CellTracks®AutoPrep® system was used in conjunction with the CellSearch®CEC kit and the CellSearch®profile kit (Veridex) to immunomagnetically enrich and enumerate CD146+ CECs as previously described 12. The enriched CEC samples were analyzed with the CellTracks®Analyzer II and the number of CECs in the sample determined. For CEC microarray profiling, the AutoPrep tube with the sample from the CellTracks®AutoPrep® system was removed and placed into the MagCellect Magnet for 10-min incubation. With the tube still in the MagCellect Magnet, the supernatant liquid was aspirated without disrupting the ferrofluid bound cells from which RNA was subsequently isolated.  For whole blood samples in EDTA tubes leukocytes and cellular debris was obtained for RNA isolation following RBC lysis with Erythrocyte Lysis Buffer (Qiagen, Valencia, CA)."	"The CellTracks®AutoPrep® system was used in conjunction with the CellSearch®CEC kit and the CellSearch®profile kit (Veridex) to immunomagnetically enrich and enumerate CD146+ CECs as previously described 12. The enriched CEC samples were analyzed with the CellTracks®Analyzer II and the number of CECs in the sample determined. For CEC microarray profiling, the AutoPrep tube with the sample from the CellTracks®AutoPrep® system was removed and placed into the MagCellect Magnet for 10-min incubation. With the tube still in the MagCellect Magnet, the supernatant liquid was aspirated without disrupting the ferrofluid bound cells from which RNA was subsequently isolated.  For whole blood samples in EDTA tubes leukocytes and cellular debris was obtained for RNA isolation following RBC lysis with Erythrocyte Lysis Buffer (Qiagen, Valencia, CA)."	"The CellTracks®AutoPrep® system was used in conjunction with the CellSearch®CEC kit and the CellSearch®profile kit (Veridex) to immunomagnetically enrich and enumerate CD146+ CECs as previously described 12. The enriched CEC samples were analyzed with the CellTracks®Analyzer II and the number of CECs in the sample determined. For CEC microarray profiling, the AutoPrep tube with the sample from the CellTracks®AutoPrep® system was removed and placed into the MagCellect Magnet for 10-min incubation. With the tube still in the MagCellect Magnet, the supernatant liquid was aspirated without disrupting the ferrofluid bound cells from which RNA was subsequently isolated.  For whole blood samples in EDTA tubes leukocytes and cellular debris was obtained for RNA isolation following RBC lysis with Erythrocyte Lysis Buffer (Qiagen, Valencia, CA)."	"The CellTracks®AutoPrep® system was used in conjunction with the CellSearch®CEC kit and the CellSearch®profile kit (Veridex) to immunomagnetically enrich and enumerate CD146+ CECs as previously described 12. The enriched CEC samples were analyzed with the CellTracks®Analyzer II and the number of CECs in the sample determined. For CEC microarray profiling, the AutoPrep tube with the sample from the CellTracks®AutoPrep® system was removed and placed into the MagCellect Magnet for 10-min incubation. With the tube still in the MagCellect Magnet, the supernatant liquid was aspirated without disrupting the ferrofluid bound cells from which RNA was subsequently isolated.  For whole blood samples in EDTA tubes leukocytes and cellular debris was obtained for RNA isolation following RBC lysis with Erythrocyte Lysis Buffer (Qiagen, Valencia, CA)."	"The CellTracks®AutoPrep® system was used in conjunction with the CellSearch®CEC kit and the CellSearch®profile kit (Veridex) to immunomagnetically enrich and enumerate CD146+ CECs as previously described 12. The enriched CEC samples were analyzed with the CellTracks®Analyzer II and the number of CECs in the sample determined. For CEC microarray profiling, the AutoPrep tube with the sample from the CellTracks®AutoPrep® system was removed and placed into the MagCellect Magnet for 10-min incubation. With the tube still in the MagCellect Magnet, the supernatant liquid was aspirated without disrupting the ferrofluid bound cells from which RNA was subsequently isolated.  For whole blood samples in EDTA tubes leukocytes and cellular debris was obtained for RNA isolation following RBC lysis with Erythrocyte Lysis Buffer (Qiagen, Valencia, CA)."	"The CellTracks®AutoPrep® system was used in conjunction with the CellSearch®CEC kit and the CellSearch®profile kit (Veridex) to immunomagnetically enrich and enumerate CD146+ CECs as previously described 12. The enriched CEC samples were analyzed with the CellTracks®Analyzer II and the number of CECs in the sample determined. For CEC microarray profiling, the AutoPrep tube with the sample from the CellTracks®AutoPrep® system was removed and placed into the MagCellect Magnet for 10-min incubation. With the tube still in the MagCellect Magnet, the supernatant liquid was aspirated without disrupting the ferrofluid bound cells from which RNA was subsequently isolated.  For whole blood samples in EDTA tubes leukocytes and cellular debris was obtained for RNA isolation following RBC lysis with Erythrocyte Lysis Buffer (Qiagen, Valencia, CA)."	"The CellTracks®AutoPrep® system was used in conjunction with the CellSearch®CEC kit and the CellSearch®profile kit (Veridex) to immunomagnetically enrich and enumerate CD146+ CECs as previously described 12. The enriched CEC samples were analyzed with the CellTracks®Analyzer II and the number of CECs in the sample determined. For CEC microarray profiling, the AutoPrep tube with the sample from the CellTracks®AutoPrep® system was removed and placed into the MagCellect Magnet for 10-min incubation. With the tube still in the MagCellect Magnet, the supernatant liquid was aspirated without disrupting the ferrofluid bound cells from which RNA was subsequently isolated.  For whole blood samples in EDTA tubes leukocytes and cellular debris was obtained for RNA isolation following RBC lysis with Erythrocyte Lysis Buffer (Qiagen, Valencia, CA)."	"The CellTracks®AutoPrep® system was used in conjunction with the CellSearch®CEC kit and the CellSearch®profile kit (Veridex) to immunomagnetically enrich and enumerate CD146+ CECs as previously described 12. The enriched CEC samples were analyzed with the CellTracks®Analyzer II and the number of CECs in the sample determined. For CEC microarray profiling, the AutoPrep tube with the sample from the CellTracks®AutoPrep® system was removed and placed into the MagCellect Magnet for 10-min incubation. With the tube still in the MagCellect Magnet, the supernatant liquid was aspirated without disrupting the ferrofluid bound cells from which RNA was subsequently isolated.  For whole blood samples in EDTA tubes leukocytes and cellular debris was obtained for RNA isolation following RBC lysis with Erythrocyte Lysis Buffer (Qiagen, Valencia, CA)."	"The CellTracks®AutoPrep® system was used in conjunction with the CellSearch®CEC kit and the CellSearch®profile kit (Veridex) to immunomagnetically enrich and enumerate CD146+ CECs as previously described 12. The enriched CEC samples were analyzed with the CellTracks®Analyzer II and the number of CECs in the sample determined. For CEC microarray profiling, the AutoPrep tube with the sample from the CellTracks®AutoPrep® system was removed and placed into the MagCellect Magnet for 10-min incubation. With the tube still in the MagCellect Magnet, the supernatant liquid was aspirated without disrupting the ferrofluid bound cells from which RNA was subsequently isolated.  For whole blood samples in EDTA tubes leukocytes and cellular debris was obtained for RNA isolation following RBC lysis with Erythrocyte Lysis Buffer (Qiagen, Valencia, CA)."	"The CellTracks®AutoPrep® system was used in conjunction with the CellSearch®CEC kit and the CellSearch®profile kit (Veridex) to immunomagnetically enrich and enumerate CD146+ CECs as previously described 12. The enriched CEC samples were analyzed with the CellTracks®Analyzer II and the number of CECs in the sample determined. For CEC microarray profiling, the AutoPrep tube with the sample from the CellTracks®AutoPrep® system was removed and placed into the MagCellect Magnet for 10-min incubation. With the tube still in the MagCellect Magnet, the supernatant liquid was aspirated without disrupting the ferrofluid bound cells from which RNA was subsequently isolated.  For whole blood samples in EDTA tubes leukocytes and cellular debris was obtained for RNA isolation following RBC lysis with Erythrocyte Lysis Buffer (Qiagen, Valencia, CA)."	"The CellTracks®AutoPrep® system was used in conjunction with the CellSearch®CEC kit and the CellSearch®profile kit (Veridex) to immunomagnetically enrich and enumerate CD146+ CECs as previously described 12. The enriched CEC samples were analyzed with the CellTracks®Analyzer II and the number of CECs in the sample determined. For CEC microarray profiling, the AutoPrep tube with the sample from the CellTracks®AutoPrep® system was removed and placed into the MagCellect Magnet for 10-min incubation. With the tube still in the MagCellect Magnet, the supernatant liquid was aspirated without disrupting the ferrofluid bound cells from which RNA was subsequently isolated.  For whole blood samples in EDTA tubes leukocytes and cellular debris was obtained for RNA isolation following RBC lysis with Erythrocyte Lysis Buffer (Qiagen, Valencia, CA)."	"The CellTracks®AutoPrep® system was used in conjunction with the CellSearch®CEC kit and the CellSearch®profile kit (Veridex) to immunomagnetically enrich and enumerate CD146+ CECs as previously described 12. The enriched CEC samples were analyzed with the CellTracks®Analyzer II and the number of CECs in the sample determined. For CEC microarray profiling, the AutoPrep tube with the sample from the CellTracks®AutoPrep® system was removed and placed into the MagCellect Magnet for 10-min incubation. With the tube still in the MagCellect Magnet, the supernatant liquid was aspirated without disrupting the ferrofluid bound cells from which RNA was subsequently isolated.  For whole blood samples in EDTA tubes leukocytes and cellular debris was obtained for RNA isolation following RBC lysis with Erythrocyte Lysis Buffer (Qiagen, Valencia, CA)."	"The CellTracks®AutoPrep® system was used in conjunction with the CellSearch®CEC kit and the CellSearch®profile kit (Veridex) to immunomagnetically enrich and enumerate CD146+ CECs as previously described 12. The enriched CEC samples were analyzed with the CellTracks®Analyzer II and the number of CECs in the sample determined. For CEC microarray profiling, the AutoPrep tube with the sample from the CellTracks®AutoPrep® system was removed and placed into the MagCellect Magnet for 10-min incubation. With the tube still in the MagCellect Magnet, the supernatant liquid was aspirated without disrupting the ferrofluid bound cells from which RNA was subsequently isolated.  For whole blood samples in EDTA tubes leukocytes and cellular debris was obtained for RNA isolation following RBC lysis with Erythrocyte Lysis Buffer (Qiagen, Valencia, CA)."	"The CellTracks®AutoPrep® system was used in conjunction with the CellSearch®CEC kit and the CellSearch®profile kit (Veridex) to immunomagnetically enrich and enumerate CD146+ CECs as previously described 12. The enriched CEC samples were analyzed with the CellTracks®Analyzer II and the number of CECs in the sample determined. For CEC microarray profiling, the AutoPrep tube with the sample from the CellTracks®AutoPrep® system was removed and placed into the MagCellect Magnet for 10-min incubation. With the tube still in the MagCellect Magnet, the supernatant liquid was aspirated without disrupting the ferrofluid bound cells from which RNA was subsequently isolated.  For whole blood samples in EDTA tubes leukocytes and cellular debris was obtained for RNA isolation following RBC lysis with Erythrocyte Lysis Buffer (Qiagen, Valencia, CA)."	"The CellTracks®AutoPrep® system was used in conjunction with the CellSearch®CEC kit and the CellSearch®profile kit (Veridex) to immunomagnetically enrich and enumerate CD146+ CECs as previously described 12. The enriched CEC samples were analyzed with the CellTracks®Analyzer II and the number of CECs in the sample determined. For CEC microarray profiling, the AutoPrep tube with the sample from the CellTracks®AutoPrep® system was removed and placed into the MagCellect Magnet for 10-min incubation. With the tube still in the MagCellect Magnet, the supernatant liquid was aspirated without disrupting the ferrofluid bound cells from which RNA was subsequently isolated.  For whole blood samples in EDTA tubes leukocytes and cellular debris was obtained for RNA isolation following RBC lysis with Erythrocyte Lysis Buffer (Qiagen, Valencia, CA)."	"The CellTracks®AutoPrep® system was used in conjunction with the CellSearch®CEC kit and the CellSearch®profile kit (Veridex) to immunomagnetically enrich and enumerate CD146+ CECs as previously described 12. The enriched CEC samples were analyzed with the CellTracks®Analyzer II and the number of CECs in the sample determined. For CEC microarray profiling, the AutoPrep tube with the sample from the CellTracks®AutoPrep® system was removed and placed into the MagCellect Magnet for 10-min incubation. With the tube still in the MagCellect Magnet, the supernatant liquid was aspirated without disrupting the ferrofluid bound cells from which RNA was subsequently isolated.  For whole blood samples in EDTA tubes leukocytes and cellular debris was obtained for RNA isolation following RBC lysis with Erythrocyte Lysis Buffer (Qiagen, Valencia, CA)."	"The CellTracks®AutoPrep® system was used in conjunction with the CellSearch®CEC kit and the CellSearch®profile kit (Veridex) to immunomagnetically enrich and enumerate CD146+ CECs as previously described 12. The enriched CEC samples were analyzed with the CellTracks®Analyzer II and the number of CECs in the sample determined. For CEC microarray profiling, the AutoPrep tube with the sample from the CellTracks®AutoPrep® system was removed and placed into the MagCellect Magnet for 10-min incubation. With the tube still in the MagCellect Magnet, the supernatant liquid was aspirated without disrupting the ferrofluid bound cells from which RNA was subsequently isolated.  For whole blood samples in EDTA tubes leukocytes and cellular debris was obtained for RNA isolation following RBC lysis with Erythrocyte Lysis Buffer (Qiagen, Valencia, CA)."	"The CellTracks®AutoPrep® system was used in conjunction with the CellSearch®CEC kit and the CellSearch®profile kit (Veridex) to immunomagnetically enrich and enumerate CD146+ CECs as previously described 12. The enriched CEC samples were analyzed with the CellTracks®Analyzer II and the number of CECs in the sample determined. For CEC microarray profiling, the AutoPrep tube with the sample from the CellTracks®AutoPrep® system was removed and placed into the MagCellect Magnet for 10-min incubation. With the tube still in the MagCellect Magnet, the supernatant liquid was aspirated without disrupting the ferrofluid bound cells from which RNA was subsequently isolated.  For whole blood samples in EDTA tubes leukocytes and cellular debris was obtained for RNA isolation following RBC lysis with Erythrocyte Lysis Buffer (Qiagen, Valencia, CA)."	"The CellTracks®AutoPrep® system was used in conjunction with the CellSearch®CEC kit and the CellSearch®profile kit (Veridex) to immunomagnetically enrich and enumerate CD146+ CECs as previously described 12. The enriched CEC samples were analyzed with the CellTracks®Analyzer II and the number of CECs in the sample determined. For CEC microarray profiling, the AutoPrep tube with the sample from the CellTracks®AutoPrep® system was removed and placed into the MagCellect Magnet for 10-min incubation. With the tube still in the MagCellect Magnet, the supernatant liquid was aspirated without disrupting the ferrofluid bound cells from which RNA was subsequently isolated.  For whole blood samples in EDTA tubes leukocytes and cellular debris was obtained for RNA isolation following RBC lysis with Erythrocyte Lysis Buffer (Qiagen, Valencia, CA)."	"The CellTracks®AutoPrep® system was used in conjunction with the CellSearch®CEC kit and the CellSearch®profile kit (Veridex) to immunomagnetically enrich and enumerate CD146+ CECs as previously described 12. The enriched CEC samples were analyzed with the CellTracks®Analyzer II and the number of CECs in the sample determined. For CEC microarray profiling, the AutoPrep tube with the sample from the CellTracks®AutoPrep® system was removed and placed into the MagCellect Magnet for 10-min incubation. With the tube still in the MagCellect Magnet, the supernatant liquid was aspirated without disrupting the ferrofluid bound cells from which RNA was subsequently isolated.  For whole blood samples in EDTA tubes leukocytes and cellular debris was obtained for RNA isolation following RBC lysis with Erythrocyte Lysis Buffer (Qiagen, Valencia, CA)."	"The CellTracks®AutoPrep® system was used in conjunction with the CellSearch®CEC kit and the CellSearch®profile kit (Veridex) to immunomagnetically enrich and enumerate CD146+ CECs as previously described 12. The enriched CEC samples were analyzed with the CellTracks®Analyzer II and the number of CECs in the sample determined. For CEC microarray profiling, the AutoPrep tube with the sample from the CellTracks®AutoPrep® system was removed and placed into the MagCellect Magnet for 10-min incubation. With the tube still in the MagCellect Magnet, the supernatant liquid was aspirated without disrupting the ferrofluid bound cells from which RNA was subsequently isolated.  For whole blood samples in EDTA tubes leukocytes and cellular debris was obtained for RNA isolation following RBC lysis with Erythrocyte Lysis Buffer (Qiagen, Valencia, CA)."	"The CellTracks®AutoPrep® system was used in conjunction with the CellSearch®CEC kit and the CellSearch®profile kit (Veridex) to immunomagnetically enrich and enumerate CD146+ CECs as previously described 12. The enriched CEC samples were analyzed with the CellTracks®Analyzer II and the number of CECs in the sample determined. For CEC microarray profiling, the AutoPrep tube with the sample from the CellTracks®AutoPrep® system was removed and placed into the MagCellect Magnet for 10-min incubation. With the tube still in the MagCellect Magnet, the supernatant liquid was aspirated without disrupting the ferrofluid bound cells from which RNA was subsequently isolated.  For whole blood samples in EDTA tubes leukocytes and cellular debris was obtained for RNA isolation following RBC lysis with Erythrocyte Lysis Buffer (Qiagen, Valencia, CA)."	"The CellTracks®AutoPrep® system was used in conjunction with the CellSearch®CEC kit and the CellSearch®profile kit (Veridex) to immunomagnetically enrich and enumerate CD146+ CECs as previously described 12. The enriched CEC samples were analyzed with the CellTracks®Analyzer II and the number of CECs in the sample determined. For CEC microarray profiling, the AutoPrep tube with the sample from the CellTracks®AutoPrep® system was removed and placed into the MagCellect Magnet for 10-min incubation. With the tube still in the MagCellect Magnet, the supernatant liquid was aspirated without disrupting the ferrofluid bound cells from which RNA was subsequently isolated.  For whole blood samples in EDTA tubes leukocytes and cellular debris was obtained for RNA isolation following RBC lysis with Erythrocyte Lysis Buffer (Qiagen, Valencia, CA)."	"The CellTracks®AutoPrep® system was used in conjunction with the CellSearch®CEC kit and the CellSearch®profile kit (Veridex) to immunomagnetically enrich and enumerate CD146+ CECs as previously described 12. The enriched CEC samples were analyzed with the CellTracks®Analyzer II and the number of CECs in the sample determined. For CEC microarray profiling, the AutoPrep tube with the sample from the CellTracks®AutoPrep® system was removed and placed into the MagCellect Magnet for 10-min incubation. With the tube still in the MagCellect Magnet, the supernatant liquid was aspirated without disrupting the ferrofluid bound cells from which RNA was subsequently isolated.  For whole blood samples in EDTA tubes leukocytes and cellular debris was obtained for RNA isolation following RBC lysis with Erythrocyte Lysis Buffer (Qiagen, Valencia, CA)."	"The CellTracks®AutoPrep® system was used in conjunction with the CellSearch®CEC kit and the CellSearch®profile kit (Veridex) to immunomagnetically enrich and enumerate CD146+ CECs as previously described 12. The enriched CEC samples were analyzed with the CellTracks®Analyzer II and the number of CECs in the sample determined. For CEC microarray profiling, the AutoPrep tube with the sample from the CellTracks®AutoPrep® system was removed and placed into the MagCellect Magnet for 10-min incubation. With the tube still in the MagCellect Magnet, the supernatant liquid was aspirated without disrupting the ferrofluid bound cells from which RNA was subsequently isolated.  For whole blood samples in EDTA tubes leukocytes and cellular debris was obtained for RNA isolation following RBC lysis with Erythrocyte Lysis Buffer (Qiagen, Valencia, CA)."	"The CellTracks®AutoPrep® system was used in conjunction with the CellSearch®CEC kit and the CellSearch®profile kit (Veridex) to immunomagnetically enrich and enumerate CD146+ CECs as previously described 12. The enriched CEC samples were analyzed with the CellTracks®Analyzer II and the number of CECs in the sample determined. For CEC microarray profiling, the AutoPrep tube with the sample from the CellTracks®AutoPrep® system was removed and placed into the MagCellect Magnet for 10-min incubation. With the tube still in the MagCellect Magnet, the supernatant liquid was aspirated without disrupting the ferrofluid bound cells from which RNA was subsequently isolated.  For whole blood samples in EDTA tubes leukocytes and cellular debris was obtained for RNA isolation following RBC lysis with Erythrocyte Lysis Buffer (Qiagen, Valencia, CA)."	"The CellTracks®AutoPrep® system was used in conjunction with the CellSearch®CEC kit and the CellSearch®profile kit (Veridex) to immunomagnetically enrich and enumerate CD146+ CECs as previously described 12. The enriched CEC samples were analyzed with the CellTracks®Analyzer II and the number of CECs in the sample determined. For CEC microarray profiling, the AutoPrep tube with the sample from the CellTracks®AutoPrep® system was removed and placed into the MagCellect Magnet for 10-min incubation. With the tube still in the MagCellect Magnet, the supernatant liquid was aspirated without disrupting the ferrofluid bound cells from which RNA was subsequently isolated.  For whole blood samples in EDTA tubes leukocytes and cellular debris was obtained for RNA isolation following RBC lysis with Erythrocyte Lysis Buffer (Qiagen, Valencia, CA)."	"The CellTracks®AutoPrep® system was used in conjunction with the CellSearch®CEC kit and the CellSearch®profile kit (Veridex) to immunomagnetically enrich and enumerate CD146+ CECs as previously described 12. The enriched CEC samples were analyzed with the CellTracks®Analyzer II and the number of CECs in the sample determined. For CEC microarray profiling, the AutoPrep tube with the sample from the CellTracks®AutoPrep® system was removed and placed into the MagCellect Magnet for 10-min incubation. With the tube still in the MagCellect Magnet, the supernatant liquid was aspirated without disrupting the ferrofluid bound cells from which RNA was subsequently isolated.  For whole blood samples in EDTA tubes leukocytes and cellular debris was obtained for RNA isolation following RBC lysis with Erythrocyte Lysis Buffer (Qiagen, Valencia, CA)."	"The CellTracks®AutoPrep® system was used in conjunction with the CellSearch®CEC kit and the CellSearch®profile kit (Veridex) to immunomagnetically enrich and enumerate CD146+ CECs as previously described 12. The enriched CEC samples were analyzed with the CellTracks®Analyzer II and the number of CECs in the sample determined. For CEC microarray profiling, the AutoPrep tube with the sample from the CellTracks®AutoPrep® system was removed and placed into the MagCellect Magnet for 10-min incubation. With the tube still in the MagCellect Magnet, the supernatant liquid was aspirated without disrupting the ferrofluid bound cells from which RNA was subsequently isolated.  For whole blood samples in EDTA tubes leukocytes and cellular debris was obtained for RNA isolation following RBC lysis with Erythrocyte Lysis Buffer (Qiagen, Valencia, CA)."	"The CellTracks®AutoPrep® system was used in conjunction with the CellSearch®CEC kit and the CellSearch®profile kit (Veridex) to immunomagnetically enrich and enumerate CD146+ CECs as previously described 12. The enriched CEC samples were analyzed with the CellTracks®Analyzer II and the number of CECs in the sample determined. For CEC microarray profiling, the AutoPrep tube with the sample from the CellTracks®AutoPrep® system was removed and placed into the MagCellect Magnet for 10-min incubation. With the tube still in the MagCellect Magnet, the supernatant liquid was aspirated without disrupting the ferrofluid bound cells from which RNA was subsequently isolated.  For whole blood samples in EDTA tubes leukocytes and cellular debris was obtained for RNA isolation following RBC lysis with Erythrocyte Lysis Buffer (Qiagen, Valencia, CA)."	"The CellTracks®AutoPrep® system was used in conjunction with the CellSearch®CEC kit and the CellSearch®profile kit (Veridex) to immunomagnetically enrich and enumerate CD146+ CECs as previously described 12. The enriched CEC samples were analyzed with the CellTracks®Analyzer II and the number of CECs in the sample determined. For CEC microarray profiling, the AutoPrep tube with the sample from the CellTracks®AutoPrep® system was removed and placed into the MagCellect Magnet for 10-min incubation. With the tube still in the MagCellect Magnet, the supernatant liquid was aspirated without disrupting the ferrofluid bound cells from which RNA was subsequently isolated.  For whole blood samples in EDTA tubes leukocytes and cellular debris was obtained for RNA isolation following RBC lysis with Erythrocyte Lysis Buffer (Qiagen, Valencia, CA)."	"The CellTracks®AutoPrep® system was used in conjunction with the CellSearch®CEC kit and the CellSearch®profile kit (Veridex) to immunomagnetically enrich and enumerate CD146+ CECs as previously described 12. The enriched CEC samples were analyzed with the CellTracks®Analyzer II and the number of CECs in the sample determined. For CEC microarray profiling, the AutoPrep tube with the sample from the CellTracks®AutoPrep® system was removed and placed into the MagCellect Magnet for 10-min incubation. With the tube still in the MagCellect Magnet, the supernatant liquid was aspirated without disrupting the ferrofluid bound cells from which RNA was subsequently isolated.  For whole blood samples in EDTA tubes leukocytes and cellular debris was obtained for RNA isolation following RBC lysis with Erythrocyte Lysis Buffer (Qiagen, Valencia, CA)."	"The CellTracks®AutoPrep® system was used in conjunction with the CellSearch®CEC kit and the CellSearch®profile kit (Veridex) to immunomagnetically enrich and enumerate CD146+ CECs as previously described 12. The enriched CEC samples were analyzed with the CellTracks®Analyzer II and the number of CECs in the sample determined. For CEC microarray profiling, the AutoPrep tube with the sample from the CellTracks®AutoPrep® system was removed and placed into the MagCellect Magnet for 10-min incubation. With the tube still in the MagCellect Magnet, the supernatant liquid was aspirated without disrupting the ferrofluid bound cells from which RNA was subsequently isolated.  For whole blood samples in EDTA tubes leukocytes and cellular debris was obtained for RNA isolation following RBC lysis with Erythrocyte Lysis Buffer (Qiagen, Valencia, CA)."	"The CellTracks®AutoPrep® system was used in conjunction with the CellSearch®CEC kit and the CellSearch®profile kit (Veridex) to immunomagnetically enrich and enumerate CD146+ CECs as previously described 12. The enriched CEC samples were analyzed with the CellTracks®Analyzer II and the number of CECs in the sample determined. For CEC microarray profiling, the AutoPrep tube with the sample from the CellTracks®AutoPrep® system was removed and placed into the MagCellect Magnet for 10-min incubation. With the tube still in the MagCellect Magnet, the supernatant liquid was aspirated without disrupting the ferrofluid bound cells from which RNA was subsequently isolated.  For whole blood samples in EDTA tubes leukocytes and cellular debris was obtained for RNA isolation following RBC lysis with Erythrocyte Lysis Buffer (Qiagen, Valencia, CA)."	"The CellTracks®AutoPrep® system was used in conjunction with the CellSearch®CEC kit and the CellSearch®profile kit (Veridex) to immunomagnetically enrich and enumerate CD146+ CECs as previously described 12. The enriched CEC samples were analyzed with the CellTracks®Analyzer II and the number of CECs in the sample determined. For CEC microarray profiling, the AutoPrep tube with the sample from the CellTracks®AutoPrep® system was removed and placed into the MagCellect Magnet for 10-min incubation. With the tube still in the MagCellect Magnet, the supernatant liquid was aspirated without disrupting the ferrofluid bound cells from which RNA was subsequently isolated.  For whole blood samples in EDTA tubes leukocytes and cellular debris was obtained for RNA isolation following RBC lysis with Erythrocyte Lysis Buffer (Qiagen, Valencia, CA)."	"The CellTracks®AutoPrep® system was used in conjunction with the CellSearch®CEC kit and the CellSearch®profile kit (Veridex) to immunomagnetically enrich and enumerate CD146+ CECs as previously described 12. The enriched CEC samples were analyzed with the CellTracks®Analyzer II and the number of CECs in the sample determined. For CEC microarray profiling, the AutoPrep tube with the sample from the CellTracks®AutoPrep® system was removed and placed into the MagCellect Magnet for 10-min incubation. With the tube still in the MagCellect Magnet, the supernatant liquid was aspirated without disrupting the ferrofluid bound cells from which RNA was subsequently isolated.  For whole blood samples in EDTA tubes leukocytes and cellular debris was obtained for RNA isolation following RBC lysis with Erythrocyte Lysis Buffer (Qiagen, Valencia, CA)."	"The CellTracks®AutoPrep® system was used in conjunction with the CellSearch®CEC kit and the CellSearch®profile kit (Veridex) to immunomagnetically enrich and enumerate CD146+ CECs as previously described 12. The enriched CEC samples were analyzed with the CellTracks®Analyzer II and the number of CECs in the sample determined. For CEC microarray profiling, the AutoPrep tube with the sample from the CellTracks®AutoPrep® system was removed and placed into the MagCellect Magnet for 10-min incubation. With the tube still in the MagCellect Magnet, the supernatant liquid was aspirated without disrupting the ferrofluid bound cells from which RNA was subsequently isolated.  For whole blood samples in EDTA tubes leukocytes and cellular debris was obtained for RNA isolation following RBC lysis with Erythrocyte Lysis Buffer (Qiagen, Valencia, CA)."	"The CellTracks®AutoPrep® system was used in conjunction with the CellSearch®CEC kit and the CellSearch®profile kit (Veridex) to immunomagnetically enrich and enumerate CD146+ CECs as previously described 12. The enriched CEC samples were analyzed with the CellTracks®Analyzer II and the number of CECs in the sample determined. For CEC microarray profiling, the AutoPrep tube with the sample from the CellTracks®AutoPrep® system was removed and placed into the MagCellect Magnet for 10-min incubation. With the tube still in the MagCellect Magnet, the supernatant liquid was aspirated without disrupting the ferrofluid bound cells from which RNA was subsequently isolated.  For whole blood samples in EDTA tubes leukocytes and cellular debris was obtained for RNA isolation following RBC lysis with Erythrocyte Lysis Buffer (Qiagen, Valencia, CA)."	"The CellTracks®AutoPrep® system was used in conjunction with the CellSearch®CEC kit and the CellSearch®profile kit (Veridex) to immunomagnetically enrich and enumerate CD146+ CECs as previously described 12. The enriched CEC samples were analyzed with the CellTracks®Analyzer II and the number of CECs in the sample determined. For CEC microarray profiling, the AutoPrep tube with the sample from the CellTracks®AutoPrep® system was removed and placed into the MagCellect Magnet for 10-min incubation. With the tube still in the MagCellect Magnet, the supernatant liquid was aspirated without disrupting the ferrofluid bound cells from which RNA was subsequently isolated.  For whole blood samples in EDTA tubes leukocytes and cellular debris was obtained for RNA isolation following RBC lysis with Erythrocyte Lysis Buffer (Qiagen, Valencia, CA)."	"The CellTracks®AutoPrep® system was used in conjunction with the CellSearch®CEC kit and the CellSearch®profile kit (Veridex) to immunomagnetically enrich and enumerate CD146+ CECs as previously described 12. The enriched CEC samples were analyzed with the CellTracks®Analyzer II and the number of CECs in the sample determined. For CEC microarray profiling, the AutoPrep tube with the sample from the CellTracks®AutoPrep® system was removed and placed into the MagCellect Magnet for 10-min incubation. With the tube still in the MagCellect Magnet, the supernatant liquid was aspirated without disrupting the ferrofluid bound cells from which RNA was subsequently isolated.  For whole blood samples in EDTA tubes leukocytes and cellular debris was obtained for RNA isolation following RBC lysis with Erythrocyte Lysis Buffer (Qiagen, Valencia, CA)."	"The CellTracks®AutoPrep® system was used in conjunction with the CellSearch®CEC kit and the CellSearch®profile kit (Veridex) to immunomagnetically enrich and enumerate CD146+ CECs as previously described 12. The enriched CEC samples were analyzed with the CellTracks®Analyzer II and the number of CECs in the sample determined. For CEC microarray profiling, the AutoPrep tube with the sample from the CellTracks®AutoPrep® system was removed and placed into the MagCellect Magnet for 10-min incubation. With the tube still in the MagCellect Magnet, the supernatant liquid was aspirated without disrupting the ferrofluid bound cells from which RNA was subsequently isolated.  For whole blood samples in EDTA tubes leukocytes and cellular debris was obtained for RNA isolation following RBC lysis with Erythrocyte Lysis Buffer (Qiagen, Valencia, CA)."	"The CellTracks®AutoPrep® system was used in conjunction with the CellSearch®CEC kit and the CellSearch®profile kit (Veridex) to immunomagnetically enrich and enumerate CD146+ CECs as previously described 12. The enriched CEC samples were analyzed with the CellTracks®Analyzer II and the number of CECs in the sample determined. For CEC microarray profiling, the AutoPrep tube with the sample from the CellTracks®AutoPrep® system was removed and placed into the MagCellect Magnet for 10-min incubation. With the tube still in the MagCellect Magnet, the supernatant liquid was aspirated without disrupting the ferrofluid bound cells from which RNA was subsequently isolated.  For whole blood samples in EDTA tubes leukocytes and cellular debris was obtained for RNA isolation following RBC lysis with Erythrocyte Lysis Buffer (Qiagen, Valencia, CA)."	"The CellTracks®AutoPrep® system was used in conjunction with the CellSearch®CEC kit and the CellSearch®profile kit (Veridex) to immunomagnetically enrich and enumerate CD146+ CECs as previously described 12. The enriched CEC samples were analyzed with the CellTracks®Analyzer II and the number of CECs in the sample determined. For CEC microarray profiling, the AutoPrep tube with the sample from the CellTracks®AutoPrep® system was removed and placed into the MagCellect Magnet for 10-min incubation. With the tube still in the MagCellect Magnet, the supernatant liquid was aspirated without disrupting the ferrofluid bound cells from which RNA was subsequently isolated.  For whole blood samples in EDTA tubes leukocytes and cellular debris was obtained for RNA isolation following RBC lysis with Erythrocyte Lysis Buffer (Qiagen, Valencia, CA)."	"The CellTracks®AutoPrep® system was used in conjunction with the CellSearch®CEC kit and the CellSearch®profile kit (Veridex) to immunomagnetically enrich and enumerate CD146+ CECs as previously described 12. The enriched CEC samples were analyzed with the CellTracks®Analyzer II and the number of CECs in the sample determined. For CEC microarray profiling, the AutoPrep tube with the sample from the CellTracks®AutoPrep® system was removed and placed into the MagCellect Magnet for 10-min incubation. With the tube still in the MagCellect Magnet, the supernatant liquid was aspirated without disrupting the ferrofluid bound cells from which RNA was subsequently isolated.  For whole blood samples in EDTA tubes leukocytes and cellular debris was obtained for RNA isolation following RBC lysis with Erythrocyte Lysis Buffer (Qiagen, Valencia, CA)."	"The CellTracks®AutoPrep® system was used in conjunction with the CellSearch®CEC kit and the CellSearch®profile kit (Veridex) to immunomagnetically enrich and enumerate CD146+ CECs as previously described 12. The enriched CEC samples were analyzed with the CellTracks®Analyzer II and the number of CECs in the sample determined. For CEC microarray profiling, the AutoPrep tube with the sample from the CellTracks®AutoPrep® system was removed and placed into the MagCellect Magnet for 10-min incubation. With the tube still in the MagCellect Magnet, the supernatant liquid was aspirated without disrupting the ferrofluid bound cells from which RNA was subsequently isolated.  For whole blood samples in EDTA tubes leukocytes and cellular debris was obtained for RNA isolation following RBC lysis with Erythrocyte Lysis Buffer (Qiagen, Valencia, CA)."	"The CellTracks®AutoPrep® system was used in conjunction with the CellSearch®CEC kit and the CellSearch®profile kit (Veridex) to immunomagnetically enrich and enumerate CD146+ CECs as previously described 12. The enriched CEC samples were analyzed with the CellTracks®Analyzer II and the number of CECs in the sample determined. For CEC microarray profiling, the AutoPrep tube with the sample from the CellTracks®AutoPrep® system was removed and placed into the MagCellect Magnet for 10-min incubation. With the tube still in the MagCellect Magnet, the supernatant liquid was aspirated without disrupting the ferrofluid bound cells from which RNA was subsequently isolated.  For whole blood samples in EDTA tubes leukocytes and cellular debris was obtained for RNA isolation following RBC lysis with Erythrocyte Lysis Buffer (Qiagen, Valencia, CA)."	"The CellTracks®AutoPrep® system was used in conjunction with the CellSearch®CEC kit and the CellSearch®profile kit (Veridex) to immunomagnetically enrich and enumerate CD146+ CECs as previously described 12. The enriched CEC samples were analyzed with the CellTracks®Analyzer II and the number of CECs in the sample determined. For CEC microarray profiling, the AutoPrep tube with the sample from the CellTracks®AutoPrep® system was removed and placed into the MagCellect Magnet for 10-min incubation. With the tube still in the MagCellect Magnet, the supernatant liquid was aspirated without disrupting the ferrofluid bound cells from which RNA was subsequently isolated.  For whole blood samples in EDTA tubes leukocytes and cellular debris was obtained for RNA isolation following RBC lysis with Erythrocyte Lysis Buffer (Qiagen, Valencia, CA)."	"The CellTracks®AutoPrep® system was used in conjunction with the CellSearch®CEC kit and the CellSearch®profile kit (Veridex) to immunomagnetically enrich and enumerate CD146+ CECs as previously described 12. The enriched CEC samples were analyzed with the CellTracks®Analyzer II and the number of CECs in the sample determined. For CEC microarray profiling, the AutoPrep tube with the sample from the CellTracks®AutoPrep® system was removed and placed into the MagCellect Magnet for 10-min incubation. With the tube still in the MagCellect Magnet, the supernatant liquid was aspirated without disrupting the ferrofluid bound cells from which RNA was subsequently isolated.  For whole blood samples in EDTA tubes leukocytes and cellular debris was obtained for RNA isolation following RBC lysis with Erythrocyte Lysis Buffer (Qiagen, Valencia, CA)."	"The CellTracks®AutoPrep® system was used in conjunction with the CellSearch®CEC kit and the CellSearch®profile kit (Veridex) to immunomagnetically enrich and enumerate CD146+ CECs as previously described 12. The enriched CEC samples were analyzed with the CellTracks®Analyzer II and the number of CECs in the sample determined. For CEC microarray profiling, the AutoPrep tube with the sample from the CellTracks®AutoPrep® system was removed and placed into the MagCellect Magnet for 10-min incubation. With the tube still in the MagCellect Magnet, the supernatant liquid was aspirated without disrupting the ferrofluid bound cells from which RNA was subsequently isolated.  For whole blood samples in EDTA tubes leukocytes and cellular debris was obtained for RNA isolation following RBC lysis with Erythrocyte Lysis Buffer (Qiagen, Valencia, CA)."	"The CellTracks®AutoPrep® system was used in conjunction with the CellSearch®CEC kit and the CellSearch®profile kit (Veridex) to immunomagnetically enrich and enumerate CD146+ CECs as previously described 12. The enriched CEC samples were analyzed with the CellTracks®Analyzer II and the number of CECs in the sample determined. For CEC microarray profiling, the AutoPrep tube with the sample from the CellTracks®AutoPrep® system was removed and placed into the MagCellect Magnet for 10-min incubation. With the tube still in the MagCellect Magnet, the supernatant liquid was aspirated without disrupting the ferrofluid bound cells from which RNA was subsequently isolated.  For whole blood samples in EDTA tubes leukocytes and cellular debris was obtained for RNA isolation following RBC lysis with Erythrocyte Lysis Buffer (Qiagen, Valencia, CA)."	"The CellTracks®AutoPrep® system was used in conjunction with the CellSearch®CEC kit and the CellSearch®profile kit (Veridex) to immunomagnetically enrich and enumerate CD146+ CECs as previously described 12. The enriched CEC samples were analyzed with the CellTracks®Analyzer II and the number of CECs in the sample determined. For CEC microarray profiling, the AutoPrep tube with the sample from the CellTracks®AutoPrep® system was removed and placed into the MagCellect Magnet for 10-min incubation. With the tube still in the MagCellect Magnet, the supernatant liquid was aspirated without disrupting the ferrofluid bound cells from which RNA was subsequently isolated.  For whole blood samples in EDTA tubes leukocytes and cellular debris was obtained for RNA isolation following RBC lysis with Erythrocyte Lysis Buffer (Qiagen, Valencia, CA)."	"The CellTracks®AutoPrep® system was used in conjunction with the CellSearch®CEC kit and the CellSearch®profile kit (Veridex) to immunomagnetically enrich and enumerate CD146+ CECs as previously described 12. The enriched CEC samples were analyzed with the CellTracks®Analyzer II and the number of CECs in the sample determined. For CEC microarray profiling, the AutoPrep tube with the sample from the CellTracks®AutoPrep® system was removed and placed into the MagCellect Magnet for 10-min incubation. With the tube still in the MagCellect Magnet, the supernatant liquid was aspirated without disrupting the ferrofluid bound cells from which RNA was subsequently isolated.  For whole blood samples in EDTA tubes leukocytes and cellular debris was obtained for RNA isolation following RBC lysis with Erythrocyte Lysis Buffer (Qiagen, Valencia, CA)."	"The CellTracks®AutoPrep® system was used in conjunction with the CellSearch®CEC kit and the CellSearch®profile kit (Veridex) to immunomagnetically enrich and enumerate CD146+ CECs as previously described 12. The enriched CEC samples were analyzed with the CellTracks®Analyzer II and the number of CECs in the sample determined. For CEC microarray profiling, the AutoPrep tube with the sample from the CellTracks®AutoPrep® system was removed and placed into the MagCellect Magnet for 10-min incubation. With the tube still in the MagCellect Magnet, the supernatant liquid was aspirated without disrupting the ferrofluid bound cells from which RNA was subsequently isolated.  For whole blood samples in EDTA tubes leukocytes and cellular debris was obtained for RNA isolation following RBC lysis with Erythrocyte Lysis Buffer (Qiagen, Valencia, CA)."	"The CellTracks®AutoPrep® system was used in conjunction with the CellSearch®CEC kit and the CellSearch®profile kit (Veridex) to immunomagnetically enrich and enumerate CD146+ CECs as previously described 12. The enriched CEC samples were analyzed with the CellTracks®Analyzer II and the number of CECs in the sample determined. For CEC microarray profiling, the AutoPrep tube with the sample from the CellTracks®AutoPrep® system was removed and placed into the MagCellect Magnet for 10-min incubation. With the tube still in the MagCellect Magnet, the supernatant liquid was aspirated without disrupting the ferrofluid bound cells from which RNA was subsequently isolated.  For whole blood samples in EDTA tubes leukocytes and cellular debris was obtained for RNA isolation following RBC lysis with Erythrocyte Lysis Buffer (Qiagen, Valencia, CA)."	"The CellTracks®AutoPrep® system was used in conjunction with the CellSearch®CEC kit and the CellSearch®profile kit (Veridex) to immunomagnetically enrich and enumerate CD146+ CECs as previously described 12. The enriched CEC samples were analyzed with the CellTracks®Analyzer II and the number of CECs in the sample determined. For CEC microarray profiling, the AutoPrep tube with the sample from the CellTracks®AutoPrep® system was removed and placed into the MagCellect Magnet for 10-min incubation. With the tube still in the MagCellect Magnet, the supernatant liquid was aspirated without disrupting the ferrofluid bound cells from which RNA was subsequently isolated.  For whole blood samples in EDTA tubes leukocytes and cellular debris was obtained for RNA isolation following RBC lysis with Erythrocyte Lysis Buffer (Qiagen, Valencia, CA)."	"The CellTracks®AutoPrep® system was used in conjunction with the CellSearch®CEC kit and the CellSearch®profile kit (Veridex) to immunomagnetically enrich and enumerate CD146+ CECs as previously described 12. The enriched CEC samples were analyzed with the CellTracks®Analyzer II and the number of CECs in the sample determined. For CEC microarray profiling, the AutoPrep tube with the sample from the CellTracks®AutoPrep® system was removed and placed into the MagCellect Magnet for 10-min incubation. With the tube still in the MagCellect Magnet, the supernatant liquid was aspirated without disrupting the ferrofluid bound cells from which RNA was subsequently isolated.  For whole blood samples in EDTA tubes leukocytes and cellular debris was obtained for RNA isolation following RBC lysis with Erythrocyte Lysis Buffer (Qiagen, Valencia, CA)."	"The CellTracks®AutoPrep® system was used in conjunction with the CellSearch®CEC kit and the CellSearch®profile kit (Veridex) to immunomagnetically enrich and enumerate CD146+ CECs as previously described 12. The enriched CEC samples were analyzed with the CellTracks®Analyzer II and the number of CECs in the sample determined. For CEC microarray profiling, the AutoPrep tube with the sample from the CellTracks®AutoPrep® system was removed and placed into the MagCellect Magnet for 10-min incubation. With the tube still in the MagCellect Magnet, the supernatant liquid was aspirated without disrupting the ferrofluid bound cells from which RNA was subsequently isolated.  For whole blood samples in EDTA tubes leukocytes and cellular debris was obtained for RNA isolation following RBC lysis with Erythrocyte Lysis Buffer (Qiagen, Valencia, CA)."	"The CellTracks®AutoPrep® system was used in conjunction with the CellSearch®CEC kit and the CellSearch®profile kit (Veridex) to immunomagnetically enrich and enumerate CD146+ CECs as previously described 12. The enriched CEC samples were analyzed with the CellTracks®Analyzer II and the number of CECs in the sample determined. For CEC microarray profiling, the AutoPrep tube with the sample from the CellTracks®AutoPrep® system was removed and placed into the MagCellect Magnet for 10-min incubation. With the tube still in the MagCellect Magnet, the supernatant liquid was aspirated without disrupting the ferrofluid bound cells from which RNA was subsequently isolated.  For whole blood samples in EDTA tubes leukocytes and cellular debris was obtained for RNA isolation following RBC lysis with Erythrocyte Lysis Buffer (Qiagen, Valencia, CA)."	"The CellTracks®AutoPrep® system was used in conjunction with the CellSearch®CEC kit and the CellSearch®profile kit (Veridex) to immunomagnetically enrich and enumerate CD146+ CECs as previously described 12. The enriched CEC samples were analyzed with the CellTracks®Analyzer II and the number of CECs in the sample determined. For CEC microarray profiling, the AutoPrep tube with the sample from the CellTracks®AutoPrep® system was removed and placed into the MagCellect Magnet for 10-min incubation. With the tube still in the MagCellect Magnet, the supernatant liquid was aspirated without disrupting the ferrofluid bound cells from which RNA was subsequently isolated.  For whole blood samples in EDTA tubes leukocytes and cellular debris was obtained for RNA isolation following RBC lysis with Erythrocyte Lysis Buffer (Qiagen, Valencia, CA)."	"The CellTracks®AutoPrep® system was used in conjunction with the CellSearch®CEC kit and the CellSearch®profile kit (Veridex) to immunomagnetically enrich and enumerate CD146+ CECs as previously described 12. The enriched CEC samples were analyzed with the CellTracks®Analyzer II and the number of CECs in the sample determined. For CEC microarray profiling, the AutoPrep tube with the sample from the CellTracks®AutoPrep® system was removed and placed into the MagCellect Magnet for 10-min incubation. With the tube still in the MagCellect Magnet, the supernatant liquid was aspirated without disrupting the ferrofluid bound cells from which RNA was subsequently isolated.  For whole blood samples in EDTA tubes leukocytes and cellular debris was obtained for RNA isolation following RBC lysis with Erythrocyte Lysis Buffer (Qiagen, Valencia, CA)."	"The CellTracks®AutoPrep® system was used in conjunction with the CellSearch®CEC kit and the CellSearch®profile kit (Veridex) to immunomagnetically enrich and enumerate CD146+ CECs as previously described 12. The enriched CEC samples were analyzed with the CellTracks®Analyzer II and the number of CECs in the sample determined. For CEC microarray profiling, the AutoPrep tube with the sample from the CellTracks®AutoPrep® system was removed and placed into the MagCellect Magnet for 10-min incubation. With the tube still in the MagCellect Magnet, the supernatant liquid was aspirated without disrupting the ferrofluid bound cells from which RNA was subsequently isolated.  For whole blood samples in EDTA tubes leukocytes and cellular debris was obtained for RNA isolation following RBC lysis with Erythrocyte Lysis Buffer (Qiagen, Valencia, CA)."	"The CellTracks®AutoPrep® system was used in conjunction with the CellSearch®CEC kit and the CellSearch®profile kit (Veridex) to immunomagnetically enrich and enumerate CD146+ CECs as previously described 12. The enriched CEC samples were analyzed with the CellTracks®Analyzer II and the number of CECs in the sample determined. For CEC microarray profiling, the AutoPrep tube with the sample from the CellTracks®AutoPrep® system was removed and placed into the MagCellect Magnet for 10-min incubation. With the tube still in the MagCellect Magnet, the supernatant liquid was aspirated without disrupting the ferrofluid bound cells from which RNA was subsequently isolated.  For whole blood samples in EDTA tubes leukocytes and cellular debris was obtained for RNA isolation following RBC lysis with Erythrocyte Lysis Buffer (Qiagen, Valencia, CA)."	"The CellTracks®AutoPrep® system was used in conjunction with the CellSearch®CEC kit and the CellSearch®profile kit (Veridex) to immunomagnetically enrich and enumerate CD146+ CECs as previously described 12. The enriched CEC samples were analyzed with the CellTracks®Analyzer II and the number of CECs in the sample determined. For CEC microarray profiling, the AutoPrep tube with the sample from the CellTracks®AutoPrep® system was removed and placed into the MagCellect Magnet for 10-min incubation. With the tube still in the MagCellect Magnet, the supernatant liquid was aspirated without disrupting the ferrofluid bound cells from which RNA was subsequently isolated.  For whole blood samples in EDTA tubes leukocytes and cellular debris was obtained for RNA isolation following RBC lysis with Erythrocyte Lysis Buffer (Qiagen, Valencia, CA)."	"The CellTracks®AutoPrep® system was used in conjunction with the CellSearch®CEC kit and the CellSearch®profile kit (Veridex) to immunomagnetically enrich and enumerate CD146+ CECs as previously described 12. The enriched CEC samples were analyzed with the CellTracks®Analyzer II and the number of CECs in the sample determined. For CEC microarray profiling, the AutoPrep tube with the sample from the CellTracks®AutoPrep® system was removed and placed into the MagCellect Magnet for 10-min incubation. With the tube still in the MagCellect Magnet, the supernatant liquid was aspirated without disrupting the ferrofluid bound cells from which RNA was subsequently isolated.  For whole blood samples in EDTA tubes leukocytes and cellular debris was obtained for RNA isolation following RBC lysis with Erythrocyte Lysis Buffer (Qiagen, Valencia, CA)."	"The CellTracks®AutoPrep® system was used in conjunction with the CellSearch®CEC kit and the CellSearch®profile kit (Veridex) to immunomagnetically enrich and enumerate CD146+ CECs as previously described 12. The enriched CEC samples were analyzed with the CellTracks®Analyzer II and the number of CECs in the sample determined. For CEC microarray profiling, the AutoPrep tube with the sample from the CellTracks®AutoPrep® system was removed and placed into the MagCellect Magnet for 10-min incubation. With the tube still in the MagCellect Magnet, the supernatant liquid was aspirated without disrupting the ferrofluid bound cells from which RNA was subsequently isolated.  For whole blood samples in EDTA tubes leukocytes and cellular debris was obtained for RNA isolation following RBC lysis with Erythrocyte Lysis Buffer (Qiagen, Valencia, CA)."	"The CellTracks®AutoPrep® system was used in conjunction with the CellSearch®CEC kit and the CellSearch®profile kit (Veridex) to immunomagnetically enrich and enumerate CD146+ CECs as previously described 12. The enriched CEC samples were analyzed with the CellTracks®Analyzer II and the number of CECs in the sample determined. For CEC microarray profiling, the AutoPrep tube with the sample from the CellTracks®AutoPrep® system was removed and placed into the MagCellect Magnet for 10-min incubation. With the tube still in the MagCellect Magnet, the supernatant liquid was aspirated without disrupting the ferrofluid bound cells from which RNA was subsequently isolated.  For whole blood samples in EDTA tubes leukocytes and cellular debris was obtained for RNA isolation following RBC lysis with Erythrocyte Lysis Buffer (Qiagen, Valencia, CA)."	"The CellTracks®AutoPrep® system was used in conjunction with the CellSearch®CEC kit and the CellSearch®profile kit (Veridex) to immunomagnetically enrich and enumerate CD146+ CECs as previously described 12. The enriched CEC samples were analyzed with the CellTracks®Analyzer II and the number of CECs in the sample determined. For CEC microarray profiling, the AutoPrep tube with the sample from the CellTracks®AutoPrep® system was removed and placed into the MagCellect Magnet for 10-min incubation. With the tube still in the MagCellect Magnet, the supernatant liquid was aspirated without disrupting the ferrofluid bound cells from which RNA was subsequently isolated.  For whole blood samples in EDTA tubes leukocytes and cellular debris was obtained for RNA isolation following RBC lysis with Erythrocyte Lysis Buffer (Qiagen, Valencia, CA)."	"The CellTracks®AutoPrep® system was used in conjunction with the CellSearch®CEC kit and the CellSearch®profile kit (Veridex) to immunomagnetically enrich and enumerate CD146+ CECs as previously described 12. The enriched CEC samples were analyzed with the CellTracks®Analyzer II and the number of CECs in the sample determined. For CEC microarray profiling, the AutoPrep tube with the sample from the CellTracks®AutoPrep® system was removed and placed into the MagCellect Magnet for 10-min incubation. With the tube still in the MagCellect Magnet, the supernatant liquid was aspirated without disrupting the ferrofluid bound cells from which RNA was subsequently isolated.  For whole blood samples in EDTA tubes leukocytes and cellular debris was obtained for RNA isolation following RBC lysis with Erythrocyte Lysis Buffer (Qiagen, Valencia, CA)."	"The CellTracks®AutoPrep® system was used in conjunction with the CellSearch®CEC kit and the CellSearch®profile kit (Veridex) to immunomagnetically enrich and enumerate CD146+ CECs as previously described 12. The enriched CEC samples were analyzed with the CellTracks®Analyzer II and the number of CECs in the sample determined. For CEC microarray profiling, the AutoPrep tube with the sample from the CellTracks®AutoPrep® system was removed and placed into the MagCellect Magnet for 10-min incubation. With the tube still in the MagCellect Magnet, the supernatant liquid was aspirated without disrupting the ferrofluid bound cells from which RNA was subsequently isolated.  For whole blood samples in EDTA tubes leukocytes and cellular debris was obtained for RNA isolation following RBC lysis with Erythrocyte Lysis Buffer (Qiagen, Valencia, CA)."	"The CellTracks®AutoPrep® system was used in conjunction with the CellSearch®CEC kit and the CellSearch®profile kit (Veridex) to immunomagnetically enrich and enumerate CD146+ CECs as previously described 12. The enriched CEC samples were analyzed with the CellTracks®Analyzer II and the number of CECs in the sample determined. For CEC microarray profiling, the AutoPrep tube with the sample from the CellTracks®AutoPrep® system was removed and placed into the MagCellect Magnet for 10-min incubation. With the tube still in the MagCellect Magnet, the supernatant liquid was aspirated without disrupting the ferrofluid bound cells from which RNA was subsequently isolated.  For whole blood samples in EDTA tubes leukocytes and cellular debris was obtained for RNA isolation following RBC lysis with Erythrocyte Lysis Buffer (Qiagen, Valencia, CA)."	"The CellTracks®AutoPrep® system was used in conjunction with the CellSearch®CEC kit and the CellSearch®profile kit (Veridex) to immunomagnetically enrich and enumerate CD146+ CECs as previously described 12. The enriched CEC samples were analyzed with the CellTracks®Analyzer II and the number of CECs in the sample determined. For CEC microarray profiling, the AutoPrep tube with the sample from the CellTracks®AutoPrep® system was removed and placed into the MagCellect Magnet for 10-min incubation. With the tube still in the MagCellect Magnet, the supernatant liquid was aspirated without disrupting the ferrofluid bound cells from which RNA was subsequently isolated.  For whole blood samples in EDTA tubes leukocytes and cellular debris was obtained for RNA isolation following RBC lysis with Erythrocyte Lysis Buffer (Qiagen, Valencia, CA)."	"The CellTracks®AutoPrep® system was used in conjunction with the CellSearch®CEC kit and the CellSearch®profile kit (Veridex) to immunomagnetically enrich and enumerate CD146+ CECs as previously described 12. The enriched CEC samples were analyzed with the CellTracks®Analyzer II and the number of CECs in the sample determined. For CEC microarray profiling, the AutoPrep tube with the sample from the CellTracks®AutoPrep® system was removed and placed into the MagCellect Magnet for 10-min incubation. With the tube still in the MagCellect Magnet, the supernatant liquid was aspirated without disrupting the ferrofluid bound cells from which RNA was subsequently isolated.  For whole blood samples in EDTA tubes leukocytes and cellular debris was obtained for RNA isolation following RBC lysis with Erythrocyte Lysis Buffer (Qiagen, Valencia, CA)."	"The CellTracks®AutoPrep® system was used in conjunction with the CellSearch®CEC kit and the CellSearch®profile kit (Veridex) to immunomagnetically enrich and enumerate CD146+ CECs as previously described 12. The enriched CEC samples were analyzed with the CellTracks®Analyzer II and the number of CECs in the sample determined. For CEC microarray profiling, the AutoPrep tube with the sample from the CellTracks®AutoPrep® system was removed and placed into the MagCellect Magnet for 10-min incubation. With the tube still in the MagCellect Magnet, the supernatant liquid was aspirated without disrupting the ferrofluid bound cells from which RNA was subsequently isolated.  For whole blood samples in EDTA tubes leukocytes and cellular debris was obtained for RNA isolation following RBC lysis with Erythrocyte Lysis Buffer (Qiagen, Valencia, CA)."
!Sample_growth_protocol_ch1	"Arterial blood was collected from AMI patients into both EDTA containing (Becton Dickinson, Franklin Lakes, NJ, USA) and CellSave (Veridex, Raritan, NJ, USA) tubes in the cardiac catheterization laboratory following the placement of an arterial sheath prior to the introduction of any guide wires or coronary catheters.  The samples were maintained at room temperature and processed within 36 hours of collection."	"Arterial blood was collected from AMI patients into both EDTA containing (Becton Dickinson, Franklin Lakes, NJ, USA) and CellSave (Veridex, Raritan, NJ, USA) tubes in the cardiac catheterization laboratory following the placement of an arterial sheath prior to the introduction of any guide wires or coronary catheters.  The samples were maintained at room temperature and processed within 36 hours of collection."	"Arterial blood was collected from AMI patients into both EDTA containing (Becton Dickinson, Franklin Lakes, NJ, USA) and CellSave (Veridex, Raritan, NJ, USA) tubes in the cardiac catheterization laboratory following the placement of an arterial sheath prior to the introduction of any guide wires or coronary catheters.  The samples were maintained at room temperature and processed within 36 hours of collection."	"Arterial blood was collected from AMI patients into both EDTA containing (Becton Dickinson, Franklin Lakes, NJ, USA) and CellSave (Veridex, Raritan, NJ, USA) tubes in the cardiac catheterization laboratory following the placement of an arterial sheath prior to the introduction of any guide wires or coronary catheters.  The samples were maintained at room temperature and processed within 36 hours of collection."	"Arterial blood was collected from AMI patients into both EDTA containing (Becton Dickinson, Franklin Lakes, NJ, USA) and CellSave (Veridex, Raritan, NJ, USA) tubes in the cardiac catheterization laboratory following the placement of an arterial sheath prior to the introduction of any guide wires or coronary catheters.  The samples were maintained at room temperature and processed within 36 hours of collection."	"Arterial blood was collected from AMI patients into both EDTA containing (Becton Dickinson, Franklin Lakes, NJ, USA) and CellSave (Veridex, Raritan, NJ, USA) tubes in the cardiac catheterization laboratory following the placement of an arterial sheath prior to the introduction of any guide wires or coronary catheters.  The samples were maintained at room temperature and processed within 36 hours of collection."	"Arterial blood was collected from AMI patients into both EDTA containing (Becton Dickinson, Franklin Lakes, NJ, USA) and CellSave (Veridex, Raritan, NJ, USA) tubes in the cardiac catheterization laboratory following the placement of an arterial sheath prior to the introduction of any guide wires or coronary catheters.  The samples were maintained at room temperature and processed within 36 hours of collection."	"Arterial blood was collected from AMI patients into both EDTA containing (Becton Dickinson, Franklin Lakes, NJ, USA) and CellSave (Veridex, Raritan, NJ, USA) tubes in the cardiac catheterization laboratory following the placement of an arterial sheath prior to the introduction of any guide wires or coronary catheters.  The samples were maintained at room temperature and processed within 36 hours of collection."	"Arterial blood was collected from AMI patients into both EDTA containing (Becton Dickinson, Franklin Lakes, NJ, USA) and CellSave (Veridex, Raritan, NJ, USA) tubes in the cardiac catheterization laboratory following the placement of an arterial sheath prior to the introduction of any guide wires or coronary catheters.  The samples were maintained at room temperature and processed within 36 hours of collection."	"Arterial blood was collected from AMI patients into both EDTA containing (Becton Dickinson, Franklin Lakes, NJ, USA) and CellSave (Veridex, Raritan, NJ, USA) tubes in the cardiac catheterization laboratory following the placement of an arterial sheath prior to the introduction of any guide wires or coronary catheters.  The samples were maintained at room temperature and processed within 36 hours of collection."	"Arterial blood was collected from AMI patients into both EDTA containing (Becton Dickinson, Franklin Lakes, NJ, USA) and CellSave (Veridex, Raritan, NJ, USA) tubes in the cardiac catheterization laboratory following the placement of an arterial sheath prior to the introduction of any guide wires or coronary catheters.  The samples were maintained at room temperature and processed within 36 hours of collection."	"Arterial blood was collected from AMI patients into both EDTA containing (Becton Dickinson, Franklin Lakes, NJ, USA) and CellSave (Veridex, Raritan, NJ, USA) tubes in the cardiac catheterization laboratory following the placement of an arterial sheath prior to the introduction of any guide wires or coronary catheters.  The samples were maintained at room temperature and processed within 36 hours of collection."	"Arterial blood was collected from AMI patients into both EDTA containing (Becton Dickinson, Franklin Lakes, NJ, USA) and CellSave (Veridex, Raritan, NJ, USA) tubes in the cardiac catheterization laboratory following the placement of an arterial sheath prior to the introduction of any guide wires or coronary catheters.  The samples were maintained at room temperature and processed within 36 hours of collection."	"Arterial blood was collected from AMI patients into both EDTA containing (Becton Dickinson, Franklin Lakes, NJ, USA) and CellSave (Veridex, Raritan, NJ, USA) tubes in the cardiac catheterization laboratory following the placement of an arterial sheath prior to the introduction of any guide wires or coronary catheters.  The samples were maintained at room temperature and processed within 36 hours of collection."	"Arterial blood was collected from AMI patients into both EDTA containing (Becton Dickinson, Franklin Lakes, NJ, USA) and CellSave (Veridex, Raritan, NJ, USA) tubes in the cardiac catheterization laboratory following the placement of an arterial sheath prior to the introduction of any guide wires or coronary catheters.  The samples were maintained at room temperature and processed within 36 hours of collection."	"Arterial blood was collected from AMI patients into both EDTA containing (Becton Dickinson, Franklin Lakes, NJ, USA) and CellSave (Veridex, Raritan, NJ, USA) tubes in the cardiac catheterization laboratory following the placement of an arterial sheath prior to the introduction of any guide wires or coronary catheters.  The samples were maintained at room temperature and processed within 36 hours of collection."	"Arterial blood was collected from AMI patients into both EDTA containing (Becton Dickinson, Franklin Lakes, NJ, USA) and CellSave (Veridex, Raritan, NJ, USA) tubes in the cardiac catheterization laboratory following the placement of an arterial sheath prior to the introduction of any guide wires or coronary catheters.  The samples were maintained at room temperature and processed within 36 hours of collection."	"Arterial blood was collected from AMI patients into both EDTA containing (Becton Dickinson, Franklin Lakes, NJ, USA) and CellSave (Veridex, Raritan, NJ, USA) tubes in the cardiac catheterization laboratory following the placement of an arterial sheath prior to the introduction of any guide wires or coronary catheters.  The samples were maintained at room temperature and processed within 36 hours of collection."	"Arterial blood was collected from AMI patients into both EDTA containing (Becton Dickinson, Franklin Lakes, NJ, USA) and CellSave (Veridex, Raritan, NJ, USA) tubes in the cardiac catheterization laboratory following the placement of an arterial sheath prior to the introduction of any guide wires or coronary catheters.  The samples were maintained at room temperature and processed within 36 hours of collection."	"Arterial blood was collected from AMI patients into both EDTA containing (Becton Dickinson, Franklin Lakes, NJ, USA) and CellSave (Veridex, Raritan, NJ, USA) tubes in the cardiac catheterization laboratory following the placement of an arterial sheath prior to the introduction of any guide wires or coronary catheters.  The samples were maintained at room temperature and processed within 36 hours of collection."	"Arterial blood was collected from AMI patients into both EDTA containing (Becton Dickinson, Franklin Lakes, NJ, USA) and CellSave (Veridex, Raritan, NJ, USA) tubes in the cardiac catheterization laboratory following the placement of an arterial sheath prior to the introduction of any guide wires or coronary catheters.  The samples were maintained at room temperature and processed within 36 hours of collection."	"Arterial blood was collected from AMI patients into both EDTA containing (Becton Dickinson, Franklin Lakes, NJ, USA) and CellSave (Veridex, Raritan, NJ, USA) tubes in the cardiac catheterization laboratory following the placement of an arterial sheath prior to the introduction of any guide wires or coronary catheters.  The samples were maintained at room temperature and processed within 36 hours of collection."	"Arterial blood was collected from AMI patients into both EDTA containing (Becton Dickinson, Franklin Lakes, NJ, USA) and CellSave (Veridex, Raritan, NJ, USA) tubes in the cardiac catheterization laboratory following the placement of an arterial sheath prior to the introduction of any guide wires or coronary catheters.  The samples were maintained at room temperature and processed within 36 hours of collection."	"Arterial blood was collected from AMI patients into both EDTA containing (Becton Dickinson, Franklin Lakes, NJ, USA) and CellSave (Veridex, Raritan, NJ, USA) tubes in the cardiac catheterization laboratory following the placement of an arterial sheath prior to the introduction of any guide wires or coronary catheters.  The samples were maintained at room temperature and processed within 36 hours of collection."	"Arterial blood was collected from AMI patients into both EDTA containing (Becton Dickinson, Franklin Lakes, NJ, USA) and CellSave (Veridex, Raritan, NJ, USA) tubes in the cardiac catheterization laboratory following the placement of an arterial sheath prior to the introduction of any guide wires or coronary catheters.  The samples were maintained at room temperature and processed within 36 hours of collection."	"Arterial blood was collected from AMI patients into both EDTA containing (Becton Dickinson, Franklin Lakes, NJ, USA) and CellSave (Veridex, Raritan, NJ, USA) tubes in the cardiac catheterization laboratory following the placement of an arterial sheath prior to the introduction of any guide wires or coronary catheters.  The samples were maintained at room temperature and processed within 36 hours of collection."	"Arterial blood was collected from AMI patients into both EDTA containing (Becton Dickinson, Franklin Lakes, NJ, USA) and CellSave (Veridex, Raritan, NJ, USA) tubes in the cardiac catheterization laboratory following the placement of an arterial sheath prior to the introduction of any guide wires or coronary catheters.  The samples were maintained at room temperature and processed within 36 hours of collection."	"Arterial blood was collected from AMI patients into both EDTA containing (Becton Dickinson, Franklin Lakes, NJ, USA) and CellSave (Veridex, Raritan, NJ, USA) tubes in the cardiac catheterization laboratory following the placement of an arterial sheath prior to the introduction of any guide wires or coronary catheters.  The samples were maintained at room temperature and processed within 36 hours of collection."	"Arterial blood was collected from AMI patients into both EDTA containing (Becton Dickinson, Franklin Lakes, NJ, USA) and CellSave (Veridex, Raritan, NJ, USA) tubes in the cardiac catheterization laboratory following the placement of an arterial sheath prior to the introduction of any guide wires or coronary catheters.  The samples were maintained at room temperature and processed within 36 hours of collection."	"Arterial blood was collected from AMI patients into both EDTA containing (Becton Dickinson, Franklin Lakes, NJ, USA) and CellSave (Veridex, Raritan, NJ, USA) tubes in the cardiac catheterization laboratory following the placement of an arterial sheath prior to the introduction of any guide wires or coronary catheters.  The samples were maintained at room temperature and processed within 36 hours of collection."	"Arterial blood was collected from AMI patients into both EDTA containing (Becton Dickinson, Franklin Lakes, NJ, USA) and CellSave (Veridex, Raritan, NJ, USA) tubes in the cardiac catheterization laboratory following the placement of an arterial sheath prior to the introduction of any guide wires or coronary catheters.  The samples were maintained at room temperature and processed within 36 hours of collection."	"Arterial blood was collected from AMI patients into both EDTA containing (Becton Dickinson, Franklin Lakes, NJ, USA) and CellSave (Veridex, Raritan, NJ, USA) tubes in the cardiac catheterization laboratory following the placement of an arterial sheath prior to the introduction of any guide wires or coronary catheters.  The samples were maintained at room temperature and processed within 36 hours of collection."	"Arterial blood was collected from AMI patients into both EDTA containing (Becton Dickinson, Franklin Lakes, NJ, USA) and CellSave (Veridex, Raritan, NJ, USA) tubes in the cardiac catheterization laboratory following the placement of an arterial sheath prior to the introduction of any guide wires or coronary catheters.  The samples were maintained at room temperature and processed within 36 hours of collection."	"Arterial blood was collected from AMI patients into both EDTA containing (Becton Dickinson, Franklin Lakes, NJ, USA) and CellSave (Veridex, Raritan, NJ, USA) tubes in the cardiac catheterization laboratory following the placement of an arterial sheath prior to the introduction of any guide wires or coronary catheters.  The samples were maintained at room temperature and processed within 36 hours of collection."	"Arterial blood was collected from AMI patients into both EDTA containing (Becton Dickinson, Franklin Lakes, NJ, USA) and CellSave (Veridex, Raritan, NJ, USA) tubes in the cardiac catheterization laboratory following the placement of an arterial sheath prior to the introduction of any guide wires or coronary catheters.  The samples were maintained at room temperature and processed within 36 hours of collection."	"Arterial blood was collected from AMI patients into both EDTA containing (Becton Dickinson, Franklin Lakes, NJ, USA) and CellSave (Veridex, Raritan, NJ, USA) tubes in the cardiac catheterization laboratory following the placement of an arterial sheath prior to the introduction of any guide wires or coronary catheters.  The samples were maintained at room temperature and processed within 36 hours of collection."	"Arterial blood was collected from AMI patients into both EDTA containing (Becton Dickinson, Franklin Lakes, NJ, USA) and CellSave (Veridex, Raritan, NJ, USA) tubes in the cardiac catheterization laboratory following the placement of an arterial sheath prior to the introduction of any guide wires or coronary catheters.  The samples were maintained at room temperature and processed within 36 hours of collection."	"Arterial blood was collected from AMI patients into both EDTA containing (Becton Dickinson, Franklin Lakes, NJ, USA) and CellSave (Veridex, Raritan, NJ, USA) tubes in the cardiac catheterization laboratory following the placement of an arterial sheath prior to the introduction of any guide wires or coronary catheters.  The samples were maintained at room temperature and processed within 36 hours of collection."	"Arterial blood was collected from AMI patients into both EDTA containing (Becton Dickinson, Franklin Lakes, NJ, USA) and CellSave (Veridex, Raritan, NJ, USA) tubes in the cardiac catheterization laboratory following the placement of an arterial sheath prior to the introduction of any guide wires or coronary catheters.  The samples were maintained at room temperature and processed within 36 hours of collection."	"Arterial blood was collected from AMI patients into both EDTA containing (Becton Dickinson, Franklin Lakes, NJ, USA) and CellSave (Veridex, Raritan, NJ, USA) tubes in the cardiac catheterization laboratory following the placement of an arterial sheath prior to the introduction of any guide wires or coronary catheters.  The samples were maintained at room temperature and processed within 36 hours of collection."	"Arterial blood was collected from AMI patients into both EDTA containing (Becton Dickinson, Franklin Lakes, NJ, USA) and CellSave (Veridex, Raritan, NJ, USA) tubes in the cardiac catheterization laboratory following the placement of an arterial sheath prior to the introduction of any guide wires or coronary catheters.  The samples were maintained at room temperature and processed within 36 hours of collection."	"Arterial blood was collected from AMI patients into both EDTA containing (Becton Dickinson, Franklin Lakes, NJ, USA) and CellSave (Veridex, Raritan, NJ, USA) tubes in the cardiac catheterization laboratory following the placement of an arterial sheath prior to the introduction of any guide wires or coronary catheters.  The samples were maintained at room temperature and processed within 36 hours of collection."	"Arterial blood was collected from AMI patients into both EDTA containing (Becton Dickinson, Franklin Lakes, NJ, USA) and CellSave (Veridex, Raritan, NJ, USA) tubes in the cardiac catheterization laboratory following the placement of an arterial sheath prior to the introduction of any guide wires or coronary catheters.  The samples were maintained at room temperature and processed within 36 hours of collection."	"Arterial blood was collected from AMI patients into both EDTA containing (Becton Dickinson, Franklin Lakes, NJ, USA) and CellSave (Veridex, Raritan, NJ, USA) tubes in the cardiac catheterization laboratory following the placement of an arterial sheath prior to the introduction of any guide wires or coronary catheters.  The samples were maintained at room temperature and processed within 36 hours of collection."	"Arterial blood was collected from AMI patients into both EDTA containing (Becton Dickinson, Franklin Lakes, NJ, USA) and CellSave (Veridex, Raritan, NJ, USA) tubes in the cardiac catheterization laboratory following the placement of an arterial sheath prior to the introduction of any guide wires or coronary catheters.  The samples were maintained at room temperature and processed within 36 hours of collection."	"Arterial blood was collected from AMI patients into both EDTA containing (Becton Dickinson, Franklin Lakes, NJ, USA) and CellSave (Veridex, Raritan, NJ, USA) tubes in the cardiac catheterization laboratory following the placement of an arterial sheath prior to the introduction of any guide wires or coronary catheters.  The samples were maintained at room temperature and processed within 36 hours of collection."	"Arterial blood was collected from AMI patients into both EDTA containing (Becton Dickinson, Franklin Lakes, NJ, USA) and CellSave (Veridex, Raritan, NJ, USA) tubes in the cardiac catheterization laboratory following the placement of an arterial sheath prior to the introduction of any guide wires or coronary catheters.  The samples were maintained at room temperature and processed within 36 hours of collection."	"Arterial blood was collected from AMI patients into both EDTA containing (Becton Dickinson, Franklin Lakes, NJ, USA) and CellSave (Veridex, Raritan, NJ, USA) tubes in the cardiac catheterization laboratory following the placement of an arterial sheath prior to the introduction of any guide wires or coronary catheters.  The samples were maintained at room temperature and processed within 36 hours of collection."	"Arterial blood was collected from AMI patients into both EDTA containing (Becton Dickinson, Franklin Lakes, NJ, USA) and CellSave (Veridex, Raritan, NJ, USA) tubes in the cardiac catheterization laboratory following the placement of an arterial sheath prior to the introduction of any guide wires or coronary catheters.  The samples were maintained at room temperature and processed within 36 hours of collection."	"Arterial blood was collected from AMI patients into both EDTA containing (Becton Dickinson, Franklin Lakes, NJ, USA) and CellSave (Veridex, Raritan, NJ, USA) tubes in the cardiac catheterization laboratory following the placement of an arterial sheath prior to the introduction of any guide wires or coronary catheters.  The samples were maintained at room temperature and processed within 36 hours of collection."	"Arterial blood was collected from AMI patients into both EDTA containing (Becton Dickinson, Franklin Lakes, NJ, USA) and CellSave (Veridex, Raritan, NJ, USA) tubes in the cardiac catheterization laboratory following the placement of an arterial sheath prior to the introduction of any guide wires or coronary catheters.  The samples were maintained at room temperature and processed within 36 hours of collection."	"Arterial blood was collected from AMI patients into both EDTA containing (Becton Dickinson, Franklin Lakes, NJ, USA) and CellSave (Veridex, Raritan, NJ, USA) tubes in the cardiac catheterization laboratory following the placement of an arterial sheath prior to the introduction of any guide wires or coronary catheters.  The samples were maintained at room temperature and processed within 36 hours of collection."	"Arterial blood was collected from AMI patients into both EDTA containing (Becton Dickinson, Franklin Lakes, NJ, USA) and CellSave (Veridex, Raritan, NJ, USA) tubes in the cardiac catheterization laboratory following the placement of an arterial sheath prior to the introduction of any guide wires or coronary catheters.  The samples were maintained at room temperature and processed within 36 hours of collection."	"Arterial blood was collected from AMI patients into both EDTA containing (Becton Dickinson, Franklin Lakes, NJ, USA) and CellSave (Veridex, Raritan, NJ, USA) tubes in the cardiac catheterization laboratory following the placement of an arterial sheath prior to the introduction of any guide wires or coronary catheters.  The samples were maintained at room temperature and processed within 36 hours of collection."	"Arterial blood was collected from AMI patients into both EDTA containing (Becton Dickinson, Franklin Lakes, NJ, USA) and CellSave (Veridex, Raritan, NJ, USA) tubes in the cardiac catheterization laboratory following the placement of an arterial sheath prior to the introduction of any guide wires or coronary catheters.  The samples were maintained at room temperature and processed within 36 hours of collection."	"Arterial blood was collected from AMI patients into both EDTA containing (Becton Dickinson, Franklin Lakes, NJ, USA) and CellSave (Veridex, Raritan, NJ, USA) tubes in the cardiac catheterization laboratory following the placement of an arterial sheath prior to the introduction of any guide wires or coronary catheters.  The samples were maintained at room temperature and processed within 36 hours of collection."	"Arterial blood was collected from AMI patients into both EDTA containing (Becton Dickinson, Franklin Lakes, NJ, USA) and CellSave (Veridex, Raritan, NJ, USA) tubes in the cardiac catheterization laboratory following the placement of an arterial sheath prior to the introduction of any guide wires or coronary catheters.  The samples were maintained at room temperature and processed within 36 hours of collection."	"Arterial blood was collected from AMI patients into both EDTA containing (Becton Dickinson, Franklin Lakes, NJ, USA) and CellSave (Veridex, Raritan, NJ, USA) tubes in the cardiac catheterization laboratory following the placement of an arterial sheath prior to the introduction of any guide wires or coronary catheters.  The samples were maintained at room temperature and processed within 36 hours of collection."	"Arterial blood was collected from AMI patients into both EDTA containing (Becton Dickinson, Franklin Lakes, NJ, USA) and CellSave (Veridex, Raritan, NJ, USA) tubes in the cardiac catheterization laboratory following the placement of an arterial sheath prior to the introduction of any guide wires or coronary catheters.  The samples were maintained at room temperature and processed within 36 hours of collection."	"Arterial blood was collected from AMI patients into both EDTA containing (Becton Dickinson, Franklin Lakes, NJ, USA) and CellSave (Veridex, Raritan, NJ, USA) tubes in the cardiac catheterization laboratory following the placement of an arterial sheath prior to the introduction of any guide wires or coronary catheters.  The samples were maintained at room temperature and processed within 36 hours of collection."	"Arterial blood was collected from AMI patients into both EDTA containing (Becton Dickinson, Franklin Lakes, NJ, USA) and CellSave (Veridex, Raritan, NJ, USA) tubes in the cardiac catheterization laboratory following the placement of an arterial sheath prior to the introduction of any guide wires or coronary catheters.  The samples were maintained at room temperature and processed within 36 hours of collection."	"Arterial blood was collected from AMI patients into both EDTA containing (Becton Dickinson, Franklin Lakes, NJ, USA) and CellSave (Veridex, Raritan, NJ, USA) tubes in the cardiac catheterization laboratory following the placement of an arterial sheath prior to the introduction of any guide wires or coronary catheters.  The samples were maintained at room temperature and processed within 36 hours of collection."	"Arterial blood was collected from AMI patients into both EDTA containing (Becton Dickinson, Franklin Lakes, NJ, USA) and CellSave (Veridex, Raritan, NJ, USA) tubes in the cardiac catheterization laboratory following the placement of an arterial sheath prior to the introduction of any guide wires or coronary catheters.  The samples were maintained at room temperature and processed within 36 hours of collection."	"Arterial blood was collected from AMI patients into both EDTA containing (Becton Dickinson, Franklin Lakes, NJ, USA) and CellSave (Veridex, Raritan, NJ, USA) tubes in the cardiac catheterization laboratory following the placement of an arterial sheath prior to the introduction of any guide wires or coronary catheters.  The samples were maintained at room temperature and processed within 36 hours of collection."	"Arterial blood was collected from AMI patients into both EDTA containing (Becton Dickinson, Franklin Lakes, NJ, USA) and CellSave (Veridex, Raritan, NJ, USA) tubes in the cardiac catheterization laboratory following the placement of an arterial sheath prior to the introduction of any guide wires or coronary catheters.  The samples were maintained at room temperature and processed within 36 hours of collection."	"Arterial blood was collected from AMI patients into both EDTA containing (Becton Dickinson, Franklin Lakes, NJ, USA) and CellSave (Veridex, Raritan, NJ, USA) tubes in the cardiac catheterization laboratory following the placement of an arterial sheath prior to the introduction of any guide wires or coronary catheters.  The samples were maintained at room temperature and processed within 36 hours of collection."	"Arterial blood was collected from AMI patients into both EDTA containing (Becton Dickinson, Franklin Lakes, NJ, USA) and CellSave (Veridex, Raritan, NJ, USA) tubes in the cardiac catheterization laboratory following the placement of an arterial sheath prior to the introduction of any guide wires or coronary catheters.  The samples were maintained at room temperature and processed within 36 hours of collection."	"Arterial blood was collected from AMI patients into both EDTA containing (Becton Dickinson, Franklin Lakes, NJ, USA) and CellSave (Veridex, Raritan, NJ, USA) tubes in the cardiac catheterization laboratory following the placement of an arterial sheath prior to the introduction of any guide wires or coronary catheters.  The samples were maintained at room temperature and processed within 36 hours of collection."	"Arterial blood was collected from AMI patients into both EDTA containing (Becton Dickinson, Franklin Lakes, NJ, USA) and CellSave (Veridex, Raritan, NJ, USA) tubes in the cardiac catheterization laboratory following the placement of an arterial sheath prior to the introduction of any guide wires or coronary catheters.  The samples were maintained at room temperature and processed within 36 hours of collection."	"Arterial blood was collected from AMI patients into both EDTA containing (Becton Dickinson, Franklin Lakes, NJ, USA) and CellSave (Veridex, Raritan, NJ, USA) tubes in the cardiac catheterization laboratory following the placement of an arterial sheath prior to the introduction of any guide wires or coronary catheters.  The samples were maintained at room temperature and processed within 36 hours of collection."	"Arterial blood was collected from AMI patients into both EDTA containing (Becton Dickinson, Franklin Lakes, NJ, USA) and CellSave (Veridex, Raritan, NJ, USA) tubes in the cardiac catheterization laboratory following the placement of an arterial sheath prior to the introduction of any guide wires or coronary catheters.  The samples were maintained at room temperature and processed within 36 hours of collection."	"Arterial blood was collected from AMI patients into both EDTA containing (Becton Dickinson, Franklin Lakes, NJ, USA) and CellSave (Veridex, Raritan, NJ, USA) tubes in the cardiac catheterization laboratory following the placement of an arterial sheath prior to the introduction of any guide wires or coronary catheters.  The samples were maintained at room temperature and processed within 36 hours of collection."	"Arterial blood was collected from AMI patients into both EDTA containing (Becton Dickinson, Franklin Lakes, NJ, USA) and CellSave (Veridex, Raritan, NJ, USA) tubes in the cardiac catheterization laboratory following the placement of an arterial sheath prior to the introduction of any guide wires or coronary catheters.  The samples were maintained at room temperature and processed within 36 hours of collection."	"Arterial blood was collected from AMI patients into both EDTA containing (Becton Dickinson, Franklin Lakes, NJ, USA) and CellSave (Veridex, Raritan, NJ, USA) tubes in the cardiac catheterization laboratory following the placement of an arterial sheath prior to the introduction of any guide wires or coronary catheters.  The samples were maintained at room temperature and processed within 36 hours of collection."	"Arterial blood was collected from AMI patients into both EDTA containing (Becton Dickinson, Franklin Lakes, NJ, USA) and CellSave (Veridex, Raritan, NJ, USA) tubes in the cardiac catheterization laboratory following the placement of an arterial sheath prior to the introduction of any guide wires or coronary catheters.  The samples were maintained at room temperature and processed within 36 hours of collection."	"Arterial blood was collected from AMI patients into both EDTA containing (Becton Dickinson, Franklin Lakes, NJ, USA) and CellSave (Veridex, Raritan, NJ, USA) tubes in the cardiac catheterization laboratory following the placement of an arterial sheath prior to the introduction of any guide wires or coronary catheters.  The samples were maintained at room temperature and processed within 36 hours of collection."	"Arterial blood was collected from AMI patients into both EDTA containing (Becton Dickinson, Franklin Lakes, NJ, USA) and CellSave (Veridex, Raritan, NJ, USA) tubes in the cardiac catheterization laboratory following the placement of an arterial sheath prior to the introduction of any guide wires or coronary catheters.  The samples were maintained at room temperature and processed within 36 hours of collection."	"Arterial blood was collected from AMI patients into both EDTA containing (Becton Dickinson, Franklin Lakes, NJ, USA) and CellSave (Veridex, Raritan, NJ, USA) tubes in the cardiac catheterization laboratory following the placement of an arterial sheath prior to the introduction of any guide wires or coronary catheters.  The samples were maintained at room temperature and processed within 36 hours of collection."	"Arterial blood was collected from AMI patients into both EDTA containing (Becton Dickinson, Franklin Lakes, NJ, USA) and CellSave (Veridex, Raritan, NJ, USA) tubes in the cardiac catheterization laboratory following the placement of an arterial sheath prior to the introduction of any guide wires or coronary catheters.  The samples were maintained at room temperature and processed within 36 hours of collection."	"Arterial blood was collected from AMI patients into both EDTA containing (Becton Dickinson, Franklin Lakes, NJ, USA) and CellSave (Veridex, Raritan, NJ, USA) tubes in the cardiac catheterization laboratory following the placement of an arterial sheath prior to the introduction of any guide wires or coronary catheters.  The samples were maintained at room temperature and processed within 36 hours of collection."	"Arterial blood was collected from AMI patients into both EDTA containing (Becton Dickinson, Franklin Lakes, NJ, USA) and CellSave (Veridex, Raritan, NJ, USA) tubes in the cardiac catheterization laboratory following the placement of an arterial sheath prior to the introduction of any guide wires or coronary catheters.  The samples were maintained at room temperature and processed within 36 hours of collection."	"Arterial blood was collected from AMI patients into both EDTA containing (Becton Dickinson, Franklin Lakes, NJ, USA) and CellSave (Veridex, Raritan, NJ, USA) tubes in the cardiac catheterization laboratory following the placement of an arterial sheath prior to the introduction of any guide wires or coronary catheters.  The samples were maintained at room temperature and processed within 36 hours of collection."	"Arterial blood was collected from AMI patients into both EDTA containing (Becton Dickinson, Franklin Lakes, NJ, USA) and CellSave (Veridex, Raritan, NJ, USA) tubes in the cardiac catheterization laboratory following the placement of an arterial sheath prior to the introduction of any guide wires or coronary catheters.  The samples were maintained at room temperature and processed within 36 hours of collection."	"Arterial blood was collected from AMI patients into both EDTA containing (Becton Dickinson, Franklin Lakes, NJ, USA) and CellSave (Veridex, Raritan, NJ, USA) tubes in the cardiac catheterization laboratory following the placement of an arterial sheath prior to the introduction of any guide wires or coronary catheters.  The samples were maintained at room temperature and processed within 36 hours of collection."	"Arterial blood was collected from AMI patients into both EDTA containing (Becton Dickinson, Franklin Lakes, NJ, USA) and CellSave (Veridex, Raritan, NJ, USA) tubes in the cardiac catheterization laboratory following the placement of an arterial sheath prior to the introduction of any guide wires or coronary catheters.  The samples were maintained at room temperature and processed within 36 hours of collection."	"Arterial blood was collected from AMI patients into both EDTA containing (Becton Dickinson, Franklin Lakes, NJ, USA) and CellSave (Veridex, Raritan, NJ, USA) tubes in the cardiac catheterization laboratory following the placement of an arterial sheath prior to the introduction of any guide wires or coronary catheters.  The samples were maintained at room temperature and processed within 36 hours of collection."	"Arterial blood was collected from AMI patients into both EDTA containing (Becton Dickinson, Franklin Lakes, NJ, USA) and CellSave (Veridex, Raritan, NJ, USA) tubes in the cardiac catheterization laboratory following the placement of an arterial sheath prior to the introduction of any guide wires or coronary catheters.  The samples were maintained at room temperature and processed within 36 hours of collection."	"Arterial blood was collected from AMI patients into both EDTA containing (Becton Dickinson, Franklin Lakes, NJ, USA) and CellSave (Veridex, Raritan, NJ, USA) tubes in the cardiac catheterization laboratory following the placement of an arterial sheath prior to the introduction of any guide wires or coronary catheters.  The samples were maintained at room temperature and processed within 36 hours of collection."	"Arterial blood was collected from AMI patients into both EDTA containing (Becton Dickinson, Franklin Lakes, NJ, USA) and CellSave (Veridex, Raritan, NJ, USA) tubes in the cardiac catheterization laboratory following the placement of an arterial sheath prior to the introduction of any guide wires or coronary catheters.  The samples were maintained at room temperature and processed within 36 hours of collection."	"Arterial blood was collected from AMI patients into both EDTA containing (Becton Dickinson, Franklin Lakes, NJ, USA) and CellSave (Veridex, Raritan, NJ, USA) tubes in the cardiac catheterization laboratory following the placement of an arterial sheath prior to the introduction of any guide wires or coronary catheters.  The samples were maintained at room temperature and processed within 36 hours of collection."	"Arterial blood was collected from AMI patients into both EDTA containing (Becton Dickinson, Franklin Lakes, NJ, USA) and CellSave (Veridex, Raritan, NJ, USA) tubes in the cardiac catheterization laboratory following the placement of an arterial sheath prior to the introduction of any guide wires or coronary catheters.  The samples were maintained at room temperature and processed within 36 hours of collection."	"Arterial blood was collected from AMI patients into both EDTA containing (Becton Dickinson, Franklin Lakes, NJ, USA) and CellSave (Veridex, Raritan, NJ, USA) tubes in the cardiac catheterization laboratory following the placement of an arterial sheath prior to the introduction of any guide wires or coronary catheters.  The samples were maintained at room temperature and processed within 36 hours of collection."	"Arterial blood was collected from AMI patients into both EDTA containing (Becton Dickinson, Franklin Lakes, NJ, USA) and CellSave (Veridex, Raritan, NJ, USA) tubes in the cardiac catheterization laboratory following the placement of an arterial sheath prior to the introduction of any guide wires or coronary catheters.  The samples were maintained at room temperature and processed within 36 hours of collection."	"Arterial blood was collected from AMI patients into both EDTA containing (Becton Dickinson, Franklin Lakes, NJ, USA) and CellSave (Veridex, Raritan, NJ, USA) tubes in the cardiac catheterization laboratory following the placement of an arterial sheath prior to the introduction of any guide wires or coronary catheters.  The samples were maintained at room temperature and processed within 36 hours of collection."	"Arterial blood was collected from AMI patients into both EDTA containing (Becton Dickinson, Franklin Lakes, NJ, USA) and CellSave (Veridex, Raritan, NJ, USA) tubes in the cardiac catheterization laboratory following the placement of an arterial sheath prior to the introduction of any guide wires or coronary catheters.  The samples were maintained at room temperature and processed within 36 hours of collection."	"Arterial blood was collected from AMI patients into both EDTA containing (Becton Dickinson, Franklin Lakes, NJ, USA) and CellSave (Veridex, Raritan, NJ, USA) tubes in the cardiac catheterization laboratory following the placement of an arterial sheath prior to the introduction of any guide wires or coronary catheters.  The samples were maintained at room temperature and processed within 36 hours of collection."	"Arterial blood was collected from AMI patients into both EDTA containing (Becton Dickinson, Franklin Lakes, NJ, USA) and CellSave (Veridex, Raritan, NJ, USA) tubes in the cardiac catheterization laboratory following the placement of an arterial sheath prior to the introduction of any guide wires or coronary catheters.  The samples were maintained at room temperature and processed within 36 hours of collection."	"Arterial blood was collected from AMI patients into both EDTA containing (Becton Dickinson, Franklin Lakes, NJ, USA) and CellSave (Veridex, Raritan, NJ, USA) tubes in the cardiac catheterization laboratory following the placement of an arterial sheath prior to the introduction of any guide wires or coronary catheters.  The samples were maintained at room temperature and processed within 36 hours of collection."	"Arterial blood was collected from AMI patients into both EDTA containing (Becton Dickinson, Franklin Lakes, NJ, USA) and CellSave (Veridex, Raritan, NJ, USA) tubes in the cardiac catheterization laboratory following the placement of an arterial sheath prior to the introduction of any guide wires or coronary catheters.  The samples were maintained at room temperature and processed within 36 hours of collection."
!Sample_molecule_ch1	"total RNA"	"total RNA"	"total RNA"	"total RNA"	"total RNA"	"total RNA"	"total RNA"	"total RNA"	"total RNA"	"total RNA"	"total RNA"	"total RNA"	"total RNA"	"total RNA"	"total RNA"	"total RNA"	"total RNA"	"total RNA"	"total RNA"	"total RNA"	"total RNA"	"total RNA"	"total RNA"	"total RNA"	"total RNA"	"total RNA"	"total RNA"	"total RNA"	"total RNA"	"total RNA"	"total RNA"	"total RNA"	"total RNA"	"total RNA"	"total RNA"	"total RNA"	"total RNA"	"total RNA"	"total RNA"	"total RNA"	"total RNA"	"total RNA"	"total RNA"	"total RNA"	"total RNA"	"total RNA"	"total RNA"	"total RNA"	"total RNA"	"total RNA"	"total RNA"	"total RNA"	"total RNA"	"total RNA"	"total RNA"	"total RNA"	"total RNA"	"total RNA"	"total RNA"	"total RNA"	"total RNA"	"total RNA"	"total RNA"	"total RNA"	"total RNA"	"total RNA"	"total RNA"	"total RNA"	"total RNA"	"total RNA"	"total RNA"	"total RNA"	"total RNA"	"total RNA"	"total RNA"	"total RNA"	"total RNA"	"total RNA"	"total RNA"	"total RNA"	"total RNA"	"total RNA"	"total RNA"	"total RNA"	"total RNA"	"total RNA"	"total RNA"	"total RNA"	"total RNA"	"total RNA"	"total RNA"	"total RNA"	"total RNA"	"total RNA"	"total RNA"	"total RNA"	"total RNA"	"total RNA"	"total RNA"
!Sample_extract_protocol_ch1	"Enriched CEC‑derived RNA was isolated using Trizol Reagent (Life Technologies, Carlsbad, CA) according to the manufacturer's instructions"	"Enriched CEC‑derived RNA was isolated using Trizol Reagent (Life Technologies, Carlsbad, CA) according to the manufacturer's instructions"	"Enriched CEC‑derived RNA was isolated using Trizol Reagent (Life Technologies, Carlsbad, CA) according to the manufacturer's instructions"	"Enriched CEC‑derived RNA was isolated using Trizol Reagent (Life Technologies, Carlsbad, CA) according to the manufacturer's instructions"	"Enriched CEC‑derived RNA was isolated using Trizol Reagent (Life Technologies, Carlsbad, CA) according to the manufacturer's instructions"	"Enriched CEC‑derived RNA was isolated using Trizol Reagent (Life Technologies, Carlsbad, CA) according to the manufacturer's instructions"	"Enriched CEC‑derived RNA was isolated using Trizol Reagent (Life Technologies, Carlsbad, CA) according to the manufacturer's instructions"	"Enriched CEC‑derived RNA was isolated using Trizol Reagent (Life Technologies, Carlsbad, CA) according to the manufacturer's instructions"	"Enriched CEC‑derived RNA was isolated using Trizol Reagent (Life Technologies, Carlsbad, CA) according to the manufacturer's instructions"	"Enriched CEC‑derived RNA was isolated using Trizol Reagent (Life Technologies, Carlsbad, CA) according to the manufacturer's instructions"	"Enriched CEC‑derived RNA was isolated using Trizol Reagent (Life Technologies, Carlsbad, CA) according to the manufacturer's instructions"	"Enriched CEC‑derived RNA was isolated using Trizol Reagent (Life Technologies, Carlsbad, CA) according to the manufacturer's instructions"	"Enriched CEC‑derived RNA was isolated using Trizol Reagent (Life Technologies, Carlsbad, CA) according to the manufacturer's instructions"	"Enriched CEC‑derived RNA was isolated using Trizol Reagent (Life Technologies, Carlsbad, CA) according to the manufacturer's instructions"	"Enriched CEC‑derived RNA was isolated using Trizol Reagent (Life Technologies, Carlsbad, CA) according to the manufacturer's instructions"	"Enriched CEC‑derived RNA was isolated using Trizol Reagent (Life Technologies, Carlsbad, CA) according to the manufacturer's instructions"	"Enriched CEC‑derived RNA was isolated using Trizol Reagent (Life Technologies, Carlsbad, CA) according to the manufacturer's instructions"	"Enriched CEC‑derived RNA was isolated using Trizol Reagent (Life Technologies, Carlsbad, CA) according to the manufacturer's instructions"	"Enriched CEC‑derived RNA was isolated using Trizol Reagent (Life Technologies, Carlsbad, CA) according to the manufacturer's instructions"	"Enriched CEC‑derived RNA was isolated using Trizol Reagent (Life Technologies, Carlsbad, CA) according to the manufacturer's instructions"	"Enriched CEC‑derived RNA was isolated using Trizol Reagent (Life Technologies, Carlsbad, CA) according to the manufacturer's instructions"	"Enriched CEC‑derived RNA was isolated using Trizol Reagent (Life Technologies, Carlsbad, CA) according to the manufacturer's instructions"	"Enriched CEC‑derived RNA was isolated using Trizol Reagent (Life Technologies, Carlsbad, CA) according to the manufacturer's instructions"	"Enriched CEC‑derived RNA was isolated using Trizol Reagent (Life Technologies, Carlsbad, CA) according to the manufacturer's instructions"	"Enriched CEC‑derived RNA was isolated using Trizol Reagent (Life Technologies, Carlsbad, CA) according to the manufacturer's instructions"	"Enriched CEC‑derived RNA was isolated using Trizol Reagent (Life Technologies, Carlsbad, CA) according to the manufacturer's instructions"	"Enriched CEC‑derived RNA was isolated using Trizol Reagent (Life Technologies, Carlsbad, CA) according to the manufacturer's instructions"	"Enriched CEC‑derived RNA was isolated using Trizol Reagent (Life Technologies, Carlsbad, CA) according to the manufacturer's instructions"	"Enriched CEC‑derived RNA was isolated using Trizol Reagent (Life Technologies, Carlsbad, CA) according to the manufacturer's instructions"	"Enriched CEC‑derived RNA was isolated using Trizol Reagent (Life Technologies, Carlsbad, CA) according to the manufacturer's instructions"	"Enriched CEC‑derived RNA was isolated using Trizol Reagent (Life Technologies, Carlsbad, CA) according to the manufacturer's instructions"	"Enriched CEC‑derived RNA was isolated using Trizol Reagent (Life Technologies, Carlsbad, CA) according to the manufacturer's instructions"	"Enriched CEC‑derived RNA was isolated using Trizol Reagent (Life Technologies, Carlsbad, CA) according to the manufacturer's instructions"	"Enriched CEC‑derived RNA was isolated using Trizol Reagent (Life Technologies, Carlsbad, CA) according to the manufacturer's instructions"	"Enriched CEC‑derived RNA was isolated using Trizol Reagent (Life Technologies, Carlsbad, CA) according to the manufacturer's instructions"	"Enriched CEC‑derived RNA was isolated using Trizol Reagent (Life Technologies, Carlsbad, CA) according to the manufacturer's instructions"	"Enriched CEC‑derived RNA was isolated using Trizol Reagent (Life Technologies, Carlsbad, CA) according to the manufacturer's instructions"	"Enriched CEC‑derived RNA was isolated using Trizol Reagent (Life Technologies, Carlsbad, CA) according to the manufacturer's instructions"	"Enriched CEC‑derived RNA was isolated using Trizol Reagent (Life Technologies, Carlsbad, CA) according to the manufacturer's instructions"	"Enriched CEC‑derived RNA was isolated using Trizol Reagent (Life Technologies, Carlsbad, CA) according to the manufacturer's instructions"	"Enriched CEC‑derived RNA was isolated using Trizol Reagent (Life Technologies, Carlsbad, CA) according to the manufacturer's instructions"	"Enriched CEC‑derived RNA was isolated using Trizol Reagent (Life Technologies, Carlsbad, CA) according to the manufacturer's instructions"	"Enriched CEC‑derived RNA was isolated using Trizol Reagent (Life Technologies, Carlsbad, CA) according to the manufacturer's instructions"	"Enriched CEC‑derived RNA was isolated using Trizol Reagent (Life Technologies, Carlsbad, CA) according to the manufacturer's instructions"	"Enriched CEC‑derived RNA was isolated using Trizol Reagent (Life Technologies, Carlsbad, CA) according to the manufacturer's instructions"	"Enriched CEC‑derived RNA was isolated using Trizol Reagent (Life Technologies, Carlsbad, CA) according to the manufacturer's instructions"	"Enriched CEC‑derived RNA was isolated using Trizol Reagent (Life Technologies, Carlsbad, CA) according to the manufacturer's instructions"	"Enriched CEC‑derived RNA was isolated using Trizol Reagent (Life Technologies, Carlsbad, CA) according to the manufacturer's instructions"	"Enriched CEC‑derived RNA was isolated using Trizol Reagent (Life Technologies, Carlsbad, CA) according to the manufacturer's instructions"	"Enriched CEC‑derived RNA was isolated using Trizol Reagent (Life Technologies, Carlsbad, CA) according to the manufacturer's instructions"	"Enriched CEC‑derived RNA was isolated using Trizol Reagent (Life Technologies, Carlsbad, CA) according to the manufacturer's instructions"	"Enriched CEC‑derived RNA was isolated using Trizol Reagent (Life Technologies, Carlsbad, CA) according to the manufacturer's instructions"	"Enriched CEC‑derived RNA was isolated using Trizol Reagent (Life Technologies, Carlsbad, CA) according to the manufacturer's instructions"	"Enriched CEC‑derived RNA was isolated using Trizol Reagent (Life Technologies, Carlsbad, CA) according to the manufacturer's instructions"	"Enriched CEC‑derived RNA was isolated using Trizol Reagent (Life Technologies, Carlsbad, CA) according to the manufacturer's instructions"	"Enriched CEC‑derived RNA was isolated using Trizol Reagent (Life Technologies, Carlsbad, CA) according to the manufacturer's instructions"	"Enriched CEC‑derived RNA was isolated using Trizol Reagent (Life Technologies, Carlsbad, CA) according to the manufacturer's instructions"	"Enriched CEC‑derived RNA was isolated using Trizol Reagent (Life Technologies, Carlsbad, CA) according to the manufacturer's instructions"	"Enriched CEC‑derived RNA was isolated using Trizol Reagent (Life Technologies, Carlsbad, CA) according to the manufacturer's instructions"	"Enriched CEC‑derived RNA was isolated using Trizol Reagent (Life Technologies, Carlsbad, CA) according to the manufacturer's instructions"	"Enriched CEC‑derived RNA was isolated using Trizol Reagent (Life Technologies, Carlsbad, CA) according to the manufacturer's instructions"	"Enriched CEC‑derived RNA was isolated using Trizol Reagent (Life Technologies, Carlsbad, CA) according to the manufacturer's instructions"	"Enriched CEC‑derived RNA was isolated using Trizol Reagent (Life Technologies, Carlsbad, CA) according to the manufacturer's instructions"	"Enriched CEC‑derived RNA was isolated using Trizol Reagent (Life Technologies, Carlsbad, CA) according to the manufacturer's instructions"	"Enriched CEC‑derived RNA was isolated using Trizol Reagent (Life Technologies, Carlsbad, CA) according to the manufacturer's instructions"	"Enriched CEC‑derived RNA was isolated using Trizol Reagent (Life Technologies, Carlsbad, CA) according to the manufacturer's instructions"	"Enriched CEC‑derived RNA was isolated using Trizol Reagent (Life Technologies, Carlsbad, CA) according to the manufacturer's instructions"	"Enriched CEC‑derived RNA was isolated using Trizol Reagent (Life Technologies, Carlsbad, CA) according to the manufacturer's instructions"	"Enriched CEC‑derived RNA was isolated using Trizol Reagent (Life Technologies, Carlsbad, CA) according to the manufacturer's instructions"	"Enriched CEC‑derived RNA was isolated using Trizol Reagent (Life Technologies, Carlsbad, CA) according to the manufacturer's instructions"	"Enriched CEC‑derived RNA was isolated using Trizol Reagent (Life Technologies, Carlsbad, CA) according to the manufacturer's instructions"	"Enriched CEC‑derived RNA was isolated using Trizol Reagent (Life Technologies, Carlsbad, CA) according to the manufacturer's instructions"	"Enriched CEC‑derived RNA was isolated using Trizol Reagent (Life Technologies, Carlsbad, CA) according to the manufacturer's instructions"	"Enriched CEC‑derived RNA was isolated using Trizol Reagent (Life Technologies, Carlsbad, CA) according to the manufacturer's instructions"	"Enriched CEC‑derived RNA was isolated using Trizol Reagent (Life Technologies, Carlsbad, CA) according to the manufacturer's instructions"	"Enriched CEC‑derived RNA was isolated using Trizol Reagent (Life Technologies, Carlsbad, CA) according to the manufacturer's instructions"	"Enriched CEC‑derived RNA was isolated using Trizol Reagent (Life Technologies, Carlsbad, CA) according to the manufacturer's instructions"	"Enriched CEC‑derived RNA was isolated using Trizol Reagent (Life Technologies, Carlsbad, CA) according to the manufacturer's instructions"	"Enriched CEC‑derived RNA was isolated using Trizol Reagent (Life Technologies, Carlsbad, CA) according to the manufacturer's instructions"	"Enriched CEC‑derived RNA was isolated using Trizol Reagent (Life Technologies, Carlsbad, CA) according to the manufacturer's instructions"	"Enriched CEC‑derived RNA was isolated using Trizol Reagent (Life Technologies, Carlsbad, CA) according to the manufacturer's instructions"	"Enriched CEC‑derived RNA was isolated using Trizol Reagent (Life Technologies, Carlsbad, CA) according to the manufacturer's instructions"	"Enriched CEC‑derived RNA was isolated using Trizol Reagent (Life Technologies, Carlsbad, CA) according to the manufacturer's instructions"	"Enriched CEC‑derived RNA was isolated using Trizol Reagent (Life Technologies, Carlsbad, CA) according to the manufacturer's instructions"	"Enriched CEC‑derived RNA was isolated using Trizol Reagent (Life Technologies, Carlsbad, CA) according to the manufacturer's instructions"	"Enriched CEC‑derived RNA was isolated using Trizol Reagent (Life Technologies, Carlsbad, CA) according to the manufacturer's instructions"	"Enriched CEC‑derived RNA was isolated using Trizol Reagent (Life Technologies, Carlsbad, CA) according to the manufacturer's instructions"	"Enriched CEC‑derived RNA was isolated using Trizol Reagent (Life Technologies, Carlsbad, CA) according to the manufacturer's instructions"	"Enriched CEC‑derived RNA was isolated using Trizol Reagent (Life Technologies, Carlsbad, CA) according to the manufacturer's instructions"	"Enriched CEC‑derived RNA was isolated using Trizol Reagent (Life Technologies, Carlsbad, CA) according to the manufacturer's instructions"	"Enriched CEC‑derived RNA was isolated using Trizol Reagent (Life Technologies, Carlsbad, CA) according to the manufacturer's instructions"	"Enriched CEC‑derived RNA was isolated using Trizol Reagent (Life Technologies, Carlsbad, CA) according to the manufacturer's instructions"	"Enriched CEC‑derived RNA was isolated using Trizol Reagent (Life Technologies, Carlsbad, CA) according to the manufacturer's instructions"	"Enriched CEC‑derived RNA was isolated using Trizol Reagent (Life Technologies, Carlsbad, CA) according to the manufacturer's instructions"	"Enriched CEC‑derived RNA was isolated using Trizol Reagent (Life Technologies, Carlsbad, CA) according to the manufacturer's instructions"	"Enriched CEC‑derived RNA was isolated using Trizol Reagent (Life Technologies, Carlsbad, CA) according to the manufacturer's instructions"	"Enriched CEC‑derived RNA was isolated using Trizol Reagent (Life Technologies, Carlsbad, CA) according to the manufacturer's instructions"	"Enriched CEC‑derived RNA was isolated using Trizol Reagent (Life Technologies, Carlsbad, CA) according to the manufacturer's instructions"	"Enriched CEC‑derived RNA was isolated using Trizol Reagent (Life Technologies, Carlsbad, CA) according to the manufacturer's instructions"
!Sample_label_ch1	"biotin"	"biotin"	"biotin"	"biotin"	"biotin"	"biotin"	"biotin"	"biotin"	"biotin"	"biotin"	"biotin"	"biotin"	"biotin"	"biotin"	"biotin"	"biotin"	"biotin"	"biotin"	"biotin"	"biotin"	"biotin"	"biotin"	"biotin"	"biotin"	"biotin"	"biotin"	"biotin"	"biotin"	"biotin"	"biotin"	"biotin"	"biotin"	"biotin"	"biotin"	"biotin"	"biotin"	"biotin"	"biotin"	"biotin"	"biotin"	"biotin"	"biotin"	"biotin"	"biotin"	"biotin"	"biotin"	"biotin"	"biotin"	"biotin"	"biotin"	"biotin"	"biotin"	"biotin"	"biotin"	"biotin"	"biotin"	"biotin"	"biotin"	"biotin"	"biotin"	"biotin"	"biotin"	"biotin"	"biotin"	"biotin"	"biotin"	"biotin"	"biotin"	"biotin"	"biotin"	"biotin"	"biotin"	"biotin"	"biotin"	"biotin"	"biotin"	"biotin"	"biotin"	"biotin"	"biotin"	"biotin"	"biotin"	"biotin"	"biotin"	"biotin"	"biotin"	"biotin"	"biotin"	"biotin"	"biotin"	"biotin"	"biotin"	"biotin"	"biotin"	"biotin"	"biotin"	"biotin"	"biotin"	"biotin"
!Sample_label_protocol_ch1	"Purified cDNA underwent a two-step fragmentation and labeling process using the Encore Biotin Module (NuGEN)."	"Purified cDNA underwent a two-step fragmentation and labeling process using the Encore Biotin Module (NuGEN)."	"Purified cDNA underwent a two-step fragmentation and labeling process using the Encore Biotin Module (NuGEN)."	"Purified cDNA underwent a two-step fragmentation and labeling process using the Encore Biotin Module (NuGEN)."	"Purified cDNA underwent a two-step fragmentation and labeling process using the Encore Biotin Module (NuGEN)."	"Purified cDNA underwent a two-step fragmentation and labeling process using the Encore Biotin Module (NuGEN)."	"Purified cDNA underwent a two-step fragmentation and labeling process using the Encore Biotin Module (NuGEN)."	"Purified cDNA underwent a two-step fragmentation and labeling process using the Encore Biotin Module (NuGEN)."	"Purified cDNA underwent a two-step fragmentation and labeling process using the Encore Biotin Module (NuGEN)."	"Purified cDNA underwent a two-step fragmentation and labeling process using the Encore Biotin Module (NuGEN)."	"Purified cDNA underwent a two-step fragmentation and labeling process using the Encore Biotin Module (NuGEN)."	"Purified cDNA underwent a two-step fragmentation and labeling process using the Encore Biotin Module (NuGEN)."	"Purified cDNA underwent a two-step fragmentation and labeling process using the Encore Biotin Module (NuGEN)."	"Purified cDNA underwent a two-step fragmentation and labeling process using the Encore Biotin Module (NuGEN)."	"Purified cDNA underwent a two-step fragmentation and labeling process using the Encore Biotin Module (NuGEN)."	"Purified cDNA underwent a two-step fragmentation and labeling process using the Encore Biotin Module (NuGEN)."	"Purified cDNA underwent a two-step fragmentation and labeling process using the Encore Biotin Module (NuGEN)."	"Purified cDNA underwent a two-step fragmentation and labeling process using the Encore Biotin Module (NuGEN)."	"Purified cDNA underwent a two-step fragmentation and labeling process using the Encore Biotin Module (NuGEN)."	"Purified cDNA underwent a two-step fragmentation and labeling process using the Encore Biotin Module (NuGEN)."	"Purified cDNA underwent a two-step fragmentation and labeling process using the Encore Biotin Module (NuGEN)."	"Purified cDNA underwent a two-step fragmentation and labeling process using the Encore Biotin Module (NuGEN)."	"Purified cDNA underwent a two-step fragmentation and labeling process using the Encore Biotin Module (NuGEN)."	"Purified cDNA underwent a two-step fragmentation and labeling process using the Encore Biotin Module (NuGEN)."	"Purified cDNA underwent a two-step fragmentation and labeling process using the Encore Biotin Module (NuGEN)."	"Purified cDNA underwent a two-step fragmentation and labeling process using the Encore Biotin Module (NuGEN)."	"Purified cDNA underwent a two-step fragmentation and labeling process using the Encore Biotin Module (NuGEN)."	"Purified cDNA underwent a two-step fragmentation and labeling process using the Encore Biotin Module (NuGEN)."	"Purified cDNA underwent a two-step fragmentation and labeling process using the Encore Biotin Module (NuGEN)."	"Purified cDNA underwent a two-step fragmentation and labeling process using the Encore Biotin Module (NuGEN)."	"Purified cDNA underwent a two-step fragmentation and labeling process using the Encore Biotin Module (NuGEN)."	"Purified cDNA underwent a two-step fragmentation and labeling process using the Encore Biotin Module (NuGEN)."	"Purified cDNA underwent a two-step fragmentation and labeling process using the Encore Biotin Module (NuGEN)."	"Purified cDNA underwent a two-step fragmentation and labeling process using the Encore Biotin Module (NuGEN)."	"Purified cDNA underwent a two-step fragmentation and labeling process using the Encore Biotin Module (NuGEN)."	"Purified cDNA underwent a two-step fragmentation and labeling process using the Encore Biotin Module (NuGEN)."	"Purified cDNA underwent a two-step fragmentation and labeling process using the Encore Biotin Module (NuGEN)."	"Purified cDNA underwent a two-step fragmentation and labeling process using the Encore Biotin Module (NuGEN)."	"Purified cDNA underwent a two-step fragmentation and labeling process using the Encore Biotin Module (NuGEN)."	"Purified cDNA underwent a two-step fragmentation and labeling process using the Encore Biotin Module (NuGEN)."	"Purified cDNA underwent a two-step fragmentation and labeling process using the Encore Biotin Module (NuGEN)."	"Purified cDNA underwent a two-step fragmentation and labeling process using the Encore Biotin Module (NuGEN)."	"Purified cDNA underwent a two-step fragmentation and labeling process using the Encore Biotin Module (NuGEN)."	"Purified cDNA underwent a two-step fragmentation and labeling process using the Encore Biotin Module (NuGEN)."	"Purified cDNA underwent a two-step fragmentation and labeling process using the Encore Biotin Module (NuGEN)."	"Purified cDNA underwent a two-step fragmentation and labeling process using the Encore Biotin Module (NuGEN)."	"Purified cDNA underwent a two-step fragmentation and labeling process using the Encore Biotin Module (NuGEN)."	"Purified cDNA underwent a two-step fragmentation and labeling process using the Encore Biotin Module (NuGEN)."	"Purified cDNA underwent a two-step fragmentation and labeling process using the Encore Biotin Module (NuGEN)."	"Purified cDNA underwent a two-step fragmentation and labeling process using the Encore Biotin Module (NuGEN)."	"Purified cDNA underwent a two-step fragmentation and labeling process using the Encore Biotin Module (NuGEN)."	"Purified cDNA underwent a two-step fragmentation and labeling process using the Encore Biotin Module (NuGEN)."	"Purified cDNA underwent a two-step fragmentation and labeling process using the Encore Biotin Module (NuGEN)."	"Purified cDNA underwent a two-step fragmentation and labeling process using the Encore Biotin Module (NuGEN)."	"Purified cDNA underwent a two-step fragmentation and labeling process using the Encore Biotin Module (NuGEN)."	"Purified cDNA underwent a two-step fragmentation and labeling process using the Encore Biotin Module (NuGEN)."	"Purified cDNA underwent a two-step fragmentation and labeling process using the Encore Biotin Module (NuGEN)."	"Purified cDNA underwent a two-step fragmentation and labeling process using the Encore Biotin Module (NuGEN)."	"Purified cDNA underwent a two-step fragmentation and labeling process using the Encore Biotin Module (NuGEN)."	"Purified cDNA underwent a two-step fragmentation and labeling process using the Encore Biotin Module (NuGEN)."	"Purified cDNA underwent a two-step fragmentation and labeling process using the Encore Biotin Module (NuGEN)."	"Purified cDNA underwent a two-step fragmentation and labeling process using the Encore Biotin Module (NuGEN)."	"Purified cDNA underwent a two-step fragmentation and labeling process using the Encore Biotin Module (NuGEN)."	"Purified cDNA underwent a two-step fragmentation and labeling process using the Encore Biotin Module (NuGEN)."	"Purified cDNA underwent a two-step fragmentation and labeling process using the Encore Biotin Module (NuGEN)."	"Purified cDNA underwent a two-step fragmentation and labeling process using the Encore Biotin Module (NuGEN)."	"Purified cDNA underwent a two-step fragmentation and labeling process using the Encore Biotin Module (NuGEN)."	"Purified cDNA underwent a two-step fragmentation and labeling process using the Encore Biotin Module (NuGEN)."	"Purified cDNA underwent a two-step fragmentation and labeling process using the Encore Biotin Module (NuGEN)."	"Purified cDNA underwent a two-step fragmentation and labeling process using the Encore Biotin Module (NuGEN)."	"Purified cDNA underwent a two-step fragmentation and labeling process using the Encore Biotin Module (NuGEN)."	"Purified cDNA underwent a two-step fragmentation and labeling process using the Encore Biotin Module (NuGEN)."	"Purified cDNA underwent a two-step fragmentation and labeling process using the Encore Biotin Module (NuGEN)."	"Purified cDNA underwent a two-step fragmentation and labeling process using the Encore Biotin Module (NuGEN)."	"Purified cDNA underwent a two-step fragmentation and labeling process using the Encore Biotin Module (NuGEN)."	"Purified cDNA underwent a two-step fragmentation and labeling process using the Encore Biotin Module (NuGEN)."	"Purified cDNA underwent a two-step fragmentation and labeling process using the Encore Biotin Module (NuGEN)."	"Purified cDNA underwent a two-step fragmentation and labeling process using the Encore Biotin Module (NuGEN)."	"Purified cDNA underwent a two-step fragmentation and labeling process using the Encore Biotin Module (NuGEN)."	"Purified cDNA underwent a two-step fragmentation and labeling process using the Encore Biotin Module (NuGEN)."	"Purified cDNA underwent a two-step fragmentation and labeling process using the Encore Biotin Module (NuGEN)."	"Purified cDNA underwent a two-step fragmentation and labeling process using the Encore Biotin Module (NuGEN)."	"Purified cDNA underwent a two-step fragmentation and labeling process using the Encore Biotin Module (NuGEN)."	"Purified cDNA underwent a two-step fragmentation and labeling process using the Encore Biotin Module (NuGEN)."	"Purified cDNA underwent a two-step fragmentation and labeling process using the Encore Biotin Module (NuGEN)."	"Purified cDNA underwent a two-step fragmentation and labeling process using the Encore Biotin Module (NuGEN)."	"Purified cDNA underwent a two-step fragmentation and labeling process using the Encore Biotin Module (NuGEN)."	"Purified cDNA underwent a two-step fragmentation and labeling process using the Encore Biotin Module (NuGEN)."	"Purified cDNA underwent a two-step fragmentation and labeling process using the Encore Biotin Module (NuGEN)."	"Purified cDNA underwent a two-step fragmentation and labeling process using the Encore Biotin Module (NuGEN)."	"Purified cDNA underwent a two-step fragmentation and labeling process using the Encore Biotin Module (NuGEN)."	"Purified cDNA underwent a two-step fragmentation and labeling process using the Encore Biotin Module (NuGEN)."	"Purified cDNA underwent a two-step fragmentation and labeling process using the Encore Biotin Module (NuGEN)."	"Purified cDNA underwent a two-step fragmentation and labeling process using the Encore Biotin Module (NuGEN)."	"Purified cDNA underwent a two-step fragmentation and labeling process using the Encore Biotin Module (NuGEN)."	"Purified cDNA underwent a two-step fragmentation and labeling process using the Encore Biotin Module (NuGEN)."	"Purified cDNA underwent a two-step fragmentation and labeling process using the Encore Biotin Module (NuGEN)."	"Purified cDNA underwent a two-step fragmentation and labeling process using the Encore Biotin Module (NuGEN)."	"Purified cDNA underwent a two-step fragmentation and labeling process using the Encore Biotin Module (NuGEN)."
!Sample_taxid_ch1	"9606"	"9606"	"9606"	"9606"	"9606"	"9606"	"9606"	"9606"	"9606"	"9606"	"9606"	"9606"	"9606"	"9606"	"9606"	"9606"	"9606"	"9606"	"9606"	"9606"	"9606"	"9606"	"9606"	"9606"	"9606"	"9606"	"9606"	"9606"	"9606"	"9606"	"9606"	"9606"	"9606"	"9606"	"9606"	"9606"	"9606"	"9606"	"9606"	"9606"	"9606"	"9606"	"9606"	"9606"	"9606"	"9606"	"9606"	"9606"	"9606"	"9606"	"9606"	"9606"	"9606"	"9606"	"9606"	"9606"	"9606"	"9606"	"9606"	"9606"	"9606"	"9606"	"9606"	"9606"	"9606"	"9606"	"9606"	"9606"	"9606"	"9606"	"9606"	"9606"	"9606"	"9606"	"9606"	"9606"	"9606"	"9606"	"9606"	"9606"	"9606"	"9606"	"9606"	"9606"	"9606"	"9606"	"9606"	"9606"	"9606"	"9606"	"9606"	"9606"	"9606"	"9606"	"9606"	"9606"	"9606"	"9606"	"9606"
!Sample_hyb_protocol	"The amplified cDNA targets were hybridized to Affymetrix human U133 Plus 2.0 array following protocols as suggested by the supplier (Affymetrix, Santa Clara, CA)."	"The amplified cDNA targets were hybridized to Affymetrix human U133 Plus 2.0 array following protocols as suggested by the supplier (Affymetrix, Santa Clara, CA)."	"The amplified cDNA targets were hybridized to Affymetrix human U133 Plus 2.0 array following protocols as suggested by the supplier (Affymetrix, Santa Clara, CA)."	"The amplified cDNA targets were hybridized to Affymetrix human U133 Plus 2.0 array following protocols as suggested by the supplier (Affymetrix, Santa Clara, CA)."	"The amplified cDNA targets were hybridized to Affymetrix human U133 Plus 2.0 array following protocols as suggested by the supplier (Affymetrix, Santa Clara, CA)."	"The amplified cDNA targets were hybridized to Affymetrix human U133 Plus 2.0 array following protocols as suggested by the supplier (Affymetrix, Santa Clara, CA)."	"The amplified cDNA targets were hybridized to Affymetrix human U133 Plus 2.0 array following protocols as suggested by the supplier (Affymetrix, Santa Clara, CA)."	"The amplified cDNA targets were hybridized to Affymetrix human U133 Plus 2.0 array following protocols as suggested by the supplier (Affymetrix, Santa Clara, CA)."	"The amplified cDNA targets were hybridized to Affymetrix human U133 Plus 2.0 array following protocols as suggested by the supplier (Affymetrix, Santa Clara, CA)."	"The amplified cDNA targets were hybridized to Affymetrix human U133 Plus 2.0 array following protocols as suggested by the supplier (Affymetrix, Santa Clara, CA)."	"The amplified cDNA targets were hybridized to Affymetrix human U133 Plus 2.0 array following protocols as suggested by the supplier (Affymetrix, Santa Clara, CA)."	"The amplified cDNA targets were hybridized to Affymetrix human U133 Plus 2.0 array following protocols as suggested by the supplier (Affymetrix, Santa Clara, CA)."	"The amplified cDNA targets were hybridized to Affymetrix human U133 Plus 2.0 array following protocols as suggested by the supplier (Affymetrix, Santa Clara, CA)."	"The amplified cDNA targets were hybridized to Affymetrix human U133 Plus 2.0 array following protocols as suggested by the supplier (Affymetrix, Santa Clara, CA)."	"The amplified cDNA targets were hybridized to Affymetrix human U133 Plus 2.0 array following protocols as suggested by the supplier (Affymetrix, Santa Clara, CA)."	"The amplified cDNA targets were hybridized to Affymetrix human U133 Plus 2.0 array following protocols as suggested by the supplier (Affymetrix, Santa Clara, CA)."	"The amplified cDNA targets were hybridized to Affymetrix human U133 Plus 2.0 array following protocols as suggested by the supplier (Affymetrix, Santa Clara, CA)."	"The amplified cDNA targets were hybridized to Affymetrix human U133 Plus 2.0 array following protocols as suggested by the supplier (Affymetrix, Santa Clara, CA)."	"The amplified cDNA targets were hybridized to Affymetrix human U133 Plus 2.0 array following protocols as suggested by the supplier (Affymetrix, Santa Clara, CA)."	"The amplified cDNA targets were hybridized to Affymetrix human U133 Plus 2.0 array following protocols as suggested by the supplier (Affymetrix, Santa Clara, CA)."	"The amplified cDNA targets were hybridized to Affymetrix human U133 Plus 2.0 array following protocols as suggested by the supplier (Affymetrix, Santa Clara, CA)."	"The amplified cDNA targets were hybridized to Affymetrix human U133 Plus 2.0 array following protocols as suggested by the supplier (Affymetrix, Santa Clara, CA)."	"The amplified cDNA targets were hybridized to Affymetrix human U133 Plus 2.0 array following protocols as suggested by the supplier (Affymetrix, Santa Clara, CA)."	"The amplified cDNA targets were hybridized to Affymetrix human U133 Plus 2.0 array following protocols as suggested by the supplier (Affymetrix, Santa Clara, CA)."	"The amplified cDNA targets were hybridized to Affymetrix human U133 Plus 2.0 array following protocols as suggested by the supplier (Affymetrix, Santa Clara, CA)."	"The amplified cDNA targets were hybridized to Affymetrix human U133 Plus 2.0 array following protocols as suggested by the supplier (Affymetrix, Santa Clara, CA)."	"The amplified cDNA targets were hybridized to Affymetrix human U133 Plus 2.0 array following protocols as suggested by the supplier (Affymetrix, Santa Clara, CA)."	"The amplified cDNA targets were hybridized to Affymetrix human U133 Plus 2.0 array following protocols as suggested by the supplier (Affymetrix, Santa Clara, CA)."	"The amplified cDNA targets were hybridized to Affymetrix human U133 Plus 2.0 array following protocols as suggested by the supplier (Affymetrix, Santa Clara, CA)."	"The amplified cDNA targets were hybridized to Affymetrix human U133 Plus 2.0 array following protocols as suggested by the supplier (Affymetrix, Santa Clara, CA)."	"The amplified cDNA targets were hybridized to Affymetrix human U133 Plus 2.0 array following protocols as suggested by the supplier (Affymetrix, Santa Clara, CA)."	"The amplified cDNA targets were hybridized to Affymetrix human U133 Plus 2.0 array following protocols as suggested by the supplier (Affymetrix, Santa Clara, CA)."	"The amplified cDNA targets were hybridized to Affymetrix human U133 Plus 2.0 array following protocols as suggested by the supplier (Affymetrix, Santa Clara, CA)."	"The amplified cDNA targets were hybridized to Affymetrix human U133 Plus 2.0 array following protocols as suggested by the supplier (Affymetrix, Santa Clara, CA)."	"The amplified cDNA targets were hybridized to Affymetrix human U133 Plus 2.0 array following protocols as suggested by the supplier (Affymetrix, Santa Clara, CA)."	"The amplified cDNA targets were hybridized to Affymetrix human U133 Plus 2.0 array following protocols as suggested by the supplier (Affymetrix, Santa Clara, CA)."	"The amplified cDNA targets were hybridized to Affymetrix human U133 Plus 2.0 array following protocols as suggested by the supplier (Affymetrix, Santa Clara, CA)."	"The amplified cDNA targets were hybridized to Affymetrix human U133 Plus 2.0 array following protocols as suggested by the supplier (Affymetrix, Santa Clara, CA)."	"The amplified cDNA targets were hybridized to Affymetrix human U133 Plus 2.0 array following protocols as suggested by the supplier (Affymetrix, Santa Clara, CA)."	"The amplified cDNA targets were hybridized to Affymetrix human U133 Plus 2.0 array following protocols as suggested by the supplier (Affymetrix, Santa Clara, CA)."	"The amplified cDNA targets were hybridized to Affymetrix human U133 Plus 2.0 array following protocols as suggested by the supplier (Affymetrix, Santa Clara, CA)."	"The amplified cDNA targets were hybridized to Affymetrix human U133 Plus 2.0 array following protocols as suggested by the supplier (Affymetrix, Santa Clara, CA)."	"The amplified cDNA targets were hybridized to Affymetrix human U133 Plus 2.0 array following protocols as suggested by the supplier (Affymetrix, Santa Clara, CA)."	"The amplified cDNA targets were hybridized to Affymetrix human U133 Plus 2.0 array following protocols as suggested by the supplier (Affymetrix, Santa Clara, CA)."	"The amplified cDNA targets were hybridized to Affymetrix human U133 Plus 2.0 array following protocols as suggested by the supplier (Affymetrix, Santa Clara, CA)."	"The amplified cDNA targets were hybridized to Affymetrix human U133 Plus 2.0 array following protocols as suggested by the supplier (Affymetrix, Santa Clara, CA)."	"The amplified cDNA targets were hybridized to Affymetrix human U133 Plus 2.0 array following protocols as suggested by the supplier (Affymetrix, Santa Clara, CA)."	"The amplified cDNA targets were hybridized to Affymetrix human U133 Plus 2.0 array following protocols as suggested by the supplier (Affymetrix, Santa Clara, CA)."	"The amplified cDNA targets were hybridized to Affymetrix human U133 Plus 2.0 array following protocols as suggested by the supplier (Affymetrix, Santa Clara, CA)."	"The amplified cDNA targets were hybridized to Affymetrix human U133 Plus 2.0 array following protocols as suggested by the supplier (Affymetrix, Santa Clara, CA)."	"The amplified cDNA targets were hybridized to Affymetrix human U133 Plus 2.0 array following protocols as suggested by the supplier (Affymetrix, Santa Clara, CA)."	"The amplified cDNA targets were hybridized to Affymetrix human U133 Plus 2.0 array following protocols as suggested by the supplier (Affymetrix, Santa Clara, CA)."	"The amplified cDNA targets were hybridized to Affymetrix human U133 Plus 2.0 array following protocols as suggested by the supplier (Affymetrix, Santa Clara, CA)."	"The amplified cDNA targets were hybridized to Affymetrix human U133 Plus 2.0 array following protocols as suggested by the supplier (Affymetrix, Santa Clara, CA)."	"The amplified cDNA targets were hybridized to Affymetrix human U133 Plus 2.0 array following protocols as suggested by the supplier (Affymetrix, Santa Clara, CA)."	"The amplified cDNA targets were hybridized to Affymetrix human U133 Plus 2.0 array following protocols as suggested by the supplier (Affymetrix, Santa Clara, CA)."	"The amplified cDNA targets were hybridized to Affymetrix human U133 Plus 2.0 array following protocols as suggested by the supplier (Affymetrix, Santa Clara, CA)."	"The amplified cDNA targets were hybridized to Affymetrix human U133 Plus 2.0 array following protocols as suggested by the supplier (Affymetrix, Santa Clara, CA)."	"The amplified cDNA targets were hybridized to Affymetrix human U133 Plus 2.0 array following protocols as suggested by the supplier (Affymetrix, Santa Clara, CA)."	"The amplified cDNA targets were hybridized to Affymetrix human U133 Plus 2.0 array following protocols as suggested by the supplier (Affymetrix, Santa Clara, CA)."	"The amplified cDNA targets were hybridized to Affymetrix human U133 Plus 2.0 array following protocols as suggested by the supplier (Affymetrix, Santa Clara, CA)."	"The amplified cDNA targets were hybridized to Affymetrix human U133 Plus 2.0 array following protocols as suggested by the supplier (Affymetrix, Santa Clara, CA)."	"The amplified cDNA targets were hybridized to Affymetrix human U133 Plus 2.0 array following protocols as suggested by the supplier (Affymetrix, Santa Clara, CA)."	"The amplified cDNA targets were hybridized to Affymetrix human U133 Plus 2.0 array following protocols as suggested by the supplier (Affymetrix, Santa Clara, CA)."	"The amplified cDNA targets were hybridized to Affymetrix human U133 Plus 2.0 array following protocols as suggested by the supplier (Affymetrix, Santa Clara, CA)."	"The amplified cDNA targets were hybridized to Affymetrix human U133 Plus 2.0 array following protocols as suggested by the supplier (Affymetrix, Santa Clara, CA)."	"The amplified cDNA targets were hybridized to Affymetrix human U133 Plus 2.0 array following protocols as suggested by the supplier (Affymetrix, Santa Clara, CA)."	"The amplified cDNA targets were hybridized to Affymetrix human U133 Plus 2.0 array following protocols as suggested by the supplier (Affymetrix, Santa Clara, CA)."	"The amplified cDNA targets were hybridized to Affymetrix human U133 Plus 2.0 array following protocols as suggested by the supplier (Affymetrix, Santa Clara, CA)."	"The amplified cDNA targets were hybridized to Affymetrix human U133 Plus 2.0 array following protocols as suggested by the supplier (Affymetrix, Santa Clara, CA)."	"The amplified cDNA targets were hybridized to Affymetrix human U133 Plus 2.0 array following protocols as suggested by the supplier (Affymetrix, Santa Clara, CA)."	"The amplified cDNA targets were hybridized to Affymetrix human U133 Plus 2.0 array following protocols as suggested by the supplier (Affymetrix, Santa Clara, CA)."	"The amplified cDNA targets were hybridized to Affymetrix human U133 Plus 2.0 array following protocols as suggested by the supplier (Affymetrix, Santa Clara, CA)."	"The amplified cDNA targets were hybridized to Affymetrix human U133 Plus 2.0 array following protocols as suggested by the supplier (Affymetrix, Santa Clara, CA)."	"The amplified cDNA targets were hybridized to Affymetrix human U133 Plus 2.0 array following protocols as suggested by the supplier (Affymetrix, Santa Clara, CA)."	"The amplified cDNA targets were hybridized to Affymetrix human U133 Plus 2.0 array following protocols as suggested by the supplier (Affymetrix, Santa Clara, CA)."	"The amplified cDNA targets were hybridized to Affymetrix human U133 Plus 2.0 array following protocols as suggested by the supplier (Affymetrix, Santa Clara, CA)."	"The amplified cDNA targets were hybridized to Affymetrix human U133 Plus 2.0 array following protocols as suggested by the supplier (Affymetrix, Santa Clara, CA)."	"The amplified cDNA targets were hybridized to Affymetrix human U133 Plus 2.0 array following protocols as suggested by the supplier (Affymetrix, Santa Clara, CA)."	"The amplified cDNA targets were hybridized to Affymetrix human U133 Plus 2.0 array following protocols as suggested by the supplier (Affymetrix, Santa Clara, CA)."	"The amplified cDNA targets were hybridized to Affymetrix human U133 Plus 2.0 array following protocols as suggested by the supplier (Affymetrix, Santa Clara, CA)."	"The amplified cDNA targets were hybridized to Affymetrix human U133 Plus 2.0 array following protocols as suggested by the supplier (Affymetrix, Santa Clara, CA)."	"The amplified cDNA targets were hybridized to Affymetrix human U133 Plus 2.0 array following protocols as suggested by the supplier (Affymetrix, Santa Clara, CA)."	"The amplified cDNA targets were hybridized to Affymetrix human U133 Plus 2.0 array following protocols as suggested by the supplier (Affymetrix, Santa Clara, CA)."	"The amplified cDNA targets were hybridized to Affymetrix human U133 Plus 2.0 array following protocols as suggested by the supplier (Affymetrix, Santa Clara, CA)."	"The amplified cDNA targets were hybridized to Affymetrix human U133 Plus 2.0 array following protocols as suggested by the supplier (Affymetrix, Santa Clara, CA)."	"The amplified cDNA targets were hybridized to Affymetrix human U133 Plus 2.0 array following protocols as suggested by the supplier (Affymetrix, Santa Clara, CA)."	"The amplified cDNA targets were hybridized to Affymetrix human U133 Plus 2.0 array following protocols as suggested by the supplier (Affymetrix, Santa Clara, CA)."	"The amplified cDNA targets were hybridized to Affymetrix human U133 Plus 2.0 array following protocols as suggested by the supplier (Affymetrix, Santa Clara, CA)."	"The amplified cDNA targets were hybridized to Affymetrix human U133 Plus 2.0 array following protocols as suggested by the supplier (Affymetrix, Santa Clara, CA)."	"The amplified cDNA targets were hybridized to Affymetrix human U133 Plus 2.0 array following protocols as suggested by the supplier (Affymetrix, Santa Clara, CA)."	"The amplified cDNA targets were hybridized to Affymetrix human U133 Plus 2.0 array following protocols as suggested by the supplier (Affymetrix, Santa Clara, CA)."	"The amplified cDNA targets were hybridized to Affymetrix human U133 Plus 2.0 array following protocols as suggested by the supplier (Affymetrix, Santa Clara, CA)."	"The amplified cDNA targets were hybridized to Affymetrix human U133 Plus 2.0 array following protocols as suggested by the supplier (Affymetrix, Santa Clara, CA)."	"The amplified cDNA targets were hybridized to Affymetrix human U133 Plus 2.0 array following protocols as suggested by the supplier (Affymetrix, Santa Clara, CA)."	"The amplified cDNA targets were hybridized to Affymetrix human U133 Plus 2.0 array following protocols as suggested by the supplier (Affymetrix, Santa Clara, CA)."	"The amplified cDNA targets were hybridized to Affymetrix human U133 Plus 2.0 array following protocols as suggested by the supplier (Affymetrix, Santa Clara, CA)."	"The amplified cDNA targets were hybridized to Affymetrix human U133 Plus 2.0 array following protocols as suggested by the supplier (Affymetrix, Santa Clara, CA)."	"The amplified cDNA targets were hybridized to Affymetrix human U133 Plus 2.0 array following protocols as suggested by the supplier (Affymetrix, Santa Clara, CA)."
!Sample_scan_protocol	"Following hybridization, arrays were washed and stained using standard Affymetrix procedures before scanning on the Affymetrix GeneChip Scanner from which data was extracted using the Affymetrix Expression Console"	"Following hybridization, arrays were washed and stained using standard Affymetrix procedures before scanning on the Affymetrix GeneChip Scanner from which data was extracted using the Affymetrix Expression Console"	"Following hybridization, arrays were washed and stained using standard Affymetrix procedures before scanning on the Affymetrix GeneChip Scanner from which data was extracted using the Affymetrix Expression Console"	"Following hybridization, arrays were washed and stained using standard Affymetrix procedures before scanning on the Affymetrix GeneChip Scanner from which data was extracted using the Affymetrix Expression Console"	"Following hybridization, arrays were washed and stained using standard Affymetrix procedures before scanning on the Affymetrix GeneChip Scanner from which data was extracted using the Affymetrix Expression Console"	"Following hybridization, arrays were washed and stained using standard Affymetrix procedures before scanning on the Affymetrix GeneChip Scanner from which data was extracted using the Affymetrix Expression Console"	"Following hybridization, arrays were washed and stained using standard Affymetrix procedures before scanning on the Affymetrix GeneChip Scanner from which data was extracted using the Affymetrix Expression Console"	"Following hybridization, arrays were washed and stained using standard Affymetrix procedures before scanning on the Affymetrix GeneChip Scanner from which data was extracted using the Affymetrix Expression Console"	"Following hybridization, arrays were washed and stained using standard Affymetrix procedures before scanning on the Affymetrix GeneChip Scanner from which data was extracted using the Affymetrix Expression Console"	"Following hybridization, arrays were washed and stained using standard Affymetrix procedures before scanning on the Affymetrix GeneChip Scanner from which data was extracted using the Affymetrix Expression Console"	"Following hybridization, arrays were washed and stained using standard Affymetrix procedures before scanning on the Affymetrix GeneChip Scanner from which data was extracted using the Affymetrix Expression Console"	"Following hybridization, arrays were washed and stained using standard Affymetrix procedures before scanning on the Affymetrix GeneChip Scanner from which data was extracted using the Affymetrix Expression Console"	"Following hybridization, arrays were washed and stained using standard Affymetrix procedures before scanning on the Affymetrix GeneChip Scanner from which data was extracted using the Affymetrix Expression Console"	"Following hybridization, arrays were washed and stained using standard Affymetrix procedures before scanning on the Affymetrix GeneChip Scanner from which data was extracted using the Affymetrix Expression Console"	"Following hybridization, arrays were washed and stained using standard Affymetrix procedures before scanning on the Affymetrix GeneChip Scanner from which data was extracted using the Affymetrix Expression Console"	"Following hybridization, arrays were washed and stained using standard Affymetrix procedures before scanning on the Affymetrix GeneChip Scanner from which data was extracted using the Affymetrix Expression Console"	"Following hybridization, arrays were washed and stained using standard Affymetrix procedures before scanning on the Affymetrix GeneChip Scanner from which data was extracted using the Affymetrix Expression Console"	"Following hybridization, arrays were washed and stained using standard Affymetrix procedures before scanning on the Affymetrix GeneChip Scanner from which data was extracted using the Affymetrix Expression Console"	"Following hybridization, arrays were washed and stained using standard Affymetrix procedures before scanning on the Affymetrix GeneChip Scanner from which data was extracted using the Affymetrix Expression Console"	"Following hybridization, arrays were washed and stained using standard Affymetrix procedures before scanning on the Affymetrix GeneChip Scanner from which data was extracted using the Affymetrix Expression Console"	"Following hybridization, arrays were washed and stained using standard Affymetrix procedures before scanning on the Affymetrix GeneChip Scanner from which data was extracted using the Affymetrix Expression Console"	"Following hybridization, arrays were washed and stained using standard Affymetrix procedures before scanning on the Affymetrix GeneChip Scanner from which data was extracted using the Affymetrix Expression Console"	"Following hybridization, arrays were washed and stained using standard Affymetrix procedures before scanning on the Affymetrix GeneChip Scanner from which data was extracted using the Affymetrix Expression Console"	"Following hybridization, arrays were washed and stained using standard Affymetrix procedures before scanning on the Affymetrix GeneChip Scanner from which data was extracted using the Affymetrix Expression Console"	"Following hybridization, arrays were washed and stained using standard Affymetrix procedures before scanning on the Affymetrix GeneChip Scanner from which data was extracted using the Affymetrix Expression Console"	"Following hybridization, arrays were washed and stained using standard Affymetrix procedures before scanning on the Affymetrix GeneChip Scanner from which data was extracted using the Affymetrix Expression Console"	"Following hybridization, arrays were washed and stained using standard Affymetrix procedures before scanning on the Affymetrix GeneChip Scanner from which data was extracted using the Affymetrix Expression Console"	"Following hybridization, arrays were washed and stained using standard Affymetrix procedures before scanning on the Affymetrix GeneChip Scanner from which data was extracted using the Affymetrix Expression Console"	"Following hybridization, arrays were washed and stained using standard Affymetrix procedures before scanning on the Affymetrix GeneChip Scanner from which data was extracted using the Affymetrix Expression Console"	"Following hybridization, arrays were washed and stained using standard Affymetrix procedures before scanning on the Affymetrix GeneChip Scanner from which data was extracted using the Affymetrix Expression Console"	"Following hybridization, arrays were washed and stained using standard Affymetrix procedures before scanning on the Affymetrix GeneChip Scanner from which data was extracted using the Affymetrix Expression Console"	"Following hybridization, arrays were washed and stained using standard Affymetrix procedures before scanning on the Affymetrix GeneChip Scanner from which data was extracted using the Affymetrix Expression Console"	"Following hybridization, arrays were washed and stained using standard Affymetrix procedures before scanning on the Affymetrix GeneChip Scanner from which data was extracted using the Affymetrix Expression Console"	"Following hybridization, arrays were washed and stained using standard Affymetrix procedures before scanning on the Affymetrix GeneChip Scanner from which data was extracted using the Affymetrix Expression Console"	"Following hybridization, arrays were washed and stained using standard Affymetrix procedures before scanning on the Affymetrix GeneChip Scanner from which data was extracted using the Affymetrix Expression Console"	"Following hybridization, arrays were washed and stained using standard Affymetrix procedures before scanning on the Affymetrix GeneChip Scanner from which data was extracted using the Affymetrix Expression Console"	"Following hybridization, arrays were washed and stained using standard Affymetrix procedures before scanning on the Affymetrix GeneChip Scanner from which data was extracted using the Affymetrix Expression Console"	"Following hybridization, arrays were washed and stained using standard Affymetrix procedures before scanning on the Affymetrix GeneChip Scanner from which data was extracted using the Affymetrix Expression Console"	"Following hybridization, arrays were washed and stained using standard Affymetrix procedures before scanning on the Affymetrix GeneChip Scanner from which data was extracted using the Affymetrix Expression Console"	"Following hybridization, arrays were washed and stained using standard Affymetrix procedures before scanning on the Affymetrix GeneChip Scanner from which data was extracted using the Affymetrix Expression Console"	"Following hybridization, arrays were washed and stained using standard Affymetrix procedures before scanning on the Affymetrix GeneChip Scanner from which data was extracted using the Affymetrix Expression Console"	"Following hybridization, arrays were washed and stained using standard Affymetrix procedures before scanning on the Affymetrix GeneChip Scanner from which data was extracted using the Affymetrix Expression Console"	"Following hybridization, arrays were washed and stained using standard Affymetrix procedures before scanning on the Affymetrix GeneChip Scanner from which data was extracted using the Affymetrix Expression Console"	"Following hybridization, arrays were washed and stained using standard Affymetrix procedures before scanning on the Affymetrix GeneChip Scanner from which data was extracted using the Affymetrix Expression Console"	"Following hybridization, arrays were washed and stained using standard Affymetrix procedures before scanning on the Affymetrix GeneChip Scanner from which data was extracted using the Affymetrix Expression Console"	"Following hybridization, arrays were washed and stained using standard Affymetrix procedures before scanning on the Affymetrix GeneChip Scanner from which data was extracted using the Affymetrix Expression Console"	"Following hybridization, arrays were washed and stained using standard Affymetrix procedures before scanning on the Affymetrix GeneChip Scanner from which data was extracted using the Affymetrix Expression Console"	"Following hybridization, arrays were washed and stained using standard Affymetrix procedures before scanning on the Affymetrix GeneChip Scanner from which data was extracted using the Affymetrix Expression Console"	"Following hybridization, arrays were washed and stained using standard Affymetrix procedures before scanning on the Affymetrix GeneChip Scanner from which data was extracted using the Affymetrix Expression Console"	"Following hybridization, arrays were washed and stained using standard Affymetrix procedures before scanning on the Affymetrix GeneChip Scanner from which data was extracted using the Affymetrix Expression Console"	"Following hybridization, arrays were washed and stained using standard Affymetrix procedures before scanning on the Affymetrix GeneChip Scanner from which data was extracted using the Affymetrix Expression Console"	"Following hybridization, arrays were washed and stained using standard Affymetrix procedures before scanning on the Affymetrix GeneChip Scanner from which data was extracted using the Affymetrix Expression Console"	"Following hybridization, arrays were washed and stained using standard Affymetrix procedures before scanning on the Affymetrix GeneChip Scanner from which data was extracted using the Affymetrix Expression Console"	"Following hybridization, arrays were washed and stained using standard Affymetrix procedures before scanning on the Affymetrix GeneChip Scanner from which data was extracted using the Affymetrix Expression Console"	"Following hybridization, arrays were washed and stained using standard Affymetrix procedures before scanning on the Affymetrix GeneChip Scanner from which data was extracted using the Affymetrix Expression Console"	"Following hybridization, arrays were washed and stained using standard Affymetrix procedures before scanning on the Affymetrix GeneChip Scanner from which data was extracted using the Affymetrix Expression Console"	"Following hybridization, arrays were washed and stained using standard Affymetrix procedures before scanning on the Affymetrix GeneChip Scanner from which data was extracted using the Affymetrix Expression Console"	"Following hybridization, arrays were washed and stained using standard Affymetrix procedures before scanning on the Affymetrix GeneChip Scanner from which data was extracted using the Affymetrix Expression Console"	"Following hybridization, arrays were washed and stained using standard Affymetrix procedures before scanning on the Affymetrix GeneChip Scanner from which data was extracted using the Affymetrix Expression Console"	"Following hybridization, arrays were washed and stained using standard Affymetrix procedures before scanning on the Affymetrix GeneChip Scanner from which data was extracted using the Affymetrix Expression Console"	"Following hybridization, arrays were washed and stained using standard Affymetrix procedures before scanning on the Affymetrix GeneChip Scanner from which data was extracted using the Affymetrix Expression Console"	"Following hybridization, arrays were washed and stained using standard Affymetrix procedures before scanning on the Affymetrix GeneChip Scanner from which data was extracted using the Affymetrix Expression Console"	"Following hybridization, arrays were washed and stained using standard Affymetrix procedures before scanning on the Affymetrix GeneChip Scanner from which data was extracted using the Affymetrix Expression Console"	"Following hybridization, arrays were washed and stained using standard Affymetrix procedures before scanning on the Affymetrix GeneChip Scanner from which data was extracted using the Affymetrix Expression Console"	"Following hybridization, arrays were washed and stained using standard Affymetrix procedures before scanning on the Affymetrix GeneChip Scanner from which data was extracted using the Affymetrix Expression Console"	"Following hybridization, arrays were washed and stained using standard Affymetrix procedures before scanning on the Affymetrix GeneChip Scanner from which data was extracted using the Affymetrix Expression Console"	"Following hybridization, arrays were washed and stained using standard Affymetrix procedures before scanning on the Affymetrix GeneChip Scanner from which data was extracted using the Affymetrix Expression Console"	"Following hybridization, arrays were washed and stained using standard Affymetrix procedures before scanning on the Affymetrix GeneChip Scanner from which data was extracted using the Affymetrix Expression Console"	"Following hybridization, arrays were washed and stained using standard Affymetrix procedures before scanning on the Affymetrix GeneChip Scanner from which data was extracted using the Affymetrix Expression Console"	"Following hybridization, arrays were washed and stained using standard Affymetrix procedures before scanning on the Affymetrix GeneChip Scanner from which data was extracted using the Affymetrix Expression Console"	"Following hybridization, arrays were washed and stained using standard Affymetrix procedures before scanning on the Affymetrix GeneChip Scanner from which data was extracted using the Affymetrix Expression Console"	"Following hybridization, arrays were washed and stained using standard Affymetrix procedures before scanning on the Affymetrix GeneChip Scanner from which data was extracted using the Affymetrix Expression Console"	"Following hybridization, arrays were washed and stained using standard Affymetrix procedures before scanning on the Affymetrix GeneChip Scanner from which data was extracted using the Affymetrix Expression Console"	"Following hybridization, arrays were washed and stained using standard Affymetrix procedures before scanning on the Affymetrix GeneChip Scanner from which data was extracted using the Affymetrix Expression Console"	"Following hybridization, arrays were washed and stained using standard Affymetrix procedures before scanning on the Affymetrix GeneChip Scanner from which data was extracted using the Affymetrix Expression Console"	"Following hybridization, arrays were washed and stained using standard Affymetrix procedures before scanning on the Affymetrix GeneChip Scanner from which data was extracted using the Affymetrix Expression Console"	"Following hybridization, arrays were washed and stained using standard Affymetrix procedures before scanning on the Affymetrix GeneChip Scanner from which data was extracted using the Affymetrix Expression Console"	"Following hybridization, arrays were washed and stained using standard Affymetrix procedures before scanning on the Affymetrix GeneChip Scanner from which data was extracted using the Affymetrix Expression Console"	"Following hybridization, arrays were washed and stained using standard Affymetrix procedures before scanning on the Affymetrix GeneChip Scanner from which data was extracted using the Affymetrix Expression Console"	"Following hybridization, arrays were washed and stained using standard Affymetrix procedures before scanning on the Affymetrix GeneChip Scanner from which data was extracted using the Affymetrix Expression Console"	"Following hybridization, arrays were washed and stained using standard Affymetrix procedures before scanning on the Affymetrix GeneChip Scanner from which data was extracted using the Affymetrix Expression Console"	"Following hybridization, arrays were washed and stained using standard Affymetrix procedures before scanning on the Affymetrix GeneChip Scanner from which data was extracted using the Affymetrix Expression Console"	"Following hybridization, arrays were washed and stained using standard Affymetrix procedures before scanning on the Affymetrix GeneChip Scanner from which data was extracted using the Affymetrix Expression Console"	"Following hybridization, arrays were washed and stained using standard Affymetrix procedures before scanning on the Affymetrix GeneChip Scanner from which data was extracted using the Affymetrix Expression Console"	"Following hybridization, arrays were washed and stained using standard Affymetrix procedures before scanning on the Affymetrix GeneChip Scanner from which data was extracted using the Affymetrix Expression Console"	"Following hybridization, arrays were washed and stained using standard Affymetrix procedures before scanning on the Affymetrix GeneChip Scanner from which data was extracted using the Affymetrix Expression Console"	"Following hybridization, arrays were washed and stained using standard Affymetrix procedures before scanning on the Affymetrix GeneChip Scanner from which data was extracted using the Affymetrix Expression Console"	"Following hybridization, arrays were washed and stained using standard Affymetrix procedures before scanning on the Affymetrix GeneChip Scanner from which data was extracted using the Affymetrix Expression Console"	"Following hybridization, arrays were washed and stained using standard Affymetrix procedures before scanning on the Affymetrix GeneChip Scanner from which data was extracted using the Affymetrix Expression Console"	"Following hybridization, arrays were washed and stained using standard Affymetrix procedures before scanning on the Affymetrix GeneChip Scanner from which data was extracted using the Affymetrix Expression Console"	"Following hybridization, arrays were washed and stained using standard Affymetrix procedures before scanning on the Affymetrix GeneChip Scanner from which data was extracted using the Affymetrix Expression Console"	"Following hybridization, arrays were washed and stained using standard Affymetrix procedures before scanning on the Affymetrix GeneChip Scanner from which data was extracted using the Affymetrix Expression Console"	"Following hybridization, arrays were washed and stained using standard Affymetrix procedures before scanning on the Affymetrix GeneChip Scanner from which data was extracted using the Affymetrix Expression Console"	"Following hybridization, arrays were washed and stained using standard Affymetrix procedures before scanning on the Affymetrix GeneChip Scanner from which data was extracted using the Affymetrix Expression Console"	"Following hybridization, arrays were washed and stained using standard Affymetrix procedures before scanning on the Affymetrix GeneChip Scanner from which data was extracted using the Affymetrix Expression Console"	"Following hybridization, arrays were washed and stained using standard Affymetrix procedures before scanning on the Affymetrix GeneChip Scanner from which data was extracted using the Affymetrix Expression Console"	"Following hybridization, arrays were washed and stained using standard Affymetrix procedures before scanning on the Affymetrix GeneChip Scanner from which data was extracted using the Affymetrix Expression Console"	"Following hybridization, arrays were washed and stained using standard Affymetrix procedures before scanning on the Affymetrix GeneChip Scanner from which data was extracted using the Affymetrix Expression Console"	"Following hybridization, arrays were washed and stained using standard Affymetrix procedures before scanning on the Affymetrix GeneChip Scanner from which data was extracted using the Affymetrix Expression Console"
!Sample_data_processing	"Data were processessed using the RMA normalization method, including background and quantile normalization."	"Data were processessed using the RMA normalization method, including background and quantile normalization."	"Data were processessed using the RMA normalization method, including background and quantile normalization."	"Data were processessed using the RMA normalization method, including background and quantile normalization."	"Data were processessed using the RMA normalization method, including background and quantile normalization."	"Data were processessed using the RMA normalization method, including background and quantile normalization."	"Data were processessed using the RMA normalization method, including background and quantile normalization."	"Data were processessed using the RMA normalization method, including background and quantile normalization."	"Data were processessed using the RMA normalization method, including background and quantile normalization."	"Data were processessed using the RMA normalization method, including background and quantile normalization."	"Data were processessed using the RMA normalization method, including background and quantile normalization."	"Data were processessed using the RMA normalization method, including background and quantile normalization."	"Data were processessed using the RMA normalization method, including background and quantile normalization."	"Data were processessed using the RMA normalization method, including background and quantile normalization."	"Data were processessed using the RMA normalization method, including background and quantile normalization."	"Data were processessed using the RMA normalization method, including background and quantile normalization."	"Data were processessed using the RMA normalization method, including background and quantile normalization."	"Data were processessed using the RMA normalization method, including background and quantile normalization."	"Data were processessed using the RMA normalization method, including background and quantile normalization."	"Data were processessed using the RMA normalization method, including background and quantile normalization."	"Data were processessed using the RMA normalization method, including background and quantile normalization."	"Data were processessed using the RMA normalization method, including background and quantile normalization."	"Data were processessed using the RMA normalization method, including background and quantile normalization."	"Data were processessed using the RMA normalization method, including background and quantile normalization."	"Data were processessed using the RMA normalization method, including background and quantile normalization."	"Data were processessed using the RMA normalization method, including background and quantile normalization."	"Data were processessed using the RMA normalization method, including background and quantile normalization."	"Data were processessed using the RMA normalization method, including background and quantile normalization."	"Data were processessed using the RMA normalization method, including background and quantile normalization."	"Data were processessed using the RMA normalization method, including background and quantile normalization."	"Data were processessed using the RMA normalization method, including background and quantile normalization."	"Data were processessed using the RMA normalization method, including background and quantile normalization."	"Data were processessed using the RMA normalization method, including background and quantile normalization."	"Data were processessed using the RMA normalization method, including background and quantile normalization."	"Data were processessed using the RMA normalization method, including background and quantile normalization."	"Data were processessed using the RMA normalization method, including background and quantile normalization."	"Data were processessed using the RMA normalization method, including background and quantile normalization."	"Data were processessed using the RMA normalization method, including background and quantile normalization."	"Data were processessed using the RMA normalization method, including background and quantile normalization."	"Data were processessed using the RMA normalization method, including background and quantile normalization."	"Data were processessed using the RMA normalization method, including background and quantile normalization."	"Data were processessed using the RMA normalization method, including background and quantile normalization."	"Data were processessed using the RMA normalization method, including background and quantile normalization."	"Data were processessed using the RMA normalization method, including background and quantile normalization."	"Data were processessed using the RMA normalization method, including background and quantile normalization."	"Data were processessed using the RMA normalization method, including background and quantile normalization."	"Data were processessed using the RMA normalization method, including background and quantile normalization."	"Data were processessed using the RMA normalization method, including background and quantile normalization."	"Data were processessed using the RMA normalization method, including background and quantile normalization."	"Data were processessed using the RMA normalization method, including background and quantile normalization."	"Data were processessed using the RMA normalization method, including background and quantile normalization."	"Data were processessed using the RMA normalization method, including background and quantile normalization."	"Data were processessed using the RMA normalization method, including background and quantile normalization."	"Data were processessed using the RMA normalization method, including background and quantile normalization."	"Data were processessed using the RMA normalization method, including background and quantile normalization."	"Data were processessed using the RMA normalization method, including background and quantile normalization."	"Data were processessed using the RMA normalization method, including background and quantile normalization."	"Data were processessed using the RMA normalization method, including background and quantile normalization."	"Data were processessed using the RMA normalization method, including background and quantile normalization."	"Data were processessed using the RMA normalization method, including background and quantile normalization."	"Data were processessed using the RMA normalization method, including background and quantile normalization."	"Data were processessed using the RMA normalization method, including background and quantile normalization."	"Data were processessed using the RMA normalization method, including background and quantile normalization."	"Data were processessed using the RMA normalization method, including background and quantile normalization."	"Data were processessed using the RMA normalization method, including background and quantile normalization."	"Data were processessed using the RMA normalization method, including background and quantile normalization."	"Data were processessed using the RMA normalization method, including background and quantile normalization."	"Data were processessed using the RMA normalization method, including background and quantile normalization."	"Data were processessed using the RMA normalization method, including background and quantile normalization."	"Data were processessed using the RMA normalization method, including background and quantile normalization."	"Data were processessed using the RMA normalization method, including background and quantile normalization."	"Data were processessed using the RMA normalization method, including background and quantile normalization."	"Data were processessed using the RMA normalization method, including background and quantile normalization."	"Data were processessed using the RMA normalization method, including background and quantile normalization."	"Data were processessed using the RMA normalization method, including background and quantile normalization."	"Data were processessed using the RMA normalization method, including background and quantile normalization."	"Data were processessed using the RMA normalization method, including background and quantile normalization."	"Data were processessed using the RMA normalization method, including background and quantile normalization."	"Data were processessed using the RMA normalization method, including background and quantile normalization."	"Data were processessed using the RMA normalization method, including background and quantile normalization."	"Data were processessed using the RMA normalization method, including background and quantile normalization."	"Data were processessed using the RMA normalization method, including background and quantile normalization."	"Data were processessed using the RMA normalization method, including background and quantile normalization."	"Data were processessed using the RMA normalization method, including background and quantile normalization."	"Data were processessed using the RMA normalization method, including background and quantile normalization."	"Data were processessed using the RMA normalization method, including background and quantile normalization."	"Data were processessed using the RMA normalization method, including background and quantile normalization."	"Data were processessed using the RMA normalization method, including background and quantile normalization."	"Data were processessed using the RMA normalization method, including background and quantile normalization."	"Data were processessed using the RMA normalization method, including background and quantile normalization."	"Data were processessed using the RMA normalization method, including background and quantile normalization."	"Data were processessed using the RMA normalization method, including background and quantile normalization."	"Data were processessed using the RMA normalization method, including background and quantile normalization."	"Data were processessed using the RMA normalization method, including background and quantile normalization."	"Data were processessed using the RMA normalization method, including background and quantile normalization."	"Data were processessed using the RMA normalization method, including background and quantile normalization."	"Data were processessed using the RMA normalization method, including background and quantile normalization."	"Data were processessed using the RMA normalization method, including background and quantile normalization."	"Data were processessed using the RMA normalization method, including background and quantile normalization."
!Sample_platform_id	"GPL570"	"GPL570"	"GPL570"	"GPL570"	"GPL570"	"GPL570"	"GPL570"	"GPL570"	"GPL570"	"GPL570"	"GPL570"	"GPL570"	"GPL570"	"GPL570"	"GPL570"	"GPL570"	"GPL570"	"GPL570"	"GPL570"	"GPL570"	"GPL570"	"GPL570"	"GPL570"	"GPL570"	"GPL570"	"GPL570"	"GPL570"	"GPL570"	"GPL570"	"GPL570"	"GPL570"	"GPL570"	"GPL570"	"GPL570"	"GPL570"	"GPL570"	"GPL570"	"GPL570"	"GPL570"	"GPL570"	"GPL570"	"GPL570"	"GPL570"	"GPL570"	"GPL570"	"GPL570"	"GPL570"	"GPL570"	"GPL570"	"GPL570"	"GPL570"	"GPL570"	"GPL570"	"GPL570"	"GPL570"	"GPL570"	"GPL570"	"GPL570"	"GPL570"	"GPL570"	"GPL570"	"GPL570"	"GPL570"	"GPL570"	"GPL570"	"GPL570"	"GPL570"	"GPL570"	"GPL570"	"GPL570"	"GPL570"	"GPL570"	"GPL570"	"GPL570"	"GPL570"	"GPL570"	"GPL570"	"GPL570"	"GPL570"	"GPL570"	"GPL570"	"GPL570"	"GPL570"	"GPL570"	"GPL570"	"GPL570"	"GPL570"	"GPL570"	"GPL570"	"GPL570"	"GPL570"	"GPL570"	"GPL570"	"GPL570"	"GPL570"	"GPL570"	"GPL570"	"GPL570"	"GPL570"
!Sample_contact_name	"Eri,,Kramer"	"Eri,,Kramer"	"Eri,,Kramer"	"Eri,,Kramer"	"Eri,,Kramer"	"Eri,,Kramer"	"Eri,,Kramer"	"Eri,,Kramer"	"Eri,,Kramer"	"Eri,,Kramer"	"Eri,,Kramer"	"Eri,,Kramer"	"Eri,,Kramer"	"Eri,,Kramer"	"Eri,,Kramer"	"Eri,,Kramer"	"Eri,,Kramer"	"Eri,,Kramer"	"Eri,,Kramer"	"Eri,,Kramer"	"Eri,,Kramer"	"Eri,,Kramer"	"Eri,,Kramer"	"Eri,,Kramer"	"Eri,,Kramer"	"Eri,,Kramer"	"Eri,,Kramer"	"Eri,,Kramer"	"Eri,,Kramer"	"Eri,,Kramer"	"Eri,,Kramer"	"Eri,,Kramer"	"Eri,,Kramer"	"Eri,,Kramer"	"Eri,,Kramer"	"Eri,,Kramer"	"Eri,,Kramer"	"Eri,,Kramer"	"Eri,,Kramer"	"Eri,,Kramer"	"Eri,,Kramer"	"Eri,,Kramer"	"Eri,,Kramer"	"Eri,,Kramer"	"Eri,,Kramer"	"Eri,,Kramer"	"Eri,,Kramer"	"Eri,,Kramer"	"Eri,,Kramer"	"Eri,,Kramer"	"Eri,,Kramer"	"Eri,,Kramer"	"Eri,,Kramer"	"Eri,,Kramer"	"Eri,,Kramer"	"Eri,,Kramer"	"Eri,,Kramer"	"Eri,,Kramer"	"Eri,,Kramer"	"Eri,,Kramer"	"Eri,,Kramer"	"Eri,,Kramer"	"Eri,,Kramer"	"Eri,,Kramer"	"Eri,,Kramer"	"Eri,,Kramer"	"Eri,,Kramer"	"Eri,,Kramer"	"Eri,,Kramer"	"Eri,,Kramer"	"Eri,,Kramer"	"Eri,,Kramer"	"Eri,,Kramer"	"Eri,,Kramer"	"Eri,,Kramer"	"Eri,,Kramer"	"Eri,,Kramer"	"Eri,,Kramer"	"Eri,,Kramer"	"Eri,,Kramer"	"Eri,,Kramer"	"Eri,,Kramer"	"Eri,,Kramer"	"Eri,,Kramer"	"Eri,,Kramer"	"Eri,,Kramer"	"Eri,,Kramer"	"Eri,,Kramer"	"Eri,,Kramer"	"Eri,,Kramer"	"Eri,,Kramer"	"Eri,,Kramer"	"Eri,,Kramer"	"Eri,,Kramer"	"Eri,,Kramer"	"Eri,,Kramer"	"Eri,,Kramer"	"Eri,,Kramer"	"Eri,,Kramer"
!Sample_contact_email	"ericransomkramer@gmail.com"	"ericransomkramer@gmail.com"	"ericransomkramer@gmail.com"	"ericransomkramer@gmail.com"	"ericransomkramer@gmail.com"	"ericransomkramer@gmail.com"	"ericransomkramer@gmail.com"	"ericransomkramer@gmail.com"	"ericransomkramer@gmail.com"	"ericransomkramer@gmail.com"	"ericransomkramer@gmail.com"	"ericransomkramer@gmail.com"	"ericransomkramer@gmail.com"	"ericransomkramer@gmail.com"	"ericransomkramer@gmail.com"	"ericransomkramer@gmail.com"	"ericransomkramer@gmail.com"	"ericransomkramer@gmail.com"	"ericransomkramer@gmail.com"	"ericransomkramer@gmail.com"	"ericransomkramer@gmail.com"	"ericransomkramer@gmail.com"	"ericransomkramer@gmail.com"	"ericransomkramer@gmail.com"	"ericransomkramer@gmail.com"	"ericransomkramer@gmail.com"	"ericransomkramer@gmail.com"	"ericransomkramer@gmail.com"	"ericransomkramer@gmail.com"	"ericransomkramer@gmail.com"	"ericransomkramer@gmail.com"	"ericransomkramer@gmail.com"	"ericransomkramer@gmail.com"	"ericransomkramer@gmail.com"	"ericransomkramer@gmail.com"	"ericransomkramer@gmail.com"	"ericransomkramer@gmail.com"	"ericransomkramer@gmail.com"	"ericransomkramer@gmail.com"	"ericransomkramer@gmail.com"	"ericransomkramer@gmail.com"	"ericransomkramer@gmail.com"	"ericransomkramer@gmail.com"	"ericransomkramer@gmail.com"	"ericransomkramer@gmail.com"	"ericransomkramer@gmail.com"	"ericransomkramer@gmail.com"	"ericransomkramer@gmail.com"	"ericransomkramer@gmail.com"	"ericransomkramer@gmail.com"	"ericransomkramer@gmail.com"	"ericransomkramer@gmail.com"	"ericransomkramer@gmail.com"	"ericransomkramer@gmail.com"	"ericransomkramer@gmail.com"	"ericransomkramer@gmail.com"	"ericransomkramer@gmail.com"	"ericransomkramer@gmail.com"	"ericransomkramer@gmail.com"	"ericransomkramer@gmail.com"	"ericransomkramer@gmail.com"	"ericransomkramer@gmail.com"	"ericransomkramer@gmail.com"	"ericransomkramer@gmail.com"	"ericransomkramer@gmail.com"	"ericransomkramer@gmail.com"	"ericransomkramer@gmail.com"	"ericransomkramer@gmail.com"	"ericransomkramer@gmail.com"	"ericransomkramer@gmail.com"	"ericransomkramer@gmail.com"	"ericransomkramer@gmail.com"	"ericransomkramer@gmail.com"	"ericransomkramer@gmail.com"	"ericransomkramer@gmail.com"	"ericransomkramer@gmail.com"	"ericransomkramer@gmail.com"	"ericransomkramer@gmail.com"	"ericransomkramer@gmail.com"	"ericransomkramer@gmail.com"	"ericransomkramer@gmail.com"	"ericransomkramer@gmail.com"	"ericransomkramer@gmail.com"	"ericransomkramer@gmail.com"	"ericransomkramer@gmail.com"	"ericransomkramer@gmail.com"	"ericransomkramer@gmail.com"	"ericransomkramer@gmail.com"	"ericransomkramer@gmail.com"	"ericransomkramer@gmail.com"	"ericransomkramer@gmail.com"	"ericransomkramer@gmail.com"	"ericransomkramer@gmail.com"	"ericransomkramer@gmail.com"	"ericransomkramer@gmail.com"	"ericransomkramer@gmail.com"	"ericransomkramer@gmail.com"	"ericransomkramer@gmail.com"	"ericransomkramer@gmail.com"
!Sample_contact_institute	"The Scripps Research Institute"	"The Scripps Research Institute"	"The Scripps Research Institute"	"The Scripps Research Institute"	"The Scripps Research Institute"	"The Scripps Research Institute"	"The Scripps Research Institute"	"The Scripps Research Institute"	"The Scripps Research Institute"	"The Scripps Research Institute"	"The Scripps Research Institute"	"The Scripps Research Institute"	"The Scripps Research Institute"	"The Scripps Research Institute"	"The Scripps Research Institute"	"The Scripps Research Institute"	"The Scripps Research Institute"	"The Scripps Research Institute"	"The Scripps Research Institute"	"The Scripps Research Institute"	"The Scripps Research Institute"	"The Scripps Research Institute"	"The Scripps Research Institute"	"The Scripps Research Institute"	"The Scripps Research Institute"	"The Scripps Research Institute"	"The Scripps Research Institute"	"The Scripps Research Institute"	"The Scripps Research Institute"	"The Scripps Research Institute"	"The Scripps Research Institute"	"The Scripps Research Institute"	"The Scripps Research Institute"	"The Scripps Research Institute"	"The Scripps Research Institute"	"The Scripps Research Institute"	"The Scripps Research Institute"	"The Scripps Research Institute"	"The Scripps Research Institute"	"The Scripps Research Institute"	"The Scripps Research Institute"	"The Scripps Research Institute"	"The Scripps Research Institute"	"The Scripps Research Institute"	"The Scripps Research Institute"	"The Scripps Research Institute"	"The Scripps Research Institute"	"The Scripps Research Institute"	"The Scripps Research Institute"	"The Scripps Research Institute"	"The Scripps Research Institute"	"The Scripps Research Institute"	"The Scripps Research Institute"	"The Scripps Research Institute"	"The Scripps Research Institute"	"The Scripps Research Institute"	"The Scripps Research Institute"	"The Scripps Research Institute"	"The Scripps Research Institute"	"The Scripps Research Institute"	"The Scripps Research Institute"	"The Scripps Research Institute"	"The Scripps Research Institute"	"The Scripps Research Institute"	"The Scripps Research Institute"	"The Scripps Research Institute"	"The Scripps Research Institute"	"The Scripps Research Institute"	"The Scripps Research Institute"	"The Scripps Research Institute"	"The Scripps Research Institute"	"The Scripps Research Institute"	"The Scripps Research Institute"	"The Scripps Research Institute"	"The Scripps Research Institute"	"The Scripps Research Institute"	"The Scripps Research Institute"	"The Scripps Research Institute"	"The Scripps Research Institute"	"The Scripps Research Institute"	"The Scripps Research Institute"	"The Scripps Research Institute"	"The Scripps Research Institute"	"The Scripps Research Institute"	"The Scripps Research Institute"	"The Scripps Research Institute"	"The Scripps Research Institute"	"The Scripps Research Institute"	"The Scripps Research Institute"	"The Scripps Research Institute"	"The Scripps Research Institute"	"The Scripps Research Institute"	"The Scripps Research Institute"	"The Scripps Research Institute"	"The Scripps Research Institute"	"The Scripps Research Institute"	"The Scripps Research Institute"	"The Scripps Research Institute"	"The Scripps Research Institute"
!Sample_contact_address	"10550 N Torrey Pines Rd"	"10550 N Torrey Pines Rd"	"10550 N Torrey Pines Rd"	"10550 N Torrey Pines Rd"	"10550 N Torrey Pines Rd"	"10550 N Torrey Pines Rd"	"10550 N Torrey Pines Rd"	"10550 N Torrey Pines Rd"	"10550 N Torrey Pines Rd"	"10550 N Torrey Pines Rd"	"10550 N Torrey Pines Rd"	"10550 N Torrey Pines Rd"	"10550 N Torrey Pines Rd"	"10550 N Torrey Pines Rd"	"10550 N Torrey Pines Rd"	"10550 N Torrey Pines Rd"	"10550 N Torrey Pines Rd"	"10550 N Torrey Pines Rd"	"10550 N Torrey Pines Rd"	"10550 N Torrey Pines Rd"	"10550 N Torrey Pines Rd"	"10550 N Torrey Pines Rd"	"10550 N Torrey Pines Rd"	"10550 N Torrey Pines Rd"	"10550 N Torrey Pines Rd"	"10550 N Torrey Pines Rd"	"10550 N Torrey Pines Rd"	"10550 N Torrey Pines Rd"	"10550 N Torrey Pines Rd"	"10550 N Torrey Pines Rd"	"10550 N Torrey Pines Rd"	"10550 N Torrey Pines Rd"	"10550 N Torrey Pines Rd"	"10550 N Torrey Pines Rd"	"10550 N Torrey Pines Rd"	"10550 N Torrey Pines Rd"	"10550 N Torrey Pines Rd"	"10550 N Torrey Pines Rd"	"10550 N Torrey Pines Rd"	"10550 N Torrey Pines Rd"	"10550 N Torrey Pines Rd"	"10550 N Torrey Pines Rd"	"10550 N Torrey Pines Rd"	"10550 N Torrey Pines Rd"	"10550 N Torrey Pines Rd"	"10550 N Torrey Pines Rd"	"10550 N Torrey Pines Rd"	"10550 N Torrey Pines Rd"	"10550 N Torrey Pines Rd"	"10550 N Torrey Pines Rd"	"10550 N Torrey Pines Rd"	"10550 N Torrey Pines Rd"	"10550 N Torrey Pines Rd"	"10550 N Torrey Pines Rd"	"10550 N Torrey Pines Rd"	"10550 N Torrey Pines Rd"	"10550 N Torrey Pines Rd"	"10550 N Torrey Pines Rd"	"10550 N Torrey Pines Rd"	"10550 N Torrey Pines Rd"	"10550 N Torrey Pines Rd"	"10550 N Torrey Pines Rd"	"10550 N Torrey Pines Rd"	"10550 N Torrey Pines Rd"	"10550 N Torrey Pines Rd"	"10550 N Torrey Pines Rd"	"10550 N Torrey Pines Rd"	"10550 N Torrey Pines Rd"	"10550 N Torrey Pines Rd"	"10550 N Torrey Pines Rd"	"10550 N Torrey Pines Rd"	"10550 N Torrey Pines Rd"	"10550 N Torrey Pines Rd"	"10550 N Torrey Pines Rd"	"10550 N Torrey Pines Rd"	"10550 N Torrey Pines Rd"	"10550 N Torrey Pines Rd"	"10550 N Torrey Pines Rd"	"10550 N Torrey Pines Rd"	"10550 N Torrey Pines Rd"	"10550 N Torrey Pines Rd"	"10550 N Torrey Pines Rd"	"10550 N Torrey Pines Rd"	"10550 N Torrey Pines Rd"	"10550 N Torrey Pines Rd"	"10550 N Torrey Pines Rd"	"10550 N Torrey Pines Rd"	"10550 N Torrey Pines Rd"	"10550 N Torrey Pines Rd"	"10550 N Torrey Pines Rd"	"10550 N Torrey Pines Rd"	"10550 N Torrey Pines Rd"	"10550 N Torrey Pines Rd"	"10550 N Torrey Pines Rd"	"10550 N Torrey Pines Rd"	"10550 N Torrey Pines Rd"	"10550 N Torrey Pines Rd"	"10550 N Torrey Pines Rd"	"10550 N Torrey Pines Rd"
!Sample_contact_city	"La Jolla"	"La Jolla"	"La Jolla"	"La Jolla"	"La Jolla"	"La Jolla"	"La Jolla"	"La Jolla"	"La Jolla"	"La Jolla"	"La Jolla"	"La Jolla"	"La Jolla"	"La Jolla"	"La Jolla"	"La Jolla"	"La Jolla"	"La Jolla"	"La Jolla"	"La Jolla"	"La Jolla"	"La Jolla"	"La Jolla"	"La Jolla"	"La Jolla"	"La Jolla"	"La Jolla"	"La Jolla"	"La Jolla"	"La Jolla"	"La Jolla"	"La Jolla"	"La Jolla"	"La Jolla"	"La Jolla"	"La Jolla"	"La Jolla"	"La Jolla"	"La Jolla"	"La Jolla"	"La Jolla"	"La Jolla"	"La Jolla"	"La Jolla"	"La Jolla"	"La Jolla"	"La Jolla"	"La Jolla"	"La Jolla"	"La Jolla"	"La Jolla"	"La Jolla"	"La Jolla"	"La Jolla"	"La Jolla"	"La Jolla"	"La Jolla"	"La Jolla"	"La Jolla"	"La Jolla"	"La Jolla"	"La Jolla"	"La Jolla"	"La Jolla"	"La Jolla"	"La Jolla"	"La Jolla"	"La Jolla"	"La Jolla"	"La Jolla"	"La Jolla"	"La Jolla"	"La Jolla"	"La Jolla"	"La Jolla"	"La Jolla"	"La Jolla"	"La Jolla"	"La Jolla"	"La Jolla"	"La Jolla"	"La Jolla"	"La Jolla"	"La Jolla"	"La Jolla"	"La Jolla"	"La Jolla"	"La Jolla"	"La Jolla"	"La Jolla"	"La Jolla"	"La Jolla"	"La Jolla"	"La Jolla"	"La Jolla"	"La Jolla"	"La Jolla"	"La Jolla"	"La Jolla"
!Sample_contact_state	"CA"	"CA"	"CA"	"CA"	"CA"	"CA"	"CA"	"CA"	"CA"	"CA"	"CA"	"CA"	"CA"	"CA"	"CA"	"CA"	"CA"	"CA"	"CA"	"CA"	"CA"	"CA"	"CA"	"CA"	"CA"	"CA"	"CA"	"CA"	"CA"	"CA"	"CA"	"CA"	"CA"	"CA"	"CA"	"CA"	"CA"	"CA"	"CA"	"CA"	"CA"	"CA"	"CA"	"CA"	"CA"	"CA"	"CA"	"CA"	"CA"	"CA"	"CA"	"CA"	"CA"	"CA"	"CA"	"CA"	"CA"	"CA"	"CA"	"CA"	"CA"	"CA"	"CA"	"CA"	"CA"	"CA"	"CA"	"CA"	"CA"	"CA"	"CA"	"CA"	"CA"	"CA"	"CA"	"CA"	"CA"	"CA"	"CA"	"CA"	"CA"	"CA"	"CA"	"CA"	"CA"	"CA"	"CA"	"CA"	"CA"	"CA"	"CA"	"CA"	"CA"	"CA"	"CA"	"CA"	"CA"	"CA"	"CA"
!Sample_contact_zip/postal_code	"92037"	"92037"	"92037"	"92037"	"92037"	"92037"	"92037"	"92037"	"92037"	"92037"	"92037"	"92037"	"92037"	"92037"	"92037"	"92037"	"92037"	"92037"	"92037"	"92037"	"92037"	"92037"	"92037"	"92037"	"92037"	"92037"	"92037"	"92037"	"92037"	"92037"	"92037"	"92037"	"92037"	"92037"	"92037"	"92037"	"92037"	"92037"	"92037"	"92037"	"92037"	"92037"	"92037"	"92037"	"92037"	"92037"	"92037"	"92037"	"92037"	"92037"	"92037"	"92037"	"92037"	"92037"	"92037"	"92037"	"92037"	"92037"	"92037"	"92037"	"92037"	"92037"	"92037"	"92037"	"92037"	"92037"	"92037"	"92037"	"92037"	"92037"	"92037"	"92037"	"92037"	"92037"	"92037"	"92037"	"92037"	"92037"	"92037"	"92037"	"92037"	"92037"	"92037"	"92037"	"92037"	"92037"	"92037"	"92037"	"92037"	"92037"	"92037"	"92037"	"92037"	"92037"	"92037"	"92037"	"92037"	"92037"	"92037"
!Sample_contact_country	"USA"	"USA"	"USA"	"USA"	"USA"	"USA"	"USA"	"USA"	"USA"	"USA"	"USA"	"USA"	"USA"	"USA"	"USA"	"USA"	"USA"	"USA"	"USA"	"USA"	"USA"	"USA"	"USA"	"USA"	"USA"	"USA"	"USA"	"USA"	"USA"	"USA"	"USA"	"USA"	"USA"	"USA"	"USA"	"USA"	"USA"	"USA"	"USA"	"USA"	"USA"	"USA"	"USA"	"USA"	"USA"	"USA"	"USA"	"USA"	"USA"	"USA"	"USA"	"USA"	"USA"	"USA"	"USA"	"USA"	"USA"	"USA"	"USA"	"USA"	"USA"	"USA"	"USA"	"USA"	"USA"	"USA"	"USA"	"USA"	"USA"	"USA"	"USA"	"USA"	"USA"	"USA"	"USA"	"USA"	"USA"	"USA"	"USA"	"USA"	"USA"	"USA"	"USA"	"USA"	"USA"	"USA"	"USA"	"USA"	"USA"	"USA"	"USA"	"USA"	"USA"	"USA"	"USA"	"USA"	"USA"	"USA"	"USA"
!Sample_supplementary_file	"ftp://ftp.ncbi.nlm.nih.gov/geo/samples/GSM1620nnn/GSM1620819/suppl/GSM1620819_EA10113_142127_HG-U133_PLUS_2_SC1.CEL.gz"	"ftp://ftp.ncbi.nlm.nih.gov/geo/samples/GSM1620nnn/GSM1620820/suppl/GSM1620820_EA10113_142128_HG-U133_PLUS_2_SC2.CEL.gz"	"ftp://ftp.ncbi.nlm.nih.gov/geo/samples/GSM1620nnn/GSM1620821/suppl/GSM1620821_EA10113_142129_HG-U133_PLUS_2_SC3.CEL.gz"	"ftp://ftp.ncbi.nlm.nih.gov/geo/samples/GSM1620nnn/GSM1620822/suppl/GSM1620822_EA10113_142130_HG-U133_PLUS_2_SC4.CEL.gz"	"ftp://ftp.ncbi.nlm.nih.gov/geo/samples/GSM1620nnn/GSM1620823/suppl/GSM1620823_EA10113_142131_HG-U133_PLUS_2_SC5.CEL.gz"	"ftp://ftp.ncbi.nlm.nih.gov/geo/samples/GSM1620nnn/GSM1620824/suppl/GSM1620824_EA10113_142132_HG-U133_PLUS_2_SC6.CEL.gz"	"ftp://ftp.ncbi.nlm.nih.gov/geo/samples/GSM1620nnn/GSM1620825/suppl/GSM1620825_EA10113_142133_HG-U133_PLUS_2_SC7.CEL.gz"	"ftp://ftp.ncbi.nlm.nih.gov/geo/samples/GSM1620nnn/GSM1620826/suppl/GSM1620826_EA10113_142134_HG-U133_PLUS_2_SC8.CEL.gz"	"ftp://ftp.ncbi.nlm.nih.gov/geo/samples/GSM1620nnn/GSM1620827/suppl/GSM1620827_EA10113_142135_HG-U133_PLUS_2_SC9.CEL.gz"	"ftp://ftp.ncbi.nlm.nih.gov/geo/samples/GSM1620nnn/GSM1620828/suppl/GSM1620828_EA10113_142136_HG-U133_PLUS_2_SC10.CEL.gz"	"ftp://ftp.ncbi.nlm.nih.gov/geo/samples/GSM1620nnn/GSM1620829/suppl/GSM1620829_EA10113_142137_HG-U133_PLUS_2_SC11.CEL.gz"	"ftp://ftp.ncbi.nlm.nih.gov/geo/samples/GSM1620nnn/GSM1620830/suppl/GSM1620830_EA10113_142138_HG-U133_PLUS_2_SC12.CEL.gz"	"ftp://ftp.ncbi.nlm.nih.gov/geo/samples/GSM1620nnn/GSM1620831/suppl/GSM1620831_EA10113_142139_HG-U133_PLUS_2_SC13.CEL.gz"	"ftp://ftp.ncbi.nlm.nih.gov/geo/samples/GSM1620nnn/GSM1620832/suppl/GSM1620832_EA10113_142140_HG-U133_PLUS_2_SC14.CEL.gz"	"ftp://ftp.ncbi.nlm.nih.gov/geo/samples/GSM1620nnn/GSM1620833/suppl/GSM1620833_EA10113_142141_HG-U133_PLUS_2_SC15.CEL.gz"	"ftp://ftp.ncbi.nlm.nih.gov/geo/samples/GSM1620nnn/GSM1620834/suppl/GSM1620834_EA10113_142142_HG-U133_PLUS_2_SC16.CEL.gz"	"ftp://ftp.ncbi.nlm.nih.gov/geo/samples/GSM1620nnn/GSM1620835/suppl/GSM1620835_EA10113_142143_HG-U133_PLUS_2_SC17.CEL.gz"	"ftp://ftp.ncbi.nlm.nih.gov/geo/samples/GSM1620nnn/GSM1620836/suppl/GSM1620836_EA10113_142144_HG-U133_PLUS_2_SC18.CEL.gz"	"ftp://ftp.ncbi.nlm.nih.gov/geo/samples/GSM1620nnn/GSM1620837/suppl/GSM1620837_EA10113_142145_HG-U133_PLUS_2_SC19.CEL.gz"	"ftp://ftp.ncbi.nlm.nih.gov/geo/samples/GSM1620nnn/GSM1620838/suppl/GSM1620838_EA10113_142146_HG-U133_PLUS_2_SC20.CEL.gz"	"ftp://ftp.ncbi.nlm.nih.gov/geo/samples/GSM1620nnn/GSM1620839/suppl/GSM1620839_EA10113_142147_HG-U133_PLUS_2_SC21.CEL.gz"	"ftp://ftp.ncbi.nlm.nih.gov/geo/samples/GSM1620nnn/GSM1620840/suppl/GSM1620840_EA10113_142148_HG-U133_PLUS_2_SC22.CEL.gz"	"ftp://ftp.ncbi.nlm.nih.gov/geo/samples/GSM1620nnn/GSM1620841/suppl/GSM1620841_EA10113_142149_HG-U133_PLUS_2_SC23.CEL.gz"	"ftp://ftp.ncbi.nlm.nih.gov/geo/samples/GSM1620nnn/GSM1620842/suppl/GSM1620842_EA10113_142150_HG-U133_PLUS_2_SC24.CEL.gz"	"ftp://ftp.ncbi.nlm.nih.gov/geo/samples/GSM1620nnn/GSM1620843/suppl/GSM1620843_EA10113_142151_HG-U133_PLUS_2_SC25.CEL.gz"	"ftp://ftp.ncbi.nlm.nih.gov/geo/samples/GSM1620nnn/GSM1620844/suppl/GSM1620844_EA11024_204834_HG-U133_PLUS_2_SC26.CEL.gz"	"ftp://ftp.ncbi.nlm.nih.gov/geo/samples/GSM1620nnn/GSM1620845/suppl/GSM1620845_EA11024_204836_HG-U133_PLUS_2_SC28.CEL.gz"	"ftp://ftp.ncbi.nlm.nih.gov/geo/samples/GSM1620nnn/GSM1620846/suppl/GSM1620846_EA11024_204837_HG-U133_PLUS_2_SC29.CEL.gz"	"ftp://ftp.ncbi.nlm.nih.gov/geo/samples/GSM1620nnn/GSM1620847/suppl/GSM1620847_EA11024_204838_HG-U133_PLUS_2_SC30.CEL.gz"	"ftp://ftp.ncbi.nlm.nih.gov/geo/samples/GSM1620nnn/GSM1620848/suppl/GSM1620848_EA11024_204839_HG-U133_PLUS_2_SC31.CEL.gz"	"ftp://ftp.ncbi.nlm.nih.gov/geo/samples/GSM1620nnn/GSM1620849/suppl/GSM1620849_EA11024_204840_HG-U133_PLUS_2_SC32.CEL.gz"	"ftp://ftp.ncbi.nlm.nih.gov/geo/samples/GSM1620nnn/GSM1620850/suppl/GSM1620850_EA11024_204841_HG-U133_PLUS_2_SC33.CEL.gz"	"ftp://ftp.ncbi.nlm.nih.gov/geo/samples/GSM1620nnn/GSM1620851/suppl/GSM1620851_EA11024_204843_HG-U133_PLUS_2_SC35.CEL.gz"	"ftp://ftp.ncbi.nlm.nih.gov/geo/samples/GSM1620nnn/GSM1620852/suppl/GSM1620852_EA11024_204844_HG-U133_PLUS_2_SC36.CEL.gz"	"ftp://ftp.ncbi.nlm.nih.gov/geo/samples/GSM1620nnn/GSM1620853/suppl/GSM1620853_EA11024_204845_HG-U133_PLUS_2_SC37_2.CEL.gz"	"ftp://ftp.ncbi.nlm.nih.gov/geo/samples/GSM1620nnn/GSM1620854/suppl/GSM1620854_EA11024_204846_HG-U133_PLUS_2_SC38.CEL.gz"	"ftp://ftp.ncbi.nlm.nih.gov/geo/samples/GSM1620nnn/GSM1620855/suppl/GSM1620855_EA11024_204848_HG-U133_PLUS_2_SC40.CEL.gz"	"ftp://ftp.ncbi.nlm.nih.gov/geo/samples/GSM1620nnn/GSM1620856/suppl/GSM1620856_EA11024_204849_HG-U133_PLUS_2_SC41.CEL.gz"	"ftp://ftp.ncbi.nlm.nih.gov/geo/samples/GSM1620nnn/GSM1620857/suppl/GSM1620857_EA11024_204850_HG-U133_PLUS_2_SC42.CEL.gz"	"ftp://ftp.ncbi.nlm.nih.gov/geo/samples/GSM1620nnn/GSM1620858/suppl/GSM1620858_EA11024_204851_HG-U133_PLUS_2_SC43.CEL.gz"	"ftp://ftp.ncbi.nlm.nih.gov/geo/samples/GSM1620nnn/GSM1620859/suppl/GSM1620859_EA11024_204852_HG-U133_PLUS_2_SC44.CEL.gz"	"ftp://ftp.ncbi.nlm.nih.gov/geo/samples/GSM1620nnn/GSM1620860/suppl/GSM1620860_EA11024_204853_HG-U133_PLUS_2_SC45.CEL.gz"	"ftp://ftp.ncbi.nlm.nih.gov/geo/samples/GSM1620nnn/GSM1620861/suppl/GSM1620861_EA11024_204854_HG-U133_PLUS_2_SC46.CEL.gz"	"ftp://ftp.ncbi.nlm.nih.gov/geo/samples/GSM1620nnn/GSM1620862/suppl/GSM1620862_EA11024_275977_HG-U133_PLUS_2_OCD1.CEL.gz"	"ftp://ftp.ncbi.nlm.nih.gov/geo/samples/GSM1620nnn/GSM1620863/suppl/GSM1620863_EA11024_275978_HG-U133_PLUS_2_OCD2.CEL.gz"	"ftp://ftp.ncbi.nlm.nih.gov/geo/samples/GSM1620nnn/GSM1620864/suppl/GSM1620864_EA11024_275981_HG-U133_PLUS_2_OCD5.CEL.gz"	"ftp://ftp.ncbi.nlm.nih.gov/geo/samples/GSM1620nnn/GSM1620865/suppl/GSM1620865_EA11024_275982_HG-U133_PLUS_2_OCD6.CEL.gz"	"ftp://ftp.ncbi.nlm.nih.gov/geo/samples/GSM1620nnn/GSM1620866/suppl/GSM1620866_EA11024_275983_HG-U133_PLUS_2_OCD7.CEL.gz"	"ftp://ftp.ncbi.nlm.nih.gov/geo/samples/GSM1620nnn/GSM1620867/suppl/GSM1620867_EA11024_275984_HG-U133_PLUS_2_OCD8.CEL.gz"	"ftp://ftp.ncbi.nlm.nih.gov/geo/samples/GSM1620nnn/GSM1620868/suppl/GSM1620868_EA11024_275985_HG-U133_PLUS_2_OCD9.CEL.gz"	"ftp://ftp.ncbi.nlm.nih.gov/geo/samples/GSM1620nnn/GSM1620869/suppl/GSM1620869_EA11024_275986_HG-U133_PLUS_2_OCD10.CEL.gz"	"ftp://ftp.ncbi.nlm.nih.gov/geo/samples/GSM1620nnn/GSM1620870/suppl/GSM1620870_EA11024_275987_HG-U133_PLUS_2_OCD11.CEL.gz"	"ftp://ftp.ncbi.nlm.nih.gov/geo/samples/GSM1620nnn/GSM1620871/suppl/GSM1620871_EA11024_275988_HG-U133_PLUS_2_OCD12.CEL.gz"	"ftp://ftp.ncbi.nlm.nih.gov/geo/samples/GSM1620nnn/GSM1620872/suppl/GSM1620872_EA11024_275989_HG-U133_PLUS_2_OCD13.CEL.gz"	"ftp://ftp.ncbi.nlm.nih.gov/geo/samples/GSM1620nnn/GSM1620873/suppl/GSM1620873_EA11024_275990_HG-U133_PLUS_2_OCD14.CEL.gz"	"ftp://ftp.ncbi.nlm.nih.gov/geo/samples/GSM1620nnn/GSM1620874/suppl/GSM1620874_EA11024_275991_HG-U133_PLUS_2_OCD15.CEL.gz"	"ftp://ftp.ncbi.nlm.nih.gov/geo/samples/GSM1620nnn/GSM1620875/suppl/GSM1620875_EA11024_275992_HG-U133_PLUS_2_OCD16.CEL.gz"	"ftp://ftp.ncbi.nlm.nih.gov/geo/samples/GSM1620nnn/GSM1620876/suppl/GSM1620876_EA11024_275993_HG-U133_PLUS_2_OCD17.CEL.gz"	"ftp://ftp.ncbi.nlm.nih.gov/geo/samples/GSM1620nnn/GSM1620877/suppl/GSM1620877_EA11024_275997_HG-U133_PLUS_2_OCD21.CEL.gz"	"ftp://ftp.ncbi.nlm.nih.gov/geo/samples/GSM1620nnn/GSM1620878/suppl/GSM1620878_EA11024_275998_HG-U133_PLUS_2_OCD22.CEL.gz"	"ftp://ftp.ncbi.nlm.nih.gov/geo/samples/GSM1620nnn/GSM1620879/suppl/GSM1620879_EA11024_276003_HG-U133_PLUS_2_OCD27_N3.CEL.gz"	"ftp://ftp.ncbi.nlm.nih.gov/geo/samples/GSM1620nnn/GSM1620880/suppl/GSM1620880_EA11024_276011_HG-U133_PLUS_2_OCD35.CEL.gz"	"ftp://ftp.ncbi.nlm.nih.gov/geo/samples/GSM1620nnn/GSM1620881/suppl/GSM1620881_EA11024_276012_HG-U133_PLUS_2_OCD36.CEL.gz"	"ftp://ftp.ncbi.nlm.nih.gov/geo/samples/GSM1620nnn/GSM1620882/suppl/GSM1620882_EA11024_276013_HG-U133_PLUS_2_OCD37_N3.CEL.gz"	"ftp://ftp.ncbi.nlm.nih.gov/geo/samples/GSM1620nnn/GSM1620883/suppl/GSM1620883_EA11024_276014_HG-U133_PLUS_2_OCD38.CEL.gz"	"ftp://ftp.ncbi.nlm.nih.gov/geo/samples/GSM1620nnn/GSM1620884/suppl/GSM1620884_EA11024_276015_HG-U133_PLUS_2_OCD39.CEL.gz"	"ftp://ftp.ncbi.nlm.nih.gov/geo/samples/GSM1620nnn/GSM1620885/suppl/GSM1620885_EA11024_276016_HG-U133_PLUS_2_OCD40.CEL.gz"	"ftp://ftp.ncbi.nlm.nih.gov/geo/samples/GSM1620nnn/GSM1620886/suppl/GSM1620886_EA11024_276018_HG-U133_PLUS_2_OCD42.CEL.gz"	"ftp://ftp.ncbi.nlm.nih.gov/geo/samples/GSM1620nnn/GSM1620887/suppl/GSM1620887_EA11024_276019_HG-U133_PLUS_2_OCD43.CEL.gz"	"ftp://ftp.ncbi.nlm.nih.gov/geo/samples/GSM1620nnn/GSM1620888/suppl/GSM1620888_EA11024_276020_HG-U133_PLUS_2_OCD44_N3.CEL.gz"	"ftp://ftp.ncbi.nlm.nih.gov/geo/samples/GSM1620nnn/GSM1620889/suppl/GSM1620889_EA11024_276021_HG-U133_PLUS_2_OCD45_N3.CEL.gz"	"ftp://ftp.ncbi.nlm.nih.gov/geo/samples/GSM1620nnn/GSM1620890/suppl/GSM1620890_EA11024_276022_HG-U133_PLUS_2_OCD46_N3.CEL.gz"	"ftp://ftp.ncbi.nlm.nih.gov/geo/samples/GSM1620nnn/GSM1620891/suppl/GSM1620891_EA11024_276023_HG-U133_PLUS_2_OCD47.CEL.gz"	"ftp://ftp.ncbi.nlm.nih.gov/geo/samples/GSM1620nnn/GSM1620892/suppl/GSM1620892_EA11024_276024_HG-U133_PLUS_2_OCD48.CEL.gz"	"ftp://ftp.ncbi.nlm.nih.gov/geo/samples/GSM1620nnn/GSM1620893/suppl/GSM1620893_EA11024_276025_HG-U133_PLUS_2_OCD49.CEL.gz"	"ftp://ftp.ncbi.nlm.nih.gov/geo/samples/GSM1620nnn/GSM1620894/suppl/GSM1620894_EA11024_276026_HG-U133_PLUS_2_OCD50_N3.CEL.gz"	"ftp://ftp.ncbi.nlm.nih.gov/geo/samples/GSM1620nnn/GSM1620895/suppl/GSM1620895_EA11024_276027_HG-U133_PLUS_2_OCD51.CEL.gz"	"ftp://ftp.ncbi.nlm.nih.gov/geo/samples/GSM1620nnn/GSM1620896/suppl/GSM1620896_EA11024_276028_HG-U133_PLUS_2_OCD52_N3.CEL.gz"	"ftp://ftp.ncbi.nlm.nih.gov/geo/samples/GSM1620nnn/GSM1620897/suppl/GSM1620897_EA11024_276029_HG-U133_PLUS_2_OCD53.CEL.gz"	"ftp://ftp.ncbi.nlm.nih.gov/geo/samples/GSM1620nnn/GSM1620898/suppl/GSM1620898_EA11024_276030_HG-U133_PLUS_2_OCD54_N3.CEL.gz"	"ftp://ftp.ncbi.nlm.nih.gov/geo/samples/GSM1620nnn/GSM1620899/suppl/GSM1620899_EA11024_276032_HG-U133_PLUS_2_OCD56_N3.CEL.gz"	"ftp://ftp.ncbi.nlm.nih.gov/geo/samples/GSM1620nnn/GSM1620900/suppl/GSM1620900_EA11024_276033_HG-U133_PLUS_2_OCD57.CEL.gz"	"ftp://ftp.ncbi.nlm.nih.gov/geo/samples/GSM1620nnn/GSM1620901/suppl/GSM1620901_EA11024_276034_HG-U133_PLUS_2_OCD58.CEL.gz"	"ftp://ftp.ncbi.nlm.nih.gov/geo/samples/GSM1620nnn/GSM1620902/suppl/GSM1620902_EA11024_276035_HG-U133_PLUS_2_OCD59.CEL.gz"	"ftp://ftp.ncbi.nlm.nih.gov/geo/samples/GSM1620nnn/GSM1620903/suppl/GSM1620903_EA11024_276036_HG-U133_PLUS_2_OCD60.CEL.gz"	"ftp://ftp.ncbi.nlm.nih.gov/geo/samples/GSM1620nnn/GSM1620904/suppl/GSM1620904_EA11024_278232_HG-U133_PLUS_2_OCD4R.CEL.gz"	"ftp://ftp.ncbi.nlm.nih.gov/geo/samples/GSM1620nnn/GSM1620905/suppl/GSM1620905_EA11024_278233_HG-U133_PLUS_2_OCD18R_N5.CEL.gz"	"ftp://ftp.ncbi.nlm.nih.gov/geo/samples/GSM1620nnn/GSM1620906/suppl/GSM1620906_EA11024_278234_HG-U133_PLUS_2_OCD20R_N5.CEL.gz"	"ftp://ftp.ncbi.nlm.nih.gov/geo/samples/GSM1620nnn/GSM1620907/suppl/GSM1620907_EA11024_278235_HG-U133_PLUS_2_OCD23R.CEL.gz"	"ftp://ftp.ncbi.nlm.nih.gov/geo/samples/GSM1620nnn/GSM1620908/suppl/GSM1620908_EA11024_278236_HG-U133_PLUS_2_OCD24R_N2.CEL.gz"	"ftp://ftp.ncbi.nlm.nih.gov/geo/samples/GSM1620nnn/GSM1620909/suppl/GSM1620909_EA11024_278237_HG-U133_PLUS_2_OCD25R.CEL.gz"	"ftp://ftp.ncbi.nlm.nih.gov/geo/samples/GSM1620nnn/GSM1620910/suppl/GSM1620910_EA11024_278238_HG-U133_PLUS_2_OCD26R.CEL.gz"	"ftp://ftp.ncbi.nlm.nih.gov/geo/samples/GSM1620nnn/GSM1620911/suppl/GSM1620911_EA11024_278239_HG-U133_PLUS_2_OCD28R.CEL.gz"	"ftp://ftp.ncbi.nlm.nih.gov/geo/samples/GSM1620nnn/GSM1620912/suppl/GSM1620912_EA11024_278240_HG-U133_PLUS_2_OCD29R.CEL.gz"	"ftp://ftp.ncbi.nlm.nih.gov/geo/samples/GSM1620nnn/GSM1620913/suppl/GSM1620913_EA11024_278241_HG-U133_PLUS_2_OCD30R.CEL.gz"	"ftp://ftp.ncbi.nlm.nih.gov/geo/samples/GSM1620nnn/GSM1620914/suppl/GSM1620914_EA11024_278242_HG-U133_PLUS_2_OCD31R.CEL.gz"	"ftp://ftp.ncbi.nlm.nih.gov/geo/samples/GSM1620nnn/GSM1620915/suppl/GSM1620915_EA11024_278243_HG-U133_PLUS_2_OCD32R_N3.CEL.gz"	"ftp://ftp.ncbi.nlm.nih.gov/geo/samples/GSM1620nnn/GSM1620916/suppl/GSM1620916_EA11024_278244_HG-U133_PLUS_2_OCD33R_N3.CEL.gz"	"ftp://ftp.ncbi.nlm.nih.gov/geo/samples/GSM1620nnn/GSM1620917/suppl/GSM1620917_EA11024_280467_HG-U133_PLUS_2_OCD41_N3.CEL.gz"
!Sample_data_row_count	"54675"	"54675"	"54675"	"54675"	"54675"	"54675"	"54675"	"54675"	"54675"	"54675"	"54675"	"54675"	"54675"	"54675"	"54675"	"54675"	"54675"	"54675"	"54675"	"54675"	"54675"	"54675"	"54675"	"54675"	"54675"	"54675"	"54675"	"54675"	"54675"	"54675"	"54675"	"54675"	"54675"	"54675"	"54675"	"54675"	"54675"	"54675"	"54675"	"54675"	"54675"	"54675"	"54675"	"54675"	"54675"	"54675"	"54675"	"54675"	"54675"	"54675"	"54675"	"54675"	"54675"	"54675"	"54675"	"54675"	"54675"	"54675"	"54675"	"54675"	"54675"	"54675"	"54675"	"54675"	"54675"	"54675"	"54675"	"54675"	"54675"	"54675"	"54675"	"54675"	"54675"	"54675"	"54675"	"54675"	"54675"	"54675"	"54675"	"54675"	"54675"	"54675"	"54675"	"54675"	"54675"	"54675"	"54675"	"54675"	"54675"	"54675"	"54675"	"54675"	"54675"	"54675"	"54675"	"54675"	"54675"	"54675"	"54675"
!series_matrix_table_begin
"ID_REF"	"GSM1620819"	"GSM1620820"	"GSM1620821"	"GSM1620822"	"GSM1620823"	"GSM1620824"	"GSM1620825"	"GSM1620826"	"GSM1620827"	"GSM1620828"	"GSM1620829"	"GSM1620830"	"GSM1620831"	"GSM1620832"	"GSM1620833"	"GSM1620834"	"GSM1620835"	"GSM1620836"	"GSM1620837"	"GSM1620838"	"GSM1620839"	"GSM1620840"	"GSM1620841"	"GSM1620842"	"GSM1620843"	"GSM1620844"	"GSM1620845"	"GSM1620846"	"GSM1620847"	"GSM1620848"	"GSM1620849"	"GSM1620850"	"GSM1620851"	"GSM1620852"	"GSM1620853"	"GSM1620854"	"GSM1620855"	"GSM1620856"	"GSM1620857"	"GSM1620858"	"GSM1620859"	"GSM1620860"	"GSM1620861"	"GSM1620862"	"GSM1620863"	"GSM1620864"	"GSM1620865"	"GSM1620866"	"GSM1620867"	"GSM1620868"	"GSM1620869"	"GSM1620870"	"GSM1620871"	"GSM1620872"	"GSM1620873"	"GSM1620874"	"GSM1620875"	"GSM1620876"	"GSM1620877"	"GSM1620878"	"GSM1620879"	"GSM1620880"	"GSM1620881"	"GSM1620882"	"GSM1620883"	"GSM1620884"	"GSM1620885"	"GSM1620886"	"GSM1620887"	"GSM1620888"	"GSM1620889"	"GSM1620890"	"GSM1620891"	"GSM1620892"	"GSM1620893"	"GSM1620894"	"GSM1620895"	"GSM1620896"	"GSM1620897"	"GSM1620898"	"GSM1620899"	"GSM1620900"	"GSM1620901"	"GSM1620902"	"GSM1620903"	"GSM1620904"	"GSM1620905"	"GSM1620906"	"GSM1620907"	"GSM1620908"	"GSM1620909"	"GSM1620910"	"GSM1620911"	"GSM1620912"	"GSM1620913"	"GSM1620914"	"GSM1620915"	"GSM1620916"	"GSM1620917"
"1007_s_at"	5.8663778932386	4.94873633090337	5.14838439278594	5.06441894486349	5.01783287793014	5.11615351784181	5.43132805834562	5.23527085679153	5.77352845521042	6.01641547267794	5.9846049231318	6.44412613574494	4.91996005777668	5.51175199712873	5.6638431025044	4.56241645780808	5.23778441184848	5.31051895735983	5.24989863151087	5.51150079980814	4.94910766578293	5.15158282024326	5.12690818134217	5.5396068806084	5.28339943194315	5.288731918909	6.55545450554037	5.56630802278118	5.76532728171586	5.13816816870763	6.13588371953093	5.42196830891171	6.16386944065815	6.06193578529052	6.8373067390805	5.22622261729649	6.13794487604247	6.44428648386816	6.69146290844535	7.29112731038387	6.26408341641045	6.71009069585806	6.47207409853232	4.85565681638073	5.81403437342526	4.76776209952766	4.67546627515762	5.2592505458041	6.19471488568766	6.12467245395656	5.20290875223957	4.8436624521366	4.96703737594203	5.20577678202121	5.02570221945167	6.01848028664381	5.53662094546256	5.29450192463607	5.19859128491151	5.62581663507287	6.62201894704223	5.60617754043819	5.6239320929405	5.14428564461269	5.66955292121074	5.5184660281723	5.05242825086744	5.00385814128988	6.16263858198373	6.17393293966733	5.60177157860629	7.52288056544412	5.34402899625106	5.42040545564555	6.64443437379813	5.83168252597893	6.72617631462261	5.65363319483442	5.97869492356533	6.24249126809747	5.2965515743581	5.54758256120958	5.91652294303608	5.88947815173635	6.19567615548493	6.11234549600866	5.43231992250817	4.71270990958106	5.26618464486183	5.41948153781387	5.05771646542279	5.99649339190821	5.34313275927694	5.55889225354542	6.47251722549892	5.6788158506829	5.65328637789022	6.01384104557147	5.46533394395434
"1053_at"	8.22579012026084	7.52586536886666	7.7646365287789	7.19846148242381	7.83145025775723	7.2035918592002	7.69455075588151	7.76025921204551	8.27981440386141	7.58084086307419	7.55229380085205	8.15812928831088	7.7996606955883	7.85659138481028	6.84961761020966	7.95604746436146	7.71032663747859	7.9849309644377	8.70872347916029	8.08723358763013	7.87213706964429	8.14664377094575	7.90448678677775	7.59067183354752	7.52772626927929	7.9114994615122	7.48172016710525	7.58978269910121	7.65296952097351	7.37191774939247	7.54021452217497	8.38844771610123	7.73848426091496	7.83007425420384	8.02472778171181	6.80519578540079	7.69590408329454	7.80802769807115	6.90892436354261	5.84095199932887	7.87446438814932	7.43726466321447	7.86380148288074	7.71934038235056	7.91302915727756	7.92366703378856	7.33077891466353	7.52461041531567	6.68323293042711	7.24355648589898	7.98734727294083	7.41348044796057	6.81517033638926	4.72393878510912	7.56893060552167	7.39351010822237	7.43770890913588	7.7957208918385	4.60782239506005	8.98158329445482	5.24189454739286	7.58667068549948	8.3169019902838	7.35924596698011	8.21995655256607	8.38722922669845	5.91923076806911	7.40955557210947	5.75900079606417	7.6317410199433	7.11964348131933	7.62719103886682	8.71469437602759	8.05142919378163	8.03472252062651	7.14972694209865	7.99243770794509	6.32430900743935	6.86900827926006	7.33601332433891	5.60679894990002	6.27201227530361	8.09168404906523	7.51302903893677	8.30755657475851	7.37702255137431	7.44859843158462	8.17162018675965	5.65730484481039	7.22634774660383	7.10553786293238	5.35410538619831	8.27149972450772	5.9633457395326	8.26142195203631	6.92575266514267	7.91842418265723	7.44270137699369	9.22522135180546
"117_at"	6.1797323102668	6.62813702462935	5.85915147662264	5.97413510050364	6.79307915760836	6.43522913968446	6.32054612561906	6.48359047012799	6.38777920479942	6.30706580809181	5.89959035288392	5.75360345171948	5.88034165004792	7.00640905934035	6.81882595984906	6.52412622289369	7.19608390050221	7.69103365427367	9.46865937547648	7.49683501768038	6.57769759311617	7.18813553432758	6.0059480792528	6.85479720079102	6.07846309305785	8.21525239355944	8.61861057626584	7.63085408391527	9.88101562499308	6.49423773018938	8.41581795685337	10.4066280434467	10.5539054878571	9.28103824471764	6.31227320406635	6.73349450281618	6.13681375403167	7.92913987094499	8.37892459298618	7.37695241119158	9.81813000449214	7.51913230680956	6.98658417054033	5.68219325044445	5.95682236618756	6.63548202139569	6.06665649071788	8.15985823067885	6.007443803276	6.69736053539947	5.94183078493744	5.75413793781165	7.34135508536961	6.4677005132948	5.877904864319	6.09079400915483	6.21139223126209	6.20636873957058	6.92560099044712	6.50586683769779	6.70061693642651	9.20206186885309	7.06937218084993	7.42202773931135	7.19142710754223	8.0114800148455	6.41858937839401	6.93474326742961	6.2187578827839	6.38249725545012	7.22828590282715	8.90173987699987	7.50415379051131	6.68324576816426	7.04656211886365	7.02447370888919	6.53907669965508	6.01634204907454	6.24916199925539	7.01430187173756	7.08003609672586	6.15700516856162	6.28522162415368	7.03964571131062	6.81589845160508	7.08159488510499	6.80370932475187	6.64563115450823	6.43907628490845	6.78950076668696	7.44193991182506	7.02692857289254	6.00397281353268	7.4743257126379	6.3677592717114	6.83575583070727	7.57703491522035	7.14741720225162	6.48112812959761
"121_at"	6.17947797392593	6.5828890299025	6.60213476551724	6.54590472319492	5.91154232143342	6.28542026033852	6.56231583855645	6.34588755515648	6.2728058199203	5.97184742471863	6.3908029717782	6.51645298634966	5.7918623517699	6.03803718419723	6.64306148472308	6.36427441246474	6.41288683550412	6.29648280832066	6.42751344148422	6.19195595323797	6.21298853066388	6.49887736001279	6.62111015405972	6.39119068247013	6.20398802666479	6.45605743116041	6.35480546085414	6.2432156032683	6.05956991011143	6.3258537603811	5.77211574665731	6.4001465767931	6.31474728167424	7.01439058550666	5.94397631999366	6.00358549142807	5.87429591454241	6.04163804691398	6.93479722214531	7.43212550529621	6.0766518296606	6.03815411949324	6.46942001597857	6.9070478395463	6.65243179311018	6.2253911235536	6.43896667055346	6.27772086543054	6.49418333323443	5.99255085300197	6.17825378424	6.48215143042668	6.59891703720008	6.64852004449098	6.77231107979531	6.05556250117102	6.77052475417453	6.70816538837206	6.05108500956367	7.01551176260213	7.83927642647778	6.58871555262505	6.91817638229894	6.52166564046464	7.337135640508	6.83124723728389	5.75306761039915	6.67937633960383	6.30433763312644	6.79450507503874	6.96549342059652	6.92562919018256	6.46970295195514	7.30140511591661	6.75056426616451	6.92016458064813	8.21795593526746	6.05318876563358	6.65783143953605	6.38033784825168	6.15952323604994	6.64426034727863	6.18734696784059	6.67932511187428	7.94863383685705	7.98981852949219	7.08970511175531	6.26522297512771	5.85754073958306	6.51343677742134	6.31752263947125	7.41345337613099	6.80910316675253	5.94909136827296	6.44097811437195	6.95588327795854	6.49921505811473	6.58706511169086	6.89759096624304
"1255_g_at"	2.79204795229618	2.69571444984109	2.580181121877	2.71212384475069	2.72368691207625	2.70668402981906	2.67474667155319	2.63514973452889	2.69664917715931	2.80286288292076	2.8127396359789	3.03749134415305	2.79616019966404	2.80350470695791	3.11939281724348	3.13849654255896	2.60874635523013	2.62970666631047	2.67904623494203	2.61810779772406	2.75579677046076	2.71915105657939	2.58787814723084	2.72225621872947	2.74636996041718	2.59039907041323	2.58959821141642	2.91462434477558	2.62103271490117	3.24741372411929	2.78296534220085	2.89849858597061	2.5506618708493	3.34403911639725	2.76758645461245	2.89593381701914	2.8841007875076	2.70639377349934	3.16651189506546	4.37681816382509	2.69856470195882	2.67762201158252	2.57241637248857	2.80922012505283	2.65513010712134	2.81813497604062	2.7364528426259	2.71514468722214	2.695751658675	2.84643682605924	2.97765924835261	2.84731709741219	2.83136400146679	2.66950182712039	2.85527583022142	2.67730944367814	3.11137568263196	2.88745031434516	2.82314080114722	3.14164681232902	3.19570333605756	2.75881404178043	3.56057081788245	2.98303160142237	2.78099813091167	2.83463683060742	3.08651456010542	2.75572235865962	2.85216366874763	3.21569119546039	3.35718363619003	3.51168873233991	2.89762740488216	3.19475050659304	2.71635470973004	3.14652486591904	3.54231658985253	2.65825001525103	3.08595294910198	2.84950288169101	3.97609088890159	2.81100446515912	2.93785164984581	2.78626721475858	3.30014287472311	3.53226957635785	3.16042626837916	2.89182737194233	2.71620476939124	2.92465751449082	2.7141033127574	3.6359448544932	2.7109436414943	2.97938076480353	3.73013911986535	2.91486756216903	3.01390145464134	2.72931978602229	3.15144942460362
"1294_at"	9.29041077865067	9.46227503539037	9.11677631635052	9.13458418630539	9.58234351086547	9.53866142164413	9.8375516366088	10.111888913246	9.62991850086112	9.16351721746601	10.0484852564514	9.97757592677538	9.37496250906986	8.66497359141948	8.66238675306692	9.02391658378164	9.05219115712838	9.47375139584638	9.2497282712173	9.39810748287264	9.09516919732051	9.62322285471551	9.33867308140174	9.30191828939519	9.36558482156407	9.19513355611646	9.19488669683676	9.55668535734824	9.32288750629247	9.42861947075112	9.92140886620515	9.69292554361524	9.46205931449281	9.83599455638447	9.12354659432961	9.62321667761927	9.87775012964811	9.52597615650201	9.65438526607432	9.1224348326821	9.74496731790369	9.22647016539028	9.50394718008549	8.17328795728752	9.21674893948187	8.58055376246665	8.87404102775912	9.10049954664307	9.26000578983995	8.69244122679699	8.37148360101128	9.04546252074172	8.92034651959031	6.15847603395947	8.20428562086621	8.66973477051795	8.36525465344252	8.75618243256977	6.56728442556352	7.88189360690766	8.45492381737313	8.96740983668164	8.52911732629568	7.99053947156935	7.92040338453393	8.24728667704235	7.24897238796258	8.17119758477949	8.3176321119939	8.95739833167487	7.63848609810901	9.21122934998954	8.27539468833837	7.74136822374758	8.75747714691418	7.51047742648397	8.27113566488295	8.76713312323009	8.08131163275005	8.68550409206239	6.29424967703283	8.99400791218879	8.66743338670392	8.72072003070581	7.28324261754277	6.80792139701609	7.79448856256816	8.39188996103736	7.15339972676288	8.59647898100752	7.94686604171224	8.57628060978752	8.76245175531253	7.14335168681651	7.35572987688899	7.9442949372638	8.56312267870062	8.69922163501986	8.19437408335223
"1316_at"	6.99828514497789	6.55821494883025	6.85162253925471	7.35782748618065	7.28387260063675	7.43717344996865	7.12769037747106	8.21492240363358	7.41515595268953	6.8229910343539	7.64543344359792	7.3394053149692	6.82602972403675	6.30772325234012	7.18847907040219	6.09137801252026	6.65744303601609	6.50433835219777	6.41616864073989	6.69845307182489	6.54983531208309	7.2408392731875	6.77539543005721	6.34102336728587	6.77883082983121	6.6839088095267	6.54498985721388	7.43550804984074	6.59720706169483	6.75613487343814	6.53979553671246	6.73357925437536	6.89631008873482	6.30381029586022	6.82402250052387	7.10906921991966	6.8103157807207	6.9342596689937	7.39287807436957	6.57319532594274	6.90937832270615	6.7190229247675	6.57106203119396	6.27015726765488	6.38051620002089	7.00738166146909	5.65356108520913	6.75771780901494	6.41473380833954	7.00565937732635	6.42780116043777	6.45049766260698	7.27515037913817	6.86178992301966	6.12403768915199	6.5242862605913	6.06975453930757	6.4823393105134	6.17729083363424	6.66766327960096	6.72977079482473	6.84906992745948	6.04308206571296	6.26783283486462	5.61724741487997	6.56367207447463	6.61544604568272	6.62408145347369	6.52632653371785	5.9647644580645	6.88478721885588	5.69387876525676	6.36133195394185	7.14473331077153	7.48639883337797	5.80756909312194	7.07574465302257	7.01491671189237	6.74848546257245	6.21302437542059	5.06005171719411	6.88696905602481	6.24674977303156	6.10854146805768	7.17802499520607	7.2305853440447	6.60340093141672	6.54600295264274	5.578017494518	5.86773057091821	5.93955149129507	7.5295776190938	6.32574071142983	5.42059554507857	6.20687916567397	6.63836416581503	7.37956750861048	6.59834958889576	6.13329802284161
"1320_at"	5.34894392535631	5.41088409483402	5.25407303143538	5.24213986502972	5.21948399636194	5.40863938788844	5.11168941599645	5.61726259043495	5.31768963476799	5.52733006550628	5.23683831116674	5.59916731572586	5.19296051666582	5.15939559336182	5.1908136402327	5.39815910599938	5.30755665897028	5.10053397940262	5.25448399867269	5.28096662071456	5.40577749918374	5.04422441988517	5.03326431179311	5.18229504486032	5.4449185573456	5.34012397005619	5.57025291578584	5.36792196506507	5.18069644420404	5.36627722215676	5.20607275052793	5.10215665731614	5.11348744992552	5.91189715154338	5.29908843172204	5.33636860915049	5.50882895973561	5.56562071462298	4.88683792500243	5.40582348116868	4.97559624966467	5.47772220750197	5.30133697697101	5.27595835157647	5.17431243969011	4.93758837075983	5.86275684182677	5.23016882390775	5.45407836962289	4.97999313870245	5.40421197839262	5.38719347845552	5.55383800735082	5.90089946738411	5.15854486615296	5.40962482314475	5.26026233150037	5.24768287646476	6.62847361523445	5.50585490099569	6.37860710760639	6.04929676357607	6.90327579244836	5.79925001681296	5.7429865452049	5.76396130712889	6.60617943617394	5.29634715991885	5.81069831927894	5.57816159751314	6.48782043651871	5.97451719864522	5.80310082611671	5.86475582763841	5.92875133599957	6.50467160557007	6.0943063635821	6.04736953884319	5.62277459747959	5.46946413656837	6.16838420855212	5.57666770971676	5.82865193776185	5.39170145728958	6.17566459831019	5.89593417307015	6.05011365359198	5.70958678325715	6.22143986644326	5.78931739036027	5.19808720780069	7.34261760200674	5.50174978678421	6.33544605910771	6.21792986107458	5.99234379247065	5.76602860892977	5.577456267864	6.19379733490168
"1405_i_at"	10.7424270029864	9.86565530778581	10.1484540005613	10.879912771374	10.0905250478867	11.0502464645026	9.86460188103524	10.9805812840183	10.4434001502601	10.2999353695442	10.9068957428704	11.5522244926996	10.886748670985	8.54584930018767	10.366640481071	11.5572876681652	10.1902751271944	10.8171821394005	9.19791399430075	10.3550137191221	9.6674660405983	10.9002598469163	11.2436410742604	10.115743161457	10.8426992998267	10.1627777254182	10.2295068879591	10.4466613699605	11.1631959219541	9.51495241237207	10.2990452350929	10.684777935648	11.3914197441035	11.2332326493807	10.4888834291004	11.382670844376	10.259451049385	10.1018047580559	11.758202522785	9.99483075125686	11.9852462437984	9.79162610401723	10.0921685349914	9.95296747128435	10.9364681136926	11.0622799877641	11.4047851120145	10.8371720541387	10.0394815251259	11.1028265153449	9.75992699048669	9.17478731053067	11.0276682605209	6.48972260761286	10.3420552679468	10.96556070625	11.1037496055135	10.9085460625998	6.54012868603409	9.23699312502461	10.804134112783	8.75638178000255	9.45637590814109	9.80357637974077	8.15858831725273	10.1089044052033	5.99170112231417	10.4102237113968	8.93710263196053	9.86873315880965	9.96546604728515	10.5506352403977	10.5727930846724	6.50218527016058	11.1344472250867	7.63088997395545	7.92718037759384	11.7362071515861	10.7794150671661	10.4956711763112	6.25300807914898	10.5247681935028	10.4525212415949	11.1178374169375	9.24635150813796	7.0150268803043	9.03530366392513	8.92940175702152	8.42187969555896	9.4834693020146	9.67776607783688	7.16129199382769	9.46931493503315	6.73217659392937	5.37599738535678	9.61353872400142	9.31249383722674	9.61711825486448	9.3723346409776
"1431_at"	7.27056066697613	4.81019473464076	7.82284427197109	5.69041740656954	7.08936939059589	8.31867333788226	6.70153944147723	7.96193164450182	7.74158019346469	7.3210538659859	7.67163159237218	8.67333657157045	8.26190598569383	6.04189107609005	6.50414756347182	3.8272958845557	4.17072687363853	6.54032817517256	5.11459950584878	7.84234509136646	5.74213264234049	7.6941657670541	8.4614873147369	6.05233299629255	5.52414011985378	7.02963444185198	5.26149573797356	6.23561323621763	5.54881604189321	7.19609727162102	6.54574270011002	4.62009549197901	4.7096211536947	6.01593152164608	7.95711979142946	6.47575947828613	4.80388871931555	8.72915827511594	7.31582757545206	7.41600252828445	5.89412263032044	7.76370000974609	7.26141124071884	5.36016623156013	7.45257356130882	5.45806491360523	5.51625506424531	6.87257441353683	7.74892738891734	6.49361926176853	5.93477332330957	5.71529216855636	7.40487514380619	5.55310248706555	4.09683247573604	6.34928472407849	5.94462834367	5.9651025033347	5.49666639345195	5.83578190613028	6.16890093261457	4.76117919305444	5.01165147328025	4.35452367443436	4.20933553750729	5.02060030293756	5.4594706135051	5.17434286833809	4.25658755183327	6.75548852235806	4.18757260811143	4.40103768673205	4.39653800021719	3.96471932544973	4.38038393416263	5.18518083348707	5.2134395224628	6.20323966391266	4.99726251619751	7.01374141791957	5.47081252771656	6.13082407048627	6.89347355131273	7.09859924168166	4.05861156974288	3.66095858649736	4.23952758194489	4.49402814892011	5.03547284374928	5.18629359192903	5.22816483715742	4.71736309046057	4.12258966378886	6.51346402613699	6.13323197109607	3.89680742004525	5.54519359548273	4.14747677021118	4.69367040165382
"1438_at"	5.02150862987444	5.20228249666054	5.28335478368723	5.38825025952721	5.3044074903444	5.17546300819423	5.28378334771121	5.41421510443506	5.56380724193916	5.23244128664865	5.44788986608187	5.21433024127736	5.00687702571416	5.39881816172345	5.29082132952216	5.51034272736908	4.92922845859143	5.0755665002495	5.08524166422139	5.10808878584078	4.76247004137591	5.15178314622547	5.19201954963611	5.10194339235879	5.33689880662593	5.28524783724083	5.26801250706704	5.56258939842787	4.99911209107202	5.42717561086328	5.04796567660874	4.90522350397512	5.33687658496587	5.6543443660584	5.35050965867449	5.03389271664419	5.75881627736709	5.28202524426962	6.06515659212841	6.55278622209863	5.06704442261399	5.36354811573245	5.09137281207095	5.02163679762674	4.95894119594952	5.07988002926867	5.35923635747168	5.27731866873442	5.47817540972628	5.55294731503115	5.27490158117136	5.68628686052811	5.3623418039551	5.62846984596604	5.14245614644364	5.39812389910884	5.30949909909106	5.2345778856996	5.7953804131261	5.63039316705832	6.02062706177436	5.20816327275704	5.4327349431391	5.58883595925335	5.26227826672421	5.1715690072889	5.66595654056863	4.83346182856535	5.57548294029285	5.86567219103431	5.86836600202725	5.33859683440789	5.53308502244924	5.23191278119666	4.98570808058159	5.83953933586575	5.62810940210828	5.52570890050562	5.74982881766687	5.50406281276005	5.7242801002631	5.38228585923627	5.46412457346506	5.21860076255927	5.39334678389317	5.59670591114435	5.64385675104643	6.00823099002276	5.32023950515515	5.49887980196917	5.34968864265731	5.83598766138137	5.14787252277144	5.93247924256966	6.16746117706637	5.57178315504639	5.62280682367414	5.58319336453455	6.00675955849413
"1487_at"	8.05984236190052	7.63454323227253	7.78302043377262	7.56989859153236	7.74085838240454	8.18445139297844	7.4588179131811	8.01216612426306	8.00578866619248	7.59110839017074	7.46612889492608	8.16624430480504	7.94283507957738	7.84521248402861	7.69504165824398	7.80388723162105	7.88208045820245	8.48895359851073	8.5365365894184	8.22521532334673	7.72069309313482	7.54670037272278	7.82381133232906	8.28384713878014	7.78680702858443	7.92424767303009	7.87677841033924	7.6515157628271	8.07989524573129	7.44538489941448	8.07770315229902	8.00704464728047	8.08630998521369	7.62110217589459	8.03732007612828	8.81024744754547	6.5773323194764	7.71762663545371	7.91645190903227	7.59503185672513	7.84261894956735	7.5259587129918	7.89887454015662	6.27933810214448	7.94934123628984	7.83667060312313	7.35108130445394	7.42161619299751	7.22619416129661	7.3899432886458	7.27366819703901	7.2902680825505	7.85732256299719	7.29762818594944	7.25461188643246	7.49963252741978	8.11411517298668	7.12654025276473	7.48624648109205	8.10788025937113	7.38878075441526	7.69385176032975	7.87922106758452	7.91426831977837	7.91879829894091	8.01103284730027	6.79408794030852	7.11862216672076	5.43644682475666	7.62599801046029	7.32761551432752	7.3040863078706	7.45794095714856	6.00095434305553	7.92533900982024	6.83762510457624	7.28683329791151	7.67972715382143	6.85929075257123	7.49121022068336	6.61563014709066	7.66413556797781	7.36093144917476	7.69702112937263	6.6054179619882	5.68852882302267	7.68561925383014	7.27421387801249	7.87757447090307	7.57463225105601	7.65745695482119	5.96979004780548	6.59701248771275	7.19167682951691	5.94228899077894	6.72829648475059	7.29262089334951	7.54916558951301	7.87676978420572
"1494_f_at"	4.465542157861	5.10905881000293	4.44326598377918	4.23369999994845	4.80929256152806	4.43784090686631	4.44068114687775	4.57013466886697	4.47155687499968	4.59887369560256	4.42502339938378	4.82240205772552	4.32464890341841	4.64908108879061	4.80098920193667	4.25045555840083	4.36416487414104	4.53606474586584	4.80454472562834	4.37443184695688	4.29578147058304	4.39357516204739	4.88647893780846	4.38645266428579	4.59946427119381	4.62127196603957	4.64927254896226	4.49816561672086	4.41473722881044	4.51578490484346	4.40138084152543	4.26891623039803	4.73532390207583	5.14661536306478	4.62220396489051	4.567556599028	4.80591464804285	4.51347057232172	5.35345525432999	5.25048821535546	4.26295636734573	4.59556017998966	4.40648591782605	4.46109787546481	4.38463525541005	5.04155437266281	4.4985496620408	4.66979097743974	4.66378618313505	4.3819854254034	4.61148552761073	4.67169367013844	4.78935933918336	4.83409125976686	5.06652021927706	4.34969554216081	4.5265023370405	4.36866087144689	5.34090066687484	4.61669895028071	5.18433800483184	4.68486318073847	4.48681235950507	4.91541972230585	5.0461017122657	4.94342147444355	4.73049190785781	4.54024797811134	5.03457089129209	4.74784926713867	5.68702729770688	5.15956934676126	4.84035450794659	5.68577972167864	4.61222514202617	5.30535108416506	4.90522096514387	4.57210043215189	5.42036341460518	4.68940820532685	5.74537422543376	4.49533418166793	4.70458173405274	4.31212919755401	5.07822629366403	5.26508370341539	4.92937311375938	4.70380479508318	4.52745979971244	4.86326828087902	4.51436949133637	6.02278838214529	4.73807986959156	4.61861663716427	5.47847224447814	5.35638404830921	4.90414486788855	4.56955386101552	5.44305905104323
"1552256_a_at"	6.64589706263592	5.46356650141424	5.57761713547413	5.72555824788971	6.12142548392033	5.66319066989114	6.30939367100424	6.93533342633506	7.228422868358	6.77679887122768	6.27034185839423	6.66913312858586	5.82356384228324	6.34165864838856	6.23214985743852	5.15458163749734	5.9806341428862	6.13769049054221	6.23681027420342	5.75823520213872	5.2915811417386	6.34305861961302	5.62694110379929	5.84017079943306	5.8813208228071	5.89515778422833	5.0496648486219	6.11653961272006	6.45396533908098	6.7540070537076	7.2117326809364	5.61258198124329	5.88017771057923	5.90762499968502	6.1749935872415	6.08401810674324	5.6042583214852	10.0648810730475	5.63443488554305	5.94939487544774	6.03281475543118	5.38315207567303	6.18844875440264	5.12739084876131	5.00953128227501	5.7493280661176	4.51763765174084	5.16496582074174	4.95158840874692	5.46582082087745	5.0818737166384	5.35803125407946	5.63460727083497	5.7852957960753	5.37410500110969	6.01471971054442	5.6244159002227	5.66863139602845	6.94398189136736	5.41721934418205	6.36847332536067	5.56939183170891	5.97786955264597	6.26398101089151	5.82670038038079	5.36606692478876	5.2310621126676	5.32962152426699	5.23825780405132	6.13063473854274	6.03094066605603	5.80579201337612	5.53917246257935	5.90451890995821	4.85714898337919	6.1216645698669	6.03189545571218	5.43578893252011	5.6234069400273	5.44889572537631	4.62337140889782	5.23558567787322	5.3808276480778	5.43926906806851	5.37238959107058	5.8778431821287	5.4727423813172	5.21575204196788	4.87508792072965	5.24408546975969	5.70920821456481	6.00608374534224	5.31715237794454	6.02128403593507	5.87105682840035	5.55900855941242	5.27898113214328	5.6480297017853	6.36190293650398
"1552257_a_at"	9.11546206079649	9.16761776094	9.47987762526637	8.98975897196672	8.82180760101186	9.1045164270145	8.5610021453582	9.87196758937155	8.80122312641534	8.75148510717978	9.51460144506834	9.43901861540733	9.48762715870135	5.65725927416918	7.85248754764352	7.21272820172204	8.73873686448683	8.42521981571529	8.06604085552946	8.23847658071874	7.74393965353464	8.84242474441911	8.78841864026067	8.38020270386699	8.18833102199953	9.04881275569501	9.23214553168408	9.48048620193733	8.90354888791552	8.94458711770836	9.2766377020528	8.55700161473657	8.28794721198226	10.7291125402862	8.945160564865	9.57292830618677	7.68574265354529	10.09545272709	9.07819679137704	8.10465855652838	9.05348280106328	9.07443457059059	8.92030457965703	7.40555590816794	8.19596149663778	9.2277054356136	8.42246162749746	9.12664059228681	9.00166332902772	8.48627656820245	7.71467487409759	6.43942145173682	8.27438142351302	5.68441274754552	7.55974255891322	8.38268325678046	8.64834277459711	8.39476244432009	5.82391893325327	7.4720622190003	8.51582533911036	7.33148812345535	8.5225238382888	9.51429249632037	6.94546746158138	6.65179036140639	6.73695281719752	7.71613155414262	7.28814076568065	7.64169360959555	7.25694668005028	8.72042020080277	8.41576213193798	5.53285043002842	9.18394455309314	5.67163170221108	7.88397013014156	6.83141562219869	6.54472604018994	8.0596064063847	5.46528072683094	7.83261767007675	7.81354427119162	8.50270276281148	7.4272865701656	6.17231900364334	9.63204678578956	9.26292916136554	6.41032549837198	8.95319382599842	8.57660141028632	5.37052372926854	7.63476609437464	5.75666005889307	6.27793150086272	6.34222488632975	9.53884956353769	8.53287619540994	8.18834368866247
"1552258_at"	7.08517559182306	6.32372022198202	7.04461132010901	6.81714268897129	7.79447331089413	7.15428198047553	6.73562029169484	6.99882676755162	7.15650418038661	6.52817176206332	7.14378935063511	6.85481725228408	6.63242283188313	6.99142693025899	6.76155773757011	7.88330518904861	7.06116447117809	7.36826790348859	8.43375791270197	6.77596905943923	6.7534371901245	7.72992055868206	7.17909396887511	7.15952692077719	7.59895250769213	6.93318363252644	7.87589205236274	8.08334481208341	7.51217950334428	7.41165186717422	8.21994844444455	6.83885873642178	6.85897745025619	6.93053559318294	6.93656013271917	7.1762208046595	6.67347517626496	6.98788684081705	6.81124758714244	5.50841344922357	6.64274500717312	7.12319836597647	7.75624744698237	5.24617805361774	7.49912307327719	6.49124410688094	6.26993407909387	5.64435053090131	6.15030125856249	6.11366181270722	6.09145855090737	5.16254770359616	6.71581998993734	5.30378413555827	5.61219686243374	7.15730890325443	5.93597605812015	6.00384771327151	5.65883476908448	4.39665953043588	5.56055863339179	5.42401228163678	5.24401869998244	3.89564640501733	5.90266545529924	4.9489985991506	4.46409277320643	5.73575378261394	4.61269330954278	4.47447919605816	6.73164097911221	7.1055259279606	5.51676074035367	4.52616007737168	4.72760279290507	7.46001271927798	8.01107027725103	7.84333312712188	5.0619299932691	6.63119839362855	4.12833340258724	7.18600321298797	6.28650965822722	7.02431323409252	4.6566961864591	4.71066142852256	4.80141693595913	7.32403463832335	6.32372022198202	6.51706091221439	7.05307097469088	4.95742157492629	7.34207625407122	6.24285489314792	6.3480299238381	3.92710099700582	6.81756088099491	7.25994020233442	4.06317981731634
"1552261_at"	4.77200354827264	5.04430380796224	5.13832030845918	4.99493940184592	4.96981466230636	4.69062434580532	5.08640272539236	4.98708826592916	5.11286494704017	4.57555786470427	4.90050226331218	4.81161217654156	5.01119111321388	4.93026975992804	4.80129233711289	5.01009879195685	4.78853748819813	4.890847024885	5.12122929892212	4.69564654161147	4.67522050454521	4.70615087785636	4.94181878193863	4.58867037281318	4.82521174157408	5.11563683189541	4.99924715029786	5.00950829126275	4.68610864998705	4.86477166744259	4.72702281439617	4.87354014499747	4.91440352756693	5.28095248481421	4.99126259783303	5.45110044536027	4.61649377490324	4.93442347728965	6.43772467347674	8.02708736552987	5.11425350665623	4.79261166057361	4.66749490903558	4.82311567909719	4.53829986033221	5.02192905807217	4.90424010171525	4.81578217822787	4.86781801424798	5.02658438321776	4.97908971163711	4.85803424950595	5.1330163079876	5.63573728789165	5.13298134386807	4.80404345248765	4.77558563244014	5.06713420057584	4.43857890602276	5.5320577652588	5.54611473692216	5.00076042033328	5.41811701890874	5.4119024843247	5.60151517574755	4.82348660198673	5.59864102817603	4.66525239263485	5.7122953978269	5.31910069522518	5.79087103008814	5.12395355451983	4.873445248796	5.83679849035332	5.04430380796224	4.08970077341526	5.89959446490244	5.17396058134899	5.22853619128721	5.14405499849067	5.67526053472715	5.42364366053068	5.09804758545862	5.00457946012452	5.93468657690079	6.17169182249359	5.43318851320411	5.1301001724092	5.14779558685082	5.44345664800322	5.00016899533945	5.65005459400951	5.23329767095164	4.61452666410167	3.69998417774896	5.2778969092858	5.44364261905752	4.86128632078547	5.58624354893261
"1552263_at"	7.44313810140654	6.40260847672527	6.79635650988772	7.01330690575282	6.97637782621452	7.03126829254905	9.44317512058826	6.89204981458425	6.83220796327049	7.02688570779946	6.66609090801937	6.93388721890497	6.89275470922311	6.4254017818462	5.89300187837332	6.55298828260771	6.82227637023865	7.79997717477832	8.09896937629146	6.98886851979006	5.42993529385697	6.80441063118945	7.49668867548271	8.2680042562595	7.05759673523247	8.00501157888342	7.1850603924709	7.7027038723599	8.64540985830222	7.45003138943981	7.98932027201802	8.92738917074048	9.04560886525329	8.15558046998818	7.79426771307922	6.53996660480831	6.40678763597944	6.9003684148629	7.20572270530884	5.35822841040611	7.59958849154654	6.8165619406364	7.48644642571608	7.07717800084296	7.16191396063115	7.08632704678582	7.26896800080296	7.67144355575829	7.91533723644432	7.03519466352898	6.92072655005139	7.53565142318471	7.6621391226171	6.59153050914026	6.53766314716853	7.3063492208435	7.68375201751703	6.91337761663423	7.38663241117809	2.79804271073143	5.52198334971404	7.58176458309449	6.23404172993397	4.27969292715442	4.07310281827859	5.18605464693651	7.47512971782919	6.04760611802499	4.86901439594406	7.89623385698885	6.40643138597922	6.49879407209929	4.7824173196732	3.13785004432886	8.32033105776643	6.21261050807924	5.03396938301708	8.62479886280945	5.72736009049106	6.5277052721231	5.76044653128848	7.16233438448645	6.51080008603889	8.356951916547	3.30055290521475	3.17577481216625	5.63755910519681	7.49219496794589	6.55981437034349	6.98498269440926	7.24158982225006	5.66327056297804	6.7097214518223	6.21337748148973	5.27970890688443	6.5892796414169	6.76537677293802	7.33510552001768	3.58711068231281
"1552264_a_at"	8.86975891358311	7.97311885087946	8.46067669814345	8.78384909207736	8.48720956392913	8.77231055375511	9.03621766233637	8.49103101104355	8.49447980307061	8.96941791137093	7.62789719470392	8.80277546697454	8.53625549204365	7.80160075289266	7.78018153347413	7.94723933339828	8.63838427732427	9.04806438418422	9.66333429007344	8.07022336255696	7.59683997545571	8.38986945963809	9.05700423475475	9.39323827643401	8.92727244685879	9.46145724301895	8.62969630101414	9.2941822350434	9.84137138440903	9.06713036897776	8.94618346115127	10.1866262401746	10.2985966142909	10.1930589104913	9.07345313000296	8.29667884182741	8.26531844023965	8.18909942362624	8.32989419065251	7.33364672505038	9.26259517028677	7.85976445511795	8.75513696273297	8.46326502851191	8.14690626938026	8.79937336109348	8.59083355942005	9.33181125309107	8.79375411140798	8.44158377309648	9.20004493303226	8.91214364797915	9.46052695908966	7.67676641541039	8.6672802971124	8.52525616998872	8.69928377802785	8.35108582662185	8.12563155036876	6.46278433483877	6.65020965012265	9.42234058173508	7.38658997883341	7.22104805163032	6.74569034413561	7.79754351766001	8.41417882087323	7.99128375577141	8.46219106859508	8.47274971599638	7.70043946294669	6.96139268638894	6.83507846071424	7.62137643286172	9.24779805119965	8.11612560603584	7.25086472865804	6.75443824730375	6.97662983243061	7.17773137908346	6.62560815828947	8.3765059812446	7.74992726263518	8.90273321716041	6.7592163049276	6.93397474222835	8.07414921379784	9.35054506933535	8.31779420229857	8.23957887173291	8.46836346407947	8.26047140140314	8.20336888131641	9.52561578033579	6.93960345944404	7.31510000754123	7.15928501506153	8.58879908386638	6.11359685494392
"1552266_at"	4.28420983052484	4.73443141946113	4.62286874097647	4.04821143121306	4.28546632763326	3.90532121439138	5.46430051988363	5.89179522939842	3.41765854241666	4.60871669680565	4.06494242586795	3.91648699586398	3.99749018618784	4.14439616551294	4.58700384526702	4.61213744109032	4.32083069016219	3.89598590149424	3.7158908359067	3.94112183163977	5.66181463435704	4.49846638243529	4.18833786657402	4.27460456842613	4.27580428850795	3.95789533527223	3.9474783088619	4.06729925395699	3.63604885413662	4.24228763542546	3.78360804016487	3.92681125367512	4.0923168535867	4.8597508822687	4.37949099242347	4.33232826605597	4.62804985493946	4.35292175843663	3.74659039260635	4.77332150699545	3.71105953341135	4.02486055178966	3.86508004180149	4.70087919321221	6.00567895639325	3.49741557950052	4.55010722288235	5.61764822949381	3.69736805396372	4.04358669297787	5.00765881685738	5.55175177806081	3.83982010579625	6.15418051623656	5.4745818603115	3.99524328408309	3.85275420155919	7.04085059910955	7.32546607838865	5.06459211333222	6.37767526973052	6.63535726336762	6.99056276433417	6.20289528587359	6.92114223068451	4.92809074372164	5.01728862307475	7.09725743667353	5.56323972102021	4.03225701288693	5.38853689962682	4.32083069016219	4.25512602053009	6.50737928587373	5.62912104268044	5.1354475319907	4.77633157893845	4.84388124950132	4.3577544905366	4.48659128601012	5.8165473620665	4.24002755677974	5.39997423198774	4.01986855391356	7.08631533426786	6.57613675786318	4.74566530172695	3.8424514329664	4.20507572601506	3.8088606663061	4.41114616334211	4.64129522231817	5.30460318221554	5.94115080155135	6.72043422112311	6.20338445397732	5.09055174105305	3.65140536073502	4.0790639687342
"1552269_at"	2.80089224019778	2.23296220505787	2.14450263316262	2.91164334480611	2.43012359402063	2.45093443137997	2.67194819606085	2.51087355972499	2.38932600657858	2.60145522503598	2.34566925464324	2.49189952719789	2.2324834277301	3.59799306793455	2.41396028644455	2.46851770794602	2.97490263474376	2.57264961773896	2.63131769567337	2.88868164180216	3.13051145719405	2.50684160970715	2.48185949617364	2.51867505385873	2.44752203890787	2.6664350020539	2.68645246105152	3.73202807104933	2.45868396016759	2.25717561613031	2.21828883135234	2.47982571816032	2.32214340137386	2.99278721115116	2.49668221545084	2.56349522308361	3.44918289496229	2.69755709540062	3.32460402146987	3.54230066797027	2.65331995636512	2.68645246105152	2.64250642706676	2.45566883056653	3.31288694931859	2.52282331336699	2.73155334387958	2.65980507352017	2.56293018369887	2.49456663641003	3.18366895822284	2.83227633163662	2.3928006294626	4.36643221695989	3.69855015376425	2.51720640112046	2.63177736525989	2.60687538574642	5.99653605716063	3.35603712953924	3.1359879994071	3.82762492206436	2.98853893884873	3.16482519649548	3.69863438692864	2.79220415395279	3.40876031737829	2.2472375891975	2.75427944809493	2.68028694699133	3.93367502374299	3.09468206486235	2.77393977708385	4.24341494584248	2.5399017688324	4.52101111153592	2.92563051767024	4.28297477832417	2.39515866902011	2.69012931263086	3.04699883827759	2.34068870053989	2.74040178047833	2.44951598148532	3.21766336133972	3.18880233594427	2.59276706422221	2.72794309005608	2.44645721226128	2.51744372463293	4.08573379598455	2.56171471039329	3.96268920460102	3.28298623135554	5.08126172426075	3.58027974300743	2.37339676157117	2.28815517595942	3.28499872843373
"1552271_at"	6.00710902377605	5.94889463716856	5.97005237394074	5.84429276299588	6.23433728807211	5.94075696506516	6.02750599442331	6.39177880949614	5.60699915649702	6.06295297890745	6.1651337312035	6.27465834238211	5.91930452396567	5.99715789577588	6.24075615109311	5.93787757096371	6.10761234536144	6.29834284137555	5.86533243185421	5.72117456708812	5.91959630120939	6.11314936078266	6.49225402069516	6.09602219499351	6.1932307453943	6.05000310409101	5.9486344486887	6.38066352527103	5.84048798315225	6.08259115214015	5.78864890498986	5.82818872810896	5.99756086092887	6.73841572288388	5.90479717095054	6.22697992168735	6.21174923099278	5.88167603366992	7.11652136541226	6.72315879228647	5.8643986396426	6.00502745408527	5.9606259903752	5.57209488521482	5.92635745510263	5.90012988953041	5.73373616443112	5.97040955136149	5.73552783441752	5.76336370043483	6.01532791962914	5.97073656106425	5.97532451326173	6.03718558596879	6.24779368828934	6.0186656369065	6.33874537004919	6.18645847916701	6.50046316754839	6.0124676770951	6.77991876070592	6.2506478563423	6.26742445004402	6.56429447516883	6.38465436059939	6.18685813438475	5.94343369154178	5.96848264599275	6.39947867644396	6.48247219124343	6.67497189624494	6.49671314051283	6.25519751344633	7.17035941605043	5.99167256851195	6.81799491392941	6.94919143307855	6.06081249043502	6.28487210612364	6.01674190346552	6.009280942114	6.1167174737572	5.87236799025574	5.86734242062731	6.57386850698631	7.12292997262915	6.37714057052322	6.15977734909832	5.75730585053536	6.04950872461145	5.93089001470023	7.11482309108729	6.26003283361402	5.99902204667484	7.56552610074644	6.60139433863078	6.33213158537141	5.82212491983677	6.38173215608937
"1552272_a_at"	5.8018130079513	4.76020967560837	4.65503291572482	4.92511251124538	5.21473558629612	4.91171433288263	5.27158401814	5.17974306600544	5.06218205375065	6.3114320034111	5.8922150235958	5.20484186711384	5.04824919462141	5.11031058928345	4.97169830795406	5.02557181875607	4.94097758042572	5.31955190973497	5.05458383124985	4.75165531847013	4.62221478089888	5.02557181875607	5.43598372229052	6.41978914767074	6.41863421097204	5.24725204053502	5.08872856211392	5.18506241948754	4.70726684709654	5.77240022401826	5.20106994254637	4.69727370033839	4.91801207922511	4.74312421599311	4.78680791016173	5.0157494715355	5.11547780616064	5.0235500559113	4.79085422444098	4.87073922843883	4.99070389683878	4.78548579115058	5.3021176587549	4.58320972625198	4.92780956155847	4.84090810785144	5.02557181875607	5.11370371180067	4.82761880277907	5.1045229600317	4.85670312667058	5.32006336921975	4.71568429687374	4.98677260986057	5.04026796422093	4.43813789270136	5.22785777272312	4.9503779816676	4.0060990964614	4.43678145587754	4.50702991392422	5.09377828643426	4.87549299618095	4.74563441836239	4.99690266837996	4.65914646656495	4.92380670137668	4.88150143581117	4.85049332854556	5.00757420655276	5.4452096804926	4.9930363840615	4.94480209538778	4.90275532825938	5.18993494627911	7.34952123861334	4.93686402958559	5.05789461978897	4.83297261566651	6.06866156428266	4.89898178383461	4.95359042469019	5.25418287106366	4.7210728078464	5.02201657226406	4.55269006323208	5.30471342487877	4.81084053398468	4.61983644870992	4.75217358251292	5.02557181875607	5.02286506153094	4.66224994820865	6.29414860273423	6.35168391286457	4.92574859760597	5.29612195885898	5.20062430917782	5.38768144590141
"1552274_at"	6.67712984619695	6.37780132806906	7.123697833107	6.59211549533421	7.08772426917053	6.83588740530667	5.91183988162211	6.89443613135748	7.48294318520055	7.28100301999271	7.62051643500258	7.46433678493083	6.74233636286912	7.61372552907306	6.29664237063998	6.67037199917391	6.98290044725069	7.38436671583037	8.22990622418571	6.6491887519488	7.47705430396671	6.99890363785678	6.86257872724148	6.83458058076413	6.34531578635632	7.44431154967762	8.86484523752386	6.16072050442589	8.54915447086775	7.92254555673802	8.05743497273541	8.48640910062265	8.74523605147752	8.36539713936258	7.77273993093629	7.62430014598857	8.55188339370729	8.39906125970266	6.95230761085906	6.09896838600986	8.05537582471727	7.3149874974554	7.67280665144691	5.1194761123479	6.26544404074883	7.03165153727716	6.9887821212359	6.2332456414363	6.39530527710772	6.15819054993246	5.23211745291477	6.40911536593246	6.02687881665096	5.55780117379934	4.86011360540275	7.00778069742906	6.64625763529985	5.7852264986996	7.9446570315273	5.33792538301568	5.02991821363507	6.46490426704065	5.70135647444801	8.36673470726663	5.49658956646565	4.44371238912368	5.88867403756144	6.65803394883029	5.42161664272191	8.23531072515073	6.78145577209404	6.05710864858749	5.01927768031543	3.52733661750809	5.15719815080746	5.87432719794056	5.13448286713223	7.22225912251419	5.46810968150129	6.60727388709509	6.25579768817314	5.33849401458185	7.43658925070028	7.58285459582095	4.62697425019764	4.62355696486877	5.71577555662892	7.10333329610151	6.94541011924041	4.34912007933891	6.81707057306872	4.25984339315931	6.4206457430301	5.64138560404392	3.90765914367724	3.8007930994576	5.97176770631328	6.32978525993182	3.93060805614728
"1552275_s_at"	7.65523922572465	7.52065408708738	7.44857253820531	7.51351340984253	7.73434515866405	7.66590777986899	7.51861298737257	8.1282868211697	8.46830839355141	7.95130678280755	8.51642997112865	7.75379629196115	7.26873485488513	8.02054184448152	7.23359093527109	7.94238334721541	7.67676311419721	7.99381008437458	9.07514972161017	7.35587085568012	7.11005714201175	7.87960529539754	7.69068334941617	8.14848009253176	7.42006855242301	8.40389020143188	8.46869642559504	7.65731445448036	9.56417035208661	8.74414893877959	9.1964553935936	9.46917691027988	9.74770716368912	7.89628148455717	8.39611591052459	8.53641314613602	8.13022234482102	8.173126539288	6.84423127775659	5.79434814404001	8.91617702061875	8.69426348699457	8.59592030515679	6.44818935210899	7.16704767434087	7.75713431642241	7.50629534901992	8.82524902774212	7.00086924867706	8.27454871406464	7.35173376709514	6.56549319515979	7.59956292908549	6.38096547350536	6.53049317147408	8.30411836953001	8.22613342686562	5.88661540819797	5.59173982532785	5.77383516687093	6.46165152884468	8.28875388179986	8.20666860983523	6.67210291446365	6.75253515267964	6.68842315496193	5.8823215611263	7.43598136184197	7.05599280922731	7.13909878124819	4.66961460537535	4.71222315067996	8.10196664230956	4.46721667334886	6.63291699002044	5.61678145165768	4.8078622252529	6.89281721327239	4.83260610507371	6.78782680360105	7.07264415427001	8.79617024472365	7.22007131937708	7.76428187415795	4.3647309914036	3.66917991935224	6.41310287304958	8.2976656049077	7.92461844284291	7.44272091243075	7.63673310975822	8.79180204030203	7.96773468660837	7.82044353247982	4.29128429909112	4.30933673135346	5.43697876718362	6.29247712831492	5.08591390840523
"1552276_a_at"	4.63634573094898	5.01681893173157	5.07290786812129	5.07109970980042	5.20910816164645	4.98066604014692	5.20049258903874	5.33143227765249	5.32917714817924	5.22669768456304	5.14603412326333	5.01257167509449	4.60666413037916	5.28649803203306	5.19931304515345	5.28086459376451	4.91580304857911	5.03074527712675	4.97903882792275	4.9598071808612	5.18084297776402	5.08872441078616	5.14316656337275	4.92303627006068	5.14919209023651	4.77009431437248	5.14579773399191	4.9336794761331	4.87082645036747	5.16463798801797	5.00935373159982	5.10440465114498	5.36728277698709	6.16697364499815	4.87130668188514	4.76217751842495	4.75242156538801	4.76959194697939	5.8246355937202	5.95318844576917	4.42790256247807	4.79456018697012	4.70775861358226	4.74440223799268	4.75722646347161	5.12497767897264	4.85273017707892	5.07710953831896	4.95940076497888	4.3445690455605	4.54636743101716	5.55709536440495	4.90156715984894	5.41480367403248	4.71899259661641	4.64677098963573	5.37008883310786	4.82837330117677	5.1518635124721	4.65169230289176	6.12198057635761	5.21177292297322	4.76016109579383	5.45207025315275	5.46269940798726	5.12210399021379	6.08336257266879	5.36804115012616	5.09111931343456	5.46469886573969	5.94714722822984	4.77567121504627	5.35864485891056	5.0521223262796	5.22122498870748	6.08937785221281	6.29047830002762	5.2612272753517	5.19339617425196	5.09194047321469	6.03076725364726	5.12895666289368	4.44645796954029	4.97539879477916	5.37012408662825	5.09760770689803	5.43872808176006	5.3481530702635	5.58886763296814	4.97743147544343	4.74149205094166	5.47455912180831	4.91979785256412	6.03978589557132	5.75796331883359	4.9677438661036	5.92568523180373	4.88305954297807	5.89991422162203
"1552277_a_at"	8.06880480615467	8.06985480461499	7.8049369787194	7.56202472096092	7.99074601845882	8.2924486663889	7.91246895781401	7.28333224946059	7.80460952441266	7.96727453910447	8.12097620980217	8.28209820756172	7.4421919307358	8.49997711382918	7.88661555739932	8.47101129393526	7.38341125984084	7.8235414267485	7.09747506428626	7.76933036732234	7.77742441690748	7.93624188188936	8.42324718728076	6.5393490636927	7.65468498691125	7.56749709220088	7.16879005461119	6.95550338437717	7.42900156973274	7.45333120486606	8.05115052492752	7.83667405164211	7.33018299087691	5.06372759563314	7.09803395561105	7.33997211794027	8.81625842250127	6.99267372716383	7.40579321075112	6.91383893145875	7.62048619682956	7.85563303617967	7.37734888327835	7.61178773362951	8.15483153549707	6.90794519996155	8.3933541256668	8.37112066046879	6.66740617807072	7.11543541283322	7.10816612668427	6.95228142154491	7.46813607348067	4.02854877368775	6.72651284170114	7.07819504754122	7.77165640568884	6.69847392984062	7.37879295247408	6.9194761940553	5.18549464428325	6.36421414000957	5.38214902983942	5.25961466509968	6.48019381709552	7.74865752962186	7.64345913487671	8.10518126170067	6.92394540811397	8.41588342745769	4.25346757932778	4.67856285325901	6.22398088297549	7.71253341271776	7.4629961997154	7.61083314713027	6.5074851139828	8.85146328528573	5.74945493759963	6.68211869377152	6.87474779449834	8.97420722286235	7.99441137167421	8.10663964495244	6.95482954278598	7.37829273365466	5.93171062928755	6.79434064788777	7.36147691555241	5.52187436948595	6.27097417224837	6.12999327032595	6.79298081733231	5.39247059224219	7.15303960621719	4.41092685949304	6.79667828031338	6.80062754598945	7.69801682606347
"1552278_a_at"	4.46049141479441	3.29171043890777	3.77915487460682	3.20720529301055	3.52091318885441	3.73830917363306	3.00060729440691	3.16491800585006	5.73881534485684	3.5842645650892	3.73518539944352	3.72627902582315	3.28142102466579	3.21004596217476	3.10059090814257	3.29479024916059	3.53521837677887	3.82029498486723	3.09322367602302	3.35370940932967	3.5832388327824	4.15202277332008	4.73564449744947	3.95620336844263	3.68975601517127	3.55932749375029	3.54107212880607	3.32428583018282	3.86027963702165	4.01544875904069	4.46433164917946	4.03342038756718	3.3849875314861	3.46246734930954	4.39505736157126	4.54026644096888	4.27565612773995	4.12234181966844	4.95687512229144	5.67836620266342	4.82923226033407	3.56730728728723	3.7310419441175	3.22859738062386	3.62686167989097	3.65891876997325	3.28359204480227	3.05739601949755	3.46162380148738	3.63420141939102	3.4906616832841	3.16933467425566	4.09385150387904	5.32668546074675	3.6368426279342	5.57326517017778	3.38977551703844	3.49956833132384	5.53970752023948	3.64281678585504	4.40115754533314	3.75645144519207	3.43923757673579	3.2479115044944	3.92758794208758	3.68353706358907	5.46726160087154	3.45834018387813	3.22671704110388	3.89367943913169	3.47690216636673	3.37900267883776	3.07090138047859	3.89053491011108	3.22130211089571	5.11336490754709	3.58227841534129	3.4753432081031	3.30002282707794	3.31966081108405	5.3555844517917	3.62312592460536	3.08068166230656	3.49410922402678	3.82819480264389	3.29492041363728	3.92099553625451	3.23778303918904	4.50152081240432	3.74477183962223	3.18408481734773	4.4116282320806	3.07479083326105	4.64750391368317	4.09819761241926	3.9099609296786	3.46419995873728	4.36827144168182	6.73596806838971
"1552279_a_at"	4.77067106978645	4.90067357138516	4.9525120103703	5.03296257135152	4.90677599219082	4.5348248140005	5.4323702615039	6.09826974843486	5.15191787844942	5.10628288328839	5.60667273583265	5.11940719827731	5.06684834611861	4.92078426165048	5.17362590728389	4.73631532897163	5.92523242386431	4.79029233577886	5.05972960775644	4.75899365446287	4.98066604014692	5.74551356343726	5.2676802908982	4.74825620752087	5.06321819189516	5.28594280559796	5.16943991061516	4.9494816231647	4.88964927896335	4.70907365994632	4.66484513676945	4.90108540191384	5.24446967810673	5.51479271804621	4.82239869243119	4.69972339036604	5.50478092931034	5.22748073865013	4.19636656986128	5.14167420683551	4.90919905548443	4.80524497979043	4.92832456766419	5.01174285829704	4.90505691355452	4.38454918106528	4.95673978242317	5.03970766629713	4.98769624866042	5.02372564292944	4.67758912384461	5.12298054920902	4.77165756501078	6.3125923581774	5.22351477942107	4.6623298488604	5.72851480648348	5.03970766629713	6.09059273733381	5.53250604528398	5.82391893325327	4.98193482420458	5.41811701890874	5.53415127056813	4.91708684739455	5.2732513360294	5.78411008635662	5.15293338213554	5.25855222167324	5.38848695872287	5.97873428236457	4.87277036517411	5.38087202403506	6.21640490654017	5.08329255490098	7.40368948560838	5.55401151497101	4.83714358684894	5.57247435866785	5.05149758576238	5.23180958472076	5.61688410134896	5.38189556774441	5.15191787844942	5.67748068480856	5.63144179349012	5.54281259772368	5.10730195908054	5.14300058545788	5.52446636886633	5.47887532239302	5.75898215840112	5.45929664999242	6.01986548591579	7.40355323158749	5.30836266492357	5.15191787844942	5.07106958104538	5.56231674097475
"1552280_at"	4.86491738400008	4.39926467102129	5.4809443691397	4.58357975982753	5.58294966199595	4.17643892521631	4.78162254062337	5.35746890878982	4.82121745791234	4.23226898496661	6.24434505230749	4.25639845634498	5.18835619789791	4.531857399401	5.13321857544675	3.94874148257916	4.63485922918139	4.62768342127385	4.94726918692017	4.04675059011581	4.23792956886395	5.68095498161155	4.07027547066538	4.51298288156711	4.62400389828655	4.52020449228124	5.30119461534992	3.80171735751091	4.45199201836053	5.19159368519934	4.39394240846752	4.4458678425839	4.70411075387034	4.01110429928948	3.72317434633421	5.44583311589979	4.14253473215586	5.42542645688166	5.47827930802833	5.68186012111957	4.52095433485855	4.4423714533455	4.62768342127385	5.90667391877123	4.67200858132514	5.33395176370814	4.30956251134311	6.71685420669427	4.7083862575274	4.18022068255984	6.10482844780468	6.64234181759558	5.19077591408402	3.51334087548482	6.3736538520408	6.13428837990076	5.7057020922486	5.21741659914121	5.28261232319637	5.46855094658013	4.51102910402084	4.38773783164225	5.13274516728965	5.09644073273097	5.81404037284992	5.38446900830864	5.34650695979765	5.09081390161119	5.15838832913794	4.85787916817625	4.55789365896533	3.35885461670433	4.89142166257587	5.30748919591247	5.14273276871569	6.71719278979715	5.38260328947861	3.42277315731182	4.68526589016242	4.14144202823522	7.52476054049643	4.6281509785008	3.33465891982754	4.82045793126738	5.72161626338508	6.55651342640436	4.94567950404018	3.27971250894441	5.18961789006457	4.72467922881693	5.60251433419838	4.90876837004546	5.44250622414405	5.30454843922066	5.15387915100558	5.2977926822285	4.93707867223262	5.67382544475872	4.26498356014423
"1552281_at"	5.53019134550905	5.42332033445628	5.79099765617981	5.79093052210434	5.62089663789498	5.62807101193703	5.97785272727489	6.15804551128789	5.41539146876807	5.95062990620914	5.64154196257148	5.67443432434591	5.51972063864976	5.9263483817879	6.03496939633382	6.21069803793763	5.64167913378084	5.63203139762103	5.42457593519325	5.50951290241727	5.72432554351187	5.77771317509031	5.65482832910916	5.7140205795757	5.99603761922551	5.81084585100604	5.83784710521366	6.05968243920677	5.47849899621996	5.46096529460663	5.34302458853874	5.35137089532169	5.6655921684085	6.06207970242168	5.68842281055969	5.76590282060682	6.16397144188505	5.78772515996986	5.43170535216895	6.44951288601414	5.72008654694121	5.82366547072345	5.56384842935219	6.27280859732005	5.73815735214415	5.60452370325604	5.87283589399398	5.94004402668824	5.75469019628568	5.48040283499698	6.02073424690419	5.9263483817879	5.78180571216707	5.33437434980566	6.53789935878888	5.67095731383194	5.56281645070161	6.14981204474302	5.19799778992873	6.84259380892386	6.78395849526892	6.16608855256042	6.66715832374121	6.06653391820128	6.56281995189082	6.78023752166627	5.9263483817879	5.56190369900994	6.46766166520927	6.472961361445	6.582620337777	6.35747713544883	6.18977446545678	6.5893555943841	6.17666942358408	5.4788079840637	7.14237525217039	6.11852591998542	6.23731307823588	5.91271542581107	6.69791420103905	5.76461212042653	6.22753702409458	5.91271542581107	7.23828991160918	7.75991859756891	6.56144603815841	6.21352158579382	5.17478503069519	6.12143425354324	6.04555642544294	7.38162999207197	6.26024558150326	6.36475537866528	4.41514429855827	6.8185783194553	6.48651288664617	5.79931803494515	6.59459920224382
"1552283_s_at"	6.53070211667293	5.38531086510265	6.52211973930636	6.30328796829054	7.08589293263169	6.20721302281132	6.02269206896072	6.672440088921	7.48755204933444	7.26197760554051	5.77775010237761	6.37723879385564	7.34946178863185	4.86198231244542	6.87422145083161	7.57591498068716	5.60750131643692	6.59687496938309	5.13975928157067	6.27457774884424	5.68297313495407	5.43956561372348	7.69279060225113	5.79523826120309	6.44692314498004	5.801901444346	5.5384937163095	5.44132323403383	5.55290080024325	5.5625932536983	5.68328432512383	4.88269968542483	5.2514147526908	5.12461917199066	5.39956938658921	6.14696925452063	7.4213344988291	5.61074150275399	6.06503451315423	5.55044764525036	5.67176077438258	7.42981741126387	6.43324875152286	4.73753558238522	5.40074101597597	6.42972627059887	4.04663333554777	5.28509461535555	5.10332536049873	5.85716693765537	4.95824365912029	6.09228620759662	7.23413643400168	5.245397443868	5.24046797034983	6.30365001382031	6.90698232089086	5.04164802056967	4.23194109557865	4.77249323495215	4.70986575980469	5.21403073184107	3.73962534638889	5.05668152357684	3.33691802257094	4.85371411496264	6.54301881920983	4.57999084605074	4.71697186231078	5.0561054475412	5.85165355514776	3.88619159537087	4.75784694146142	4.74633959947827	4.33200069501134	6.96837844419606	4.77398986698495	4.6000271119037	4.37786918755886	4.96401959749957	5.93641244103046	5.72927914468957	4.62534004615963	7.0036231446414	4.98428096351114	4.86242714534783	4.20307925250626	3.30064418974102	4.88706181489292	4.40652954328422	5.05028135556121	5.91343377684788	5.29855608972185	6.78958477395954	5.39502439118745	4.11341149785534	3.81890398134436	5.67181623314552	5.31502657224361
"1552286_at"	7.71669596792805	7.40953988024843	8.04314288180415	6.98182714997841	7.60996273726282	7.66358088759414	7.53114877443454	7.28303853367973	7.91933712114999	7.52711541083488	8.25397123590493	7.17329585756401	7.52378348687369	6.91542794358901	6.19765813596448	6.16537544010826	6.97018714281623	7.27090136999942	6.50099749572006	7.89419681196681	6.44758133775667	7.15847957065802	7.24331222297798	6.75557002486906	7.39924668551164	7.56549656509866	4.93509509226738	7.67497138850286	7.22407525821278	6.85412207803014	6.75986976079868	7.47461486851227	7.34437740036607	6.96431303235461	7.92645128586691	7.26297278413108	5.38293544914396	7.08310877445647	6.77668730589455	7.87175544635085	8.21494499831929	6.2819349860695	7.38551967384819	6.57446033665077	7.46936252500359	7.65229912437937	8.43814063800058	7.43309421925727	6.62288688825821	7.07014621852496	8.04018610425872	7.73425405245237	7.60376416350376	7.46672410909659	6.30944931699933	7.09159923805732	7.32935953719284	7.17809867166827	6.66051747428295	5.99665281923153	5.70350852400325	6.67091607581325	6.47517437690395	6.61598254781085	6.66512592884632	5.83940747547199	7.11489408286361	6.80406223414682	6.22084949185279	6.05804646284726	5.15041482916409	6.35375141382002	6.09121607961704	5.29093149799144	6.87313184935495	5.28551949440913	6.23683019151178	5.31304363631195	8.42901646897007	6.82088563340045	7.7476931296565	5.95605120485929	6.07440130070461	7.07259579627132	6.36919607453514	6.54409860097037	6.01920238906499	7.01442867816224	6.85821956994223	5.14994930612989	5.93225166672271	6.52385119735863	7.02983939080752	7.28814076568065	7.4099084355719	5.69958812674	7.73750769132414	7.47625258806422	4.88755418809819
"1552287_s_at"	8.2042076142046	7.83804667881114	8.31602732852797	8.69864376911295	8.05111613459738	8.42373817440027	8.0858940031379	8.06633755654182	8.56320264784241	8.36448321428385	9.06699541027826	8.43042068732495	8.50742796621817	7.59978831682028	7.72806215251493	7.62892003405182	8.60977901274533	8.18577204048468	7.57151612054653	8.26218292726058	7.91072882243199	8.48698978704464	8.61950501088796	7.91451955287883	8.32564740749695	8.50359114236632	8.63412676513337	8.10294135293287	8.75270315796135	8.49184027873176	9.16237496491162	8.42897714606609	8.55762425196275	9.91163173885661	9.12311583584002	9.22972338137022	8.31948247160217	9.142315161824	8.35141185985946	7.17264088820489	8.57480581216084	9.2383804598102	9.17164806685229	6.16958271596105	8.219147050653	8.14052944383892	8.08897779919023	7.43131710606256	7.17722861017649	8.48623387338818	6.44019507944128	6.32337460453733	7.95233487777239	6.38598546109506	4.75510029161373	8.20603853678082	8.33011752588397	7.27925593887388	7.28666365860386	4.26906979286826	6.70791832244591	7.07107843257254	3.00413771183837	7.3986962963168	4.35452802987041	6.74617863530551	7.1191367223187	6.79635176042315	5.00315734870776	4.38430609559345	3.300426831408	7.47296278803016	7.76646815989874	3.89235879410184	8.17564753501266	4.60511348519544	6.12261614878596	7.02854561155088	7.99117802704624	7.61208614097814	5.67068431755021	7.24373829857304	6.68504892887349	7.86970846765552	4.52968108113831	4.38592648153938	4.96839991185853	5.20375489958746	7.62970284194134	6.52262458785208	7.33523884566997	4.51365342360166	7.64670638737778	5.60922218551986	8.36885655676299	5.93901164798186	7.63676272229461	8.16559248653211	7.95174639116515
"1552288_at"	4.04476772278551	4.54116974121829	4.34778015618463	4.36370302021534	4.34149221783639	4.19892800571436	4.67719604006757	4.06188675372649	4.72138545251549	4.07546046925975	5.28640619900025	4.4748955482193	4.22674555913562	4.35439931277151	4.65222453382229	4.54447250031004	4.16210350239923	4.41943777870803	4.40695555804101	4.00883069131915	4.34212939618914	4.24296835811241	4.15499873503133	4.46169403672171	4.25788993528261	4.89694907523838	4.53133254934267	4.68537371502522	4.50864971703701	4.77291080854128	4.2274138633319	4.42523594021576	4.65382125517111	5.49030755456552	4.68450864245051	4.67550841953558	5.09355393796816	4.84819430568473	4.56530405657271	6.42574302408354	5.00562532075603	4.62189738994052	4.78473053859998	4.47451306997495	4.74577113649266	4.51181254759965	4.97801971508343	4.27927085844348	4.30728372656453	4.5378966667899	4.42616426876561	4.86660434804535	4.56731759024425	5.12014390345888	4.40275780521522	4.70513315334242	4.54552737418008	4.8920315888253	5.41478834709821	5.26817637623516	5.44769979832639	5.11948227859412	5.18797009000048	4.98669711230597	5.59968073305678	5.11445709602642	4.96880599996213	4.77167814005182	5.36416637905814	4.86612444488325	5.68942509740856	4.92604497511556	5.40561658331418	5.06056507307009	4.78639715067308	7.22166637149293	5.63140914032545	4.89717503268322	5.5105419115939	5.15257972399332	6.6618012599824	4.86668269842747	5.12071492916466	4.65680912776922	5.88232270181466	5.15257972399332	5.74237205501376	4.99440132805316	6.45119780128062	6.8995512183768	5.14358204694318	5.72948256604629	5.42175914826465	5.80474512214795	6.59153528681339	5.456383824577	5.24590176869506	4.95630682462508	5.62325758923207
"1552289_a_at"	2.64975836650363	2.57261875921998	3.02039354410334	3.14050443269843	3.02375960975474	3.00859365931844	2.68107501721178	2.88715424490867	3.08997194196951	2.81545987311874	3.03393910668893	2.99928024006603	2.74413139968446	2.73653448880712	2.83355452208309	3.12770983867195	3.3257707211962	2.97957498940486	2.9458135734186	3.16100474677328	3.36725782106573	2.86301080814012	2.94118127386098	2.68933872425772	2.89889797757018	3.08222928299349	3.29956283858088	3.13775093530468	2.89171357463462	2.73149036801639	2.60545110267094	3.11217766587357	2.72559737260914	3.51138262331487	3.12285950512423	3.10459976493184	3.52027578650191	3.21065774305887	4.2167789804433	4.11581423870377	3.16519797777236	3.30316725890412	2.97347433598509	2.50151365757232	2.78490624923024	2.83846606636279	2.9329680253087	3.0602967005388	2.8293144804289	2.34870159759641	2.5409521592819	2.73838216098059	2.94810071729663	3.46205154477772	3.15874359483341	2.89836956502486	3.24725249409032	2.53626375521766	3.60257224776876	3.32888165967372	3.37797724337676	2.77790776929914	3.8748259376501	3.4318503071732	3.40606720462272	2.93057244993249	3.41076478979437	3.04593968227199	2.8465622424299	3.17259319251455	4.01886822031	3.00917698723606	3.1550398132675	2.77771805947234	2.90951803615872	5.0939973371509	3.68715988677338	3.17195795126896	3.04411392081781	2.99225923757109	4.15145048196424	3.28478106714171	3.28098309345745	3.23914028877161	3.28358061902145	2.98699890873581	3.6383605659386	3.24705232877684	3.1614965514363	5.14833907255828	2.79104276570046	3.68531676464091	3.43628498867863	3.4624300263352	5.73788711090753	2.76246168606241	3.57048393736835	3.20337583087612	3.51613591791964
"1552291_at"	8.01199228062233	7.26505419426354	7.85631931334463	6.49731352651615	6.86895414386719	7.5640922728564	7.14915184859637	7.37357063604532	7.3505779171774	7.43726790543509	7.40747958888001	7.72456272594977	7.40761765701422	6.64190245866646	7.31741599371609	6.60134387877663	7.3547464530757	7.36383548424388	7.36106387180012	6.86880294496571	6.5248967364907	7.04575823368391	6.96281596840672	9.6111419158002	7.08720466763939	7.74141671977302	6.55949327889076	7.16554378551339	8.22702960405006	7.83406189012633	8.17697224285182	8.03454685349282	8.31170356117331	6.96407296496968	8.49152576132199	6.15510955420645	6.81631399990648	7.89526725969355	6.04461671064495	6.0403782484582	8.18434152806216	7.02607729289181	7.38653287506013	6.17225501642133	7.2013128625356	7.44682555638819	7.02845481331397	8.34837972830826	7.71626220523937	7.89213143827239	7.7211222359404	6.44117182987232	8.14997689850373	7.65400860151182	5.12071928808647	7.81907495357128	7.23610185280421	6.88330911146176	8.40235762384529	5.19125042091659	6.56972523696002	8.24906499010678	8.10661010369885	3.30435797034205	6.20180051867982	6.97651990952047	7.57433748530763	6.6312165663241	3.82642678347568	5.6494924156902	7.09119365616641	8.66485748659357	7.45048233555607	6.22249631712692	10.7351546066803	6.80054345242646	7.78818492217242	8.77164334764039	6.14419163644694	6.12950981637379	6.34564639433399	7.35387017467351	8.85096534057253	8.69969606203386	7.35147916214758	5.8796986695142	7.09627296133815	9.15832809067871	8.03499138703418	7.62309888902631	6.6343141425507	5.99474781440506	5.8752124293928	6.82448397023872	5.42667960036401	5.05437238712564	6.97875943868049	8.12803357531878	8.01060501238137
"1552293_at"	4.2367680834521	4.02186836964198	4.38580621768878	4.46295120848035	3.99651452625632	4.47450954572894	4.61210133297998	4.80047800442582	4.81004356690786	4.67403048040066	4.56209528167589	4.49071586133975	4.12225298630096	4.58818000520909	4.6189475852304	5.16664501647119	4.39162457222005	4.44570150879578	5.0458575598291	4.55166421606738	4.85491636616569	4.13315943271083	4.45736964481096	4.1885143903935	4.50614224793846	4.23961671664075	4.84816670791599	4.8597866026219	4.18324276101201	4.59685732859245	4.86259301586807	4.94907369716158	4.57297542092433	5.34509903591571	4.31012073584413	4.60999894140045	4.55267795861478	4.18670087050369	5.48585058875082	5.13437954296635	4.30037495757219	4.67047157759274	4.29081691353392	4.50337129900479	4.34085039950802	4.70175974692213	4.70471503744418	4.60333686976151	4.95651993496449	4.59432698947088	4.81977274531434	4.71175514581849	5.05381774988965	4.64966370437851	4.45366945790578	4.52199011917434	4.82413514943616	5.07833282534671	4.31145295258618	5.00553539822262	5.70272955097983	5.14070556375956	4.38995487146994	5.12789619423954	4.82306979412715	5.25086621290598	4.86369046143222	5.81272399384995	4.87242555444724	5.28540380204022	6.18703619702634	5.33467916413182	5.20132661895323	4.94412051432016	4.79158949717556	6.30713265677336	4.68644886954178	5.87260150675911	4.61590001871188	4.68550762214511	5.30763033418591	4.86150197187386	4.77246673620055	4.56124154196005	5.39638025575008	4.71175514581849	5.16062246127617	4.93976385543459	5.9975308643941	4.45776505116757	4.76354229345137	5.44085075204294	4.40485378666498	4.79710193372238	6.02634756904169	5.25989046806357	5.10996097582639	4.42801716191473	4.69826623116626
"1552295_a_at"	5.96815417160274	5.03644520568459	6.21167075579221	5.99100599359971	6.1503829386579	5.68159086747926	6.43234434343794	6.1689682783057	6.42482319825635	5.88998722700709	6.98519606806758	7.01616277626173	6.07051848017976	6.32308174581044	5.91126915476524	5.83513756170387	5.50168030726882	6.01359592983872	5.56960526243782	6.51959361494975	5.97594816481062	6.10189703395823	6.07268778955666	6.19822768144053	5.92047022758784	5.80519089436545	6.0814821402281	5.91077735092945	5.67674557932581	6.54866293498773	6.05457145308871	5.82571860030084	5.5953248723163	5.68817485571487	5.65314981479699	5.3727916381312	5.87743797007264	5.56429478460285	5.93313670449268	5.42179565857547	5.93176685983532	6.10497563333637	6.43416630785834	4.94320985459354	6.18114339200061	5.84675322158611	5.67960852888431	5.75595815923338	6.26037334598108	6.33925042580552	5.11271753948303	5.56106423366731	5.76329580660609	6.72342488812418	4.35998927596947	5.91262467366714	5.60084307188775	6.19537490803841	6.10159150203041	4.64351238543576	5.7667785377294	5.26248550475899	6.47517437690395	5.2741167585916	5.03172772376339	4.57220016864497	5.78513125145384	5.03846640051397	5.23832766046297	5.44081402699946	5.91295852652478	5.09561630562629	5.65966055988812	5.39302105614326	5.78720967828635	7.09653585062029	5.94867054992421	5.6443759881712	5.56748609748454	5.34898461711816	6.55187867575248	5.64593462660725	5.30309053543903	6.0611719712518	5.62863160984393	5.50054065682257	5.85353311621422	5.56960526243782	5.8117067398976	6.4028215546417	5.94342514266449	5.80791929008973	5.36206995801949	5.75918205683587	7.25028439958415	4.49642848371392	5.85488404385623	5.80512321147716	5.70816359123167
"1552296_at"	5.91084293528369	6.09307107161717	6.68035311626459	6.88958290988298	6.07218635719199	5.83471383188599	6.69278843466096	5.95766860156069	6.24218728999826	7.18772558087644	6.14851208565061	6.00348956814295	5.41004965858811	7.42027158582136	5.71492214678084	5.70312986867613	5.27711803997131	6.17818296637399	5.71093645702053	5.57677866149182	5.29559171991965	6.0030752901879	7.22785110084326	5.46388064345349	6.38101069669964	5.76118843749786	6.85526088453875	6.33316254582059	6.06102242424111	5.71528913874629	5.67713897698589	5.58810014136075	5.66853455860804	5.90792141749376	5.77834341576271	5.64171920912428	5.96768110552873	6.51177956521425	6.73194779256556	6.08587437519511	5.89636192333517	5.47483046670041	7.00421200480002	5.07368494054609	5.81659037107342	5.62477968355908	5.39135929583222	7.13145358876311	7.9431849302202	7.17159873496397	5.39101205510688	5.15668448150336	7.03590882428712	8.35320595834076	5.29803530412688	7.48467376333273	5.88402575820074	6.02349907818897	6.75128477918265	5.13317071700192	6.25427535495233	5.72078944583191	5.60572806729868	5.52912984073671	6.49535317962884	5.25236790465185	6.1673378725666	5.33241599217795	5.28291787141508	7.69251979223758	6.12185696764276	5.24007204877218	5.58811355529591	4.56257720461779	5.81348370827938	6.56447142736855	6.31670026288052	5.57893856233908	6.45843822243984	5.72826031758545	7.0278627793461	5.98624610636909	5.27796430648678	5.86806310390943	5.9327255449441	6.40538797408711	5.99125521583878	6.05846169128887	5.82469878471136	5.68686266391115	5.67362696253787	7.71767985225316	6.50404808332472	6.80867586497151	6.8003995559709	6.61457628903524	5.32230774079411	5.35015823385528	6.26206658825826
"1552299_at"	6.58024964201875	5.85323382054788	6.9217865988785	6.3442944562499	6.86580533649896	7.62330032880651	6.53323141618838	5.5439301780922	6.93684637814064	5.80705418825209	7.09240416670578	7.00640362940827	6.80805279579011	5.62414111752937	6.44488464012959	6.27123972378129	6.46685122513245	6.54853153546864	5.96459763233158	5.1263298183766	5.53838012433572	6.49855506063194	5.61395969161767	5.88950731981573	6.42710846535365	7.14436397022241	6.96118930906149	5.83582059479029	6.70395380125655	7.74722776354931	6.15659367819311	6.6440370356564	6.90336885512908	6.89034177831575	9.13430460875581	6.39449568906402	5.97492271713035	6.56856266731699	7.84338576217602	7.5790798166943	7.68305431246591	6.80697056672016	6.4063847812335	6.53323141618838	6.68013361663668	7.46267608138582	5.73816223319637	5.91827079771458	6.95916082987206	7.13627666361001	7.2137133197955	6.95829845853459	7.7270648100352	5.44878531356458	7.95115766441165	8.02512209366799	5.58604128607513	6.9053202992938	7.01554779300091	5.3216191447927	5.22891257663963	7.68912665741121	5.71418533685643	5.25726205385114	6.27053011582944	6.09867817154341	7.52342448546846	5.14382825831781	5.79337732958034	5.0705412614437	5.41173844918633	5.31559491218042	7.52932997782409	6.7888273000173	5.98935346158735	6.77222469911637	4.97457039725924	5.78503438347115	6.08338572693156	8.26476522619986	7.15039244012087	7.61867609844441	5.69582320813808	8.07219063910598	5.43878014199324	5.76445013837594	6.26118605480252	5.69637986054913	7.31153903130613	4.89826035151687	5.52646412593815	5.47537124708134	5.88308944020556	6.59509497604337	7.51954948252674	7.87645722600552	7.12042053058085	7.65322950045454	5.87450606734128
"1552301_a_at"	4.89818797472137	4.76651028215057	4.73912112061742	5.08821812042512	4.57682150054669	4.75585248166641	4.80569203314208	4.83148131706846	5.03027079773904	4.87318114273331	5.00835720009924	5.25238802129912	4.91290677161321	4.96985627224914	5.08050650449656	4.90866593729568	4.92717726545578	5.16847792058521	4.56965329514436	4.69080635955818	4.71420706058086	4.77969348167845	4.81232960595168	5.14265792220548	4.61268330764747	4.73001253509213	4.886663813192	5.23841417392193	4.68069263578571	5.0338745648556	4.54221737694721	4.91978110922994	4.80995949426492	5.08718001825564	4.91648776267426	4.65335896445078	5.91749884579973	4.68254626327111	5.17312918044976	6.30047245567542	4.96619925807147	5.24130538116458	4.98814202452289	4.345636000892	4.60702829945074	4.58726570593619	5.10355733119227	4.46904550878135	4.54990994045928	5.23240544959399	5.25069510695428	5.61491787683051	4.45474008839002	4.45604263352864	4.93328417402553	4.5355740213468	4.4447600986247	4.70749015033114	4.72929535256672	4.8996982656798	5.42005923888828	4.54461651145958	4.80298919259824	5.38389308450412	4.96782071326288	4.91806197554646	5.30821633385167	4.8106981743786	5.31460418852941	5.05441043664515	5.63869082443009	5.42576334124173	4.98022221673133	4.91806197554646	5.14452947026385	5.14855011752068	6.33100733671037	4.87690334518649	5.00057694250536	4.80755058920686	4.73336471531811	5.21424031656289	4.75247553515946	4.88293214618068	5.51542235259202	5.77102403259798	5.09900639098351	4.81094228045844	4.81415124047179	4.87372913038435	4.76998770509259	5.49923981855592	5.02974463326859	4.74313731385654	5.62982294172593	6.45634267309058	4.78221698390367	3.97621574887866	5.10347694857449
"1552302_at"	7.31334602364046	7.52223117016717	7.48489103497473	6.27453178320807	7.19125891198711	7.56890702815518	8.5446851366402	7.72191756535271	7.99311521610464	7.09198224872744	7.48798760203951	6.78216292930753	7.28942997545132	6.61403681482174	7.51232018043505	6.65439528152307	6.98593250591971	7.66422170092659	8.3751422391851	6.95475241054892	6.59451470944565	7.47381875074139	7.20441979936691	6.57896153048747	6.74059057038523	7.05298892655641	7.14388230922314	7.61911523523751	7.8463586408094	7.07793228414632	7.81876565108168	8.2050927254918	7.97548040120189	5.70965522874377	6.30997028811748	7.59255817278257	8.96891881286089	6.93815729366434	6.74243657609807	6.75297944052397	7.83317766017729	8.72085536358293	8.03978336658803	6.925691594096	6.53334253928107	7.16535204433086	6.57632440645007	6.90049705844429	5.5432149594908	7.35891717830421	5.97183158260996	8.15686036720046	6.74657890851669	6.37444718162405	8.27576411588316	5.54593846979184	7.98795829630266	8.25833241352714	8.21020222900399	6.36254924931981	10.0898820789191	7.55199643989922	5.27879603361963	6.10030130299128	8.88039209349612	4.24735328716669	6.1998771793401	5.58797982195881	8.16243960100505	6.14879292566398	5.86735252825702	7.61434955124674	6.51773285534199	8.39854772685443	5.34650610917467	5.15822720581425	6.66033000116346	7.56625694763889	5.40133984743696	7.74628223400269	4.31143767376838	10.1116389502449	7.14684787416141	7.41363631517095	7.86939475531396	6.68149881608721	5.96207488764229	7.59323444786187	6.83581730221015	8.31043276539372	6.71891032284483	5.155364422609	6.23936542463174	5.29374787460535	5.92426237651554	4.89820443610236	5.96893984822174	6.8188217462616	6.31606506318146
"1552303_a_at"	6.07796970215744	6.06701847822117	6.38847778093948	5.50105040897307	5.72922884882011	6.55316527494165	5.41406901996612	6.76469886624541	6.43137970532292	6.12204203838909	6.23210583225592	5.79602681750155	6.36691480418691	5.61342012440508	6.66122562062599	5.45817561050835	5.78389762097436	6.1163594122658	6.99759777326085	5.41383350184647	5.45269376633685	6.27170693636102	6.58836769299102	5.50970131567145	5.84807476020011	5.81039228608168	5.74411648664292	5.54201323696345	6.62219689750976	6.06710377361878	6.25324669669858	6.67642941239183	6.67480108503814	4.73719362296514	5.07840810522705	6.76895534597179	7.63714022017624	5.62217967014386	5.56393473155582	5.20242632742805	5.74010784650904	6.45209162993346	6.37458239844114	5.83012965099194	5.24018532855794	6.05767398455268	5.72813975966855	5.97931732089983	4.32543629739628	6.44610118810947	5.57673822132439	5.13733648795848	5.42113247574384	6.1414285889901	5.17551176078505	3.98519929610132	6.64269751421265	6.28758212739057	6.85739678924674	5.57032323715319	6.3139344311588	4.97560313216661	4.675626987621	5.06299875755662	4.96421415643564	4.87109120022181	5.76226162471372	5.0263955472907	5.94473466998331	4.97516113311619	4.98965711906329	6.33669886556027	4.905339036669	5.71928278117766	5.08658991850978	4.83297355210329	6.06468624392017	5.77410030291149	4.79746738035041	7.03275278008119	3.89281959601674	4.7281148682128	5.74519336391075	5.94283162037134	6.47622665016043	5.23655915505064	4.66117884185993	5.50405300886526	5.65622885212629	6.96178122228797	5.98672201712937	5.59293686585023	5.15146163784472	5.63569984846114	4.01805556934505	4.54011597781628	5.10488249230343	5.95308901096785	5.6856237802531
"1552304_at"	4.72945948835874	4.36787646671186	3.98743500688667	3.90083331702617	4.03115016417538	3.71434062358896	4.05979150700198	4.18887159737772	4.11177877114341	4.44411444576969	4.88149299461181	4.19046171538971	5.01062985726927	4.41391331437361	4.51694926456453	4.15239479385609	4.49204949147129	4.68200809380429	4.32234396554752	3.61431584181689	4.11100665098393	4.09882592142196	3.65871128160998	4.34959591051598	4.33920431053158	4.88272682676833	4.69648762399751	3.78516868645872	4.43492368654549	3.68068074855639	3.35619558970911	4.03018967828658	4.23215339908274	4.22990906583932	4.63501143510777	3.87195648791293	4.76420436043535	3.96564703851459	3.32694551221158	5.14239833595319	4.28651678506321	4.07063899528727	5.08773628073235	4.36925643457695	4.3150170300141	4.99570959956649	4.10470796810367	4.49576468274119	4.26123408087066	3.86785026027657	4.53919659865519	4.74681763062377	4.07347859795127	4.3503603999228	4.36787646671186	5.23325116362673	5.87002328824022	3.95656844991245	3.97551480444463	4.23344305598145	5.91110711318413	4.32578458349387	4.7005617221886	4.20637684941851	4.09414698300243	4.5962981512461	3.6715640166468	4.09424601100337	4.10152426431006	4.95878447886017	4.77719022413541	4.35718061677274	3.9548116284216	4.67243378067817	4.92521529908396	4.48095021567407	4.61003014312368	4.48938408845628	4.66706507838364	4.12302948408057	7.53683198609593	4.57893989469511	4.2073532360874	5.13138537849435	4.51287244114146	4.86377364115023	4.56509198783394	3.79371509400101	4.5452145730094	4.10362084907632	4.84252049235251	4.33850247687704	4.2424758780301	5.76774756972718	5.51850124264904	4.75899365446287	4.23611844841336	4.28036873832397	5.15566167481781
"1552306_at"	5.1006557544804	4.42060918470963	5.44020110152871	4.60516199562583	4.54562983087569	3.56116204983926	4.73153089291264	4.55640340762684	5.90750937659028	4.62139322646862	4.30108556219712	4.70276679759308	5.24205699116368	3.57191036521375	4.67912649430231	5.05462154253639	5.12495798804839	5.75913041762839	4.11423902829324	4.40287711700422	4.39269347863777	5.43371587870339	5.66325315479461	5.75889678635502	4.86826347492173	6.6517768629408	7.077736393773	4.73080520457819	6.28850254182436	6.21045764543538	6.33305311158824	5.7068996419528	5.61293448978196	6.47631593452188	7.19753823397474	3.11736377019034	3.32462279771787	5.14646820663491	5.97476118394607	4.62346982387398	5.71195563497961	7.19562959741674	6.47348453031146	6.4658565432102	6.55110204393872	7.60210464600015	5.03445244984612	6.45042147289864	7.12546321167257	8.33708367681732	7.40040415096616	7.20828823300365	6.93618185223343	7.2429666810152	5.90520969299375	7.44740140938308	5.26296923078999	5.87115640006858	6.26701424641671	6.51767963033109	5.90280666923631	6.13563594492654	6.7471686602597	6.35592086466725	4.94830308982822	3.84980275839753	7.20751691004871	8.05497584386634	5.52379979355703	7.13520356883603	4.77055681740613	5.12395355451983	5.298628141161	6.2354329642648	6.79617272633019	6.53563766708603	3.44045311353673	7.61352333890814	4.25468867759566	5.50755774583986	6.65517741044666	5.20502201972391	6.61538760090462	6.4545523566867	5.50103688609872	5.5873876321553	7.08615551327737	6.67122757964522	6.52060364032663	7.55531283451847	7.16751264417582	4.52349725149827	5.44698560870365	5.23505426260165	4.44239362815698	5.86811375702554	6.11514452950246	5.24037335923231	7.74183527066225
"1552307_a_at"	9.54116199117782	9.18983310006036	9.81483781718695	9.477108802309	9.40611652727942	9.56073530215565	9.50485470454203	9.51023892458785	8.63187289627217	9.05529257751895	9.91600918840182	10.0201710238023	9.62798025151237	9.23715346321002	9.18985573697616	8.70178372578011	9.5606730077514	9.34599525314452	7.96566023583954	9.7826978297931	8.8771513711695	9.45363006114933	9.85882283399764	9.41752816572649	8.74851724935991	9.07911986538947	8.74065799055617	8.97646488208188	8.06855260304279	9.52849714000696	8.49876989548572	7.74433370126106	7.82612332938558	8.96385055513411	9.36206588814144	10.1134336278465	8.79998707335791	9.81028826900148	8.96186939904567	8.09555863776447	8.45985972226096	9.22984113118097	9.33153938496462	8.53070471777949	9.32060373584063	9.51562277653294	9.09234221428869	9.40057651268089	9.87403227640776	8.97439830817623	8.73807515302267	9.55333331082189	9.01566402765567	6.84845904280458	7.52910752554467	9.20682548657903	8.98087528921619	8.62695815015701	6.59673104279632	7.60739240132204	7.93666399512594	8.02169279624851	4.108720298669	7.47420514797375	6.75065970932827	9.08941798956674	4.30961438494479	7.5718503387988	7.0395298221861	9.99655776802074	6.47232793498552	7.52481515954821	7.71040242829068	4.43859783065742	8.03929252996123	5.34634828135551	8.79937263704022	8.5877101515392	8.24381939135379	7.68041815643767	6.13701789529681	9.62091496138214	9.30522050669262	9.1064336133574	6.99820384052185	5.29380832500003	7.25851094375417	8.11985600376953	6.056785938921	8.55231365461302	9.02322138842528	7.41070273835746	8.36444451550294	6.8503543452957	5.67692608799018	8.44059895585377	8.10450451333171	9.21790489483424	8.39832724202427
"1552309_a_at"	6.74032788080414	7.91324611093914	6.35745413805204	5.6309798285283	6.14542731578147	4.95847049360815	5.60572360247785	6.24436294978531	5.51923506916294	5.45143352222136	4.64483284424983	5.0322159643276	5.95741385243781	6.76102636525895	5.94258570933709	5.42944839886126	5.35727368596936	5.84489928583631	6.10507653751975	6.42498549900265	5.30829859278664	6.65077889114819	5.12667195306672	5.57531549755212	6.13839265979623	6.55622763250469	8.48062163962007	3.8726573931445	8.26865420052588	6.0034563182427	6.68708072555764	8.57887497194362	8.98462443845299	7.05130114738733	6.69695931966936	5.48125798169376	9.20835625882293	2.81676027555724	5.88995890957254	7.99723724629478	10.2374404731772	6.03681194221973	5.16005449423199	6.10001128089309	5.61551440079506	5.71573455324148	7.62368686787836	6.00951581388825	6.40199480856126	6.16222086656566	6.87877433535598	6.94941883617138	5.82921279330058	7.40902220831172	7.63856103862723	5.84922924076966	3.70347611867468	7.09353701701237	7.61440491742022	9.30158173347446	7.58797492897312	7.10899818812915	10.0581010321211	5.12841954574325	8.01155720911895	5.7532258774545	7.18706055063424	7.53835147663834	9.36947430094171	5.61133901972277	9.98285708862896	3.49982069002887	6.17302622482612	7.89683614964761	7.34429053438694	7.1221884399624	7.74207232136044	9.76322083099057	7.88913931661253	5.95781318164054	5.59846907676646	6.29770761282394	8.61328823820006	6.32375425241019	6.38629570732753	7.7123367773784	6.73401808108495	5.18032906028061	5.00385823565957	9.20668682179537	5.76765758631691	7.27856830588907	5.44805632226145	6.24436294978531	4.35812183751591	6.15962780413737	6.6401930930672	3.02827030684541	9.57313227918677
"1552310_at"	7.12056657759722	6.74245574469575	7.33784346650431	7.24115591538367	6.89231149867411	7.68680767355473	6.81015814355695	6.45373037685913	7.26891870438806	6.97855712178154	7.45367529925192	7.70411408190901	7.07826158343493	5.74968770820938	6.58436098239458	5.39240181873488	6.68843760797315	7.17689135811351	6.72140105066555	6.43552673475241	6.15558868471227	7.07877867458032	7.42034966480258	7.70039557675985	7.91649944419745	8.25891040218694	7.79869874651466	6.96487175919343	7.47028003510427	7.58485366552069	8.34340096698281	7.18375794558735	7.16254704813391	6.30653182706823	8.43145972048647	7.76621072458636	11.4782650349869	7.83878672160424	7.58752899477862	5.9751019802944	8.26139201852482	7.5395773120795	7.80910793306645	6.9055318944077	8.00816607493994	7.79296007038457	7.61847914173408	8.16210100572632	9.24793134691562	7.5962231271851	8.25663115637336	7.64302871679008	7.4873962394515	7.64898030421689	5.9565932435436	7.87080346195162	7.86348178258415	7.2526910213182	8.03404798370578	6.9933608753507	3.76784140874511	6.40137595876093	5.78416011743543	5.51535765474487	5.8297110188	5.7083101921014	6.72523546559909	6.96916380313644	6.02041054961069	4.26623280283379	3.31815349534655	9.02214697073014	6.68819647738122	4.52292001070721	6.08255411481177	6.15946930557318	5.14657782005137	8.24038887815254	6.3304764994191	7.14956494409595	6.13082276824511	7.500104325809	6.06341319508098	7.15893694653648	6.06935420386552	4.09982292098362	7.75090251955811	6.64922559796354	7.69129861827458	8.23513629146786	6.42388293075478	5.22417898594077	4.73862294395443	6.33592374055312	7.10513801198831	3.63116050689932	6.04158066237671	7.39179246383432	5.14301695930495
"1552311_a_at"	6.74154691737738	7.21037336474878	6.97508409417639	7.31803773115804	7.69356702374856	7.14607981294924	7.30045439464358	7.21037336474878	6.7422276852306	7.09788711463164	6.49842422022254	6.81067612593331	7.15660588275188	6.71544310783014	7.22579885987355	7.28674152568677	6.94094567148314	6.89315478335136	7.09363109361976	6.70664460799732	6.8475495438222	6.98174037451225	6.79216866974009	6.94558710958741	7.28225430569932	7.044575480085	6.86461773677733	7.26500565591743	6.35026414403077	7.06884428008016	6.54592956115078	6.26020357575679	6.86721104016234	7.81979996677623	6.64730509437018	6.98442954097521	7.17467173771845	6.74716404270259	8.14678553527078	8.4314166494271	6.57069416550351	6.92683811045072	6.66149303918478	7.72000818165508	7.06782483115486	6.61308458730184	6.9180900784111	7.38746139565381	7.21047028849815	6.61962447052646	7.565235963854	7.2843492879046	6.7435378356601	7.48697259043141	8.44291164243781	6.88209744992777	6.85857423103851	7.58908116384537	7.49868345008492	7.379336114656	8.04251631934783	7.50481324761566	7.71664455198288	7.28536894068465	8.17778506370332	8.45586561904772	7.12766300617294	7.25051881048855	8.2992406046702	7.39882794681303	8.00402369608567	7.39209268666153	7.26189909615313	9.04614627609019	6.95678632201224	8.72158103181421	9.35135113725388	7.52253439472325	7.56898898005217	7.18203662593826	6.65871354773651	7.35890011418697	7.91887074840156	6.92142607603798	8.81638816659172	9.2845906319231	7.6824637278663	7.29113475148557	6.68330066353898	7.21037336474878	7.2819483951553	8.76698057360715	7.12020912982598	7.45806932611457	7.21912874061881	8.47902930191184	7.18723044939243	6.8859924485064	7.71936834525941
"1552312_a_at"	3.51797985515338	2.87294434147724	5.48780809475728	3.23637441291819	3.05258118928428	3.51113172816812	4.00828591854526	3.47418069400215	4.01473959616528	2.60953888690698	3.2521793328141	3.55802020364999	3.56000636780474	2.77802328525576	3.4803622583196	2.83942400248777	3.5360240228868	3.80830611477449	3.30913389447698	2.94409050391089	3.33395088069129	3.5687865962065	3.88562963117429	2.89240525513702	5.14032288861375	5.34514036140263	3.03491718849405	4.09325970577298	4.38347661667295	3.82024098395347	4.49510391007454	4.11100917979816	4.2318524341596	3.32986096217189	5.30002416319334	3.23827080220512	4.90007744448755	3.48544577305279	4.37053157352941	4.16327230900869	5.40180355657864	4.11458427970965	5.59780858602802	4.3932848309654	4.77003105739298	4.58264150427625	2.97227787947844	7.35902517549831	5.86988128957325	4.91062220557256	4.07254234868718	3.2927881975157	3.88867906889728	4.9228638737318	2.99841418877157	3.27708946505072	3.17114055126842	3.12013945582107	3.83921030288173	2.64646357229701	4.47071043760858	3.14773953578125	3.2927881975157	2.69817816147017	6.17338130129966	4.72877640625035	4.40500126203638	3.95575403064105	3.06812237758058	5.25696932335489	3.26004601536769	3.78709911166246	2.6819338011563	4.45727629049071	3.01189580017041	4.14138802826885	2.89755057787202	2.90173703729124	3.09556654484101	4.91848582120438	6.17456520771235	7.16173396539183	3.14873210868821	3.69999452620916	4.07587554114667	3.93869566336873	3.66908902220391	3.67971592508227	3.96940141023601	2.98812530248583	2.83789303428922	2.87790629240378	3.67295860426471	5.22827456993949	4.28022395307104	3.32956618276395	3.25609110214464	2.83973792332025	4.90127812932961
"1552314_a_at"	7.25944801556315	5.41761531223242	7.68881806801064	6.26726788720832	7.31654365030781	7.23340999877956	7.16809622701874	7.49002754202451	8.61061051036046	7.20465433328817	8.01309051228099	8.59774207801552	7.50078978313187	7.5750393302005	7.09544320579385	6.91124249319974	7.47711399343959	7.2877000989661	8.23977158926422	8.01774905147625	6.87680693317177	7.70773157938007	7.76862127652856	7.32132169460017	7.04424427846302	5.82319552047203	7.9730809728573	7.127878139797	6.6122154474877	7.65567290501832	6.45548309528152	6.66124221315419	6.4978991798337	5.81583679634573	6.7499650544703	7.02202576994949	7.33926924194045	7.4306546998763	7.03611602493873	7.049369261645	5.54023567674673	6.19220842857458	7.25885238569392	5.95516969448611	6.33008659585878	5.96732684565394	5.26434352856589	6.74446564715402	4.99662197317349	5.86086921383732	6.15945737372816	6.37305553334761	6.20319297756379	6.00919904938622	5.85248835447112	7.48943170319963	5.12016347993264	6.21750807174737	4.68285798031285	4.85775278211928	5.41700227617774	6.74560309585785	6.80536159545727	4.58166611064579	5.8029052325206	5.89239456529721	7.46429310010999	7.0590938859832	5.07449263347308	6.51102119441891	5.81826228740249	5.72934482656223	7.70941820386677	4.82114194142907	5.75002270336387	7.16493796155334	5.79166439975655	5.66817461968518	7.80797282411176	7.73048504724341	5.92450264067292	5.37769707160754	6.71905513002582	7.50950250638283	6.1583917530117	5.37130393191338	5.30020153268566	7.76629101670239	6.77706162790464	6.80576067915697	5.8474367423705	6.45248497165207	6.03384230004608	5.73919966123069	5.72467656441159	5.46058169773073	7.52208352784463	7.1285431792321	6.56507513830665
"1552315_at"	6.73102463812666	5.21815641976007	5.12157571220136	5.83404519385095	5.71160717620192	6.20464506506094	5.12354054336064	5.27500853280881	5.89234502601488	6.03620350930423	6.49678112031146	6.40184000070349	6.58101800240066	4.95461296397754	5.64041371508838	5.26054294744309	5.61836645522082	5.27987854224675	5.53018717860054	5.25089125656381	4.75256326178767	5.55258096389278	5.15508470258534	5.52814604914289	5.29839165008497	6.67367032169334	5.56225061190179	5.87382305572611	6.62918050952254	6.19981612584826	5.47822836321175	6.40994791271942	5.91049662421947	5.37730093952813	7.0116414206702	6.04896538188571	5.59926306090983	5.67518561937245	5.69300774401943	4.51088731469216	6.96096525393616	6.3891107999394	6.64485086863393	4.24889594977648	5.35002863960539	6.17231656979279	5.49013066736957	5.34776928019855	4.8052477394137	6.34258869781792	4.97069160944269	5.31152144071	6.24258086050545	7.35080884171484	4.21467624870885	6.10229239454118	5.98853892055556	5.34827960660742	5.00018513178162	3.47733730500175	4.95859984161822	4.82498700237194	3.91012361747948	4.69187752447193	4.51869665260026	3.82686372597068	4.58797797265029	4.04286278850207	4.25046358550855	4.25046358550855	5.73053658779219	5.58918959597085	4.90685570063631	3.57592908867479	4.8585649862179	5.74909580003777	3.52279789047176	4.57820460304168	4.41568696727264	4.95382785191764	4.73116140475314	5.36187994608528	5.09131755564823	5.15446048931475	3.76475142459459	3.73549860000435	4.01779880997674	5.07840217432077	4.86150016525804	4.34280555118617	3.89363286214257	3.96724805892081	4.33020374857804	7.57275544562735	4.94760690910344	4.06993095181801	5.0580904142686	5.60973195377031	5.24721007947577
"1552316_a_at"	8.55413789401859	7.34741094142706	7.03967960238526	7.93423759392309	7.89440026838216	7.99368836689272	7.26302913081054	7.34451867688875	7.88098907547533	7.89561544294255	7.92486445443104	8.046092309768	8.30046901661326	5.91760038088939	7.15048757812267	6.06481035861111	7.88316745844609	7.13461774770886	6.7938156806894	6.81677517754663	6.32642887358182	7.7615739298304	6.9817709414615	7.61983918563985	6.26778286279974	8.86675146418616	7.92706772978551	8.1656023209554	8.614397811132	8.09141191715332	8.1530708641182	8.37694177100472	7.96107501182254	7.54161780627642	9.41644608359397	8.51708661048655	8.3076274616376	8.66457656015034	8.5188116857597	7.15861246344781	8.86651890478668	8.76320061624048	8.56054479924315	7.24493123043104	8.17199325408479	8.23411338031344	8.47355366903625	8.11332361522045	8.68986975515044	8.19296508565382	7.42859838856535	7.98328584871252	8.34449392341022	7.39211220982384	5.93117102759485	8.24334106409984	8.35253804442131	7.77492882686168	7.02273612103134	6.6444718304474	4.43092430604336	5.34585042124822	3.66701365347816	8.425788647624	3.88775201051637	4.34563779925411	7.20701998254558	5.28982632944922	4.73391513679179	3.68991543299872	5.4942414567793	8.53379544350473	4.5531068324484	4.06810993217194	6.9834234919515	7.27047303586265	4.219480421512	5.35207182457265	6.35927941035074	7.05061788107412	6.37217910944807	8.25144783831609	5.8315670452165	6.50646704826269	5.30039897103754	3.71625870915153	5.45924787237753	5.04131260179042	7.14933689555101	6.10781391092309	5.79348112305161	3.74119624322522	5.05464163533197	5.08603503449255	4.44127570526166	5.64721056372526	6.14273371791117	7.57381075120591	6.24924344856943
"1552318_at"	9.78233047171839	9.56957492511138	8.40981328369249	9.91222611001881	9.63686293882717	9.4101317627046	9.20325938684501	9.1099056202171	9.4984611638369	9.15911384794366	10.0286248164474	10.2013359632489	9.69823424922703	7.24765966597389	9.04927562926376	7.19995081254987	9.09882484259537	9.07511888751427	8.68101796819946	9.16005777781526	7.84410088323918	9.5702854705983	9.22888964093521	9.14898470296133	8.90120668699466	10.7896045472119	9.75996715117649	9.46225112330976	9.81504189992338	9.98978646088517	10.0393820379723	9.62617223351582	8.95684724898301	10.0047748807099	10.6578987105688	10.1017508086222	10.0768819697218	10.7421375284911	10.2947113709176	9.03422062441439	10.1886995996289	9.92947750502429	10.112898862561	8.71181331866102	9.54636589834245	9.23026495477304	8.87859919072982	9.36145330932063	9.18376729036343	9.0652876161703	8.35257654381239	9.04927562926376	9.4801610743906	7.13810498188837	8.3493851892919	9.10795605116532	8.65086835756416	9.29899882888966	7.7857731214675	8.33769536489571	4.80193305273259	7.81850431047592	7.16383596735694	10.1138409583099	7.69425094067105	8.57485602859153	8.15365910499249	7.68522951062403	7.90833721921914	3.67108543346498	6.89723623710312	5.68253519312713	5.17825806619223	7.98183481774296	8.96437254670837	6.97593198325716	8.41678415720228	7.54213699904403	6.49197555662463	9.4438506485432	7.04285700675325	9.25197479247635	7.1342508915641	8.45786276373806	8.57887808683989	7.35421479745384	3.46744809151103	7.4582902897074	7.28353756172233	9.35392509273864	8.58146793755694	7.97604200997399	3.28550448775456	5.24585313685273	5.14776550663547	9.41469140799918	9.05193395491727	8.29006368632195	8.04879508397131
"1552319_a_at"	4.02000261566299	4.1724176118181	4.00377219551816	4.81052140459522	3.93522627558391	4.01683725241615	4.67011517360426	4.29266272312523	4.35830452364278	4.07566021291353	4.38071599195799	4.38634738907745	3.91448075555527	4.46131655635996	4.40650314149659	4.20871151725751	3.77235347530538	4.01526955587545	4.57824881524717	3.88792413765684	4.00782896666694	3.95897216148461	4.20726600780569	3.9446958343552	4.19779597941107	4.68122648529418	4.72997010652452	4.77279433966715	4.27297490898617	4.35062564631276	4.56956241766815	4.4582710515472	4.23070142079732	5.30526110836828	4.22198439616241	4.79064985993691	4.51479959069241	4.60588467301503	5.43658690582576	5.39829342560197	4.45466685753779	4.36016899768949	4.29829781390203	4.35963032283798	4.17226805158846	4.22896729189426	4.15744068610144	4.64406509909769	4.08822726970168	4.19252341697392	4.12218410650481	4.46633709333592	4.17249556816904	4.52038234322222	4.35507221064935	3.90798386502752	4.47999815927705	4.09134977732372	4.6732103849488	4.71461659744396	5.00782572481035	4.59602485422586	4.67890021639842	4.33815975505669	5.00292366926485	4.21040394922918	4.2375166989706	4.45466685753779	4.91933136311844	4.87966429682621	5.56264190109034	4.83234134347745	4.52297446275211	4.89251943209376	4.64893511991673	5.89135509569195	5.16503432978857	4.67569400930614	5.05677153940426	4.34466699367064	6.21557657399418	4.72999268769709	4.67276725483683	4.43573813530328	5.12642870586857	4.73536912117912	5.06942254114269	4.65557836314894	4.42366669688426	4.43011842660432	4.45466685753779	5.62534482301764	4.56042774945824	4.77214956187281	5.26423202334418	4.76362341528229	4.64513762171164	4.33678993783147	4.27818060523989
"1552320_a_at"	9.63124798847329	9.73594722419417	9.66087456142985	9.84155509805866	9.38966907470118	9.83939123524441	9.20001506312089	8.58137444604482	9.63930131289779	9.36661033879833	9.71044715488969	9.66854627586775	9.91504927006237	7.6370789184708	9.36012369800057	8.50612609562246	8.65511237234363	8.63153874679836	6.95147350753187	8.99245955974773	8.94194889789777	9.11075715082064	9.54975674331097	9.03100522365945	8.51762131091619	9.43430965536068	9.26388164423076	9.17709036279165	8.23444014399614	9.03342623308166	7.48362550043135	8.29104691102247	8.25912055338147	5.0073288907958	9.73233107677002	8.63142851037357	6.93018681178638	7.88025293564308	8.80457238937091	7.20781266859167	9.52901293926836	9.35122838943628	9.3143195110102	10.0899966663689	10.0428755435428	10.2023754501095	9.25863762329111	9.90863335924026	8.97819549971493	10.4728781478935	10.2296607984926	9.45783534944753	10.0185198552708	6.45144715917487	9.44691610332572	10.2773383893766	10.07318151498	9.76614135714112	7.3098088567078	6.59010660141478	7.83937005853481	8.27733075731518	5.63511801228173	8.86176315049252	6.2057574468552	7.33474358618903	4.59256925008099	8.05942424678098	8.22374161618326	7.79775370442093	6.16224153839403	9.3264704624159	7.7365777356221	6.32990545322907	9.62523888106219	5.13808081391068	7.8975608353996	8.94758118287756	9.30735297789082	9.20185635417291	4.71560271564583	10.2083740705206	9.47514676735516	9.7987341439614	8.16169212528691	6.19389440343243	7.04162007252748	7.85111713712995	8.25912615116893	7.4673043879009	8.31731404102795	4.66277937487695	9.32140070186186	4.74149205094166	6.22571304814555	7.6371587244078	7.74141206072285	9.38995811830201	7.56183792116806
"1552321_a_at"	9.75871480259809	9.55335598620697	9.58080339016865	9.95797177534227	9.43914306591338	9.97919009462337	9.15791702754706	9.07629937802351	9.74599090004489	9.55403084007746	9.76868145740913	9.74014114990113	10.0686324063492	7.74631229604966	9.53006999750786	8.56439296299842	8.7924425641615	8.74376729668212	7.22693808905823	9.19154620642666	9.25218044559808	9.15576013424061	9.57588069980605	9.19140663047891	8.78105274895795	9.43413047792606	9.03910656461289	8.92933974228444	8.32283845829811	9.01835460639802	7.51950446861783	8.20980316650672	8.21491222756631	5.60778591107358	9.70146388074061	8.46680114550215	7.23779210032699	7.93190911656626	8.57632170013198	6.78358409856238	9.63178571626587	9.4337328108382	9.32962253775265	10.0550853048009	10.0376842510286	10.2879930024961	9.48660334696368	10.0322195016888	9.65378168672229	10.4047892169374	10.3791843238574	9.52856395026091	10.0464535549608	7.6509583537045	9.60112474534634	10.4357322326952	10.1628788116559	9.68669709617106	7.3754206264101	6.62198290479137	8.41421706244435	8.19462693073965	6.33186406250986	8.76699751823875	5.79328830740566	6.9353669500357	7.67459120821173	7.82257748227951	8.08767757343269	7.77156710642057	6.71090947572076	8.84639672435741	7.81065305643741	7.03524748193246	9.41254434445712	8.49155970465225	7.70159550175308	9.01511952250202	9.48192104401276	8.98682379005531	8.81244042246093	9.79742771413292	9.16378640138516	9.65556147461878	7.5462860969865	6.20862931736624	7.84716072126489	7.629703849281	9.53391127750851	7.37021959720922	8.59685834559062	5.82770873498832	8.91820796606702	6.46419580703194	5.80477735400532	7.55713680990448	7.91001425400576	9.47608871971328	7.72678975732401
"1552322_at"	5.27852809177571	3.58546107211459	5.02049575535521	4.23676335566213	4.47045282913583	5.24926284638283	3.52653432093615	4.04480294828237	4.70346143282475	4.75313621422182	3.9935416750421	3.76872175216019	4.75518820455422	3.20340015590406	4.36006469243926	3.23775614913267	4.81758094053102	4.93131290907808	3.93950951343588	4.10940665592643	4.70946556810275	4.25218590709278	4.97946944581296	3.76096161433425	4.03555472276261	3.95565656227855	3.45964958984283	5.77072519662249	4.92300009316715	5.61094809809258	4.67031138227816	4.80632839655777	4.25506305503539	2.40169689737234	6.39352656138225	3.01747182977929	4.91419261419774	4.50279672213052	3.67805870427958	4.10904441743053	3.8580391135504	4.53899678550823	4.72352141365807	2.69241874725549	3.44086057674562	5.31512019835711	3.71632181680297	4.00688162723628	3.19502279299343	5.84547369695124	3.12212268792613	3.30755584090134	3.52409404269827	7.65037926942064	2.96155329733286	5.60793333960222	3.50491007564658	3.02021661271908	5.03240684909707	4.2651969530743	3.69376572583521	3.38890797324864	3.03473125266409	3.49107011915914	5.45390355615523	2.80592560126882	8.29507007712125	3.81380829305122	3.37140243786369	2.95672146415939	3.02371307954954	2.85094160728383	5.59967282456848	3.0399572010404	3.3430092247377	4.65820177878309	3.06166030785293	3.3608578790348	5.0424072660236	3.81926417374753	6.29318242000896	3.94400630520487	3.17216225964588	5.82293354600982	2.68385351864305	2.56229519741277	2.62504160289157	6.41654298879261	4.53117673907528	2.98620112433274	3.99024389516454	3.79464810988649	2.87573625099572	5.14648477533883	3.9935416750421	2.96031472946473	4.9983488609301	4.4588649328391	2.84600560391829
"1552323_s_at"	7.84846328588794	7.4150810776095	7.73607004542332	6.59650421891794	7.29670623145925	7.3580225174511	6.55628443067631	6.93236889810702	7.08567837927457	7.57141832338512	6.34026994618171	7.05775568895024	7.74642887916255	6.10010092171359	6.69866460994878	5.56104783981857	7.55318256997203	7.56013172652848	5.98174189577554	6.91591573769252	6.77888058921798	7.33475019481465	8.17189720415666	7.70489427030798	6.64309535824046	6.69879580966489	6.67765318129156	9.53606843369294	7.27860263808857	8.07162576958276	7.33470772082382	7.20665843970479	6.97940416226824	4.46592980935577	8.86329455940467	6.50480654555263	7.55705790184294	7.94834970245513	7.94364640800454	5.31273856758055	7.20447809934238	7.65357869821491	7.43513960528796	5.78751729967507	6.75058771967078	7.69818491181436	5.47286304047831	6.77555096310802	6.67848023880802	8.28122632435561	5.83485553278166	7.35049236235379	7.49148905562803	4.65188391374692	5.7699631914462	8.14726995336855	8.19982784645928	6.33401451038219	5.88673755335408	6.13956377957072	7.78345537396989	6.00114290465801	5.77771442094919	5.46304515238813	7.25096435849857	5.97520521974597	8.38601867249617	5.90738752617301	5.87735231278631	4.71169076696496	6.31198815583428	3.87717839473892	8.38362583256489	5.47234473721422	5.16753387942492	7.13569731799839	6.29120094286859	6.20976071483554	8.17081457742693	7.27418509715822	6.30662115446447	7.71406808363612	7.43094604460057	7.71427893314135	5.28371329886775	4.14025131171602	3.60718302998955	7.57890312257426	6.9664664538174	5.47746709943051	7.10205733710007	6.00043886499172	6.99593826698739	5.4341831392867	4.84881966774341	4.61198101014413	7.19281649809525	6.29629050080275	4.20065193334696
"1552325_at"	3.82012731792734	4.91521045970038	4.29535874742712	5.20723737294631	4.21502218201127	3.99768260448783	4.41604114455418	4.25367523974554	3.53329175955732	4.23155734302874	3.58801199657383	4.40670800260954	4.86125411623204	3.37710465285899	3.42978365524359	4.35430713119437	4.16755937585287	3.89481053408521	4.191685060195	4.48162287388987	4.11155653076043	4.34546983475069	4.5313607078359	5.45864496682506	4.8464897039731	4.54211824146663	4.01087070746001	3.82819974010628	3.80425790412868	3.9040854034162	3.42183869516196	4.34615914783538	4.28507839760056	4.1032217601519	4.13435889365302	3.71879827557706	4.15430750336045	4.84178138145005	5.51280439779662	5.96447517056831	4.04294911916075	3.47618555780597	4.33144181278062	5.776829009589	4.53401321168647	4.31441483873564	3.71323190268796	4.68971678356116	4.07579658150197	3.66446883598203	4.360285837536	4.58578918301789	4.03169578029043	4.86762641744366	6.58322463717899	3.64190340730395	4.44220641947143	5.3912162218509	4.63301160888697	4.21799287441769	5.04103000617192	4.73551669070641	4.56353073523176	5.08294658820446	5.51031519845526	4.90296985849298	3.87810162257562	4.62943622744449	4.52158018337677	7.14241170969982	4.11558727743607	3.69714292008889	3.83996962187471	5.73004179127809	4.19435063284835	6.02479291269758	6.09076934472597	4.59682582666244	4.86060842244414	4.05320100006095	4.1323984859642	4.06433063845728	3.79079942794535	4.16827531470013	5.55083233287346	5.24350835522026	3.95880786263483	4.57153455168965	4.35348248680162	3.77520710365676	4.5804428981555	8.95225667916232	3.90157886533039	4.90870271752226	6.74196685903511	5.37519542899145	3.49791939250273	3.54790513305866	3.79285371620832
"1552326_a_at"	3.80985519209309	3.1333510917186	3.54772761705716	4.31357988593655	3.45845817295167	3.68075314035732	4.21271830706201	3.93255168063777	2.85978603484407	3.68811804075543	2.67533247386195	3.5440691521686	4.33668225921705	3.42770817776501	3.04035695178033	3.89714476376012	3.66547264288004	3.24260860553001	3.24686215317888	4.57910099747334	3.58068454595028	3.10370124383819	4.15281050053079	4.60891709341286	4.01778560847038	3.91461012773609	3.58196280679469	4.23264426456377	3.34878143677665	3.69844565428863	2.97026208018108	4.16643397059859	3.65822239530825	4.22523802013185	2.99830498792231	3.41946772929299	3.44824255929735	3.72661749943578	5.13012780990337	4.1582476773223	2.7761132258304	3.56939455931702	3.69522916847399	2.6796454498004	3.91522328653546	4.01057054114782	5.72086886958643	3.34200576472998	2.94165148999569	3.4008232004	3.2127162340227	3.57074843813343	3.07571784813086	4.17128621038566	4.5716947586423	2.99359423356377	6.14787463253982	3.44356573498373	4.66210235324635	3.54653333461699	5.96329361963273	3.71314680544115	3.64241965285769	3.32938673502777	3.78250523515349	2.94356755357632	3.91194000897343	3.93951850307611	3.44114631401997	3.31222775213187	4.81769960243568	4.09957001910498	3.51911985595398	4.41185484958125	3.44647762937488	4.57718165377436	4.00069598866537	2.99074325438024	4.904392155528	2.92833446412012	6.21138065111681	3.3933775996099	2.99002813267313	5.09394103963181	3.19959792380394	4.02708296423469	3.72824466171777	4.06775817588788	3.71314680544115	3.43488177229119	3.41286573341215	3.78681090704083	3.51137997000523	5.51857910042299	6.16949602151039	4.08755532477404	3.7312659691443	2.92069536874359	3.31891104624929
"1552327_at"	5.96569104076486	4.50242336053856	6.68562719854706	4.10073351844595	5.96881900562694	5.62951221173966	4.31807766368073	5.30254314276264	5.29507833172916	6.67743239400181	5.88414125582734	6.18398618133275	5.7249424585419	3.77558493404448	4.68800225551607	4.99098750807266	5.40434099947925	4.77102928613141	4.87745077120762	5.05893338948794	5.40687788263448	4.97019847433338	5.55111221059234	5.44036072172561	5.44680041036077	5.71636931271715	4.79541207976937	4.02180038436547	5.76327066756996	6.95668689414224	5.27445483473085	5.50983543373711	5.62380875807303	5.24950911669817	5.38234637924404	4.15818676119977	4.14470576767059	7.19242439930374	4.2842126432771	5.41999658542766	5.69118937957415	6.71111601538736	6.24940445601019	4.26608144490704	5.88564442668416	5.93339751806809	5.34011109522607	4.58154355937215	3.93999741266168	4.63872407634931	3.82350688088739	4.54628597433368	6.28727860226128	6.08857180937317	5.24669241926075	4.97743520472929	5.63317211698297	6.04155514978034	4.56159077301402	3.9078988775713	3.82661892257817	4.21626198950968	3.52364059354269	3.14628335473561	3.99740323756324	4.80017201844101	4.64652371461414	5.65866553787255	4.44413086780507	3.80027259575469	4.39589693311646	3.24920472745731	3.94863061388882	3.78296199779019	3.67863924081229	5.38024741390114	3.66224686736012	4.00758731797202	3.44205034202144	7.00095287056661	4.56961720882116	6.98088573126543	6.87706798446217	4.5002850341352	3.50918079712391	4.14920424166996	4.4256166504179	3.67709284453984	5.93337141487671	5.82022429956837	4.35125720527859	4.38114602493009	5.28070130419734	5.47459950197492	4.25549385963642	5.41548175499218	4.10893008823684	6.93596829937774	4.58118298401258
"1552329_at"	8.68855906776151	7.05515287457286	7.4411501220568	7.23057338642417	6.90665587208896	7.53518006394665	6.98598232642043	6.90898434966593	7.44615115205258	6.95236372875323	7.65465438369937	7.7158828659237	7.00080920569652	8.78671693473959	7.53038969622051	8.8983671351327	7.26896356342011	8.07854362838809	7.44124516484244	8.69969543325021	8.71926118149156	7.33761232235371	7.79227738327493	7.35512858052894	7.0332100677923	7.37123979787921	7.94150858956236	7.34688019035741	8.28795594042356	9.41196202791217	7.49198783958783	9.05633233495751	8.91080784133874	7.81468425153136	6.82580669410673	8.18465194645438	6.31734160413369	7.66774183620989	6.37635556735808	4.67759570094722	7.63540155425925	7.7884365083799	7.3478896947406	5.97865949628673	6.1184539246147	5.87540315052736	5.48858833018881	5.49063311088788	5.40543326362577	7.26416686384968	6.72988545115326	4.65921193663357	7.24513541415909	4.87144402038291	7.54857952018568	7.00587404988831	6.66837626507907	6.75631105282596	6.23468318792628	6.10550553612239	8.11865836295625	7.14618677091703	6.41147340689361	3.90107396940819	6.96804261917149	6.50395758237883	4.84980982634755	8.34039459283635	5.78434848491251	7.35570190409156	5.68947368584869	7.793199874408	7.05455236303121	6.42945626892182	4.96402264862318	4.20315098388583	4.88640134076296	6.019810460047	9.75493380017346	7.85095030636257	6.17099062679752	5.85489882112881	8.06647518282644	7.42478632100106	6.36259826882763	5.65928175847447	6.5455265200424	8.99590325984881	5.48311512049289	8.11831706379028	7.70896365653836	5.29656221066372	8.1373452798504	8.55982356405124	5.31466046188041	8.72699476381492	8.55240647078891	7.71250315750397	4.286733670922
"1552330_at"	6.12888523190487	4.10894381491539	4.51879483833322	6.20987657848107	6.00236142546286	6.12846961036753	4.78815014778918	4.70119449498773	5.67925468297455	6.05033458601803	7.26803434900079	6.64679043954928	5.38408235500475	3.49956306799049	5.66683585349477	3.72961285056652	4.1582476773223	5.59926306090983	6.89367271953705	5.00246035627618	3.36899370856875	5.62605087328267	6.64373517800126	5.86146636101614	5.1335642680899	5.7412720981434	5.96512222002665	3.87421759507587	5.87034695653174	4.51243092084218	4.77283227870528	5.75379987136807	5.93337518414654	4.75372080097589	4.80324312985543	4.01300014638301	4.49837826180493	4.44643311960204	3.71985465600665	3.55125698033194	6.95174042181361	4.5757203892964	5.97966876961186	4.46093168481282	3.83761304540359	6.24752799661504	5.18409564827712	5.48598059382373	3.46726616461044	4.89034025007515	4.83350111110665	5.38449278709129	6.9729225114335	5.10441108875913	5.55766213298511	6.12141000307166	3.94493795126879	4.86604624570974	4.25448300572195	3.49381520519864	3.52556740403568	4.69681976714994	4.16444868017575	6.87774815872749	6.65065719495821	5.44910178778853	4.99261138528359	3.23550281968096	5.08787043103747	4.61036348086593	4.00931936998141	3.66914629440525	4.05766896843426	4.63325201843328	3.3541061660989	6.82744374850536	4.25745464846652	3.43008895172277	4.09873627731874	4.46381536161831	6.61491521783002	4.75689292095695	5.60504651308374	5.31188834833928	5.432973334069	5.03993247483577	4.44814929732238	4.06701039061841	4.32553126679413	7.38991638141193	4.32571157953021	4.82233374292491	4.04306694225076	5.36333820566242	5.79777805029067	5.18793646363007	3.70995274308922	4.36057358039951	4.0517472104231
"1552332_at"	6.67409849659114	6.60783143765572	6.44575338652683	5.59168527224596	6.97137379352474	6.36049529777186	6.52881123151485	6.70190663034748	6.85931897446302	6.21321454445709	6.43237653217604	6.43419354209738	6.33550927556842	6.3067840928364	6.62868201858903	6.5261069420372	6.3099036235692	6.89429951927528	6.55695912014016	6.43950935109341	6.91550957226736	6.7612304173191	6.14491061581956	6.65651850296331	6.40324174625045	6.25241895593796	6.89538130759944	6.83591738383587	6.52350981655572	6.39586782296351	6.70954840670976	6.53885748240324	6.93364882388319	6.64876114926479	6.44681415797814	6.50091667085202	6.46698524183444	6.75123041745537	6.83144696725577	7.13399685407514	6.10860860479116	6.72073807221862	6.31106682040405	6.19439444159242	5.7432464248884	6.49134978776239	5.93810022527453	8.0343776792231	6.17461460291461	6.04158653101326	5.73478586166696	6.12179992794084	5.88754517527418	5.72192093493259	6.42452372589923	6.4059872335938	6.3738240764672	6.75631105282596	6.44824742796075	6.3625275139931	6.59029351074838	6.86203967619772	6.57065359230421	6.08063480713222	6.73309411272242	6.56510790779237	6.06860468094793	5.8639892622415	6.85759216291888	6.1289314289532	7.09360242365652	5.74628718582376	6.63871914898831	6.7423806645046	6.07161574521568	7.55918141061431	6.9966576036304	6.46483252132762	6.25577521230175	6.2675384797747	6.19288603478948	5.88643036698322	5.99600715773049	6.32449052629095	6.94389523909441	7.62911526458192	6.79484697080723	6.0513277764714	6.12492257640594	6.86078025873759	6.09902398003299	6.97894214429593	6.0373242296659	5.6621292630681	5.3230454116984	7.14148079964174	6.06035927517006	5.79214145179761	6.9078659882129
"1552334_at"	7.33145106002462	7.190565397111	6.49844066604136	7.86043414707086	7.95488923140424	7.46049601345308	6.88948737185144	7.31955960972154	8.54597098304819	7.28675009198888	7.18160132604233	7.40037093435558	7.76075261062739	7.07682280998428	7.17691130489748	6.80556642806704	6.78197765267502	7.29901357854003	7.9554167979485	7.25098324774808	8.9525012022505	7.95704836874219	7.16018752875775	6.60487512707856	7.48208077426071	6.45388758187631	8.10992491796092	3.46812575684463	7.59712635561285	7.84546603106323	7.31845307357644	7.78763725762079	7.85466618507813	6.0806855083826	7.12433735757166	7.65489683376816	9.03900157159078	8.45803743907181	6.9442565989756	4.79055879314524	7.4002540495114	6.33531750621405	7.75181837409789	7.65963615915279	7.05161392715902	8.30703935007257	8.32459423895805	7.23331842193406	6.81948245670297	8.33180174413702	7.45877819389219	6.72937189917251	8.9098563918497	5.66453792704741	5.77041855762124	7.55335224696776	8.23720072066923	6.60574173855474	5.92214620954527	5.77641617314916	4.24283140303323	4.22040380805209	6.94207207375864	5.85259420237593	7.5248132538948	6.20936676385469	4.35827439783584	5.79597721893343	6.96580871973001	5.39950350567183	6.0153326350431	4.16359967366332	6.10326483565558	7.57951845401465	6.98133465561107	4.79672633909607	5.61662185302277	4.76468667639357	3.77502185151791	9.0674263865306	8.2356379760741	6.41867002575997	8.5183867349077	8.06989021992804	7.14067122563058	8.44343752142617	5.54014398237358	6.81422854942646	7.06418985379582	6.1123554894929	6.42643261303193	7.48458968313065	5.62581642278065	7.53286951128486	5.20916148136343	6.95126495626704	8.24223755823803	6.65095127124909	4.5824093021911
"1552335_at"	3.49025524565117	3.59529297478938	3.62138766547099	3.47045109108644	3.79787392377509	3.53271583545906	3.66348620553152	3.46555234393878	3.68111436488337	3.67327847138824	3.77490374088636	3.84755746491019	3.42579428568669	3.39872056735972	3.57686112175082	3.5442701868678	4.49606012927533	6.77323493669527	8.07655969481378	3.98560225512015	3.60062707986526	3.55607613999372	4.02390442546609	4.50094331808207	3.60253734902566	3.79633893719253	3.84521366223185	3.91376382774213	5.68265848226222	3.75948139110647	4.00127043761461	5.22357350396557	5.93337518414654	4.61413316376438	3.74700369944209	4.25969907771042	4.84852382882682	3.69589791739527	5.20136483037765	4.64340780452741	5.40180355657864	3.67335711572846	3.84685566330357	3.26811938579386	3.13304748422685	3.78076670603635	3.77661844652809	3.85411973266103	3.71818798293998	3.92763529967876	3.35472922411073	3.55284424919735	3.86752499214888	4.47388708804362	3.44911219094229	3.76295859400252	3.68799546378073	3.76809373006792	6.11303200021463	4.60216679361101	4.20278759592463	4.59908492715387	4.13690924435541	3.83396559902124	3.93428025451394	4.07285497084282	5.31981619576443	3.89880844910156	4.00243718040403	5.75458972084418	4.49579597250681	6.05715447995898	7.47032134317949	3.69723765115213	3.91021161739139	5.54907994669592	3.91956492990133	3.71314680544115	3.81567351598225	3.60475075998979	6.04276169219664	3.77607031871968	4.19351866763062	3.89473184082886	3.5764444207117	3.91641291081636	4.1889276119374	4.26379634336839	3.86461992299762	3.99916411530861	3.91684950100893	3.96968257774335	4.12239146679002	5.81833260330234	4.72841562214114	3.80373110228567	3.94113161877983	3.5587124942384	4.49724501832015
"1552337_s_at"	4.55605568564921	4.65224178816902	4.59923536468652	4.58549486566078	4.66079395158972	4.51238720629702	4.84609852603277	4.70030469943381	4.46612549365296	4.68053187746363	4.40583294727271	4.60704883554982	4.50593228869803	4.42264989875093	4.94499659308601	4.67259298028896	4.57594603870782	4.80133168706798	4.39017815238934	4.44269843252456	4.68972474848266	4.44646171707146	4.67351205579733	4.63596694971116	4.80802844390952	4.80802844390952	4.93831898412605	4.93863017496658	4.68857236909868	4.72708997125802	4.66453914153845	4.44107681224755	4.66029806620328	5.70075029869069	4.80933279332173	4.4491894897984	5.01332690878015	4.82033357211686	5.94174875180625	5.40421322213737	4.74311755313007	4.94092708482936	4.48659815751665	4.80342897691523	4.45927369720924	4.57995035043708	4.46893282391309	4.70119449498773	4.62599468219372	4.70696700532892	4.76590997112271	4.4996425866141	4.81990018903091	4.71273514001574	4.64656883977997	4.69473146577846	4.79201079277923	5.24153179613733	4.70105344055898	5.15148324738908	4.88400235085048	4.94710762687105	5.00790436326941	5.02050370507431	5.10000210167761	4.76604235193661	4.61813039555143	4.5273416437051	5.15025618893436	5.40515216645274	4.94056008534031	5.18024678702788	4.79239224269181	5.2884911207813	4.79365448139069	5.57034381895923	5.53395591223275	5.06170846132016	5.24322141160531	4.61746637402352	4.82039560167069	4.66191446013132	4.88929820002633	4.87708841423289	5.09893648096115	4.95755329142064	5.06063234850199	5.03935390996354	4.7629884949947	5.16339659315655	4.88462333889735	5.50984361010189	4.83299871477334	5.98987316023885	6.52535976812545	5.01618297822702	5.2615672747768	4.82952772398066	5.39489319703538
"1552338_at"	4.54864935317247	4.54481593408117	4.39881622003578	4.59614379038192	4.58712949238021	4.67910506250546	4.97728714781512	4.36069521342491	4.93695595958284	4.68143472519658	4.6817316272831	4.93180788404027	5.05575459385549	4.65841795932753	4.55606689064403	4.62045310346206	4.80907938134573	4.49347171574713	4.72813667806672	4.63745038195669	4.729366923982	4.13751542531214	4.88547862234984	4.67919335776168	4.59791319082611	4.73518564538441	5.09904511821194	5.00318965063838	4.78657773769413	4.95813654063595	4.55548752610469	4.59169494124883	4.47232580348441	5.54199334405433	4.91672627760151	4.81871022308926	5.16661005161883	4.45458315421906	4.86424393555739	4.48598030402765	4.74445934648022	4.75956400840123	4.78464028652873	3.95027615866325	4.33853382476312	4.67966255146605	4.46893282391309	4.40368054390526	4.34852331152448	4.44314942488259	3.92235924746474	4.66296831034304	4.71355808517137	4.61006873025473	4.54386628955499	4.86143263326414	4.82429104973438	4.52976768629649	4.40721427157552	4.61888870605603	5.35753654075809	4.31252220853841	4.2509684153727	4.60392226053069	5.09349611877698	4.34882327085943	4.94593357028555	4.45201730679316	4.34001024726491	5.06898848634696	5.49022044909905	4.43385638305177	6.42972236085428	4.29254469431908	4.557978659089	6.26180754795896	4.88445991159907	4.86141342465033	4.91316662321531	4.51407076971872	5.65576703207882	4.88131587199669	4.6174169075279	4.71143251365104	4.51163271527967	4.62194555504988	5.52749734553221	4.61746861634861	4.74574270342903	4.78550217688019	4.38371362172419	5.15209271262317	4.43781763414208	5.36215356008933	5.16400982376584	4.94546875766748	4.70637387773949	4.98351291996843	5.10651769737891
"1552340_at"	3.49243247962904	4.49010941859434	3.89656814708154	3.80877397206051	4.17402880194929	3.80189976873	4.18475933795116	3.31697705007073	3.81463350628586	4.06786743749556	4.3903633775201	3.72898500357116	3.86256464632995	3.72634921058715	4.41985877107853	4.06934992393421	4.3096617645378	3.60633792757923	3.67763665895071	4.25199137975899	4.22974144999184	3.99008897555386	3.96316827544174	4.53675402147842	4.0120286076371	3.61725374185806	3.8836215701602	3.78516868645872	3.85817576134767	4.18064153596705	3.65435497057125	3.79552627975313	3.90938212382007	4.60057906338591	4.3568197290599	4.17402880194929	5.98527214377921	3.85168753448476	4.39556013362244	4.21710113158588	4.26593866295048	4.18945187190895	3.81439054355447	4.59730300553464	3.72319208468699	4.33138035526661	4.07840330568425	4.26512690427099	4.21373422087228	4.56473496038156	4.77499053759883	3.46920491496937	3.94375199578737	6.87633259057928	4.20361742505579	4.56747368321256	6.0877915284432	4.17402880194929	5.90556320596032	4.79208576747207	5.05819691755538	4.20452513737769	3.71275597996659	4.86744563385463	5.3815338280716	4.45203414874404	5.25372032528055	3.65985404069625	5.11364480235499	3.95456271749666	4.24342371555243	4.79184010853066	6.1611146854696	5.17804990341474	5.06227583841108	4.8564485581941	4.71378788159897	4.24157167151141	4.18951031713543	4.17402880194929	6.8047468669423	3.97813978723805	3.96316827544174	3.77954137822931	4.40446206623329	5.05198607726029	4.5335216542657	4.21796814756387	4.59123457750198	3.57534255398919	3.42455102526777	6.06894505106548	3.47399840147906	3.90440915562572	4.75105421657458	4.9511479401741	4.11608078249708	3.89367943913169	4.67624877538491
"1552343_s_at"	9.64406278437314	9.67765366587114	9.21263763634725	11.0172391855063	10.0110831848516	10.427122307893	9.40194388346492	9.56670942795265	9.99769492117017	9.81502723877027	10.3933902560736	10.0533732429412	10.0978111544399	6.62807032881324	9.85905531042281	6.29274843505608	9.98711567688946	9.30831852756021	9.10612126545425	7.88169613187797	8.22474923373381	10.0634742106491	10.0085098414042	9.94052209820927	9.5934274821944	10.0409589106486	10.1349660582493	9.79205639462139	9.43367018248769	10.0318416990436	10.1347270210287	9.09221454468367	9.35800218927982	10.4336059394597	10.6665427701516	10.3948561063758	9.99676366180876	10.2505358927728	10.2407243863386	8.68443710766648	9.76524473926981	10.3012249615807	9.98384863603067	9.48271729630997	9.76501920839908	9.96974759202036	9.35437243406361	9.24891807433767	8.6406213320083	9.12395788164561	9.57065898032517	8.62516797689783	9.46282625406301	7.5841003535051	8.5230380604725	9.77340833372923	10.006267694466	9.55461259868309	6.59372623397301	5.64997399760181	7.67898443371381	8.13005528122589	7.58176943321467	7.63025819161571	5.90236288382547	7.23195848613871	7.82941200828468	7.96682098458776	7.72691254581148	6.3327773470048	6.64086194801651	5.87418793487374	7.16625699109093	8.6158373839454	8.82763436212459	8.63381093875867	9.36230821140638	9.52083315308669	8.10016135338426	9.92992436898758	7.78769458882556	10.1079014425682	8.31597378811224	10.0864649245698	8.42531206205219	7.64012384308827	6.19449796603603	4.99129272763324	9.82195155493382	7.76945544159535	8.82081250836011	6.79407710107051	6.3998021257886	8.00072712264085	5.03158661791413	9.27074073072952	7.52277377887039	10.2027924081432	10.2091985381333
"1552344_s_at"	6.66255807704536	4.8758991634338	6.17529589981848	4.40505998324691	5.83033468144945	6.32075372754486	6.15462315925991	5.54463949927741	7.30611634399102	6.11096933011674	6.1745197357195	6.63479270492121	5.48500539593287	5.75698730527788	4.87736931688481	5.37188740954485	6.99482359273468	6.7028963218893	5.76762118158338	6.62292432499986	5.85990064108976	5.70608533011208	7.01223912323482	5.98800754118287	5.77832691505102	6.26880087833861	6.38092943618666	5.45574690955776	6.1043676578842	6.75066335000582	5.78467122710857	6.25823712430781	6.00010663519145	2.27439776720133	5.00672168254526	5.88897620243065	4.98382342442728	5.99641457837502	5.18475103820268	4.62192545162398	6.38559805159298	5.675616255311	6.12430644145436	5.06959473980482	6.67384172120786	6.64390857479739	6.08515107904706	6.80006158217188	5.22964392652014	6.46433451059753	6.04338226768748	6.31330877756413	4.8154190911122	3.82234125737498	5.42894033677593	4.8006747005627	6.77065472708396	6.166933673224	4.4071696719776	4.63196078423358	3.08626694541087	5.37110135783871	2.79552544104783	4.92282425119956	6.96435272301332	3.99670297218109	5.82090945065366	6.63791798063058	6.51169656949294	3.42745199185297	3.16055749231901	3.94128425150559	3.02304270642862	5.64580110005242	3.63639028772605	4.92224376715555	5.85376002222044	6.38696172216732	6.01359818936051	3.99494639029321	6.09184227726081	3.87167030392745	3.9885106538168	6.93344228281418	3.70106880431134	6.11313139316549	5.87387569292703	6.56387535065231	6.06430157463569	3.1702492118495	6.87051877878857	4.5142817708042	6.61775968138351	5.16353974801918	6.65569134336912	3.5049391236895	5.94878175263525	5.65103067138531	3.69935449939636
"1552347_at"	8.48063695251989	8.31631391086029	7.98669109220497	8.25859475980596	8.34348940384054	8.10497419475426	8.15253601138638	7.66880476183965	8.39071209783278	8.29441804424544	8.14258541802733	7.79980861421759	8.32253081243183	7.61633744170979	7.87827300405426	7.14423076237104	7.73616904304415	7.77592546144554	7.3820439764718	7.23930757597916	7.03726881679558	8.16982515550966	7.86633438435314	8.27913264978974	7.31955108606197	7.64003709987787	7.86604326752504	6.99382513216976	7.66911696227163	6.88632283183261	7.85803862104427	7.58433946404087	7.94872819150422	8.34630891310937	7.41538366890413	8.69261875219193	7.4301546996357	7.07446307464811	7.34647454402048	6.26273574140857	8.34953632084008	8.26784325412751	7.98640761897801	7.76773277247642	8.15657919847467	7.84358893407078	6.69801032292104	6.95794872960149	8.6840836768161	7.44840564499605	7.60612126232666	7.41768963241299	7.57182696118304	6.46894753611609	7.69714445799548	7.93301531687627	7.91126611098883	7.67187821276201	6.45752056531545	6.73694117345946	6.1096115404953	6.57277069097207	5.18583950060408	7.5169850835429	5.96746925727856	7.64911990780602	6.76785610578794	7.29059111218086	7.49930024684452	5.09308587104531	6.13598169068038	5.92925308878117	7.51719947014252	7.3294951587344	8.06941268886683	5.52955364999245	5.95052330825229	7.69171478210452	7.69302060028783	8.13040879601451	6.16467688496418	7.99335787979144	6.31057763292634	7.9666312014826	6.49945173981719	7.3470658647501	6.5660573290742	5.11497536950526	6.95916213215554	6.76570889131173	7.32852633746885	4.95798739288449	7.63953478835429	6.48771965797972	5.23679526799675	5.26370310265973	7.93148428391496	7.89585714132004	8.72690243619141
"1552348_at"	5.0795311767715	6.69809078670933	5.09109935714104	5.55196669308025	6.59885625657318	5.31788610048892	5.379387419865	5.29582046209621	5.46355702199664	5.5042393696212	4.84039862344866	5.12777414371493	5.97268649538106	5.40788701200423	5.88519232629443	5.72272611512395	5.11793199130282	5.28182549979343	5.01314740995413	4.82686334784928	5.53276386598438	5.24417356389656	5.38256954363138	5.38030556829812	5.61250248765679	5.33252993145823	5.60459010902315	5.76202165941586	6.65584227857751	5.06670929907528	7.19820322916244	8.5935529232509	5.89262121979353	5.73511917545273	6.10845716736119	5.87489510061521	5.47984220256417	5.67554177070636	7.57741092377389	8.57600473559055	8.02380300495692	5.09346881537346	5.19414218526905	5.74528711431035	5.29582046209621	4.73351738929707	5.5147708645446	5.62952216352426	5.24417356389656	4.89981796703486	5.6185791359677	5.30389513929131	5.43130789938515	5.71208331493388	5.75133788831934	5.39066473071398	5.07145285840364	6.08669068986228	5.89641810025331	6.41760595875539	6.86839995894119	5.83863678696675	6.15474313655963	5.94230053630174	6.20290826809542	6.1253273538395	5.10933482465961	5.30021348587599	7.09040626555047	6.1065075302256	7.30002505900254	6.15004247059939	5.93725481804402	7.38740702514456	5.65182399742942	6.38129319059313	7.11233323671033	6.35339222250746	6.23339140764461	5.57387731662844	7.07217647630717	6.04491086237331	5.75644130356128	6.60879158965138	6.71447257764251	7.65630293412469	6.52650931589983	5.66769029704982	5.11719349250492	5.89292709787807	5.99975904710653	7.86449754009678	5.76146747866129	5.68248743572323	6.36489839798199	7.49001758681385	5.43058001883691	5.42019856283325	8.97564840056617
"1552349_a_at"	4.51103425365271	5.07850595727869	4.96143229466898	4.86648727810289	5.51276967063235	5.03105526604377	5.2248917519939	4.80047800442582	4.31669660496668	5.0361790021123	4.75285328568645	4.55224745583011	4.92592430724072	4.85840398648692	4.91310378296564	4.69211683364866	4.80773366021516	5.07418599469188	4.61432877073771	4.80444813319385	5.32987912078419	4.45196071336363	4.7929227856959	4.58169164460608	4.21627582011454	5.2124673432114	4.75573236782886	5.16525099934709	5.30220249280811	4.83175072361281	6.30083492388127	6.98552775058227	5.17353021466165	4.95917484780688	6.05546625858195	4.82543510262995	4.88569708788091	4.49544067632745	5.78374690310729	5.66631078012983	6.66649540789116	4.54992430075241	4.67357190504068	4.95752740476766	4.36356428251432	4.65381389371371	4.6813416322286	4.64061281003181	4.92471293861131	4.48387348265737	4.92751907492694	4.51378057421484	4.9259569306805	7.11329148572831	5.05001130183021	4.69496181071341	5.01650303369325	4.83629512118411	6.51920046526197	5.30547646462104	5.46924184104492	5.20774583019549	5.39683441553426	5.45119728284307	5.34674501358613	5.46341792694126	7.03545897878966	4.60611104276113	5.25878516853099	5.49745887171553	6.48402708810198	4.8123197879635	5.08873266066197	5.43268114577844	5.04446290826763	5.50338372422148	6.29634423231363	5.13154763274841	5.49227016538325	5.23880586099794	6.65119453222101	5.01466296503707	4.57209990990186	5.22777622243572	5.66740826430199	5.7587305249406	5.77228564459	5.14250561223179	5.78457023358985	5.45933079923242	4.79537336692266	6.28694699585824	4.78796609366975	5.28544964848269	5.34884501998712	6.354234557242	5.47113902289894	4.77152903591148	8.09852886661098
"1552354_at"	3.42595345529968	3.25485850440458	3.59873944816373	3.79162033399437	3.42803280321939	3.68938517519539	3.69903436721857	3.43019554711717	3.57533787339879	3.83115498506792	3.80847798483215	3.9568932229448	3.59255522780692	4.06774212643985	3.5034407343789	4.26102188959415	3.75094010669028	3.52812427767763	3.63698855194091	3.69819057479506	3.77248740709371	3.29239708531824	3.69539622444455	3.54536626977107	3.74534729384494	3.90380777007318	3.95807675262755	4.21283813235656	3.40764192094789	4.03504899113836	3.48844397160088	3.65874876894888	3.73954923901752	4.43016248562279	3.92198821916429	4.06548881368366	4.08044955715635	3.48127844546934	3.90780054369794	4.4820885815722	3.8580391135504	4.0962042991265	3.80676919045457	3.32893859254042	3.37355261675322	3.65166322632853	3.92173768510902	3.44660049307113	3.68104235220308	3.61173886807076	3.82943171861782	3.26929307415538	3.63853237662042	7.44822251331689	3.96108744037275	3.65045077627816	4.07721681514758	3.39359982127003	4.13857923771362	3.64891972784857	4.51004044060926	4.16133235229569	3.92153593216796	4.09438843750796	4.17470427029778	3.21886424840022	7.19736264245358	3.65630990465547	4.07302390518773	3.75944931955583	4.55152616706604	3.92367003722521	3.78516868645872	3.77030305110616	4.17435807192049	4.59173872191691	4.2948642158562	4.93445386203416	3.7846884086216	3.80500943008865	5.92066737844263	3.68478700231246	4.1032217601519	3.55031663456064	4.04520580222368	3.73524483320245	4.60243732702317	4.10069749573565	3.87464160282713	3.86244999819334	3.40976403468948	4.25481412450613	3.74430456268696	5.44476138668555	6.71338359812326	3.86292374860606	4.62283281555825	3.5796702968239	3.72783628581544
"1552355_s_at"	4.91954265819308	5.66007658599005	5.28926945733112	5.39359605499768	5.20034602701152	5.1544958558023	5.62982908763492	5.30923017162029	5.1310208746765	5.0858230047374	5.19142694966788	5.53341631311805	5.07459375526797	5.70021334271823	5.59727400223921	5.92395014733945	5.60789503850596	5.46271947688529	5.37419263474133	5.61796880698313	5.47597655538932	4.87811577765104	5.72675441486909	5.66524641506842	5.43980476943026	5.54297890950716	5.48444252530859	5.76985187140998	5.27840138045649	5.75388438275441	5.74899609137129	5.59404047557496	5.52772174701858	6.03661296405929	5.37951670000444	5.72686905443343	6.37015278649802	6.08186397297993	5.29968864863462	6.75839966805524	5.56338676481854	5.54048313161248	5.36335054724752	5.31085138001788	5.42216534570221	5.29167109870977	5.69420511319301	5.14209566980637	5.60219762827034	5.38116349518944	5.49546537390223	5.55240454339427	5.43662799982833	5.71518738420793	5.98340593636758	5.22034691683996	5.36637780520848	5.73203219145935	5.54131805393785	6.14059418624046	6.51865189254987	6.00957916036269	6.65485727429333	6.26569596488299	6.06010674765448	5.95618648300216	5.49013845040347	5.6233626495733	5.85261995467365	6.02169316074074	6.56004038222733	6.41091499875465	6.31689178500119	6.05933301051473	5.53281097943304	6.76342808961613	6.14736410410172	5.8039637421319	5.71968052445176	5.68973888258757	6.47490592999304	5.41533180321535	5.69589655667089	5.39300962662758	6.54470331299286	6.18071434784149	6.25465329917299	5.81947533878204	5.51290753829197	5.8134302838635	5.57165736268001	6.54556826820695	5.55781927430547	6.57384857585097	7.54172964327391	6.21330942375768	6.35943078484867	5.52034355111235	6.08731770051937
"1552359_at"	4.40676338006745	3.06138496526025	4.26570194297789	3.52173957490492	3.99651452625632	3.78676158533843	3.52526744586632	3.04035695178033	3.13285808699446	4.3195063119252	3.70695745926158	3.87406404892169	2.97258103204881	4.26410334347845	3.91891429453695	3.41915025590838	2.81108879018735	3.74878819567317	3.05273521257031	3.78702724252351	3.30435797034205	3.80246307989949	2.96481858337162	2.86296952736073	2.60722120849227	2.63432150396564	4.95181516822205	3.01421502925374	3.81397091235656	5.93337518414654	2.76869942348004	3.69960582743694	3.34523115729616	3.00567670944029	3.61982749788598	3.92005806252142	3.60044264971202	2.93363335907027	2.52042032978623	2.70760057379842	3.69543403246937	4.11385844775986	2.83802013395661	2.78706761146835	3.92742467362927	4.12569767352796	3.48459218072628	3.36518873042926	2.93135962391772	2.91481287283284	2.23394880450458	2.68622073318087	2.91824357881779	5.58051672215036	3.68137357377769	5.46025590964948	3.0951084553492	2.99161062835936	5.54270889237742	2.40584920334225	3.46855079756394	2.86075335790195	2.83230648506521	3.21637974531079	2.45951522159584	2.6093129491621	3.58474150852497	2.90704641368394	3.13092793202363	2.82607729674028	2.74257288506224	3.15295521307947	3.1550398132675	2.75810871599423	3.79259044360312	4.80225950627952	3.47658705570753	3.32179556803714	6.88029729949769	4.78165795883461	7.04192406974696	2.67383295088994	4.4598351793846	5.43837190245141	2.50570901419887	2.85055787702208	2.80073781838855	3.10175867748492	6.56417782238633	3.27550495246782	2.81241787558508	2.67613856420565	2.68102914123998	5.57513354730559	5.31771104525711	2.7890795323651	2.61596615040474	3.80988948274202	2.94557487586699
"1552360_a_at"	8.2949624046267	7.63397406418289	7.97839054585683	11.6237162263035	7.88306966202158	8.76495507145492	7.61724690600225	7.27668522950088	7.9288567740332	7.49930387121307	7.20339956309399	7.56421712905712	8.59180966513375	7.18413111788697	8.68992183471588	7.49522744488225	7.69767665854714	8.10002796700529	8.30282743531633	8.04056629403596	7.594391417893	8.20583363544529	8.53071644150922	8.40503201364018	7.7538068868243	8.80572924531312	8.97072928790255	8.55694468234959	9.08937088057121	8.8327019518268	9.32717543548028	8.87093360816009	9.08258879201122	7.18024551317581	9.75581828066003	9.17926563179275	7.2544852400457	8.61095934930869	9.96768657570812	8.34412354884207	9.20991601329184	9.98269203686298	9.17373341392284	9.02989719185991	9.44995057833314	9.20020118375672	9.58492757880452	9.15243710042758	8.38406615412097	9.80666539931839	8.48703370254951	7.34804661719921	9.42145950834665	5.98680454640717	7.82818649916929	9.86188950536211	9.43122737519854	8.73690495882245	6.12657338451207	8.46840531700392	9.61482401966905	7.31416803712095	7.988399307298	5.27523004356869	7.45661890577773	7.68651455249791	8.26746425500466	8.13924187894433	7.81095934297344	4.37592263932088	9.32241308187079	8.11245319444451	9.3040489249321	7.51957233923482	10.5605480590213	6.45804385030296	7.96851008272361	8.66979968889368	8.87595826184616	9.02325185516674	6.03076725364726	10.0864136265373	9.24521589360836	8.60367456001488	7.5802152791714	6.96902409080637	8.14948430249183	7.73533564814426	8.91672773743334	8.99556892543643	7.66768650648857	5.80721786770092	8.87923770816155	6.99216176328701	5.83782289890376	7.9450458846482	7.62969211537671	9.07549216387736	7.5279413319696
"1552362_a_at"	7.40956042461082	5.70211152436116	6.60055830040669	6.8212545407256	6.57797293592763	5.98820689724476	5.57444901266201	6.67924535879229	7.00085764562058	6.4952101508788	6.93025248166874	7.05659146992663	6.5374709155279	5.8442211481699	6.2635360299761	5.62563958384598	6.71926119853547	5.91313622886746	5.90643677205335	5.7597833723908	5.09616433606883	6.3204795569278	6.76712043236852	5.95247873328127	6.05904134289896	7.15109594861087	5.43068194511988	4.1307325683934	6.88387155582245	6.40546111280006	8.03933187499898	6.89493818428279	6.99234846307252	4.07002624963087	7.30912006032591	6.65216216661023	6.94763552440464	5.98441825197833	6.84339216415484	5.61962814490921	6.85767484125056	7.23057502835723	7.63301519230347	4.8433900818268	7.0264135917065	7.38327322489602	7.26738676426855	5.51782188075219	7.86027339099587	6.90085628925955	6.31458408941751	5.34836345511265	5.25936086146371	4.94112242653741	5.17006216010823	7.40493116386263	7.30433284710859	6.43350057302191	4.60708672425047	4.69325591816317	6.15019327020015	5.52188879736437	4.15433555190441	5.30256807851559	5.0206115397221	6.75851189904766	5.93424380775914	6.21142545775753	4.79740465769039	4.72502152186355	4.8072519887953	3.75476735372324	5.17355287835463	5.55563814676629	6.50629867525354	5.2570935677477	5.67275502442495	5.25413926886911	5.39916943657191	5.74352515338682	5.40743337000271	8.24506489711863	4.53669312150919	6.05230429079227	4.33549020339279	4.82313365334142	3.49279577382209	5.04147256516586	6.06872380136292	6.06736921374767	5.40980547356411	6.09580537525459	4.35845313573272	6.23145851884816	6.86705228533756	5.74421628795563	7.57609082678456	8.15583763350422	5.13522045686217
"1552364_s_at"	5.61483016160763	5.25716117998775	5.88756590777034	5.00560922492655	5.14984040753877	5.8667668454523	5.59944005647045	5.68024412486818	5.52816605540726	6.76303713207111	6.48985011220229	6.16392008054754	5.67782478391019	6.65788259940858	5.2424458326769	6.24503204878119	7.78835409578498	6.5233620279666	5.65274629871285	5.63592059394551	6.55121216562437	5.81747977191935	5.85155161407566	5.6660512121288	5.42914948970596	5.66555899756413	5.45491749096858	5.3674500226372	5.5640670683899	5.68024412486818	6.33957284433074	5.27344733425716	5.48500539593287	5.65981560763397	5.81802165832792	4.66161267887647	6.30592786880467	5.42542645688166	4.07473625478837	5.2374247665003	5.93385202522366	6.23892985949245	6.13066549255626	5.50691089464047	5.91993988745246	6.98914586733656	6.19282626782417	5.31005287603596	5.93893759899655	6.09166817427659	5.37065678209032	5.16125342809647	5.24551768726707	5.70441300458839	4.64656883977997	6.45044315526836	6.10294272293415	4.940632543705	5.96145416574403	4.88173395815046	4.59544093677237	5.73220020697783	5.4658657243902	5.71549366549137	5.04762060039548	4.45787586164383	6.64138612794321	5.42269975160892	6.65704140885475	6.93060376928987	4.73777960620959	6.1179068855678	6.98599427529533	5.78236342096821	4.48183199544077	5.39412840853718	5.54239235581462	4.77575759169254	4.81008622251251	5.20310269680041	5.69267223214148	4.57593275933066	5.14877910735839	5.50223686546996	5.64890620818987	5.44758810852671	5.38871325873577	6.87009810296594	5.52285413907238	4.3543735684049	5.61367582775915	5.98870575498979	6.43158597669156	4.42060918470963	4.76963314974422	4.2203120154041	6.58896268342574	5.61051100478446	4.40277580746855
[truncated: 91,977,311 more chars]
