# Supplementary material for: Identification of mitophagy-related genes in patients with acute myocardial infarction
Source: Hereditas. 2025 Apr 26;162:70. doi: 10.1186/s41065-025-00424-5 (PMC12034215; doi:10.1186/s41065-025-00424-5)
Supplement: Supplementary file 13 — Supplementary Material 13 [file 41065_2025_424_MOESM13_ESM.xls]

!Series_title	"Differential gene expression profiles in peripheral blood in Northeast Chinese Han people with acute myocardial infarction"
!Series_geo_accession	"GSE97320"
!Series_status	"Public on Apr 04 2017"
!Series_submission_date	"Apr 03 2017"
!Series_last_update_date	"Mar 25 2019"
!Series_summary	"The genes had different expression between healthy people and acute myocardial infarction.We aimed to identify the differentially expressed genes involved in acute myocardial infarction in Northeast Chinese Han people."
!Series_summary	"We used microarrays to detail the global programme of gene expression to identify the differentially gene between the patients with acute myocardial infarction and healthy people in Northeast Chinese Han people"
!Series_overall_design	"Three patients with acute myocardial infarction and three healthy people in Northeast Chinese Han people were recruited,total RNA of each samples were extracted from peripheral blood to hybridize with Affymetrix microarrays."
!Series_type	"Expression profiling by array"
!Series_contributor	"Fanbo,,Meng"
!Series_sample_id	"GSM2561549 GSM2561550 GSM2561551 GSM2561552 GSM2561553 GSM2561554 "
!Series_contact_name	"Bo,Fan,Meng"
!Series_contact_email	"mengfb19@163.com"
!Series_contact_phone	"13584816960"
!Series_contact_institute	"the Department of Cardiology, China–Japan Union Hospital, Jilin University,"
!Series_contact_address	"Xiantai Street 126 of Changchun of Jilin Province"
!Series_contact_city	"Changchun"
!Series_contact_zip/postal_code	"130033"
!Series_contact_country	"China"
!Series_supplementary_file	"ftp://ftp.ncbi.nlm.nih.gov/geo/series/GSE97nnn/GSE97320/suppl/GSE97320_RAW.tar"
!Series_supplementary_file	"ftp://ftp.ncbi.nlm.nih.gov/geo/series/GSE97nnn/GSE97320/suppl/GSE97320_logFC.txt.gz"
!Series_platform_id	"GPL570"
!Series_platform_taxid	"9606"
!Series_sample_taxid	"9606"
!Series_relation	"BioProject: https://www.ncbi.nlm.nih.gov/bioproject/PRJNA381398"

!Sample_title	"patients with acute myocardial infarction, biological replicate1"	"patients with acute myocardial infarction, biological replicate2"	"patients with acute myocardial infarction, biological replicate3"	"healthy people, biological replicate1"	"healthy people, biological replicate2"	"healthy people, biological replicate3"
!Sample_geo_accession	"GSM2561549"	"GSM2561550"	"GSM2561551"	"GSM2561552"	"GSM2561553"	"GSM2561554"
!Sample_status	"Public on Apr 04 2017"	"Public on Apr 04 2017"	"Public on Apr 04 2017"	"Public on Apr 04 2017"	"Public on Apr 04 2017"	"Public on Apr 04 2017"
!Sample_submission_date	"Apr 03 2017"	"Apr 03 2017"	"Apr 03 2017"	"Apr 03 2017"	"Apr 03 2017"	"Apr 03 2017"
!Sample_last_update_date	"Apr 04 2017"	"Apr 04 2017"	"Apr 04 2017"	"Apr 04 2017"	"Apr 04 2017"	"Apr 04 2017"
!Sample_type	"RNA"	"RNA"	"RNA"	"RNA"	"RNA"	"RNA"
!Sample_channel_count	"1"	"1"	"1"	"1"	"1"	"1"
!Sample_source_name_ch1	"peripheral blood of patients with acute myocardial infarction"	"peripheral blood of patients with acute myocardial infarction"	"peripheral blood of patients with acute myocardial infarction"	"peripheral blood of healthy people"	"peripheral blood of healthy people"	"peripheral blood of healthy people"
!Sample_organism_ch1	"Homo sapiens"	"Homo sapiens"	"Homo sapiens"	"Homo sapiens"	"Homo sapiens"	"Homo sapiens"
!Sample_characteristics_ch1	"disease state: acute myocardial infarction"	"disease state: acute myocardial infarction"	"disease state: acute myocardial infarction"	"disease state: control"	"disease state: control"	"disease state: control"
!Sample_characteristics_ch1	"tissue: peripheral blood"	"tissue: peripheral blood"	"tissue: peripheral blood"	"tissue: peripheral blood"	"tissue: peripheral blood"	"tissue: peripheral blood"
!Sample_characteristics_ch1	"genotype: Chinese"	"genotype: Chinese"	"genotype: Chinese"	"genotype: Chinese"	"genotype: Chinese"	"genotype: Chinese"
!Sample_characteristics_ch1	"age: 39 years"	"age: 55 years"	"age: 65 years"	"age: 59 years"	"age: 50 years"	"age: 52 years"
!Sample_treatment_protocol_ch1	"Two milliliter peripheral blood from each subject was collected into BD Vacutainer Single-use Containers for human venous blood specimen collection"	"Two milliliter peripheral blood from each subject was collected into BD Vacutainer Single-use Containers for human venous blood specimen collection"	"Two milliliter peripheral blood from each subject was collected into BD Vacutainer Single-use Containers for human venous blood specimen collection"	"Two milliliter peripheral blood from each subject was collected into BD Vacutainer Single-use Containers for human venous blood specimen collection"	"Two milliliter peripheral blood from each subject was collected into BD Vacutainer Single-use Containers for human venous blood specimen collection"	"Two milliliter peripheral blood from each subject was collected into BD Vacutainer Single-use Containers for human venous blood specimen collection"
!Sample_growth_protocol_ch1	"the peripheral blood were stored in 4℃ before extracting the total RNA"	"the peripheral blood were stored in 4℃ before extracting the total RNA"	"the peripheral blood were stored in 4℃ before extracting the total RNA"	"the peripheral blood were stored in 4℃ before extracting the total RNA"	"the peripheral blood were stored in 4℃ before extracting the total RNA"	"the peripheral blood were stored in 4℃ before extracting the total RNA"
!Sample_molecule_ch1	"total RNA"	"total RNA"	"total RNA"	"total RNA"	"total RNA"	"total RNA"
!Sample_extract_protocol_ch1	"Trizol extraction of total RNA was performed according to the manufacturer's instructions."	"Trizol extraction of total RNA was performed according to the manufacturer's instructions."	"Trizol extraction of total RNA was performed according to the manufacturer's instructions."	"Trizol extraction of total RNA was performed according to the manufacturer's instructions."	"Trizol extraction of total RNA was performed according to the manufacturer's instructions."	"Trizol extraction of total RNA was performed according to the manufacturer's instructions."
!Sample_label_ch1	"biotin"	"biotin"	"biotin"	"biotin"	"biotin"	"biotin"
!Sample_label_protocol_ch1	"Biotinylated cRNA were prepared according to the standard Affymetrix protocol from 3 ug total RNA"	"Biotinylated cRNA were prepared according to the standard Affymetrix protocol from 3 ug total RNA"	"Biotinylated cRNA were prepared according to the standard Affymetrix protocol from 3 ug total RNA"	"Biotinylated cRNA were prepared according to the standard Affymetrix protocol from 3 ug total RNA"	"Biotinylated cRNA were prepared according to the standard Affymetrix protocol from 3 ug total RNA"	"Biotinylated cRNA were prepared according to the standard Affymetrix protocol from 3 ug total RNA"
!Sample_taxid_ch1	"9606"	"9606"	"9606"	"9606"	"9606"	"9606"
!Sample_hyb_protocol	"Following fragmentation, 10 ug of cRNA were hybridized for 16 hr at 45℃ on HG-U133_Plus_2. GeneChips were washed and stained in the Affymetrix Fluidics Station 450."	"Following fragmentation, 10 ug of cRNA were hybridized for 16 hr at 45℃ on HG-U133_Plus_2. GeneChips were washed and stained in the Affymetrix Fluidics Station 450."	"Following fragmentation, 10 ug of cRNA were hybridized for 16 hr at 45℃ on HG-U133_Plus_2. GeneChips were washed and stained in the Affymetrix Fluidics Station 450."	"Following fragmentation, 10 ug of cRNA were hybridized for 16 hr at 45℃ on HG-U133_Plus_2. GeneChips were washed and stained in the Affymetrix Fluidics Station 450."	"Following fragmentation, 10 ug of cRNA were hybridized for 16 hr at 45℃ on HG-U133_Plus_2. GeneChips were washed and stained in the Affymetrix Fluidics Station 450."	"Following fragmentation, 10 ug of cRNA were hybridized for 16 hr at 45℃ on HG-U133_Plus_2. GeneChips were washed and stained in the Affymetrix Fluidics Station 450."
!Sample_scan_protocol	"GeneChips were scanned using Genechip Scanner 3000"	"GeneChips were scanned using Genechip Scanner 3000"	"GeneChips were scanned using Genechip Scanner 3000"	"GeneChips were scanned using Genechip Scanner 3000"	"GeneChips were scanned using Genechip Scanner 3000"	"GeneChips were scanned using Genechip Scanner 3000"
!Sample_description	"the total RNA was extracted from the leucocyte of peripheral blood"	"the total RNA was extracted from the leucocyte of peripheral blood"	"the total RNA was extracted from the leucocyte of peripheral blood"	"the total RNA was extracted from the leucocyte of peripheral blood"	"the total RNA was extracted from the leucocyte of peripheral blood"	"the total RNA was extracted from the leucocyte of peripheral blood"
!Sample_description	"patients 1_1"	"patients 1_2"	"patients 1_3"	"healthy people 3_1"	"healthy people 3_2"	"healthy people 3_3"
!Sample_description	""	""	""	"Identical RMA signals in GSM2561552 and GSM1830990."	"Identical RMA signals in GSM2561553 and GSM1830991."	"Identical RMA signals in GSM2561554 and GSM1830992."
!Sample_data_processing	"The data were analyzed with robust multichip average method and present or absent calls of each probe set were determined by MAS5 method with affy package in R. The differentially genes between coronary heart disease and healthy groups were identified by performing moderated t-statistic in limma package, and the raw p values were adjusted by the FDR method."	"The data were analyzed with robust multichip average method and present or absent calls of each probe set were determined by MAS5 method with affy package in R. The differentially genes between coronary heart disease and healthy groups were identified by performing moderated t-statistic in limma package, and the raw p values were adjusted by the FDR method."	"The data were analyzed with robust multichip average method and present or absent calls of each probe set were determined by MAS5 method with affy package in R. The differentially genes between coronary heart disease and healthy groups were identified by performing moderated t-statistic in limma package, and the raw p values were adjusted by the FDR method."	"The data were analyzed with robust multichip average method and present or absent calls of each probe set were determined by MAS5 method with affy package in R. The differentially genes between coronary heart disease and healthy groups were identified by performing moderated t-statistic in limma package, and the raw p values were adjusted by the FDR method."	"The data were analyzed with robust multichip average method and present or absent calls of each probe set were determined by MAS5 method with affy package in R. The differentially genes between coronary heart disease and healthy groups were identified by performing moderated t-statistic in limma package, and the raw p values were adjusted by the FDR method."	"The data were analyzed with robust multichip average method and present or absent calls of each probe set were determined by MAS5 method with affy package in R. The differentially genes between coronary heart disease and healthy groups were identified by performing moderated t-statistic in limma package, and the raw p values were adjusted by the FDR method."
!Sample_data_processing	"P.Value≤0.05 and |logFC|>1"	"P.Value≤0.05 and |logFC|>1"	"P.Value≤0.05 and |logFC|>1"	"P.Value≤0.05 and |logFC|>1"	"P.Value≤0.05 and |logFC|>1"	"P.Value≤0.05 and |logFC|>1"
!Sample_platform_id	"GPL570"	"GPL570"	"GPL570"	"GPL570"	"GPL570"	"GPL570"
!Sample_contact_name	"Bo,Fan,Meng"	"Bo,Fan,Meng"	"Bo,Fan,Meng"	"Bo,Fan,Meng"	"Bo,Fan,Meng"	"Bo,Fan,Meng"
!Sample_contact_email	"mengfb19@163.com"	"mengfb19@163.com"	"mengfb19@163.com"	"mengfb19@163.com"	"mengfb19@163.com"	"mengfb19@163.com"
!Sample_contact_phone	"13584816960"	"13584816960"	"13584816960"	"13584816960"	"13584816960"	"13584816960"
!Sample_contact_institute	"the Department of Cardiology, China–Japan Union Hospital, Jilin University,"	"the Department of Cardiology, China–Japan Union Hospital, Jilin University,"	"the Department of Cardiology, China–Japan Union Hospital, Jilin University,"	"the Department of Cardiology, China–Japan Union Hospital, Jilin University,"	"the Department of Cardiology, China–Japan Union Hospital, Jilin University,"	"the Department of Cardiology, China–Japan Union Hospital, Jilin University,"
!Sample_contact_address	"Xiantai Street 126 of Changchun of Jilin Province"	"Xiantai Street 126 of Changchun of Jilin Province"	"Xiantai Street 126 of Changchun of Jilin Province"	"Xiantai Street 126 of Changchun of Jilin Province"	"Xiantai Street 126 of Changchun of Jilin Province"	"Xiantai Street 126 of Changchun of Jilin Province"
!Sample_contact_city	"Changchun"	"Changchun"	"Changchun"	"Changchun"	"Changchun"	"Changchun"
!Sample_contact_zip/postal_code	"130033"	"130033"	"130033"	"130033"	"130033"	"130033"
!Sample_contact_country	"China"	"China"	"China"	"China"	"China"	"China"
!Sample_supplementary_file	"ftp://ftp.ncbi.nlm.nih.gov/geo/samples/GSM2561nnn/GSM2561549/suppl/GSM2561549_120720-120038C_1-1_HG-U133_Plus_2_.CEL.gz"	"ftp://ftp.ncbi.nlm.nih.gov/geo/samples/GSM2561nnn/GSM2561550/suppl/GSM2561550_120720-120038C_1-2_HG-U133_Plus_2_.CEL.gz"	"ftp://ftp.ncbi.nlm.nih.gov/geo/samples/GSM2561nnn/GSM2561551/suppl/GSM2561551_120315-120038A_1-3_HG-U133_Plus_2_.CEL.gz"	"ftp://ftp.ncbi.nlm.nih.gov/geo/samples/GSM2561nnn/GSM2561552/suppl/GSM2561552_120315-120038A_3-1_HG-U133_Plus_2_.CEL.gz"	"ftp://ftp.ncbi.nlm.nih.gov/geo/samples/GSM2561nnn/GSM2561553/suppl/GSM2561553_120315-120038A_3-2_HG-U133_Plus_2_.CEL.gz"	"ftp://ftp.ncbi.nlm.nih.gov/geo/samples/GSM2561nnn/GSM2561554/suppl/GSM2561554_120315-120038A_3-3_HG-U133_Plus_2_.CEL.gz"
!Sample_data_row_count	"54675"	"54675"	"54675"	"54675"	"54675"	"54675"
!Sample_relation	""	""	""	"Reanalysis of: GSM1830990"	"Reanalysis of: GSM1830991"	"Reanalysis of: GSM1830992"
!series_matrix_table_begin
"ID_REF"	"GSM2561549"	"GSM2561550"	"GSM2561551"	"GSM2561552"	"GSM2561553"	"GSM2561554"
"1007_s_at"	31.2663	31.7491	36.6603	5.305821857	4.858834886	5.004032625
"1053_at"	37.6878	27.0560	47.7444	4.28198259	5.614886622	4.757874885
"117_at"	224.4735	169.2700	132.3954	5.193668232	6.554647393	6.727375442
"121_at"	146.6320	121.1042	80.3611	8.257096094	6.478320445	6.398872799
"1255_g_at"	4.4010	4.4594	4.0428	3.65426929	1.942324979	2.088069433
"1294_at"	41.4931	61.3120	200.8551	5.263324897	7.375070716	7.324057219
"1316_at"	32.3664	30.6062	33.6670	4.407556717	5.288447649	5.518234536
"1320_at"	12.8604	8.0427	8.1731	3.284150201	2.56774386	2.714364912
"1405_i_at"	1648.1795	2348.8920	2756.3714	9.771275945	11.07336537	11.66008347
"1431_at"	6.0790	5.5356	6.8513	3.442012258	2.503517157	2.527222415
"1438_at"	14.6492	15.6600	14.4079	4.59191133	3.454152546	3.763168894
"1487_at"	74.0744	67.8322	82.5152	5.671493499	6.516604618	6.436551608
"1494_f_at"	34.6977	30.2762	28.7233	5.051839597	4.41427903	4.348956861
"1552256_a_at"	28.7499	30.4639	49.4235	5.322495589	5.601039966	5.585912133
"1552257_a_at"	34.0809	33.0553	82.6423	5.119423137	5.451976331	5.850566621
"1552258_at"	34.3749	23.0908	34.3749	6.008777375	4.806350232	5.172928563
"1552261_at"	21.1899	7.6148	8.6069	3.614982851	2.799839028	2.922025322
"1552263_at"	95.6199	124.4560	183.7332	4.235989585	7.107664477	7.222524579
"1552264_a_at"	224.7624	189.5658	141.8576	5.32504051	7.023430064	6.609234473
"1552266_at"	4.9953	4.9698	3.6982	2.530319833	1.40970647	1.923772286
"1552269_at"	9.1789	7.0139	6.3423	3.63041837	2.722617042	2.742808469
"1552271_at"	45.9239	44.1073	33.8313	4.825951001	4.294753886	4.30431833
"1552272_a_at"	37.6376	35.9644	24.9427	5.288353308	4.653018502	4.659003713
"1552274_at"	40.3570	41.0496	35.2723	5.246260477	5.275887183	5.121784522
"1552275_s_at"	23.8569	28.6388	23.6902	4.289675922	4.045600417	3.625445151
"1552276_a_at"	26.2481	26.2481	17.4803	5.095212913	4.412674395	4.257618086
"1552277_a_at"	44.4292	110.3773	141.6838	4.876010096	6.280991952	5.701358181
"1552278_a_at"	5.4726	5.5167	5.4625	4.297001727	2.287057749	2.377475757
"1552279_a_at"	59.8301	54.2100	42.4212	6.840018879	5.232218747	5.355739965
"1552280_at"	10.7719	10.6440	8.3366	4.699128594	2.937477986	2.836879307
"1552281_at"	75.0238	52.5067	29.8729	6.238298977	4.845487028	4.962741901
"1552283_s_at"	5.1167	4.7643	9.9833	4.441759749	3.617978328	3.245365234
"1552286_at"	24.8601	28.7499	41.4637	4.743965736	5.336659391	5.571404471
"1552287_s_at"	13.6219	18.3367	132.1972	4.091923832	7.463866489	7.789393822
"1552288_at"	6.7657	7.5399	5.7063	2.512555981	2.347730243	2.261534901
"1552289_a_at"	21.4001	15.1764	11.3477	4.404041682	3.191071053	3.306308658
"1552291_at"	39.5404	43.0319	31.7397	2.54356936	4.803376818	4.812065574
"1552293_at"	18.6019	15.1458	13.1474	3.63865554	3.30668873	3.523242419
"1552295_a_at"	30.9221	25.1639	25.0214	4.058278311	4.917234319	4.535512666
"1552296_at"	4.7038	4.7622	6.5878	3.804433682	2.788473619	2.939533784
"1552299_at"	6.1198	4.1001	6.2503	2.631913848	2.25486867	2.420247009
"1552301_a_at"	18.7026	11.1420	11.1420	3.84115726	3.498596431	3.493653985
"1552302_at"	5.6350	4.6173	14.2084	2.380741025	2.814448715	4.004988481
"1552303_a_at"	35.4381	36.5007	30.3144	5.003289697	5.184055307	5.278914221
"1552304_at"	15.1764	15.1764	15.1764	5.540824121	3.538461491	3.399519659
"1552306_at"	5.5862	8.9572	5.4061	3.179974283	2.767745723	2.696518837
"1552307_a_at"	19.0553	26.2734	60.8835	5.406683946	6.158901869	6.236358772
"1552309_a_at"	17.7867	78.1410	166.3129	5.444462307	6.52432168	6.767825257
"1552310_at"	23.8645	37.5118	96.8321	3.08520322	7.075267457	6.952507656
"1552311_a_at"	89.8440	69.2147	86.1814	7.219161449	6.032467207	6.225204585
"1552312_a_at"	6.0898	6.8616	6.3423	3.216959576	2.835890036	2.835890036
"1552314_a_at"	11.8118	9.2549	16.1217	3.369080949	3.369080949	3.369080949
"1552315_at"	94.7636	99.2655	102.2638	5.371921522	8.05140801	7.0762452
"1552316_a_at"	156.7548	187.3231	312.9689	6.678469795	9.453117344	8.752350668
"1552318_at"	212.7838	256.3492	277.6394	5.13076784	8.917480506	8.296479192
"1552319_a_at"	6.7829	5.7770	4.2722	2.743610828	2.295892411	1.907598654
"1552320_a_at"	8.2605	8.8804	13.8875	3.331942114	4.316358725	4.169223842
"1552321_a_at"	9.4491	10.1370	34.5223	2.472989667	5.979948417	5.864051911
"1552322_at"	4.7119	5.0405	5.6422	3.279139471	2.463995648	2.28403888
"1552323_s_at"	9.2235	9.7184	29.0789	4.717124232	5.211906825	5.052675294
"1552325_at"	4.2722	3.8457	4.1518	2.608344534	1.782938996	1.670936385
"1552326_a_at"	8.1162	8.7062	8.0373	3.80650528	2.818124149	3.463208529
"1552327_at"	3.6793	4.5460	10.7695	2.888922102	3.553345974	3.188066542
"1552329_at"	7.1589	12.6518	36.1657	5.831837657	5.044144208	5.155201291
"1552330_at"	3.3757	5.6350	15.1764	2.223296515	3.98559877	3.13353724
"1552332_at"	70.5796	46.5782	34.5236	5.687144511	5.154447056	5.207432405
"1552334_at"	13.7765	20.9741	9.8949	2.947874073	3.99385585	4.048511643
"1552335_at"	42.1691	26.9444	57.1625	5.572123384	4.668414067	5.084768417
"1552337_s_at"	5.8658	5.6813	4.3962	2.911389373	2.22433663	2.552337658
"1552338_at"	16.5261	11.3132	6.8749	3.061405491	2.906537539	2.898703822
"1552340_at"	24.7090	18.9023	17.9313	4.885897485	3.534137048	3.836622841
"1552343_s_at"	27.6009	26.4582	37.5938	4.655044932	6.582721485	6.56234074
"1552344_s_at"	13.8951	17.8634	15.9519	4.020910462	4.212147609	3.269350776
"1552347_at"	22.1285	32.1926	66.3217	5.144362898	6.956996514	6.306518076
"1552348_at"	59.8301	101.4730	12.1807	5.948954825	3.125208384	3.676478721
"1552349_a_at"	16.3152	33.3840	14.1127	5.011150633	3.283424683	3.251270267
"1552354_at"	9.2996	9.9075	8.2994	4.401284474	2.080267118	2.503058732
"1552355_s_at"	18.3096	18.7716	16.3229	4.331480845	3.913196152	3.795713681
"1552359_at"	3.2879	3.8473	3.8473	2.734601068	1.823164179	1.943832659
"1552360_a_at"	17.8520	17.8067	36.7661	4.954889411	5.440186609	5.808826099
"1552362_a_at"	10.4284	10.8189	15.6898	3.466431019	4.468243583	4.598275937
"1552364_s_at"	32.0011	37.6588	22.1564	4.013472225	4.266816289	4.175189755
"1552365_at"	5.9160	5.1281	3.9630	2.647658522	2.200736445	2.092296444
"1552367_a_at"	5.9497	4.6241	3.9751	1.991000087	1.787805964	1.731509172
"1552368_at"	2.9181	3.5025	3.8678	3.475512992	1.742314087	1.876803205
"1552370_at"	9.6617	10.7108	14.4197	3.673641024	4.343631267	3.489406447
"1552372_at"	3.0925	3.4792	2.9984	2.433441974	1.410814284	1.47858232
"1552373_s_at"	4.4583	4.5503	3.9747	2.530319833	1.745323551	2.046684741
"1552375_at"	9.2867	9.2472	17.5094	3.891990197	4.03194008	4.051088135
"1552377_s_at"	72.3790	58.4516	59.8301	6.245007641	5.203428318	5.39462307
"1552378_s_at"	6.4604	5.8179	5.8179	2.469337662	2.481120307	2.375469179
"1552379_at"	3.8577	2.9979	3.2288	1.716988502	1.583407873	1.691005838
"1552381_at"	6.3046	6.1248	5.6797	4.182635236	2.103664544	2.596701469
"1552383_at"	28.7499	38.3543	30.5141	5.606276762	4.128076445	4.678750894
"1552384_a_at"	8.9669	7.6429	8.8625	3.317449531	2.894101338	3.116576008
"1552386_at"	75.4548	105.3528	107.0643	5.618403688	6.460942318	6.516387023
"1552388_at"	34.2724	27.7184	22.3314	5.444462307	4.208229425	4.683920754
"1552389_at"	4.2722	3.8364	4.2722	2.330776823	1.999239092	2.094973278
"1552390_a_at"	3.4044	3.4836	3.1734	2.423041534	1.739551424	1.678891327
"1552391_at"	13.7765	10.2801	9.4474	3.317693668	3.224378107	3.113603245
"1552393_at"	3.6234	4.3198	3.3381	2.176092272	1.844482769	1.857344707
"1552394_a_at"	3.9234	3.8473	4.6935	2.215725521	1.795719272	2.050899783
"1552395_at"	110.9545	88.3226	77.5285	6.878416935	6.336132923	6.242765536
"1552396_at"	10.1518	11.9989	6.9991	4.460799309	2.599963986	2.634583864
"1552398_a_at"	188.0975	370.9446	715.5433	6.307065586	8.603934325	8.387754979
"1552399_a_at"	5.5414	4.9341	5.5414	2.739599336	2.556742263	2.16352333
"1552400_a_at"	11.3027	8.3597	10.5297	3.976861731	3.090786681	3.311659389
"1552401_a_at"	4.3323	4.8530	4.0643	2.614914555	1.906964036	2.308264273
"1552402_at"	8.5365	14.0615	5.4736	2.661232092	2.315982051	2.308264273
"1552405_at"	15.1594	10.4533	10.4920	3.951969405	3.553345974	3.134814667
"1552408_at"	4.9802	4.5931	6.3207	3.744498333	2.434585647	2.117960458
"1552409_a_at"	44.9432	45.6503	40.5335	5.833968892	4.958437742	5.020829961
"1552410_at"	11.3737	6.3913	9.6585	3.704982958	3.498596431	3.889642252
"1552411_at"	85.6450	75.3458	46.9218	8.926387817	5.849702292	5.990741301
"1552412_a_at"	5.5688	5.5688	5.3415	3.908372742	2.315982051	2.338096687
"1552414_at"	7.3145	6.5306	5.5050	4.208492184	2.210690758	2.16352333
"1552415_a_at"	32.8239	15.1105	12.8525	4.544046095	3.803384053	3.599789795
"1552417_a_at"	4.4806	5.1878	6.4361	3.368516262	3.061386233	2.657901035
"1552418_at"	25.0419	15.2012	12.8572	4.14808425	3.422228017	3.684507422
"1552419_s_at"	49.4045	43.5458	41.8576	6.158521598	5.063475786	5.289527845
"1552421_a_at"	6.6098	5.6250	6.0627	2.761267042	2.26188027	2.319065341
"1552422_at"	8.2596	7.2231	6.9143	2.782971024	2.852615177	2.852615177
"1552423_at"	33.9321	21.3126	17.1928	4.460799309	4.343631267	4.310541994
"1552424_at"	5.7770	5.3770	4.1761	2.862137755	1.770659873	2.275650582
"1552425_a_at"	4.2947	4.9529	5.5184	2.410549741	2.19599841	2.308264273
"1552426_a_at"	163.0835	182.7197	168.1992	4.804152109	7.975596036	7.361437124
"1552427_at"	3.8918	4.1604	4.4414	2.878934162	2.974149332	2.231175393
"1552430_at"	3.4333	4.1761	3.1034	3.057039319	1.490750288	1.533239756
"1552432_at"	35.0790	32.1506	20.0288	5.956489536	4.839174278	4.89824412
"1552436_a_at"	25.6118	16.1870	14.6102	4.531068275	4.00871464	3.891764001
"1552438_a_at"	6.2411	5.4658	5.6350	3.84268586	2.347115744	2.408465615
"1552439_s_at"	3.9234	3.2495	3.9234	2.530319833	1.69022646	1.876803205
"1552440_at"	14.5323	10.2968	7.7396	3.745198974	3.106745333	2.52085894
"1552445_a_at"	9.5859	11.1420	9.1335	3.976059387	2.946168055	3.014579399
"1552448_a_at"	9.6851	12.6635	10.3873	3.585296152	2.804389435	3.237157836
"1552449_a_at"	23.5358	29.8330	19.5153	5.52436078	3.845526298	4.35963612
"1552450_a_at"	15.8045	23.8080	12.1677	5.930221089	3.60441695	3.732505824
"1552452_at"	9.5272	8.1099	6.4868	3.651837822	2.775203534	3.108122944
"1552453_a_at"	7.3145	6.5878	5.1917	3.031217412	2.598525152	2.377475757
"1552455_at"	5.7770	5.7770	5.4458	4.129622502	2.189881205	2.512176549
"1552456_a_at"	17.8755	18.4806	9.0500	3.520172837	2.713713727	2.90133386
"1552457_a_at"	6.2481	7.6177	6.3038	3.744498333	2.705939471	2.943556613
"1552458_at"	6.5055	4.5971	3.3486	2.340794261	1.848774832	1.69022646
"1552459_a_at"	17.5396	16.8077	16.8077	5.956489536	3.913196152	4.07105113
"1552461_at"	3.6234	3.7705	4.0481	3.458527759	1.882565824	2.017240099
"1552463_at"	6.3756	4.4642	4.0553	2.143503887	1.885659093	2.023743482
"1552466_x_at"	4.2806	3.7435	3.3393	2.526836763	1.843986038	1.485845855
"1552467_at"	69.5075	69.5075	60.1864	7.449277622	5.751588368	5.646698892
"1552468_a_at"	24.5666	28.3794	26.8979	5.956489536	4.602744606	4.897105741
"1552470_a_at"	13.7765	10.6029	7.8118	2.522066487	2.887393075	2.818181591
"1552472_a_at"	41.4325	52.6340	66.9013	5.799515257	5.327999412	5.589948705
"1552473_at"	128.2670	77.7492	83.7005	6.404031167	6.320715795	6.353880312
"1552474_a_at"	59.3578	69.4016	62.1538	6.689471016	5.52078624	5.74008145
"1552476_s_at"	11.1292	9.9921	8.7495	3.393921526	3.049970271	3.282412725
"1552477_a_at"	5.2875	3.6007	3.9751	3.744498333	2.062151475	2.062151475
"1552478_a_at"	5.8814	4.5396	5.4247	3.987645095	2.315982051	2.308264273
"1552480_s_at"	19.8610	23.3195	9.6727	2.197552772	3.540711668	4.634270528
"1552481_s_at"	6.1661	7.6608	4.8288	4.129622502	2.422115377	2.393264912
"1552482_at"	4.8098	6.7111	4.2241	3.052607409	1.973435798	2.031799587
"1552484_at"	29.4846	19.9456	16.2748	4.9677544	4.505128428	4.565166795
"1552485_at"	10.3322	12.4922	14.1444	4.781890957	3.999633922	3.998663388
"1552486_s_at"	30.5141	46.5782	33.8313	3.655937502	4.931402085	4.439347623
"1552487_a_at"	3.1600	3.2951	2.7250	2.231175393	1.516383518	1.655818001
"1552489_s_at"	4.2406	3.2964	3.6726	3.111279611	1.717460926	1.723170155
"1552490_at"	6.0627	8.2580	4.8120	4.352110731	2.599963986	2.599963986
"1552491_at"	14.1446	12.4394	11.4924	3.717997374	3.181495404	3.061386233
"1552493_s_at"	9.8277	7.6177	8.5723	3.159585217	2.841216692	2.77383981
"1552494_at"	13.3083	14.2030	13.4589	3.778823554	3.611170131	3.646414688
"1552496_a_at"	7.9077	5.6632	4.0176	3.398971569	2.117499371	1.943832659
"1552497_a_at"	98.5480	104.5508	122.0470	6.33167462	6.946052551	6.792840982
"1552498_at"	35.7422	24.0846	21.9555	4.897427629	4.313328006	3.919646984
"1552499_a_at"	7.2450	7.4483	6.3423	3.72740264	2.841761317	2.693004415
"1552501_a_at"	80.8491	81.7557	82.4478	6.997203736	5.95236615	6.100075729
"1552502_s_at"	4.2722	3.8710	4.7038	2.233816351	2.233816351	2.184280412
"1552503_at"	23.0515	20.8470	18.5898	4.338154689	4.200162732	4.064186996
"1552504_a_at"	50.0056	37.0887	18.6230	4.853010223	3.882804816	4.126433089
"1552506_at"	7.3145	6.3431	7.3145	3.46532793	2.741490257	2.772712614
"1552507_at"	13.7765	11.1530	13.4666	4.618577047	3.261557949	3.56596561
"1552508_at"	17.2820	14.6989	10.0975	3.898365937	3.260568439	3.498596431
"1552509_a_at"	3.9530	4.2722	3.9368	4.546267783	1.99434836	1.827187868
"1552510_at"	308.2415	246.1997	169.5325	8.252846861	7.280683244	7.316747837
"1552511_a_at"	4.1761	5.2472	3.4299	2.803077088	1.827408718	2.062151475
"1552514_at"	4.6952	3.2362	4.1761	2.841189126	1.943832659	1.771779405
"1552515_at"	9.7878	15.3025	8.9686	3.290980012	3.051589261	3.290980012
"1552516_a_at"	32.4581	22.1401	12.6661	3.58024309	3.553345974	3.457611788
"1552518_s_at"	3.6234	3.8473	3.4974	2.187343156	1.69022646	1.666192232
"1552519_at"	16.3145	20.9046	21.1253	4.714913321	4.622516839	5.351723073
"1552520_at"	6.0897	5.8870	6.9245	4.619184421	2.599963986	2.529449876
"1552521_a_at"	3.4971	3.4465	3.1622	1.991000087	1.750396781	1.679894784
"1552522_at"	3.4410	3.2362	3.2362	1.798755406	1.495353596	1.661128954
"1552523_a_at"	8.7113	7.5125	6.5904	4.077346296	2.476834276	3.061386233
"1552524_at"	47.6649	33.8954	27.9915	5.385645842	4.253931704	4.429203582
"1552526_at"	16.0338	14.9367	10.6871	4.414307286	3.913196152	3.614492399
"1552528_at"	37.5115	34.0857	39.1727	5.606539833	5.201422907	5.29177768
"1552531_a_at"	10.2450	6.4151	5.9442	3.794105497	2.68147153	2.701662957
"1552532_a_at"	3.9821	3.6726	3.4027	1.987854305	1.572087517	1.694009718
"1552535_at"	29.5257	27.1182	24.1957	5.869279466	4.336092757	4.046849362
"1552536_at"	17.2820	13.4238	14.0100	4.457375326	3.709509282	4.194472264
"1552538_a_at"	13.0241	9.2827	6.1666	3.214537394	2.798768321	3.029728614
"1552540_s_at"	37.5144	28.6388	29.7363	5.382277362	4.894152841	4.429203582
"1552541_at"	111.9509	128.1634	37.2128	5.541223797	5.247546648	4.878295884
"1552542_s_at"	69.0924	122.8754	74.7080	5.444462307	7.128435327	6.15707424
"1552543_a_at"	11.7831	11.7831	7.6809	4.145139293	3.36670309	3.259562861
"1552544_at"	8.2596	10.9864	7.5937	2.924796775	2.593401282	2.778629914
"1552546_a_at"	6.5050	8.7051	4.8827	3.017270667	2.25486867	2.483389905
"1552548_at"	11.6301	9.0510	6.3423	3.751889236	2.623575033	2.820341466
"1552549_a_at"	26.2481	23.8513	17.5986	4.904724817	4.097966002	3.710845233
"1552552_s_at"	8.5997	7.1025	10.5597	3.595909643	2.851634483	3.104285674
"1552553_a_at"	49.1815	38.4699	103.1939	5.802818686	5.891512975	5.869729552
"1552554_a_at"	7.9962	7.6262	9.5159	3.744498333	2.930968453	2.77725866
"1552555_at"	41.3948	37.2536	18.0072	5.262219362	4.03194008	4.03857789
"1552557_a_at"	3.9234	4.2722	4.0700	4.451976579	1.887224138	2.094973278
"1552558_a_at"	116.7947	100.8861	34.6226	6.029069506	4.734032085	4.992035165
"1552559_a_at"	14.4205	11.9576	6.0531	3.331942114	2.602233836	2.530319833
"1552562_at"	9.0707	9.8949	10.5361	4.807095036	3.875704149	3.921221353
"1552563_a_at"	9.3772	10.2759	7.1071	4.305081049	3.361191111	3.482421658
"1552564_at"	5.7040	5.3394	4.0856	2.911389373	2.416676516	2.137637678
"1552566_at"	10.1264	11.4337	7.9932	4.577018028	2.449062631	2.449062631
"1552568_at"	24.3856	16.9812	9.0760	4.83079474	3.19259259	3.399495838
"1552569_a_at"	18.0575	20.4721	16.0121	4.058189219	3.588826676	3.713221341
"1552570_at"	6.6206	6.3632	5.9958	3.744498333	2.3700015	2.541013782
"1552572_a_at"	3.3757	3.3757	2.9537	2.779580901	1.645079825	1.862263666
"1552573_s_at"	3.2790	3.8299	3.0045	2.362257034	1.404875282	1.624735129
"1552575_a_at"	6.6667	6.1356	5.4061	2.795161018	2.30281808	2.435831711
"1552576_at"	18.9145	15.5421	15.5493	4.949249734	3.988601503	3.718017685
"1552578_a_at"	3.4792	3.7342	3.4376	2.515512263	1.62776294	1.798755406
"1552579_a_at"	17.2820	12.4394	13.6655	4.227192184	3.656421924	3.414068986
"1552580_at"	29.9779	20.3811	9.0248	3.424184737	3.145194723	2.676318693
"1552582_at"	10.8407	19.6264	4.5736	2.911389373	2.056078323	2.214945552
"1552583_s_at"	130.1975	186.3670	7.9565	4.461594537	2.684432843	2.856956086
"1552584_at"	135.9451	118.1391	206.8004	7.647264514	7.595996711	8.214355479
"1552585_s_at"	4.7235	4.4839	3.2362	2.5991593	1.831768359	2.00067845
"1552586_at"	25.4334	18.1909	14.6156	4.800589478	4.001465668	3.869438071
"1552587_at"	5.7770	5.2024	6.2756	3.686512665	2.514674715	2.465349751
"1552588_a_at"	4.9728	5.2332	3.7448	3.048963331	1.821396752	2.160895614
"1552590_a_at"	4.3382	4.6665	3.3757	2.690509512	2.011204133	2.036992884
"1552592_at"	4.1761	4.1761	4.1761	2.645878761	1.815811618	1.936210296
"1552594_at"	42.4103	35.9644	26.2481	4.538167489	4.381244996	4.560510313
"1552596_at"	42.4240	42.3173	33.1664	6.039430362	4.926796394	5.004844193
"1552598_at"	17.1811	14.4338	13.2146	4.994843548	3.506363151	3.684581941
"1552599_at"	10.6542	12.4394	8.0716	5.008325202	2.92935451	2.81572572
"1552602_at"	17.9013	14.7895	17.5818	4.136010592	3.836662176	3.900207046
"1552604_at"	13.3791	18.4248	10.3059	4.252608373	3.268053044	3.423450233
"1552605_s_at"	10.6516	6.6762	6.5878	3.587860353	2.628071582	2.782417766
"1552607_at"	18.4529	25.5972	34.1183	4.434394277	5.357264019	5.47766235
"1552608_at"	8.4996	7.6177	5.6736	2.875777487	2.615258635	2.545231663
"1552609_s_at"	9.6016	8.1515	6.6363	3.039052445	2.77383981	3.042685024
"1552610_a_at"	67.9112	108.2024	46.5971	5.276997632	6.420603301	5.041911263
"1552611_a_at"	455.2594	463.9977	1312.1136	5.168107887	10.23405606	9.958526094
"1552612_at"	96.2539	163.6553	115.1280	5.716056332	6.94572996	6.053031952
"1552613_s_at"	37.9720	82.6659	77.3078	3.614234454	6.706201347	6.022364295
"1552615_at"	147.3539	126.9713	54.5433	7.016702941	5.500618517	5.444462307
"1552616_a_at"	11.0061	12.3606	11.0061	4.037077235	3.417799632	3.246280281
"1552617_a_at"	125.4072	169.5451	96.4102	5.100147487	6.336132923	5.469285646
"1552618_at"	50.1628	64.9171	97.8510	6.020525614	6.020525614	5.891874505
"1552619_a_at"	5.2218	8.4693	5.4258	3.230324794	2.200736445	2.191481276
"1552620_at"	27.6212	28.0940	26.8200	5.601616906	4.894152841	4.924598276
"1552621_at"	50.5933	96.4324	51.6539	4.530098447	8.049256855	7.359916982
"1552622_s_at"	14.8435	34.2147	19.8420	3.866901034	7.555213293	6.466118735
"1552623_at"	68.8148	82.2000	46.1517	4.250068189	5.86445755	5.681173806
"1552625_a_at"	14.7525	16.7847	20.8787	4.285168807	4.931402085	4.285168807
"1552626_a_at"	9.2235	9.9464	9.5559	2.993691931	3.18966846	3.231617027
"1552627_a_at"	6.4111	8.1452	6.5878	3.611675181	2.517944844	2.696534255
"1552628_a_at"	112.0206	127.2618	211.3317	4.760066358	8.237408921	8.430727963
"1552629_a_at"	19.6398	10.7699	6.5504	3.375674933	2.841761317	2.502598913
"1552630_a_at"	36.6381	31.6014	32.2934	5.051344782	5.051344782	5.051344782
"1552631_a_at"	22.3747	20.5083	17.6854	5.628918348	3.896688926	4.287513739
"1552632_a_at"	8.6858	10.6871	21.3216	3.449093918	3.715711074	3.340564972
"1552633_at"	46.3560	54.8526	137.4733	6.12232409	7.215294679	6.985608283
"1552634_a_at"	23.2124	22.7632	71.9013	3.18095878	7.157919379	6.138939678
"1552637_at"	5.6661	4.1471	4.5136	3.036271624	1.991000087	2.187033726
"1552639_at"	33.3279	43.5458	39.1942	5.173324434	4.663000458	4.558844106
"1552641_s_at"	44.7012	41.5947	25.8589	4.395295575	5.547642903	5.070803767
"1552643_at"	33.7318	23.1549	23.0944	3.33320374	4.894152841	4.715407129
"1552644_a_at"	12.6571	13.1403	13.1403	3.36719529	3.764591564	3.682504297
"1552646_at"	36.1766	37.5118	33.0133	5.84419146	5.656365353	5.229271778
"1552648_a_at"	42.3644	61.9875	45.4522	4.267362386	6.250785985	5.708875961
"1552649_a_at"	17.2820	19.6264	8.9250	2.841374131	2.998937088	3.247802414
"1552651_a_at"	23.2065	24.0846	12.9083	3.602097037	3.429989695	3.574176982
"1552652_at"	20.3007	19.6264	29.5190	6.648926993	4.625129271	4.291824513
"1552656_s_at"	13.6655	13.5939	8.9474	4.314110076	3.772469079	4.360946774
"1552657_a_at"	32.3010	27.8682	21.7513	5.767023711	4.213891295	4.496513451
"1552658_a_at"	8.3673	5.6728	6.6115	5.042630913	2.119184472	2.245243303
"1552660_a_at"	6.2505	6.6878	5.4061	4.788325231	2.315982051	2.143310527
"1552661_at"	3.1737	3.7923	3.0436	2.166431072	1.666181273	1.564033108
"1552662_a_at"	9.1066	7.5234	7.4149	2.911389373	2.45773431	2.846419292
"1552663_a_at"	39.1285	37.5118	47.3602	6.876934888	4.992934107	5.520673633
"1552664_at"	41.5479	44.8342	43.1476	5.208534353	5.376702054	5.376702054
"1552665_at"	21.6339	13.8875	14.4860	5.443499046	3.351598722	3.627236454
"1552666_a_at"	3.8473	4.1632	3.2217	2.300903078	1.943832659	1.943832659
"1552667_a_at"	47.7076	47.5017	47.7076	4.570295531	6.287143834	6.027940902
"1552669_at"	27.8984	28.5636	8.2477	4.799548336	3.35483036	3.199444676
"1552670_a_at"	21.2105	23.8802	13.1388	4.644648791	3.530749017	3.715766181
"1552671_a_at"	18.7416	19.0466	11.9964	3.205055393	3.321836367	3.498596431
"1552672_a_at"	29.3532	21.3545	15.2396	5.205487425	3.988601503	4.2190131
"1552673_at"	4.1350	3.8698	3.4254	3.744498333	1.807996861	2.046249555
"1552674_at"	3.9234	3.8473	3.8473	2.412001017	1.725020993	1.911597737
"1552675_at"	3.0575	3.6726	3.6726	2.530319833	1.584204076	1.677554536
"1552676_at"	32.3253	23.7517	17.0926	5.206549638	4.097538466	3.841757803
"1552677_a_at"	13.1879	12.4394	13.2353	3.684006274	4.297518571	3.863875474
"1552678_a_at"	12.6150	16.4667	19.8610	4.398592135	4.639855658	3.993219138
"1552680_a_at"	3.6234	5.3100	5.3100	2.683163909	2.237720704	2.536802044
"1552682_a_at"	5.7777	4.8747	3.8272	3.088692383	2.25486867	2.230044846
"1552684_a_at"	7.8322	8.0763	5.0701	3.545995856	2.798069476	2.211582303
"1552685_a_at"	12.4276	11.9883	13.8875	4.009306567	3.268881462	3.654934378
"1552686_at"	14.8435	13.2922	11.4554	3.902895419	2.599963986	3.428596274
"1552687_a_at"	11.8100	9.8949	7.6519	3.217938022	2.849397194	3.163705306
"1552689_at"	55.2896	41.3696	34.0745	6.332286312	5.170071707	5.357382322
"1552690_a_at"	21.2105	22.0854	20.2512	5.069584924	4.009082501	4.099752407
"1552691_at"	42.7442	38.7142	35.0251	2.083583777	4.985238146	5.130315399
"1552693_at"	5.0623	5.6281	4.5788	2.911389373	1.822515774	2.150712319
"1552694_at"	3.2097	3.2847	2.8804	1.535705125	1.543574895	1.580305236
"1552695_a_at"	7.9036	7.7099	8.2216	3.580367163	3.092721031	2.920605335
"1552696_at"	10.9866	11.1420	5.8427	3.863987765	2.824418221	2.457127027
"1552698_at"	38.7576	54.9890	38.5713	5.628918348	5.039857664	5.115668205
"1552701_a_at"	338.8452	397.9617	658.7990	5.407343469	8.434047839	8.465106139
"1552703_s_at"	209.2151	275.1859	403.3053	4.355325745	8.316783259	8.027441187
"1552705_at"	3.1268	3.8473	3.9572	3.06677244	1.943832659	1.943832659
"1552708_a_at"	3.9234	4.0437	3.7362	3.006697632	1.856865857	1.82703421
"1552711_a_at"	47.0936	35.9644	32.2691	5.223804728	4.996336145	5.168497798
"1552712_a_at"	11.0130	11.0130	8.7734	4.214349572	3.2209653	3.273704256
"1552713_a_at"	330.1180	288.7278	8.9529	4.055056137	2.607771712	3.006834024
"1552714_at"	7.2560	7.3145	6.7366	4.129622502	2.378675884	2.694492634
"1552715_a_at"	3.9234	3.9234	3.2257	3.703994261	1.929049574	1.90289998
"1552716_at"	8.2363	11.1420	11.1420	3.477934849	4.083167321	4.24527772
"1552717_s_at"	15.3398	17.4529	15.5825	5.226932934	3.508918964	3.725071587
"1552718_at"	15.6254	22.6319	20.3031	5.956489536	4.003419915	4.343631267
"1552719_at"	12.7498	27.1182	46.2449	3.501801963	5.741327055	5.899655185
"1552721_a_at"	3.8473	3.9420	3.8473	2.1711745	1.758815495	1.943832659
"1552722_at"	4.3021	4.2677	4.1138	2.845453346	1.928620023	1.871134105
"1552724_at"	29.6897	24.8997	31.3560	5.246260477	4.983586196	4.216894543
"1552725_s_at"	11.3027	10.0771	11.6291	3.936778636	3.282505221	3.435567082
"1552726_at"	8.6304	8.6951	9.8062	3.331942114	3.286150344	3.242611
"1552727_s_at"	4.9906	4.9906	6.5878	3.331942114	3.05634229	2.77383981
"1552729_at"	39.2818	29.0584	22.6706	5.42313519	5.089226369	5.089226369
"1552730_at"	21.7962	13.2151	10.5244	3.808156888	3.499721379	3.489300445
"1552731_at"	7.3145	4.8881	3.8961	2.777181713	2.377475757	2.209337898
"1552732_at"	3.1833	4.0806	3.0482	1.798755406	1.683324042	1.772772742
"1552733_at"	4.9525	6.1268	12.8065	3.563664126	4.28653284	4.858766851
"1552734_at"	9.1803	12.3570	8.0361	4.435016099	3.758457245	2.998782039
"1552735_at"	3.8107	3.8473	3.5701	3.331942114	1.930064752	1.857644952
"1552736_a_at"	8.2810	10.0172	8.3477	5.173460834	2.440079951	2.825376061
"1552737_s_at"	7.5900	5.6097	5.6097	1.852100368	3.189496911	2.231175393
"1552738_a_at"	4.2643	3.5870	4.2722	2.911389373	1.917369107	2.092296444
"1552739_s_at"	9.2235	6.9636	11.2056	4.29087277	3.642953597	3.369080949
"1552740_at"	3.6993	4.4349	3.6841	2.231175393	2.094973278	2.034582154
"1552742_at"	5.5433	5.0365	8.3644	3.297469847	2.67431182	2.998325408
"1552743_at"	23.1439	20.4572	16.1209	6.349955272	3.928026449	4.144433673
"1552745_at"	9.1314	9.6403	5.5281	4.466744851	2.131693384	2.434585647
"1552747_a_at"	4.6952	4.1685	3.2532	2.405437582	2.023426254	2.062151475
"1552749_a_at"	121.1995	97.9942	44.6556	7.332889346	5.266599691	5.330934632
"1552750_at"	5.6224	4.5971	3.4974	2.911389373	1.878136394	2.065132821
"1552751_a_at"	31.1393	26.5332	19.4836	4.730672697	4.421743713	4.229300809
"1552752_a_at"	4.6952	5.1125	5.1125	3.867500114	2.308353467	2.135867134
"1552754_a_at"	4.7701	5.2053	4.5673	4.031841067	1.576332788	1.668552178
"1552755_at"	13.2775	12.1629	14.8062	4.138330566	3.596915847	3.90017785
"1552757_s_at"	5.1963	4.5355	5.1963	3.132795668	2.124255632	2.377475757
"1552758_at"	5.8248	5.1281	4.8669	2.687998515	2.200736445	2.249886182
"1552760_at"	3.6429	3.4979	4.5042	2.914964363	2.101076366	2.171268117
"1552761_at"	52.0594	50.5033	26.9502	6.486364183	4.867617781	4.831115458
"1552763_at"	5.9380	5.3062	3.8473	2.151598364	1.647070499	2.002075657
"1552765_x_at"	4.1242	3.6160	3.8885	3.827512035	1.887224138	1.705916506
"1552766_at"	4.6183	3.7438	3.7843	1.824738071	1.798755406	1.983772571
"1552767_a_at"	7.0070	5.2274	4.0506	2.176348358	1.968697687	1.91821105
"1552768_at"	48.7103	39.3966	43.8655	6.843124315	5.45501486	5.418527986
"1552769_at"	3.6234	6.2996	5.9496	2.587027389	2.506736005	2.474106017
"1552770_s_at"	10.6172	8.2296	9.9384	4.590478424	3.440918764	3.528511958
"1552771_a_at"	5.4657	4.1568	4.2722	3.331942114	2.094973278	1.972066051
"1552772_at"	86.2266	109.2849	76.6469	5.38309896	5.759319804	5.645024881
"1552773_at"	62.6041	61.7112	52.4392	5.139077579	5.167275503	4.82209793
"1552774_a_at"	9.2235	7.7851	8.7664	4.379577082	2.86753374	2.77383981
"1552775_at"	15.2816	12.6538	10.8526	5.628918348	3.585786315	3.365436604
"1552777_a_at"	17.4605	16.7234	10.9471	4.129622502	3.378225035	2.99577277
"1552779_a_at"	3.9920	3.9799	3.2474	3.331942114	1.442405483	1.6197655
"1552782_at"	3.7932	4.6344	4.2100	3.331942114	2.073809003	1.846373545
"1552783_at"	3.5318	3.9226	2.9804	2.188584946	1.543574895	1.509512011
"1552785_at"	3.9642	4.0582	3.9341	3.537816732	1.979232427	2.114013656
"1552787_at"	11.0198	21.6847	16.1132	3.44253244	4.545189677	3.582208412
"1552788_a_at"	15.8900	20.7337	16.5804	4.362831218	4.716491459	4.051405831
"1552789_at"	9.2235	9.2235	8.3604	2.655088919	4.13057037	4.05403521
"1552790_a_at"	27.8604	54.2100	83.4405	3.612051619	7.33843263	7.392958207
"1552791_a_at"	3.9102	3.7631	3.4229	3.055856676	1.728671378	1.755196542
"1552792_at"	5.2081	4.8685	4.9459	2.952018554	2.356611232	2.649210361
"1552793_at"	10.8117	9.7089	13.4517	4.063119976	3.682050435	3.682050435
"1552794_a_at"	4.2076	4.7277	4.5131	2.732769377	2.241145408	2.084867024
"1552796_a_at"	10.5259	10.5259	10.3216	4.676320451	3.077670838	3.123864873
"1552797_s_at"	5.3770	4.5971	4.7729	2.911389373	2.183717282	2.036075805
"1552798_a_at"	83.5264	75.5715	49.9711	5.223078997	4.901811611	4.842446126
"1552799_at"	6.7159	6.3626	5.1676	3.348700494	2.530319833	2.673499213
"1552800_at"	70.9414	52.0691	35.9759	6.018773181	4.933302568	4.9011928
"1552801_at"	6.0315	5.7770	4.6704	2.963676619	1.726707783	2.244689494
"1552803_a_at"	5.9668	5.2675	4.2181	3.402922777	2.246729946	2.308264273
"1552804_a_at"	24.6448	25.6582	20.3743	4.637826373	4.152106119	4.269708376
"1552806_a_at"	43.0042	55.5062	24.8039	4.402394408	4.516080017	4.988217393
"1552807_a_at"	89.7020	129.4939	91.6808	7.047759876	6.722388224	7.1288049
"1552808_at"	4.4244	3.9234	3.5214	3.099933878	1.508464702	1.876803205
"1552809_at"	9.0678	8.7062	8.7062	3.122038732	2.764885309	2.825444004
"1552811_at"	85.2588	72.8124	44.4329	5.799515257	5.024477733	5.496148742
"1552812_a_at"	6.8503	6.1059	4.9794	3.766403828	2.606100512	2.662709033
"1552813_at"	10.3904	7.4271	13.8875	4.365055024	3.395823696	3.4889827
"1552814_a_at"	10.5686	8.1287	7.2722	4.611213578	3.034915581	3.199327249
"1552816_at"	7.6177	7.3698	7.6177	4.460799309	2.745530756	2.92935451
"1552818_a_at"	4.1761	4.1761	4.1761	2.231175393	1.739551424	1.916409224
"1552819_at"	8.6190	12.1164	9.5354	4.658667031	3.488593776	3.506558912
"1552822_at"	3.6365	4.9174	4.9174	2.991997416	2.51668762	2.484827415
"1552825_at"	4.0526	4.1761	3.5439	3.358814566	1.835015003	1.956937204
"1552826_at"	3.0058	3.2731	3.0058	1.842951038	1.441100667	1.574980016
"1552827_s_at"	6.7489	7.5798	6.0534	4.244727258	2.632271759	2.835314631
"1552828_at"	23.4239	17.2698	19.5648	4.739428297	3.976203726	3.866765746
"1552829_at"	19.5112	18.5340	12.2371	4.463061249	4.496735492	4.869206366
"1552830_at"	10.4453	10.0524	9.0631	3.331942114	3.064943325	3.018790182
"1552833_at"	19.3646	16.5930	15.1764	4.759366752	3.807433385	4.069769
"1552834_at"	39.7216	26.4399	19.5153	4.724643537	4.533491178	4.5597611
"1552835_at"	8.1463	8.3278	7.5109	4.728402528	2.911389373	3.05114506
"1552836_at"	40.5450	31.2014	40.5450	6.289705107	4.963539003	5.257600908
"1552837_at"	4.4740	3.6691	2.8663	2.162788562	1.621839629	1.736850589
"1552839_at"	5.1281	4.6180	3.7253	2.757419286	1.907464921	2.08085884
"1552841_s_at"	7.9673	5.0586	5.6453	3.612549715	1.876638543	2.092296444
"1552842_at"	12.1377	10.8028	9.0760	3.334796557	2.518372841	2.455332739
"1552843_at"	5.0157	4.3255	4.4601	2.231175393	2.214228432	2.326459602
"1552845_at"	40.7730	31.5631	37.1983	4.163712622	5.831413636	6.111254181
"1552846_s_at"	28.1669	28.6388	24.9289	6.301572947	4.547036271	4.602282386
"1552848_a_at"	8.6656	5.5624	4.4405	3.011987879	1.887224138	2.070817989
"1552849_at"	4.2722	4.9210	3.9725	3.906166895	1.781460971	2.045331572
"1552851_at"	5.5775	4.0332	4.1933	3.331942114	2.032050212	2.308264273
"1552852_a_at"	6.1825	5.0996	4.9794	2.32089105	2.00607906	2.299059402
"1552853_at"	19.8610	14.1465	9.5522	2.883316485	2.745059994	2.944403809
"1552854_a_at"	17.3391	23.3901	13.8875	4.585319448	3.808532295	3.774632628
"1552856_at"	9.2909	4.1761	5.2675	2.911389373	2.255123762	2.196852122
"1552857_a_at"	7.4340	6.9809	6.4154	3.331942114	2.56549744	2.64844798
"1552858_at"	3.3212	3.2055	2.9035	1.991000087	1.69022646	1.53925409
"1552860_at"	9.4797	6.6685	4.9794	2.72526835	2.221383885	2.277680677
"1552862_at"	4.9689	8.2524	7.2231	4.2949464	4.083817544	4.36871168
"1552863_a_at"	113.8322	139.6667	81.6382	8.275476951	6.333771762	6.579861653
"1552865_a_at"	18.8367	16.0962	17.6369	4.854807253	4.142454447	4.23400291
"1552867_at"	7.0376	12.7163	12.9127	3.373284389	5.461002258	5.269668475
"1552868_at"	46.9956	42.1034	30.4016	5.831675233	4.784637809	4.910234973
"1552870_s_at"	3.2526	3.1927	3.1409	1.916133062	1.633929668	1.460619201
"1552872_at"	15.8710	11.2222	19.9715	3.523499836	3.923757601	3.704710077
"1552873_s_at"	62.5449	57.2520	35.7151	5.00771439	5.20369092	5.219336037
"1552875_a_at"	5.7438	4.3052	3.5829	2.348807516	1.99754948	1.755196542
"1552876_at"	10.0064	9.1333	5.2815	3.955187447	2.697614106	2.998782039
"1552877_s_at"	14.7321	14.3137	12.6186	4.014546676	3.72804722	3.581746856
"1552878_at"	3.1600	3.2362	3.3707	2.556302497	1.659912333	1.571413565
"1552879_a_at"	7.6177	7.0120	7.6177	3.599907159	2.811561227	2.92935451
"1552880_at"	6.0514	7.6177	5.4061	2.075769827	1.986040596	2.011177711
"1552882_a_at"	21.6427	12.8527	9.7086	3.644262096	3.09599492	3.2299286
"1552884_at"	43.3172	17.6359	14.5062	4.339082181	3.547543883	3.492257427
"1552885_a_at"	58.4743	43.5458	36.3530	5.444462307	5.062766012	4.722919354
"1552887_at"	24.9617	16.6853	19.7554	5.005529901	3.793405572	3.991309983
"1552889_a_at"	100.5477	80.6700	60.0867	6.793526993	5.534685002	5.459238256
"1552890_a_at"	16.8382	11.1888	11.1888	3.483986924	3.432679695	3.238083388
"1552892_at"	55.2352	69.3408	52.2678	5.978027089	5.36373713	5.721036382
"1552893_at"	47.5038	43.1420	37.9911	5.553381588	5.308053994	4.996702062
"1552895_a_at"	3.9234	4.7745	4.6200	4.329294741	1.905276657	1.92596903
"1552897_a_at"	4.4168	3.1430	3.5956	3.465114897	1.664449223	1.818946833
"1552898_a_at"	7.4600	6.3709	6.5212	3.481357381	2.288611117	2.475222326
"1552899_at"	4.6952	4.5798	4.4756	2.162096716	1.929046431	2.114929288
"1552900_a_at"	5.1963	5.1963	5.1963	3.50831622	2.147876243	1.984077073
"1552902_a_at"	12.4394	7.7370	10.2083	5.262635897	3.200921945	3.351667842
"1552903_at"	10.3322	12.4394	10.3322	4.239488449	2.979423489	2.997155934
"1552904_at"	4.0491	3.5657	2.8955	1.967235352	1.69491283	1.461103546
"1552906_at"	3.9234	3.7623	3.3065	2.231175393	1.728915992	1.610103096
"1552908_at"	4.6029	4.5135	3.9751	2.63050369	1.659604594	2.531933361
"1552910_at"	7.6046	7.6177	11.4261	3.875254641	2.77383981	2.79128177
"1552911_at"	14.5522	9.0175	10.3498	3.840168147	2.530319833	2.852615177
"1552912_a_at"	4.8114	5.1432	5.0709	2.992687951	2.434585647	2.434585647
"1552913_at"	3.3757	3.4792	3.2362	2.530319833	1.543574895	1.755196542
"1552914_a_at"	35.7422	31.2904	11.7765	4.528528486	3.759080392	4.059236936
"1552915_at"	5.1928	5.5272	4.5042	4.129622502	2.157458205	2.567917594
"1552917_at"	14.8385	14.7398	14.8189	4.743965736	3.416720965	3.61376216
"1552919_at"	4.9477	5.0698	3.7153	2.231175393	1.71176177	1.441309294
"1552921_a_at"	7.4684	7.8322	11.7190	3.980697556	3.082905174	3.082905174
"1552922_at"	4.5268	3.0674	4.1761	2.693177546	1.981354676	1.966450102
"1552923_a_at"	9.1673	10.4794	9.9344	4.117773274	3.364627992	3.448949618
"1552924_a_at"	23.1889	22.7080	22.7080	4.301718173	4.505128428	4.386315532
"1552925_at"	10.7515	12.1726	7.6253	3.205313578	2.911389373	2.939317246
"1552927_at"	4.2722	7.1877	3.5937	1.991000087	2.094973278	2.092296444
"1552928_s_at"	5.4659	7.6177	6.7231	4.640471707	2.530319833	2.649605692
"1552929_at"	3.8335	5.3274	3.7896	3.066196481	1.870855491	2.128293675
"1552930_at"	20.2652	18.9635	34.2603	4.423081254	5.111592362	4.988217393
"1552931_a_at"	8.8219	5.6884	7.5545	3.309446628	3.293739471	2.998782039
"1552932_at"	9.4412	9.2177	6.6986	2.371088816	2.833835253	2.646460754
"1552933_at"	5.0355	4.0322	5.7494	3.278416573	2.158244379	2.226187554
"1552935_at"	18.6230	15.8045	12.5415	4.57683131	3.849310487	3.948691076
"1552937_s_at"	16.4782	12.0195	21.3121	4.382917247	4.117985195	4.643691938
"1552938_at"	6.5055	6.3746	6.5055	2.376680993	2.474345766	2.701662957
"1552939_at"	3.5156	3.3757	3.3757	2.530319833	1.612017162	1.795573859
"1552940_at"	5.6943	6.2750	6.2750	3.322580818	2.649605692	2.4906245
"1552942_at"	30.6281	16.6715	13.9762	4.059315887	3.608329477	3.998663388
"1552943_at"	3.8264	4.1761	5.8168	5.488321178	2.029457391	2.308264273
"1552944_a_at"	58.1165	59.1880	40.5168	5.444462307	5.112513092	5.122278105
"1552946_at"	3.9511	3.5758	4.2809	3.18163655	1.832551962	1.981015746
"1552947_x_at"	4.8940	5.1963	4.2722	3.110099846	2.26749652	2.229105363
"1552948_at"	15.2022	7.6177	9.4293	3.455717693	2.815213971	3.237157836
"1552950_at"	6.5055	6.6685	5.5853	3.700479241	2.48164517	2.363533201
"1552952_at"	5.2230	4.8988	6.2737	2.530319833	2.355620697	2.498724106
"1552953_a_at"	28.1842	24.0846	14.2470	5.655291014	3.636847155	4.197018211
"1552954_at"	8.2596	7.9932	7.4024	3.331942114	2.816896183	2.863701814
"1552955_at"	15.8802	15.8802	16.1771	5.343203953	3.619364028	3.955094497
"1552957_at"	5.1351	4.6573	3.5021	3.401589816	1.877790253	1.926119079
"1552960_at"	26.2481	21.0994	15.6588	4.44876199	3.508134042	3.40380816
"1552961_at"	12.1227	11.9609	7.6369	2.725944256	2.601312568	2.92935451
"1552964_at"	14.2621	13.8875	11.1792	5.308708963	3.171722217	3.795713681
"1552965_a_at"	13.4100	13.8875	11.4925	4.324983317	3.156864278	3.191187684
"1552967_at"	11.1420	11.7011	9.4647	4.416990427	3.235061313	3.356328186
"1552969_a_at"	4.1553	4.5971	4.0587	2.726353472	1.787106901	1.979304005
"1552970_s_at"	3.5855	3.8473	3.4173	3.520578232	1.930118005	1.943832659
"1552971_at"	4.6948	5.5880	4.5892	3.417770306	2.336512178	2.24716864
"1552972_at"	2.9427	3.4342	2.8763	2.281443739	1.491369013	1.509512011
"1552973_at"	6.8433	6.9769	5.9721	3.291711439	2.48735562	2.683450973
"1552974_at"	3.6234	3.1882	3.2967	2.231175393	1.559090718	1.630655956
"1552975_x_at"	3.6234	3.5282	3.7832	1.818946833	1.407781238	1.818946833
"1552976_at"	43.4633	38.5356	25.8187	5.340592675	4.689513641	4.784637809
"1552977_a_at"	261.3723	282.9418	196.0452	3.716408162	7.765435177	7.09950547
"1552978_a_at"	19.8610	28.6388	8.5156	3.659675764	3.555899815	3.109342137
"1552979_at"	4.8106	4.0557	3.2362	2.049289538	1.896445462	2.049289538
"1552980_at"	12.7180	7.9932	7.9932	2.998782039	3.061386233	2.944047434
"1552982_a_at"	10.2885	8.3922	6.6724	4.273411675	2.615388178	2.92935451
"1552985_at"	5.6385	3.6426	5.7689	3.555541053	2.377475757	2.525707239
"1552986_at"	11.7501	11.5830	11.3153	3.744498333	3.167139802	3.268519482
"1552987_a_at"	4.5477	3.4572	2.9881	3.26242397	1.603843179	1.750239431
"1552988_at"	2.9768	3.5427	3.4974	1.724175256	1.69022646	1.765889119
"1552990_at"	9.1296	7.9948	7.2152	2.816636686	2.409532936	2.809979619
"1552991_at"	12.9043	9.8949	9.2992	5.01149727	3.148833432	3.328234275
"1552993_at"	4.5927	4.8135	3.5640	2.246180598	1.832551962	1.755196542
"1552995_at"	34.6202	36.1382	30.1807	5.246260477	4.011811195	4.781657443
"1552997_a_at"	25.5241	21.6256	15.6306	4.680153417	3.988601503	3.667322871
"1552998_at"	5.9923	5.9923	5.9812	4.129622502	2.390968488	2.33475615
"1552999_a_at"	6.8878	4.4096	3.8473	2.813432937	1.783995143	2.042516258
"1553002_at"	10.3656	7.3203	6.9880	4.131565048	2.868548311	3.039122507
"1553003_at"	7.3145	6.3119	5.9410	4.65411525	2.744817282	2.870758461
"1553004_at"	5.4177	4.3926	3.6028	3.248168637	2.094973278	1.877355735
"1553006_at"	9.2235	10.7152	6.8749	3.955284979	2.811169635	2.812959469
"1553007_a_at"	11.3027	11.3027	11.3027	4.743965736	2.912109257	3.340551807
"1553009_s_at"	14.6116	11.2074	9.3302	4.032647432	2.802065565	2.77383981
"1553011_at"	8.6105	10.2362	8.6105	3.487163363	2.92935451	2.776702492
"1553013_at"	28.6660	26.8035	24.9806	6.714478082	4.311864786	4.35144401
"1553015_a_at"	44.8327	42.0074	42.0074	5.392570416	4.867617781	5.21881725
"1553016_at"	19.4228	13.7036	15.2131	4.162878258	3.30668873	3.562380879
"1553019_at"	27.7691	25.2891	26.9426	6.04286269	4.428363685	4.311765175
"1553020_at"	7.9932	9.8949	7.9932	2.806357874	2.798613087	3.047500722
"1553021_s_at"	17.9516	20.3791	15.8439	3.497441574	3.783918957	3.705089339
"1553022_at"	4.1580	4.2024	3.4974	2.811338099	1.886199678	2.071216843
"1553023_a_at"	9.4540	7.6177	4.8901	3.265061782	2.434585647	2.748674484
"1553024_at"	5.0767	4.9707	3.6726	4.174681307	1.784610229	1.519548834
"1553025_at"	4.0719	4.5647	3.4974	2.99556084	1.752548827	1.922748989
"1553027_a_at"	8.4858	9.6712	9.0760	4.067758824	3.033015081	3.26428146
"1553028_at"	8.2596	7.2591	7.2591	2.986418454	2.499198729	2.501318558
"1553030_a_at"	16.0623	13.1362	9.7903	3.01729185	3.295451011	3.684581941
"1553031_at"	28.0020	17.6081	13.3934	3.765399554	3.553255198	3.795713681
"1553032_at"	7.3553	6.2352	4.8427	3.816786093	2.530319833	2.41371779
"1553033_at"	4.2722	3.7392	4.7479	2.094973278	2.153262728	2.094973278
"1553034_at"	5.7770	5.7770	6.8749	2.388010948	3.344087836	2.537092688
"1553036_at"	4.5042	3.9942	4.5042	3.091657403	1.922466981	2.308519898
"1553037_a_at"	8.0394	8.7979	7.9932	3.102755229	2.986417791	3.22738127
"1553039_a_at"	86.8498	81.0138	53.0192	7.074852514	5.417739122	5.00456401
"1553041_at"	27.5626	20.6938	15.4213	5.164299509	3.797276933	3.802040353
"1553042_a_at"	29.0030	24.0846	24.0846	4.133628126	4.585669545	4.576689329
"1553043_a_at"	305.0124	317.4117	722.2502	5.122944035	8.5355983	8.890334126
"1553044_at"	11.2123	8.7062	11.2466	4.631233764	2.914985919	3.535028043
"1553045_at"	16.0338	13.8875	10.5652	3.744498333	3.221217568	3.351453699
"1553046_s_at"	52.0683	53.9599	32.2216	4.285468319	4.82866237	4.980125429
"1553047_at"	61.8916	48.2705	40.8848	7.127289202	4.983991618	5.063121682
"1553048_a_at"	21.8023	20.0866	15.7826	5.246260477	4.442023794	4.399129928
"1553051_s_at"	21.9095	22.6089	13.7245	4.564889956	3.961858801	3.575003909
"1553052_at"	5.2205	5.7390	3.9751	3.299993219	2.049289538	2.459385737
"1553053_at"	16.2727	11.6604	12.9589	4.371223082	3.460959205	3.60441695
"1553055_a_at"	9.2235	12.2180	9.2422	2.900638004	4.678915782	3.546435053
"1553057_at"	8.5672	8.5672	6.5539	4.069542644	2.77383981	2.736321492
"1553058_at"	10.1048	8.9607	7.2231	4.005907726	2.859897975	2.683450973
"1553059_at"	7.1920	11.2877	6.3423	3.065159806	2.324027756	2.498481538
"1553060_at"	10.3472	10.9504	6.9429	4.460799309	2.982824499	2.77383981
"1553061_at"	13.9295	10.7700	8.8855	3.544271457	3.096692033	3.498596431
"1553062_at"	16.6585	10.5877	16.6585	5.295158056	3.905730498	4.119682925
"1553063_at"	27.9936	22.1195	19.0603	5.138209322	4.202800012	3.891764001
"1553064_at"	28.7274	20.2205	13.0317	4.146977376	3.306884003	3.219367042
"1553066_at"	9.7162	11.3293	7.6773	4.937706524	2.819341329	2.519733152
"1553067_a_at"	33.5480	29.2530	22.7898	4.743965736	4.165245385	4.310322638
"1553069_at"	7.6753	8.7062	6.1987	3.956190307	2.114998481	2.762141843
"1553070_a_at"	9.3902	7.6177	5.6207	2.940752752	2.55616524	2.412683814
"1553071_a_at"	26.7471	17.5568	14.3868	4.298249711	3.795713681	3.44273582
"1553072_at"	12.0155	10.6871	8.0955	5.760451025	2.884979606	3.168255838
"1553074_at"	6.9452	9.0044	6.3212	3.053519939	2.542786938	2.377475757
"1553075_a_at"	2.9780	2.9180	2.8955	2.241543748	1.441100667	1.554655984
"1553076_at"	7.3145	6.5848	7.2814	2.970593356	2.86206441	2.927034491
"1553077_at"	8.3033	4.5971	4.9201	2.36983598	2.069062353	2.361260326
"1553078_at"	6.9491	11.0430	7.3806	4.608633076	2.77383981	2.873916035
"1553079_at"	10.4822	8.4243	7.9251	2.789351134	2.899623125	2.530319833
"1553080_at"	4.3264	4.2984	4.1829	3.865165862	1.796766088	1.997470734
"1553081_at"	56.2344	30.9665	30.5141	6.59619032	5.119984182	4.714143373
"1553082_at"	22.3747	16.5633	13.3529	3.884818711	3.590781402	3.351196469
"1553083_at"	20.7273	20.5844	19.5387	5.515650568	4.34664916	4.429203582
"1553084_at"	3.5800	3.9787	3.1339	3.457980789	2.041952198	1.818946833
"1553086_at"	6.7656	5.6013	5.4995	3.080413767	2.074105782	2.42496622
"1553087_at"	17.2820	15.8152	11.8658	6.154893538	3.049170887	3.379830769
"1553088_a_at"	92.6497	74.3679	44.6179	6.533714366	5.546969428	5.347484118
"1553089_a_at"	39.6872	23.2831	18.8658	4.411969398	4.237702929	3.70295906
"1553093_a_at"	6.1020	4.9238	4.0128	2.631827879	1.672538941	1.877643626
"1553094_at"	30.2918	20.1520	12.4701	4.608668109	3.959193604	3.860079121
"1553096_s_at"	55.2485	51.3186	62.3846	4.386713146	5.70129124	5.52078624
"1553099_at"	7.7631	10.1337	27.0967	4.129622502	4.806087853	4.653515267
"1553101_a_at"	149.4750	135.8896	157.7103	5.998565637	7.471241325	6.805098248
"1553102_a_at"	41.1781	60.1634	140.0590	2.448418668	6.997621426	7.062094382
"1553103_at"	26.2481	43.3944	93.2418	5.138322222	6.972636211	7.037202085
"1553105_s_at"	5.8248	4.7729	4.5042	3.051537522	2.25486867	2.19775878
"1553106_at"	5.4647	7.4980	5.4061	2.365685366	2.80495304	2.649605692
"1553107_s_at"	58.0301	47.5893	56.8076	5.369030694	6.616064701	6.296650076
"1553108_at"	6.2613	7.6157	7.5374	3.744498333	2.928968715	2.643789402
"1553111_a_at"	13.1403	14.3123	8.4389	2.911389373	4.133328905	3.71592575
"1553112_s_at"	8.3301	11.1479	9.2489	2.587839064	3.586699645	2.675574368
"1553113_s_at"	12.8414	15.1764	15.2464	3.660361532	4.421743713	4.392960138
"1553114_a_at"	64.0068	67.2078	21.3449	5.151798542	4.545189677	4.399436837
"1553115_at"	24.9701	15.7801	12.4021	3.448410183	3.417799632	3.630820978
"1553117_a_at"	34.4855	39.7940	45.6560	3.331942114	6.524205934	4.723105853
"1553118_at"	24.2605	25.0902	79.9027	4.649049586	7.852143548	6.560521994
"1553120_at"	4.4556	5.9670	3.6909	3.308003019	1.584204076	1.98998846
"1553122_s_at"	5.1963	7.3288	6.5878	2.911389373	3.143797471	2.643983079
"1553123_at"	17.3241	26.9867	14.2879	3.896538411	3.2209653	3.548705716
"1553125_x_at"	12.4394	9.5366	6.4067	3.147707537	2.871493476	2.544297261
"1553126_a_at"	3.9234	4.6383	3.4949	3.65089199	1.821793287	1.51736086
"1553127_a_at"	4.0531	4.4460	3.7154	2.044439936	2.078236492	1.755196542
"1553129_at"	3.2324	3.9354	3.1036	3.553772979	1.499501106	1.576266152
"1553130_at"	58.4622	35.9644	28.8753	5.765288594	4.805457559	4.620754247
"1553131_a_at"	26.2481	24.9072	26.2481	5.648333915	4.245681167	4.563002754
"1553132_a_at"	17.2416	27.1182	43.9410	4.759318122	6.255040209	6.312666846
"1553133_at"	47.0159	45.5468	134.8639	5.799515257	6.075214429	6.007268532
"1553134_s_at"	5.0207	7.1178	10.8671	3.985539149	2.863540889	2.683450973
"1553136_at"	31.4104	28.5331	27.6110	6.85168405	4.973168361	4.935955246
"1553137_s_at"	9.5508	7.8958	8.3780	3.128130568	2.776557452	2.63021007
"1553138_a_at"	9.9003	6.5262	5.6252	2.530319833	2.315982051	2.471390173
"1553139_s_at"	4.8107	5.1080	4.1912	2.03064768	2.57243745	2.285717325
"1553140_at"	5.1007	6.0604	4.4951	2.322848735	2.081680117	2.190015952
"1553141_at"	5.6196	4.6095	5.7063	3.588455436	2.085710915	2.367292523
"1553142_at"	4.3276	3.4735	3.4792	2.231175393	1.798755406	1.633929668
"1553145_at"	12.4322	22.1867	35.2008	3.331942114	6.368063452	5.975190163
"1553146_at"	5.1963	8.3534	4.9308	3.364220695	2.227478897	2.377475757
"1553147_at"	4.8032	5.1852	3.2362	3.740546762	1.554415418	1.509512011
"1553148_a_at"	9.0689	12.7870	8.9097	4.684186437	3.548558747	3.293454712
"1553150_at"	5.1963	3.8026	3.9164	2.993363934	1.922260762	2.012615536
"1553151_at"	6.7318	5.6264	5.7770	4.297298203	2.188518159	2.145641393
"1553153_at"	116.3755	74.3679	40.1057	7.778043545	5.302321666	5.383393339
"1553155_x_at"	27.6667	22.0854	11.1724	5.749441712	3.684581941	3.621052007
"1553156_at"	10.5401	10.9785	7.7445	3.339612684	2.873490201	2.998782039
"1553157_at"	14.0956	9.9588	9.3980	4.014499204	3.268053044	2.955335672
"1553158_at"	72.5901	62.5344	15.5630	4.860509222	4.820329679	3.891764001
"1553159_at"	16.1992	11.7918	8.1755	3.98506363	3.417799632	3.295051594
"1553162_x_at"	18.4759	23.8148	55.3629	6.229907462	5.041953303	5.041953303
"1553163_at"	51.5712	35.9644	17.9232	4.46648498	3.748052108	4.084412385
"1553165_at"	7.6256	13.7614	24.1957	3.86525256	5.177364105	5.281554504
"1553166_at"	27.1200	32.3058	22.2591	5.218474544	3.944623702	4.047396881
"1553167_a_at"	3.9717	5.1878	10.2077	3.186138962	2.966823793	2.852978886
"1553168_at"	10.8390	10.4508	10.3690	4.51640568	3.30668873	3.52383273
"1553169_at"	38.1222	26.9161	17.6218	4.559164048	3.411373395	3.795713681
"1553171_x_at"	23.9533	18.8845	19.8495	6.916711952	3.665119127	4.270415461
"1553172_at"	38.8605	29.5146	36.6357	4.442213073	5.420493892	5.432866105
"1553174_at"	30.9414	26.0776	20.9410	5.204026818	3.839051903	4.338866296
"1553175_s_at"	12.2152	10.1686	9.3285	4.959219204	2.618705603	2.402559503
"1553176_at"	13.8875	11.5859	9.4644	5.628290043	4.059677499	3.591215293
"1553177_at"	90.5473	65.5647	190.2571	7.005245862	7.5144284	8.103838195
"1553178_a_at"	22.4858	22.1585	21.5475	4.967744292	4.133960253	4.339817947
"1553179_at"	15.0545	10.8819	8.3888	3.90504548	2.77383981	2.665399809
"1553180_at"	2.9114	3.2362	3.1142	1.753039006	1.69022646	1.705871578
"1553181_at"	13.4967	13.7977	16.8068	5.585349457	3.788710639	3.955094497
"1553183_at"	3.9583	3.4028	2.9984	1.975411498	1.808135092	1.808135092
"1553185_at"	88.6992	426.3419	472.4164	10.75842174	9.917983401	9.593637627
"1553186_x_at"	42.7051	121.2510	247.1305	10.18975262	9.130128301	9.102922704
"1553188_s_at"	5.7770	7.3231	5.7063	2.486922398	2.512555981	2.308264273
"1553190_s_at"	23.7517	30.6178	23.2195	4.03063634	4.199695943	4.478755109
"1553191_at"	3.5282	4.3648	2.8912	1.818946833	1.649784788	1.818946833
"1553192_at"	4.2722	3.7464	3.6946	2.353653042	2.234183899	2.401151901
"1553193_at"	3.6234	3.3706	4.9160	2.047436372	2.274800603	2.449454471
"1553194_at"	7.0796	6.7637	5.1963	3.299650019	2.424643185	2.688591777
"1553196_a_at"	13.4722	18.8367	34.3605	3.426905689	4.992663702	5.17928102
"1553197_at"	4.7883	4.3137	3.9238	2.248992458	1.798755406	2.052339081
"1553199_at"	5.9142	4.2478	4.1845	2.285368405	1.778727124	1.818946833
"1553202_at"	8.9883	4.1867	4.4741	2.171268117	2.171268117	1.999214863
"1553204_at"	22.6063	18.1909	16.5804	5.316224523	4.093782966	3.886053245
"1553205_at"	24.7659	26.9627	29.6696	5.345605047	4.594860478	4.752890946
"1553207_at"	22.7301	19.5458	27.2257	4.752926716	4.395856297	4.441562305
"1553208_s_at"	7.7046	5.8342	7.9932	4.419238635	2.974520659	3.021688087
"1553209_at"	26.3373	13.8604	9.2843	4.163494332	3.372725923	3.248780243
"1553211_at"	15.8002	15.4703	9.2822	5.966652254	3.061386233	3.498596431
"1553212_at"	28.0377	27.5826	25.0419	4.624660616	4.118951523	3.861272816
"1553213_a_at"	6.8338	7.2855	6.3423	3.426208092	2.772691464	2.586114719
"1553214_a_at"	4.3983	3.8442	3.0126	1.798755406	1.798755406	1.666727809
"1553215_s_at"	15.8956	24.4173	15.9458	4.592354764	3.764058779	3.720524889
"1553216_at"	8.6537	5.2585	8.4119	2.322366234	2.825977231	2.825977231
"1553217_s_at"	5.1025	5.1281	5.1281	2.613595639	2.505066693	2.262713755
"1553218_a_at"	47.4255	58.6965	88.8811	6.695165846	6.799013366	6.471623655
"1553219_a_at"	9.2235	8.9833	8.3644	3.499602837	3.154384873	2.98189854
"1553220_at"	12.4465	16.6585	38.7497	5.799515257	5.762128318	5.814689071
"1553221_at"	6.6775	7.1075	8.4575	3.885887983	3.106745333	2.910185699
"1553222_at"	178.8780	137.3996	119.8613	6.933159498	6.379431215	6.476356291
"1553224_at"	4.5478	4.5971	5.3840	2.827306435	2.428683003	2.308264273
"1553225_s_at"	9.0826	7.3634	8.4307	3.352131994	3.961858801	3.183108076
"1553226_at"	13.7691	11.0928	10.5026	4.245934046	3.076435899	3.507792921
"1553227_s_at"	12.4474	14.9556	25.1156	4.096648288	5.497981922	4.529068275
"1553228_at"	2.9720	3.0092	3.1036	2.134179467	1.633929668	1.633929668
"1553229_at"	5.1963	5.1383	3.8473	2.530319833	2.292909084	2.175947644
"1553232_at"	13.6216	11.4335	8.6323	4.129622502	3.16445664	2.809260931
"1553234_at"	9.7859	10.3151	8.0870	3.592371232	2.754295444	2.77383981
"1553235_at"	41.1194	44.0874	26.2116	5.169205743	4.493632632	4.583291796
"1553237_x_at"	35.2060	33.9947	22.8962	4.821737569	4.388108174	4.420138308
"1553238_a_at"	113.5942	72.8124	55.7614	6.848460827	5.812504031	5.6953734
"1553239_at"	58.0028	46.3069	21.3216	5.794310807	4.154413497	4.613147278
"1553241_at"	7.7350	6.5486	6.6552	3.863574437	2.40158165	2.599963986
"1553243_at"	4.4017	4.8022	4.3179	2.511889305	1.951575304	2.012615536
"1553244_at"	4.3864	4.4414	4.2967	3.263801911	2.200736445	2.144831839
"1553246_a_at"	20.3106	22.3532	22.3532	5.882109251	4.263362324	4.498749609
"1553247_a_at"	3.4301	3.9483	4.1761	2.416523663	2.530319833	2.12918093
"1553248_at"	17.3011	20.7665	14.2873	4.699279964	4.11279279	4.11279279
"1553249_at"	8.2596	5.8366	5.9973	2.769043877	2.610595751	2.618715971
"1553252_a_at"	33.0041	51.0342	22.5139	5.041374472	4.778910467	5.137424792
"1553253_at"	49.2002	44.7505	30.9684	5.390099746	4.747004051	4.736753395
"1553254_at"	4.6952	4.6341	3.9275	1.785261451	1.758523225	1.781504128
"1553255_at"	5.7770	5.2044	4.5209	2.675002267	2.267898517	2.162713102
"1553257_at"	18.3344	14.5899	17.9733	3.998663388	3.569905475	3.976187353
"1553258_at"	16.0338	15.7426	15.7426	5.444462307	3.588323275	3.911631513
"1553260_s_at"	2.9290	3.1099	3.3757	3.4375434	1.755196542	1.623168945
"1553261_x_at"	3.2362	3.2362	3.2362	1.928034751	1.613222761	1.571413565
"1553262_a_at"	94.8602	76.2528	41.8550	5.215263363	5.194968186	5.222669001
"1553263_at"	51.8124	49.3739	40.9483	6.414693164	5.251994721	5.42160785
"1553264_a_at"	22.0318	18.3394	19.4513	4.807001595	3.697991015	3.795713681
"1553265_at"	8.5036	7.6488	6.6282	4.289723655	2.77383981	2.563302165
"1553266_at"	3.6467	4.0220	2.7217	3.395692406	1.763420534	1.818946833
"1553267_a_at"	6.1142	4.7534	4.1886	2.510736888	1.846972168	1.907611787
"1553268_at"	16.0338	12.6816	10.0828	3.342366169	3.330874518	3.664661513
"1553269_at"	3.7407	5.7835	6.5045	3.000107553	3.168716474	2.719210812
"1553271_at"	4.4240	4.4240	4.3970	2.869411393	2.60158994	2.50261489
"1553272_at"	30.3317	25.9192	22.1840	6.334739948	4.40670734	4.583746434
"1553274_a_at"	13.7765	31.0882	32.8680	4.743965736	4.851611851	5.540769075
"1553275_s_at"	3.7067	3.5967	3.4773	3.757506467	1.798755406	1.784636463
"1553276_at"	4.0148	3.8473	3.8077	1.967659231	1.943832659	1.890321803
"1553277_at"	3.4434	3.2362	3.1844	1.694320792	1.694320792	1.744046384
"1553279_at"	35.2343	35.2343	32.4599	5.612314003	4.731951584	4.958071908
"1553280_at"	7.4920	6.6244	5.5121	3.331942114	2.422627218	2.905341747
"1553281_at"	25.6717	31.6862	19.5621	5.799515257	4.343381594	4.327672876
"1553282_at"	11.3615	9.9461	6.8749	3.64905285	2.781340913	3.067681735
"1553284_s_at"	29.7998	21.1355	16.2638	3.486409873	3.748438081	3.851177796
"1553285_s_at"	3.7983	4.3899	4.7321	3.403169001	2.16352333	2.16352333
"1553286_at"	13.5703	15.7139	19.8610	3.967188579	4.32385225	4.339622751
"1553288_a_at"	33.1423	28.0523	22.3532	5.298288438	4.200162732	4.462064421
"1553292_s_at"	9.0136	9.8949	42.2720	4.423583813	6.180770184	5.784239082
"1553293_at"	8.7901	7.7903	6.0857	2.92935451	2.500495281	2.885795645
"1553295_at"	3.1400	3.2362	3.2532	1.836663118	1.639778861	1.639778861
"1553296_at"	5.7770	5.8815	6.3561	3.334686225	2.010245486	2.434585647
"1553297_a_at"	388.5318	286.7944	236.5103	6.73064769	7.499038742	7.479260957
"1553298_at"	3.5757	3.6955	3.4545	3.414956476	1.591871046	1.838210904
"1553299_at"	4.4559	4.1207	4.3255	3.281270066	1.798755406	2.112851281
"1553300_a_at"	6.3848	7.6869	7.2857	3.462321189	2.366949895	2.865075465
"1553301_a_at"	4.9794	4.9794	4.7615	3.181878074	2.315982051	2.101021248
"1553303_at"	27.2348	25.6609	19.5153	6.543686701	4.050860173	4.492740479
"1553304_at"	28.7499	31.7605	14.8111	3.954303628	4.576689329	4.576689329
"1553306_at"	10.8659	10.1434	10.1137	5.090299609	3.392287163	3.355080911
"1553310_at"	6.3089	3.5275	4.1761	2.264894799	1.888542895	2.062151475
"1553311_at"	7.0627	7.6177	23.3457	4.454511209	4.114323994	4.368809026
"1553313_s_at"	23.6433	17.5041	14.4711	4.129622502	4.129622502	4.129622502
"1553314_a_at"	7.7625	5.3071	6.0338	3.331942114	2.95652473	3.142349954
"1553315_at"	4.6952	5.7770	4.3154	3.461460951	2.564116388	2.744179963
"1553316_at"	9.6774	9.6774	9.0286	5.246260477	3.274625773	3.070567395
"1553317_s_at"	3.6643	4.0035	3.8266	2.837274766	1.942865616	2.062151475
"1553318_at"	13.4031	13.8875	10.7070	3.864771361	3.553345974	3.744498333
"1553319_at"	10.6556	7.3059	8.7495	3.782715419	2.754615088	2.826858856
"1553320_s_at"	3.0620	3.4890	2.6375	2.046158228	1.549227294	1.571413565
"1553321_a_at"	5.1281	5.7744	5.3463	3.070237997	1.991000087	2.231444529
"1553322_s_at"	5.6823	4.5198	4.5198	2.254460427	2.049289538	2.176243756
"1553323_a_at"	11.5673	10.6837	11.1420	4.747994772	3.616789103	3.597193486
"1553325_at"	10.6479	11.9533	11.4466	3.336985358	3.106745333	3.228456413
"1553326_at"	4.5971	4.5971	3.7302	2.546223264	1.747654074	1.893781511
"1553327_a_at"	6.9174	4.8806	5.5260	3.491175203	2.582518001	2.605353571
"1553328_a_at"	12.2900	11.6454	9.0760	4.193370949	2.826139588	2.891911331
"1553329_at"	4.9967	4.0004	3.8473	2.683402684	1.659629619	1.744068804
"1553330_at"	4.7701	6.1964	3.8253	2.486355904	2.009105749	2.231175393
"1553333_at"	5.0026	4.3375	2.9158	1.971791945	1.490750288	1.509512011
"1553335_x_at"	5.4041	6.8132	5.4208	3.151464839	2.419900412	2.599963986
"1553336_a_at"	4.2722	4.2500	4.2722	3.665702406	1.821832647	1.943832659
"1553338_at"	36.8054	30.5506	25.4148	4.870337757	4.421743713	4.305200199
"1553340_s_at"	36.6277	37.5118	26.2481	6.27552634	5.042198758	4.789215786
"1553341_at"	13.4647	7.5284	6.2484	3.118210904	2.489985225	2.592758405
"1553344_at"	3.9234	3.8782	4.8118	2.344668496	1.891013432	1.972111463
"1553346_a_at"	14.2873	12.4394	10.6307	3.265399115	3.836662176	3.498596431
"1553347_s_at"	11.2932	11.7399	11.1777	5.132984505	3.417799632	3.553345974
"1553348_a_at"	8.0261	7.0007	7.1290	3.080413291	3.447647418	2.911389373
"1553349_at"	15.5529	21.6574	67.3802	4.817856645	6.225204585	6.653853738
"1553350_at"	8.2596	9.3984	6.5510	4.929677163	2.352740501	3.147707537
"1553351_at"	6.2599	4.8641	4.8896	2.315982051	2.244830663	1.802633069
"1553352_x_at"	9.8949	8.4465	10.2515	3.331942114	2.802799937	3.185421856
"1553354_a_at"	11.5595	9.9457	13.3247	6.916283077	3.30668873	3.442200943
"1553355_at"	7.6124	5.1616	6.8749	3.360454071	2.928353122	3.08228002
"1553356_at"	3.6234	4.1563	3.9440	2.592166312	2.009627971	1.913926598
"1553357_at"	4.2657	3.8855	3.1036	2.781046451	1.577043138	1.828113019
"1553359_at"	41.7619	48.9294	65.3321	6.817684189	5.229271778	5.476127095
"1553361_x_at"	47.7076	60.6214	62.4320	7.832089288	5.690178827	5.956994315
"1553362_at"	3.5712	3.4469	3.4469	2.21022163	1.478882904	1.69022646
"1553363_at"	11.5570	11.5254	10.7725	3.379560294	3.16445664	2.812495027
"1553364_at"	5.2884	6.0803	5.7770	2.861163002	2.646611672	2.341971682
"1553365_at"	5.3832	6.6685	4.3936	3.331942114	2.310957499	2.540557012
"1553366_s_at"	18.3621	20.7878	21.7513	5.531773698	4.48379399	4.308132225
"1553367_a_at"	27.2363	20.1176	15.0608	4.654595864	3.745313192	3.835502934
"1553369_at"	25.4217	24.8499	31.3731	4.948244109	4.842701147	5.335957593
"1553371_at"	9.1013	7.9692	7.4625	4.304905638	2.651287877	2.77383981
"1553372_at"	19.8610	11.8119	8.6584	3.45086639	2.874926481	3.11426528
"1553373_at"	9.8949	9.8949	10.3843	3.54454723	3.513658126	3.686410823
"1553374_at"	3.9234	3.9234	3.6208	2.573982877	1.802949419	1.972111463
"1553375_at"	11.1729	11.3701	9.0760	3.170529348	3.417799632	3.45365684
"1553376_a_at"	4.1955	4.1058	4.8761	3.355875223	2.164450451	2.309047841
"1553378_a_at"	8.2185	8.9912	9.0760	3.864391135	2.866553721	2.876498403
"1553380_at"	4.3958	4.3296	6.1084	2.753468201	2.754863226	2.504519777
"1553383_at"	3.9234	3.7583	3.6465	2.141337363	1.759315289	1.730171768
"1553385_at"	19.8610	18.3388	19.8610	4.832742172	3.836662176	4.272044643
"1553386_at"	11.3027	12.6853	10.5363	3.498596431	3.361046868	3.498596431
"1553387_at"	26.9529	25.0321	35.0084	4.966986566	5.731318868	5.357382322
"1553388_at"	5.0740	4.5486	3.4974	3.046762801	2.030802738	2.092296444
"1553389_at"	7.5250	8.7062	6.5878	3.256646626	2.609675309	2.599963986
"1553390_at"	10.3322	6.0627	6.0627	2.495990796	2.408057121	2.462414423
"1553391_at"	8.4590	7.6177	6.6685	4.730020184	2.530319833	2.760231641
"1553392_at"	4.2024	4.0978	3.1036	2.530319833	1.884106015	1.917307277
"1553394_a_at"	4.2115	4.0439	3.4622	2.483904164	2.006132656	1.948083743
"1553395_a_at"	14.8390	20.0750	25.0500	5.08455112	4.779051089	4.560003565
"1553396_a_at"	17.2873	17.1718	17.3317	2.528783944	4.03194008	3.587403436
"1553397_at"	71.3719	48.2011	29.7407	6.940686964	4.669391103	5.131584623
"1553398_at"	3.6705	5.5510	3.7792	4.238198555	2.047585973	2.16352333
"1553399_a_at"	102.7495	62.6880	31.4064	5.6977541	4.828836746	5.110789056
"1553400_a_at"	5.8413	8.7062	11.3432	2.679954725	4.481353115	3.836662176
"1553401_at"	7.3145	6.5202	5.7961	2.932824949	2.514416876	2.493499607
"1553402_a_at"	5.8050	5.8050	4.8037	2.660095839	2.081056603	1.958917733
"1553403_at"	17.6473	12.4394	9.3944	3.63338474	2.887071084	2.715498263
"1553405_a_at"	4.8122	5.7343	4.6149	3.306253352	2.16352333	2.030880262
"1553407_at"	12.0438	12.5740	32.9171	3.501315455	5.327999412	5.836194694
"1553409_at"	4.5042	3.7898	4.7479	3.18722818	1.938836379	2.137205234
"1553410_a_at"	7.0566	6.1899	5.2564	2.490343221	2.200736445	2.278030172
"1553411_s_at"	6.8017	5.7770	5.3113	3.172316116	2.426543884	2.057922865
"1553412_at"	27.5626	20.8833	16.8405	5.350459737	3.636847155	3.600271164
"1553413_at"	10.3322	8.3477	5.5250	3.061386233	2.527472616	2.902733652
"1553415_at"	3.0582	2.7492	3.5216	2.762358749	1.816242992	1.509512011
"1553417_at"	10.3539	8.2383	8.6347	3.237428816	2.827789573	2.998782039
"1553418_a_at"	7.1519	8.9979	5.0425	3.505316441	2.552039746	2.231175393
"1553420_at"	5.1963	6.1949	4.4394	3.216938248	2.407355188	2.35895787
"1553422_s_at"	18.6230	10.6265	13.3895	5.82200494	3.461204943	3.530515625
"1553423_a_at"	3.9234	4.1761	4.1761	1.798755406	2.148639428	2.672166112
"1553424_at"	7.1618	4.5971	4.0974	2.557806864	1.887224138	2.138220342
"1553425_at"	7.9334	7.3600	7.6177	3.821848039	2.571699771	2.807747847
"1553426_at"	5.7943	4.7479	4.7479	2.818563518	1.840196707	1.907523722
"1553427_at"	33.9304	26.0127	16.6047	5.010085178	3.835914723	4.130878869
"1553428_at"	4.6761	4.4829	4.5042	2.39014164	2.006720314	2.160345821
"1553429_at"	36.9565	22.5969	17.2145	5.056154241	3.809968829	3.924202621
"1553430_a_at"	6.6618	8.8083	4.9164	3.943485078	2.397491035	2.231175393
"1553432_s_at"	18.9482	14.3067	11.0291	4.875016581	3.082160724	3.318295644
"1553433_at"	3.1600	3.3529	3.3196	3.35270506	1.543574895	1.710989406
"1553434_at"	4.2722	4.1761	4.2722	2.530319833	1.584204076	1.875541844
"1553435_at"	17.6762	15.4710	13.2922	4.318992998	4.143735248	3.971681994
"1553436_at"	5.0724	5.7770	6.0363	4.36493269	2.178491297	2.129946368
"1553437_at"	10.5433	9.0346	11.1420	4.516503393	3.256228723	3.553345974
"1553438_at"	54.9115	87.5684	20.1800	6.526370379	4.995330909	5.414844684
"1553439_at"	31.1387	21.8074	25.2639	6.140470787	4.321770564	4.568644659
"1553440_at"	3.8473	4.3037	2.8845	2.1711745	1.557779743	1.943832659
"1553441_at"	2.8350	2.8816	3.1036	2.003612002	1.556186809	1.522123926
"1553442_a_at"	5.2866	6.0350	5.6283	2.865244683	2.16352333	2.514362799
"1553443_at"	6.0564	5.4267	3.8638	3.019533227	1.996783391	1.876803205
"1553444_a_at"	44.0619	31.3563	32.6763	5.861308775	5.141078114	4.892104771
"1553446_at"	3.8668	6.2011	4.0018	3.229519742	1.909666478	2.012615536
"1553447_at"	8.2596	4.6709	4.5527	2.530319833	1.887224138	2.035591091
"1553448_at"	6.2860	5.5821	5.5835	5.133360285	2.599963986	2.652149475
"1553449_at"	27.8645	24.7912	12.9987	3.347658972	3.384797806	3.643747789
"1553450_s_at"	9.5535	8.4401	7.3280	4.034092164	2.377941253	2.336079718
"1553451_at"	6.5055	6.5055	4.9794	4.251072892	2.223715557	2.283232658
"1553452_at"	4.2722	3.4654	5.3380	4.264261652	2.073787664	2.209989779
"1553453_at"	4.5703	3.5544	4.4695	3.331942114	1.946151738	2.090135247
"1553454_at"	6.4099	5.2993	4.3220	2.137679642	1.887224138	2.167993769
"1553456_at"	6.2505	4.6736	5.8013	4.129622502	2.472639955	2.376905769
"1553457_at"	21.9529	24.9906	18.0580	5.656899912	3.836662176	3.650279026
"1553458_at"	13.5195	10.6327	11.6291	4.441757931	3.289296247	3.547891146
"1553459_at"	7.2207	9.4023	9.3502	4.580775255	3.106745333	3.224992564
"1553460_at"	12.4394	12.4360	8.0138	3.872650701	3.328538238	3.453064179
"1553461_at"	8.2601	6.1447	3.5680	4.129622502	2.138314473	1.865627633
"1553462_at"	4.5438	5.1295	3.6310	2.980521433	1.930606977	1.678041345
"1553464_at"	47.8576	54.8069	25.2743	6.799830869	4.925800731	4.952196789
"1553465_a_at"	15.3848	18.3119	12.4874	3.9902204	3.498596431	3.677143705
"1553466_at"	13.2270	14.0112	12.7279	5.737398051	3.557976555	3.916039823
"1553467_at"	11.7328	11.7328	11.5234	5.348279108	3.552474843	3.417799632
"1553468_at"	8.9439	8.3159	6.3995	3.522912107	2.498746872	2.385779904
"1553470_at"	5.5506	6.1963	5.4368	2.437721328	2.150378594	2.231175393
"1553471_at"	5.1963	4.5670	4.6544	2.911389373	2.580886011	2.377475757
"1553472_at"	5.7132	5.4984	4.7479	3.945312904	2.385624313	2.454174365
"1553474_at"	3.3801	3.7730	2.6649	3.011202682	1.566484706	1.573257561
"1553475_at"	7.6637	6.6685	5.5929	3.617162406	2.559250918	2.364426379
"1553478_at"	11.3027	10.8422	9.4628	4.838614113	2.997669919	2.889229918
"1553479_at"	19.1178	18.6983	10.7058	3.744498333	3.012933906	3.26288641
"1553482_at"	7.2401	9.3374	7.3957	3.15423076	2.806355635	2.852615177
"1553483_at"	28.2074	21.6963	21.6963	4.439376916	4.28653284	4.274551178
"1553484_at"	5.6099	5.6578	4.9794	3.188206112	2.353889746	2.190344085
"1553485_at"	4.5042	5.3612	4.0414	2.71221705	1.887224138	1.990553668
"1553486_a_at"	5.8313	5.8028	5.5259	2.963394729	2.231162139	2.38429328
"1553488_at"	18.7197	16.6501	13.4031	3.744498333	3.395634441	3.384998442
"1553489_a_at"	23.9162	16.6585	7.9212	3.684526993	2.949580879	2.983593192
"1553491_at"	10.3322	9.8949	9.7308	3.989025152	2.911951708	3.034558794
"1553492_a_at"	7.6339	7.6177	5.1380	2.684752002	2.43876001	2.111309617
"1553493_a_at"	37.5520	31.6286	27.1246	5.2306141	4.079478759	4.396670921
"1553494_at"	3.3235	4.5399	2.9763	2.769156921	1.782411983	1.818946833
"1553497_at"	5.1686	5.1720	4.0131	2.231175393	1.812458125	1.924438951
"1553498_at"	17.7100	23.1418	17.4371	6.754670789	3.82898614	4.224206651
"1553499_s_at"	59.4390	48.0409	28.8621	7.028869015	4.456454949	4.964143481
"1553500_at"	11.7147	11.0350	10.2267	3.881339565	3.061386233	3.078503487
"1553502_a_at"	5.9698	7.6177	4.1906	4.129622502	2.093876648	2.153977553
"1553504_at"	16.2655	14.8257	14.8257	4.741931042	3.449768312	3.822999594
"1553505_at"	8.5971	8.3472	6.4948	3.026117474	2.737059524	2.530319833
"1553506_at"	8.3477	10.2568	5.4061	3.346131065	3.122872447	3.061386233
"1553507_a_at"	38.3952	23.8193	20.1643	5.265632111	4.282168724	4.130862811
"1553508_at"	10.6871	12.1612	8.7641	3.417799632	3.610516827	3.417799632
"1553510_s_at"	18.7837	22.5969	36.8674	4.59396437	4.997160265	4.59396437
"1553511_at"	23.7517	26.6559	13.2449	4.26421686	3.723267927	3.633045232
"1553512_at"	12.3415	6.9341	6.7023	2.530319833	2.530319833	2.420724374
"1553513_at"	5.7770	12.1749	4.1535	2.530319833	1.832312226	2.16352333
"1553514_a_at"	23.8466	31.6286	15.6276	4.056043301	3.084391918	3.489640058
"1553515_at"	31.8520	16.6372	11.5177	3.795713681	3.314545853	3.369080949
"1553517_at"	41.5063	25.0229	23.8596	4.722939646	4.019421376	4.273027575
"1553518_at"	22.8431	16.2030	13.2922	3.839784184	4.051405831	3.867622854
"1553519_at"	4.8032	4.4336	3.7740	1.968415668	1.772373227	2.094973278
"1553521_at"	9.0565	9.5676	7.2565	3.256571552	3.028558695	3.072809938
"1553523_at"	19.2325	25.3102	16.6212	4.206888529	3.790506225	4.051405831
"1553524_at"	6.2092	3.8957	3.4492	3.11345071	1.744172147	1.763464782
"1553525_at"	46.0525	43.8469	22.2627	4.323576503	4.207117599	4.697369217
"1553526_at"	31.4326	36.9149	32.8331	5.882771427	4.605311722	4.680309006
"1553527_at"	8.1517	9.0304	9.0795	4.951609558	2.737963655	3.245007232
"1553528_a_at"	18.3207	27.5564	68.5075	4.460799309	6.05311419	5.78279974
"1553529_at"	9.1533	6.6872	8.5718	3.404282415	3.158368616	3.158368616
"1553530_a_at"	64.3582	217.0350	57.1816	5.332547119	6.235443877	5.655867252
"1553531_at"	9.1787	8.5242	8.2687	3.331942114	2.53788028	3.031168488
"1553532_a_at"	12.7292	17.4990	8.9123	3.843618533	2.998782039	3.319758163
"1553533_at"	6.6888	5.3419	5.4421	3.117597013	2.132760869	2.522189691
"1553534_at"	5.4061	5.7594	5.4061	3.251001743	2.434585647	2.216415574
"1553535_a_at"	31.0959	39.3287	25.0968	5.003289697	5.075542392	4.977682892
"1553536_at"	20.2476	11.7198	9.0760	3.489749429	3.055806688	3.112415209
"1553537_at"	6.4239	6.1466	5.6693	2.773512268	3.16445664	2.083596421
"1553538_s_at"	4356.9842	6202.3261	9498.2886	12.49723172	13.07749722	12.88104735
"1553539_at"	16.8486	13.9626	12.6838	3.933544455	3.30668873	3.35584465
"1553540_a_at"	36.9257	22.2737	20.0223	4.879876875	4.569956085	4.211535609
"1553541_at"	3.9234	5.9462	4.5618	4.145196231	2.449987436	2.489113121
"1553542_at"	55.8809	39.4228	18.0579	3.744498333	4.107716609	4.456230159
"1553544_at"	50.2513	39.3209	21.7513	4.716074023	4.190790525	4.675526227
"1553545_at"	13.3210	12.2322	10.3337	3.888514253	2.776204322	2.634941282
"1553546_at"	3.8371	3.2362	2.7657	2.422063948	1.439140281	1.685065623
"1553547_at"	5.6350	5.6350	5.7063	3.257371047	2.16352333	2.38596427
"1553549_at"	10.7758	9.0734	8.6593	3.299591186	3.168781177	3.181272371
"1553550_at"	9.2162	5.4882	6.2078	2.519927116	2.355101378	2.231175393
"1553551_s_at"	5556.8307	6297.0378	8582.1222	12.35740875	12.65881476	12.78144041
"1553552_at"	15.6873	13.8407	6.6774	3.331942114	2.719792025	3.044599381
"1553553_at"	10.4912	8.6537	7.8048	3.331942114	3.232781605	3.185751632
"1553555_at"	13.2061	13.2979	10.6871	5.060897858	3.498596431	3.634233861
"1553556_at"	12.8589	9.3193	5.7063	2.620207159	2.221583728	2.293508458
"1553558_at"	19.3156	13.8875	10.6239	4.348687927	3.428298641	3.184623477
"1553559_at"	13.2588	12.3045	12.3045	5.366154463	3.709628092	3.722489854
"1553560_at"	9.2235	8.8867	4.6413	4.460799309	2.567389245	2.370054869
"1553561_at"	4.2379	4.6186	5.1287	2.102280785	1.803830028	1.876803205
"1553562_at"	6.1763	5.7770	5.7063	3.789232032	2.450013552	2.577216925
"1553564_at"	10.1583	11.4065	10.1563	5.003289697	3.344580283	3.265331412
"1553565_s_at"	9.7673	9.7673	9.2682	5.093038388	2.938738369	3.091057556
"1553566_at"	24.8946	18.3281	17.0662	4.418494707	3.66719344	4.116228947
"1553567_s_at"	4049.6942	5191.8608	8306.5143	12.27155757	12.8593222	12.75394502
"1553568_a_at"	15.3562	22.1196	17.0662	5.184065436	3.838192207	3.677257537
"1553569_at"	4886.5538	6576.1942	10444.0831	12.11290091	12.93157365	13.05967771
"1553570_x_at"	4756.3741	6408.8728	10234.6540	12.34190936	12.98544168	13.08538727
"1553572_a_at"	43.1844	42.1034	34.2500	5.197018739	4.892558132	4.727250727
"1553573_s_at"	14.5559	10.3981	4.7479	2.547272536	2.427425506	2.383112789
"1553574_at"	5.1963	5.7770	5.5380	3.355462893	2.326749329	2.46780373
"1553575_at"	573.0301	590.1399	523.4192	9.724522425	8.734593126	7.879951475
"1553579_a_at"	4.0208	3.4000	3.7214	3.386525996	1.597402601	1.69022646
"1553581_s_at"	66.8104	79.4582	117.3242	4.327118169	6.867002014	7.156210714
"1553582_a_at"	13.3460	12.0232	9.8949	4.076521906	2.957675737	3.219465274
"1553583_a_at"	26.2481	20.3031	16.3015	5.474836936	3.709672093	4.156342249
"1553584_at"	29.7560	26.7964	21.2640	4.743965736	4.30861918	4.555329618
"1553585_a_at"	8.1750	10.9982	6.5878	2.703666961	2.903558411	2.975271642
"1553586_at"	27.5626	18.7348	12.4849	4.129622502	3.614740687	3.454100582
"1553587_a_at"	40.3361	39.0869	192.9912	4.610892102	6.898860976	6.510697862
"1553588_at"	9013.4799	9654.1502	12739.4071	13.39443773	13.31357231	13.39745111
"1553589_a_at"	1790.7522	1366.1728	75.2568	4.466486588	4.405317048	5.065511115
"1553590_at"	20.1849	19.7191	14.2873	4.57100706	4.105407695	4.148966559
"1553591_at"	14.3512	11.2281	10.5804	3.744498333	3.0870614	3.530460671
"1553592_x_at"	15.1764	16.8417	13.9403	3.88312842	3.60827222	3.923757601
"1553593_a_at"	24.7054	10.4067	10.7533	3.240603379	3.340258681	3.571428317
"1553594_a_at"	20.8220	18.0745	22.5393	4.944211717	4.07383835	4.391617182
"1553599_a_at"	7.4743	6.8288	7.5670	3.018277579	2.771627242	2.788543318
"1553600_at"	18.1673	13.8875	12.8284	3.649062116	3.795713681	3.795713681
"1553601_a_at"	5.1963	4.6623	6.2248	2.590632948	2.841761317	2.570995121
"1553602_at"	16.5268	14.6912	15.5825	5.130034386	3.709603894	3.827341982
"1553603_s_at"	11.1420	11.1420	9.7438	3.753591655	3.553345974	3.477934849
"1553604_at"	3.2271	3.1677	3.1036	2.137651653	1.436620261	1.534241376
"1553605_a_at"	3.2590	3.3364	2.9827	2.012456342	1.584204076	1.489490421
"1553607_at"	4.5713	3.5594	3.8637	2.835109415	1.69022646	1.900435003
"1553608_a_at"	5.6938	6.1401	13.7670	3.269940423	1.860109946	2.377475757
"1553611_s_at"	28.9863	23.5224	29.1871	5.733933688	4.928398769	4.916817472
"1553612_at"	17.2820	23.7131	21.5060	6.186744993	4.670052799	4.787164521
"1553613_s_at"	6.6412	5.0001	5.2277	2.911389373	1.948704307	2.555018455
"1553614_a_at"	5.7770	6.5688	6.4766	3.641346292	2.531366837	2.530319833
"1553618_at"	8.3443	7.3820	5.0833	2.299528605	2.434585647	2.229730482
"1553619_a_at"	10.6518	6.6685	10.3198	4.866736149	2.879894377	3.02059073
"1553620_at"	5.5285	5.0414	5.1377	2.466884877	2.314040801	2.466884877
"1553622_a_at"	3.9751	4.9277	3.7945	1.991000087	1.77937844	1.869733214
"1553623_at"	11.3027	9.4238	7.4012	4.535869307	2.92935451	2.906023994
"1553625_at"	2.8104	2.7523	3.6183	1.659912333	1.890833454	1.595321105
"1553626_a_at"	26.2481	28.8765	77.8923	4.429768789	4.47541629	4.190432032
"1553627_s_at"	3.7571	4.3310	3.8421	2.283459161	1.832551962	1.962964464
"1553629_a_at"	19.1230	13.4031	12.3558	3.744498333	3.218690197	3.200544332
"1553630_at"	4.1136	3.8041	3.9234	2.530319833	1.659583694	1.665380482
"1553633_s_at"	5.6572	5.0930	7.5336	3.744498333	3.175792975	3.313877365
"1553634_a_at"	12.0128	9.9614	8.7495	3.589408515	3.077170141	2.806106644
"1553635_s_at"	3.5934	5.4734	4.9721	2.984585489	1.995144665	1.885629632
"1553636_at"	4.2454	3.4900	2.8887	2.429797686	1.71538392	1.633929668
"1553637_s_at"	12.4506	13.8875	9.8509	3.839574388	2.664995043	3.18605776
"1553639_a_at"	18.6230	12.3967	20.2858	6.066130411	4.395468064	4.372543614
"1553640_at"	21.2105	18.9023	13.0572	5.428442157	3.708939469	3.919818194
"1553641_a_at"	8.1895	6.7389	7.8858	3.355596908	2.875018227	2.724570837
"1553642_at"	50.1889	48.0409	36.5961	6.580150046	5.279450993	5.337803883
"1553644_at"	22.5189	19.9971	15.1850	5.139786156	3.876743905	4.156668611
"1553645_at"	4.1518	5.7770	3.6933	3.105264839	2.320583475	2.421764926
"1553646_at"	3.3184	4.0831	3.6726	2.692219002	1.655794431	1.818946833
"1553647_at"	46.2244	45.1000	26.1216	6.282995009	4.437764071	4.750998991
"1553651_at"	4.5042	6.0607	4.0864	2.307570211	1.931674664	2.134717536
"1553652_a_at"	4.3593	4.0475	4.5042	2.60007954	2.074375097	1.90161246
"1553654_at"	3.7172	3.1769	3.7503	3.363430503	1.831301415	1.821071016
"1553655_at"	8.2481	6.8146	4.9794	4.102757521	2.25486867	2.012615536
"1553656_at"	22.3747	9.0675	13.8875	5.271970323	3.49859235	3.58939082
"1553657_at"	40.6999	25.5972	15.1524	4.334197981	3.551358257	3.581702117
"1553658_at"	9.8864	7.5987	6.7303	3.757279537	2.25486867	2.965011067
"1553660_at"	41.4231	32.8833	32.8833	4.743965736	4.668257479	4.671677655
"1553661_a_at"	6.0391	5.8623	4.9794	2.925299602	2.1027193	2.308264273
"1553663_a_at"	57.8180	55.4161	43.9660	5.628918348	4.716129234	5.021835101
"1553666_at"	5.7850	5.1878	4.8651	3.237053209	1.995244509	2.16352333
"1553668_at"	12.1629	12.1629	8.6034	4.503190787	3.686774691	3.60441695
"1553670_at"	6.4143	6.8677	4.6393	2.699343751	2.310889536	2.051551918
"1553672_at"	6.3550	7.6177	4.8964	2.970864913	2.719792025	2.731641819
"1553673_at"	5.5432	7.6177	7.9932	3.487456814	2.92935451	3.028829313
"1553674_at"	7.3145	7.8218	8.4150	5.153295683	2.533465858	2.842620014
"1553675_at"	10.8216	10.4555	7.9932	3.572041337	3.435839222	3.467395867
"1553677_a_at"	86.8802	80.8564	80.1418	5.373118341	5.488400062	6.06807208
"1553678_a_at"	87.2233	207.4939	151.1604	3.6342331	6.537385854	5.984608708
"1553679_s_at"	4.1907	5.4335	3.7476	2.67305247	2.210360296	2.012615536
"1553681_a_at"	236.1427	210.8872	275.3264	6.322898767	8.260524111	8.442066126
"1553682_at"	11.7399	11.2314	9.0603	4.021957092	3.553345974	3.333954211
"1553683_s_at"	6.4180	6.3119	6.4180	4.743965736	2.759477763	2.852615177
"1553684_at"	4.2337	3.9751	3.9751	2.688767958	1.991000087	1.941675124
"1553685_s_at"	8.2233	8.7062	7.5604	4.784856598	2.918459124	2.484816026
"1553686_at"	11.3027	11.4924	7.9640	3.473943647	3.196369056	2.977245951
"1553688_at"	19.0188	16.6585	17.1255	4.716581959	4.051405831	4.289981591
"1553689_s_at"	9.5694	7.9399	19.5153	3.399461854	4.134707967	3.931207539
"1553690_at"	13.8883	16.9212	11.0169	5.003289697	3.276386649	3.526044383
"1553691_at"	5.0780	7.2941	3.9751	2.231175393	1.991000087	2.045119247
"1553693_s_at"	15.9403	12.6797	29.3510	3.744498333	5.484216138	5.798601899
"1553694_a_at"	7.6177	8.7062	7.1985	2.776223369	2.91089858	2.866146653
"1553695_a_at"	43.2347	42.9023	34.1873	4.522533523	4.931402085	4.744447248
"1553696_s_at"	6.4859	8.2289	12.8579	3.433584389	4.06231155	3.643378459
"1553697_at"	4.3699	3.8288	3.8473	1.852506625	1.882212996	2.012615536
"1553698_a_at"	3.3757	3.7026	4.2722	2.371871707	1.817374342	1.971671329
"1553701_a_at"	37.9349	41.1317	29.2209	5.811423183	5.01562985	4.863171128
"1553702_at"	17.2832	15.6884	12.8579	3.963288759	3.812742492	3.417799632
"1553703_at"	72.5901	141.6019	171.5712	3.94921995	8.167415779	8.207493934
"1553704_x_at"	47.0850	74.7610	96.4592	4.612461022	7.504752041	7.587489481
"1553705_a_at"	10.1614	10.1614	10.1614	4.067842717	2.911389373	3.123659059
"1553706_at"	8.1884	7.6643	7.2831	2.825846957	3.033578252	3.237157836
"1553708_at"	4.7053	4.3579	4.9308	3.956906293	2.377475757	2.589097404
"1553709_a_at"	41.3477	43.5458	68.0281	4.669788463	6.505353697	5.855957599
"1553710_at"	3.9735	4.4165	4.1761	4.244170462	1.99216995	1.755196542
"1553711_a_at"	5.1963	6.8518	6.3423	4.205349577	2.411303623	2.85452437
"1553713_a_at"	41.3159	34.4860	40.9952	6.550223238	5.537664139	4.798076493
"1553715_s_at"	51.3226	52.6248	146.0116	4.564715552	6.716845948	6.70999004
"1553717_at"	16.0076	21.9810	18.8438	4.878428569	4.40670734	4.272815222
"1553718_at"	23.3831	22.5660	47.3866	6.502674126	5.910814509	5.545329805
"1553719_s_at"	9.0295	8.6959	34.6173	5.444462307	5.910814509	5.562697241
"1553720_a_at"	51.4683	43.5458	34.7117	5.994361728	4.766573868	5.138057124
"1553721_at"	4.9510	4.0870	4.2722	3.331942114	1.951869869	1.82165892
"1553722_s_at"	3.9234	3.9046	3.9234	2.370734895	1.744676006	1.619790179
"1553723_at"	64.6665	61.2393	17.9733	4.022785575	3.427987831	3.506763198
"1553725_s_at"	6.5792	13.6629	6.5692	4.627469941	2.889993505	2.889993505
"1553726_s_at"	4.6952	5.1878	6.2540	2.65986065	2.719792025	2.874901009
"1553727_at"	19.8610	19.2132	24.1706	4.59920752	4.220659957	4.311864786
"1553728_at"	164.1243	186.2786	118.4451	8.326081288	6.745179347	6.885936978
"1553729_s_at"	9.6451	9.1884	7.6177	2.5961262	2.653497012	2.995945388
"1553730_x_at"	75.1796	64.1928	62.4320	7.126453825	5.420963718	5.476002519
"1553732_s_at"	31.9238	20.5818	20.8787	3.89259163	3.867664829	4.383959885
"1553734_at"	5.5688	4.5971	4.2091	3.041051996	1.910866088	1.892853551
"1553736_at"	3.3593	5.0415	8.6510	3.721974806	2.485005969	2.589872943
"1553739_at"	4.3052	3.4092	3.5277	1.798755406	1.602435924	1.798755406
"1553740_a_at"	10.8517	7.3311	6.6936	3.303037514	2.502682195	2.700697544
"1553741_at"	6.1641	6.1509	5.1963	3.157807227	2.118188355	2.207501152
"1553743_at"	4.2243	6.5123	16.5505	5.189349009	4.274119689	4.017087093
"1553746_a_at"	6.5055	6.6557	6.3423	3.022065462	2.509480344	2.492651097
"1553747_at"	3.4851	3.3540	3.4304	2.052235453	1.887224138	1.854033622
"1553749_at"	7.0085	6.4572	15.6126	2.978262264	5.262854313	4.430144389
"1553750_a_at"	12.1629	17.7310	8.3477	3.30527251	3.60441695	3.836662176
"1553752_at"	32.3934	20.3622	17.5177	3.879722274	3.795713681	4.069433297
"1553755_at"	74.2230	73.8925	47.1111	6.913834095	5.652095705	5.749120711
"1553756_at"	20.6752	15.5825	11.3773	3.961858801	3.600789254	3.899342698
"1553757_at"	8.2515	5.5657	7.8698	3.667382603	2.692119783	3.007620775
"1553759_at"	3.3858	4.0008	3.5133	1.879570185	2.105753459	1.875410754
"1553761_at"	7.2455	7.1911	5.9591	3.432704586	2.77383981	2.846217413
"1553764_a_at"	5.3294	4.6523	4.6523	2.547928609	2.773190057	2.413982395
"1553765_a_at"	3.4504	3.7572	3.8961	2.197837339	1.791041327	1.807591721
"1553768_a_at"	17.5894	12.2397	7.2775	3.751829941	2.654981538	2.641376409
"1553769_at"	34.5351	21.1526	15.3193	5.041399138	4.001829593	3.78131935
"1553770_a_at"	48.9294	43.2125	29.9615	6.13249925	4.658546819	4.758814656
"1553772_at"	5.1963	5.4782	4.3994	3.331942114	2.377475757	2.377475757
"1553775_at"	8.4155	6.5241	7.2537	3.932417229	2.570855709	2.604658392
"1553776_at"	3.5698	3.3883	3.3757	2.847639082	1.506052453	1.652036064
"1553778_at"	20.1708	15.5045	16.5804	4.051405831	4.038176298	3.944144049
"1553780_at"	35.1838	24.7558	25.8038	5.420139262	4.294309522	4.743965736
"1553781_at"	2.6247	3.6176	3.3398	1.976684031	1.668611012	1.69022646
"1553785_at"	6.9165	7.4836	5.7063	4.514565616	2.530287959	2.667770741
"1553787_at"	4.8701	3.4792	4.5537	2.457589607	2.187033726	1.972072923
"1553789_a_at"	14.6210	12.1576	9.0209	4.615961097	3.049672066	3.275985289
"1553792_at"	3.0231	3.9886	3.3121	2.809515003	1.696881036	1.656610018
"1553793_a_at"	11.3536	8.5224	10.6871	3.728053659	2.893737293	3.534539938
"1553794_at"	9.1638	7.6177	7.3831	4.153709996	2.870608958	2.821708296
"1553796_at"	11.3027	11.8051	5.4164	3.887505854	2.34326952	2.720276067
"1553797_a_at"	3.6767	3.7156	4.3268	2.568690377	1.735376164	2.113290213
"1553798_a_at"	12.4394	19.6264	7.0696	3.507992646	2.377475757	2.101449312
"1553799_at"	4.3025	3.4238	3.3757	3.266813904	1.624150962	1.567868148
"1553801_a_at"	4.7981	4.6176	6.4049	3.439077764	2.903806898	2.479350127
"1553802_a_at"	43.5458	32.6131	16.3427	4.144751944	4.000936047	4.386988963
"1553803_at"	97.0206	86.1281	98.3184	7.883202497	6.444234314	6.566156514
"1553804_a_at"	15.3887	11.1388	10.2626	2.846010777	3.094805755	3.199227223
"1553805_at"	10.8726	8.2963	12.5409	4.927209996	3.101058743	3.351665796
"1553808_a_at"	4.4583	4.7337	4.6764	2.530319833	2.099797719	1.887542873
"1553809_a_at"	13.7765	8.9084	10.3534	4.663317713	3.268053044	3.250776821
"1553810_a_at"	3.3757	3.3463	3.5617	4.129622502	1.709740068	1.571413565
"1553811_at"	8.2596	6.9828	6.0627	3.355354985	2.180946393	2.599963986
"1553812_at"	22.8646	11.0682	12.8579	3.684581941	3.517212646	3.53464027
"1553813_s_at"	13.9208	15.1764	7.7974	3.390908682	3.323538516	3.141152665
"1553815_a_at"	10.8608	17.5107	13.4753	4.41733403	3.684581941	3.911629218
"1553817_at"	10.3838	9.9631	10.2379	4.276241744	2.998782039	3.15489524
"1553818_x_at"	21.0223	15.1106	14.3412	4.314368452	3.498596431	3.737147129
"1553821_at"	10.1076	9.2235	6.2088	3.744498333	2.497625749	2.495250557
"1553822_at"	3.9234	3.6726	3.6726	1.932110134	1.876803205	1.737637359
"1553823_a_at"	5.4903	4.8064	5.4079	2.264965472	2.176670152	1.852736912
"1553826_a_at"	49.6081	33.9034	33.3109	4.760998013	4.639855658	4.961158802
"1553828_at"	13.8546	13.3335	13.8546	5.160553766	3.424688697	3.732505824
"1553829_at"	5.2102	5.7536	5.9815	2.716707604	2.63680228	2.599963986
"1553830_s_at"	5.8263	6.4376	3.0645	2.049289538	1.860463745	1.694908251
"1553831_at"	14.1161	14.0930	11.8644	4.154169125	3.636847155	3.605318241
"1553832_at"	39.5523	37.5118	20.3277	6.188490314	4.60373082	4.774760191
"1553834_at"	4.0325	4.7538	3.1036	1.822565786	1.699958699	1.638782809
"1553835_a_at"	5.0129	4.5971	3.9751	3.209277824	2.052493793	1.963526999
"1553837_at"	18.4999	9.7742	11.1420	3.614136964	3.555137095	3.369080949
"1553838_at"	7.7711	8.1600	5.6706	3.331942114	1.736088521	2.327716427
"1553839_at"	59.7996	51.2404	30.5141	7.302097122	4.794164513	4.803313211
"1553840_a_at"	20.8714	28.9196	21.6125	5.956489536	4.527488273	4.758882818
"1553842_at"	22.2561	61.1408	145.3443	5.300082026	5.583248453	5.583248453
"1553843_at"	35.5545	32.3328	28.3832	5.870683905	4.64719748	4.826238574
"1553844_a_at"	20.2065	21.2948	16.5804	4.316496765	3.477934849	3.623456662
"1553845_x_at"	33.4943	21.0994	25.5306	6.510482893	4.867617781	4.816047337
"1553846_at"	63.2230	31.9144	17.8251	4.279552381	3.890029048	4.2190131
"1553847_a_at"	4.6952	5.4244	5.1509	3.089186421	2.261054825	2.250633891
"1553849_at"	4.2722	3.7416	4.4614	3.275375448	1.832507417	2.132645426
"1553850_at"	5.8528	5.7063	5.7063	2.603641677	2.008231382	2.512555981
"1553851_at"	4.5486	3.8473	3.4974	3.236137596	1.633929668	1.81283445
"1553852_at"	8.8296	8.1551	6.5878	3.052952101	2.040925492	2.422524681
"1553856_s_at"	50.1516	60.3042	48.6683	5.070675701	6.963268846	5.333303581
"1553857_at"	43.0633	41.0128	43.3236	6.113385514	5.544328827	5.380665923
"1553858_at"	39.6938	42.1689	50.4919	6.894948972	5.699531952	5.897991804
"1553859_at"	9.6252	7.1490	7.0665	3.075898227	2.567438119	2.683450973
"1553860_at"	21.6356	25.2919	15.5825	4.954832347	3.961858801	4.202472137
"1553861_at"	16.5251	30.4723	7.2231	3.787110479	2.971966655	2.852615177
"1553863_at"	25.3674	19.0506	7.1711	4.146403329	3.583819031	3.684581941
"1553864_at"	6.0627	4.9863	6.0627	3.491847142	2.599963986	2.701260343
"1553865_a_at"	8.9166	9.1598	8.1649	4.129622502	2.821128738	3.237157836
"1553868_a_at"	2.8614	3.6115	2.7362	1.824738071	1.371083007	1.659912333
"1553869_at"	30.2992	60.0133	9.5354	3.366227262	3.078884528	2.953998702
"1553871_at"	19.3801	19.3484	19.3484	4.735839748	3.890029048	3.599583115
"1553872_at"	55.0540	46.1769	23.1397	5.983356907	4.102375937	4.522298962
"1553873_at"	6.8393	5.6837	6.5288	2.983566227	3.061386233	3.137264686
"1553874_a_at"	16.9182	7.6178	7.7779	3.331942114	3.390677976	3.104600273
"1553875_s_at"	73.3686	50.3034	24.9962	5.444462307	4.822028627	4.683085562
"1553876_at"	5.7770	5.7770	5.3208	3.033797571	2.549208457	2.74867286
"1553878_at"	3.9751	3.9686	3.7582	4.129622502	1.776662306	1.991000087
"1553879_a_at"	11.1139	9.8949	9.2623	3.115671359	3.223120252	3.427919277
"1553880_at"	14.2256	15.8559	13.5498	3.72827331	3.553345974	3.72827331
"1553881_at"	7.3145	7.7855	6.0678	2.960798472	3.092830196	2.960798472
"1553882_at"	5.0723	4.8628	4.3643	2.601714688	2.028890788	2.342650759
"1553883_at"	3.3686	3.8473	3.4943	3.477019368	1.635827541	1.786348265
"1553885_x_at"	2.8800	3.5140	2.9336	3.030202269	1.69022646	1.69022646
"1553886_at"	4.1811	3.4357	2.8608	4.343707971	1.543574895	1.912173627
"1553887_at"	5.0788	4.5038	4.5246	2.56245111	1.982409417	2.062616069
"1553888_at"	11.0771	7.6384	10.3322	5.019285401	3.393079518	3.469503205
"1553889_at"	15.5459	11.1793	12.9768	4.771851719	3.206634541	3.684581941
"1553890_s_at"	56.7279	45.9395	36.5972	6.233749975	5.521662223	5.44802828
"1553891_at"	19.9111	16.8388	13.3693	4.503644359	3.553345974	3.309240816
"1553893_at"	26.2481	20.9354	20.4860	4.663528555	3.870645104	3.756736058
"1553894_at"	4.5787	4.2069	4.2722	2.998480395	2.300712523	2.419316119
"1553895_at"	15.4672	9.8949	9.1758	3.331942114	2.921904621	2.976461418
"1553898_a_at"	5.6107	5.7770	4.9304	2.859903221	1.832551962	1.995315316
"1553900_s_at"	21.6710	18.3926	10.3383	4.273285261	3.79657305	3.661276185
"1553901_x_at"	4.6952	4.7729	4.7059	2.25486867	2.25486867	2.423892588
"1553905_at"	5.2362	7.6177	4.8856	3.459326521	2.343788232	2.362547733
"1553906_s_at"	471.3521	511.6426	1412.1017	12.73999731	9.833401395	10.54429058
"1553907_a_at"	3.1942	5.4134	3.8109	2.062151475	1.794265257	1.737968465
"1553909_x_at"	15.0530	17.0294	29.8474	5.036365706	5.276618362	5.669404177
"1553910_at"	12.8497	13.1902	9.7152	4.731491515	2.863614393	3.061386233
"1553911_at"	11.3027	8.7070	6.6591	3.78726301	2.726878026	2.803973731
"1553912_at"	4.9374	5.6450	4.1883	2.231175393	1.898230164	1.780079527
"1553914_at"	11.1036	11.8803	9.4293	4.709930218	2.390965098	3.237157836
"1553915_at"	3.9172	4.5917	3.2719	1.943832659	1.787847575	1.848131286
"1553917_at"	19.8610	16.1080	21.3577	5.386044218	4.296791691	4.482616915
"1553918_at"	11.7236	10.2320	13.1112	4.719124892	3.620011872	3.648757543
"1553919_at"	34.0044	27.8346	22.3532	4.648062666	4.074113314	4.168909855
"1553920_at"	3.6650	4.8072	3.6650	3.45054571	2.361884451	2.434585647
"1553923_at"	8.6505	5.7920	7.7303	3.592106429	2.719792025	3.112779491
"1553924_at"	6.5606	3.8954	4.2722	2.517104123	2.018916266	2.012615536
"1553927_at"	6.3353	5.7315	4.8365	2.911389373	2.212650019	2.150133916
"1553928_at"	14.8435	14.8435	18.4537	3.51069446	4.087119961	3.99340789
"1553929_at"	17.9876	12.4494	12.9880	4.129622502	3.637998533	3.665800218
"1553930_at"	3.5248	2.9223	3.3757	1.796248845	1.69022646	1.796248845
"1553931_at"	4.3033	3.8435	3.3532	2.598782124	1.712707073	1.755196542
"1553934_at"	3.8473	3.3659	3.6908	2.541078384	1.894107067	1.943832659
"1553935_at"	8.2596	9.2965	6.8749	3.331942114	2.4002119	2.82038882
"1553936_a_at"	9.0462	6.0113	6.2505	2.572831691	2.788170366	2.512639423
"1553938_a_at"	3.9751	3.9751	3.9483	2.530319833	1.832551962	1.80236397
"1553940_a_at"	30.2918	28.3293	24.3068	4.399526751	4.603289167	4.09307192
"1553943_at"	37.8550	23.8068	18.9472	4.460799309	3.80747339	3.836662176
"1553944_at"	4.8211	5.1878	4.4231	4.482998554	1.834006096	2.145067813
"1553945_at"	19.5872	20.4730	15.5825	4.823442201	3.477937563	3.732505824
"1553946_at"	17.8014	12.4394	13.8875	4.129622502	3.643733738	3.600268459
"1553947_at"	11.1842	12.1763	22.0016	3.636847155	3.63664017	3.636847155
"1553949_at"	10.9255	10.6871	8.5645	6.035720999	3.051003129	3.262284933
"1553952_at"	42.9961	31.5499	24.7440	5.693155251	4.572438169	4.694129315
"1553954_at"	12.1023	10.6779	27.9206	3.75005458	4.731951584	4.2190131
"1553955_at"	49.5144	97.4080	264.6400	6.624092342	8.116718878	7.906074155
"1553956_at"	5.2165	5.1878	5.7607	2.762059982	2.630412788	2.526256437
"1553957_at"	25.5271	28.9904	51.9673	4.887943863	6.180681173	5.960730221
"1553959_a_at"	69.9449	52.0928	101.1492	5.535152036	6.675165959	6.59820012
"1553960_at"	10.0911	8.7062	18.4212	2.231175393	3.335014635	3.493881161
"1553961_s_at"	33.1295	32.3577	35.6096	6.460950207	4.695043386	5.093927631
"1553962_s_at"	26.0268	17.7758	15.9700	4.151841285	3.683756786	3.499528373
"1553963_at"	5.8946	4.1761	2.8955	1.896273429	1.378860576	1.433363196
"1553965_x_at"	6.8679	5.2025	4.5671	2.39397793	2.175639646	2.16352333
"1553967_at"	26.4424	20.2050	16.8627	3.445849174	3.939363018	3.895697065
"1553968_a_at"	60.8339	77.0276	90.4055	6.187428633	5.996168886	6.187428633
"1553970_s_at"	6.2293	7.9207	9.4933	3.136331602	2.998782039	3.45769352
"1553971_a_at"	39.6172	41.6856	46.1625	6.180337673	5.683906494	5.52865002
"1553972_a_at"	25.8913	28.5644	23.7517	5.471844612	3.908959594	3.96777815
"1553973_a_at"	7.6467	8.3873	8.2609	4.755539649	2.843593277	3.023076791
"1553974_at"	20.6305	48.0409	61.7795	2.991796484	6.293889206	6.35843061
"1553976_a_at"	103.0813	62.3497	33.3096	4.104111509	4.152106119	4.164586793
"1553977_a_at"	22.8845	14.1572	15.1815	5.555626605	4.051405831	3.598432391
"1553978_at"	88.4517	81.0138	148.9786	6.379124172	6.244512969	6.138874705
"1553979_at"	26.5888	54.9017	222.1015	4.27744065	8.103727677	7.971402684
"1553982_a_at"	13.7765	16.3089	13.4666	3.764188605	3.27617446	3.303889775
"1553983_at"	37.4509	32.0731	25.2639	5.272034673	4.898252726	5.003289697
"1553984_s_at"	44.5093	58.6441	96.9561	6.098189132	6.753268847	6.536900301
"1553986_at"	7.3246	4.7549	5.5744	3.390904149	2.664995043	2.724237307
"1553987_at"	96.1681	89.2944	232.1064	6.869202459	8.389855936	8.115331987
"1553989_a_at"	17.6165	17.5568	12.1883	6.233749975	3.44843677	3.874562006
"1553990_at"	23.7517	24.8849	21.1803	4.457403458	4.845487028	4.606091859
"1553991_s_at"	6.0084	5.7491	3.3737	3.049952483	2.200736445	2.091046215
"1553992_s_at"	29.2162	18.1909	22.2089	3.894346586	4.602162113	4.476656966
"1553993_s_at"	1435.9805	682.6067	230.6513	7.583836601	7.528579055	8.025919274
"1553994_at"	3.9002	3.8382	4.7479	3.822015355	3.857418863	3.31115649
"1553995_a_at"	10.5852	8.1984	7.7972	4.129622502	3.574854609	2.927458016
"1553997_a_at"	46.7373	48.3456	31.2683	5.882656901	3.976741683	4.800367147
"1553998_at"	15.8045	9.8949	15.5825	3.982261841	4.417608396	3.979585007
"1554001_at"	12.4394	11.0571	10.3793	3.959674455	3.413422063	3.571024344
"1554003_at"	31.2166	28.4496	24.6600	5.445444118	4.649510499	4.845487028
"1554004_a_at"	4.5126	4.4685	5.3273	2.812494902	2.159789418	2.210515845
"1554006_a_at"	10.1555	13.1403	13.1403	3.884949668	3.780053854	3.71592575
"1554007_at"	14.8435	27.0832	63.7976	5.94412879	7.16521307	6.670769968
"1554008_at"	5.6296	5.7770	4.6560	2.685523847	2.115737365	2.207847517
"1554010_at"	43.5608	37.5118	34.7284	6.256519155	4.775049907	5.010507693
"1554012_at"	3.5753	3.8473	3.3708	2.381693701	1.859130285	1.701479721
"1554014_at"	72.3850	125.4299	98.3961	5.819837733	6.66730166	6.458658469
"1554015_a_at"	42.0692	91.6339	38.3738	4.028222654	5.111845373	5.220712263
"1554016_a_at"	84.4346	89.2971	100.4090	5.444462307	5.858274801	6.194790929
"1554017_at"	23.7517	25.2067	24.1957	4.674260816	4.133960253	4.272044643
"1554018_at"	3.6234	3.2225	2.9984	2.268157251	1.576901965	1.466127102
"1554019_s_at"	5.7153	6.3806	5.7153	2.787895034	2.200736445	2.449862238
"1554020_at"	7.7067	13.6547	14.2873	4.042527077	4.489344541	3.867999072
"1554021_a_at"	14.5633	27.2656	37.9561	3.177048832	5.716700649	6.16606224
"1554022_at"	6.4255	6.8393	6.0173	3.63022217	2.510443741	2.556824218
"1554023_s_at"	31.2322	25.5972	21.6104	4.851082485	3.89584133	4.236465276
"1554026_a_at"	6.1610	7.6177	7.6177	3.945314573	2.92935451	2.705668902
"1554027_a_at"	5.0034	3.8055	3.6726	1.972111463	1.832551962	1.696221408
"1554029_a_at"	4.7369	5.4781	3.6726	2.243929819	3.017616859	2.125611003
"1554030_at"	10.7379	10.5485	9.5354	3.253293098	3.133998176	3.253293098
"1554032_at"	3.5947	4.0117	4.1395	4.054401324	2.049454415	1.943832659
"1554033_at"	8.2596	8.2596	8.6571	3.007400042	2.806316752	3.097808286
"1554034_a_at"	4.9173	5.5124	4.9794	2.323835647	2.128690938	2.318514565
"1554036_at"	13.6184	13.8060	44.6365	4.417498177	4.812690252	4.527483874
"1554037_a_at"	9.0628	6.1488	19.0997	2.939789039	3.883143978	3.459849618
"1554038_at"	27.0329	31.1108	22.1322	5.797891742	4.152106119	4.561372445
"1554039_at"	28.7499	31.0031	26.7531	3.658583276	4.731951584	4.603598584
"1554041_at"	7.3145	5.8061	6.0627	2.495990796	2.370364473	2.535955157
"1554042_s_at"	33.7233	30.6226	30.8653	5.078872432	4.155876013	4.771572889
"1554043_a_at"	17.6842	14.9002	13.9497	4.408447466	3.890029048	3.803963824
"1554044_a_at"	11.7401	11.5096	12.4394	3.944852273	3.436503447	3.373046573
"1554045_at"	7.4535	7.4535	12.7629	2.911389373	2.897926564	2.530319833
"1554047_at"	3.1000	3.3757	3.3757	2.010030182	1.517254835	1.755196542
"1554049_s_at"	14.2636	13.2183	15.8868	4.40349515	3.772469079	3.772469079
"1554050_at"	58.4743	58.4119	41.1906	5.879657223	4.871197148	5.335957593
"1554052_at"	22.5722	20.2700	20.3031	4.343631267	4.166891955	4.155937026
"1554053_at"	7.7145	6.1101	6.1232	4.042379775	2.895509228	2.92935451
"1554057_at"	33.0177	33.0553	54.1242	5.615157122	5.696807092	5.68090861
"1554059_at"	35.9476	28.8868	17.0662	6.044041833	4.257099315	4.402707548
"1554060_s_at"	6.2050	5.7717	5.1661	2.67989864	2.63342163	2.461975295
"1554062_at"	8.8370	12.9680	9.4428	4.460799309	2.994416885	3.005660399
"1554063_at"	17.3951	14.5723	26.4975	5.339879788	4.640591425	4.272044643
"1554065_at"	71.8240	60.8682	30.1573	4.976441955	4.869635752	4.558194268
"1554067_at"	9.9118	15.1764	36.3357	4.64116914	5.627680259	5.587007383
"1554068_s_at"	4.7365	5.1427	6.5878	2.719792025	3.139755204	2.848050883
"1554069_at"	21.2105	17.0329	14.9267	4.147142724	3.398355376	3.654505419
"1554071_at"	4.2772	3.5721	3.7376	2.707095816	1.767093347	1.811765596
"1554072_s_at"	3.3757	3.8473	3.4087	2.743255756	1.440519122	1.818946833
"1554074_s_at"	31.3308	25.3587	26.2481	5.787289069	4.39045515	4.572341005
"1554076_s_at"	14.8435	14.8435	11.7331	4.862422524	3.291483093	3.704809164
"1554077_a_at"	23.8260	21.0952	21.1654	3.896547164	4.394029446	4.391617182
"1554078_s_at"	61.3209	70.0475	212.5541	6.576016401	8.037538807	7.730175547
"1554079_at"	26.2481	21.0994	18.9326	4.053329872	3.598142319	3.820123252
"1554080_at"	10.8295	8.6237	28.3734	3.499406984	4.332235617	4.49831796
"1554082_a_at"	31.2514	36.8292	52.5175	5.165524747	5.321641942	5.202777375
"1554084_a_at"	27.3248	30.9798	34.2017	5.956489536	5.037079295	5.052724413
"1554085_at"	24.2925	35.5682	36.9605	4.272033203	5.568690881	5.216440827
"1554086_at"	14.8435	14.1419	21.9717	4.938490206	3.775372216	3.961225371
"1554089_s_at"	35.8258	55.2467	53.6544	4.175644014	6.432343355	5.509086359
"1554091_a_at"	33.8323	33.0712	21.3216	5.087812672	4.368557194	4.443681084
"1554093_a_at"	62.5797	81.0138	101.1331	6.136784707	6.310106118	7.067173662
"1554094_at"	20.2468	32.2801	16.2590	5.282783431	3.890029048	4.208872111
"1554095_at"	19.1617	24.1168	22.5298	4.225642309	4.203141427	3.763315469
"1554096_a_at"	4.6952	5.2634	4.6952	2.828421118	2.231175393	2.1079187
"1554097_a_at"	26.5741	28.3909	25.2156	5.361921768	4.417139594	4.311864786
"1554098_at"	4.2042	4.1761	3.7550	2.675229486	1.883789077	2.071819209
"1554099_a_at"	7.0739	8.0786	7.8919	4.658455349	3.369080949	3.014107967
"1554101_a_at"	12.9905	9.8372	7.7484	3.397620382	3.836662176	3.467264535
"1554102_a_at"	31.6973	20.7342	14.8747	4.389750627	3.773523117	4.231889892
"1554103_at"	23.9553	28.9769	23.1160	5.46128308	4.280471457	4.576689329
"1554105_at"	27.5626	27.5626	31.7397	4.7515982	5.398501234	5.232216837
"1554106_at"	6.4068	9.6814	12.4394	3.656529259	5.024186154	4.812395297
"1554108_at"	3.1804	4.5971	8.4762	3.866856662	3.879915888	3.716129945
"1554110_at"	12.4394	12.8522	10.5415	3.647530954	3.174757931	3.009383037
"1554112_a_at"	9.2445	11.1420	16.3147	4.438603166	3.477934849	3.969558818
"1554113_a_at"	12.4394	9.0500	10.0502	4.5525196	2.952570109	2.867730193
"1554114_s_at"	26.2481	26.2751	19.8442	4.246357857	4.436587056	4.48267602
"1554115_at"	30.0834	21.0994	10.0360	3.734538084	3.733462802	3.580618726
"1554116_s_at"	18.4393	18.0865	29.3971	3.611359046	6.353444833	6.416933575
"1554117_at"	32.0695	29.2747	25.3839	4.558228824	4.324416012	4.641542461
"1554119_at"	15.4218	12.9075	6.3423	3.117422273	2.33404415	2.530319833
"1554121_at"	5.1963	4.7374	5.1020	2.531432675	2.331792017	2.536090545
"1554122_a_at"	6.8393	6.8393	5.6649	4.178036135	2.434585647	2.699031901
"1554125_a_at"	6.1731	5.8252	4.6288	2.493813195	2.088646431	2.051972429
"1554126_at"	137.0287	111.0505	92.0038	6.233749975	6.28347938	6.507793333
"1554127_s_at"	13.6181	12.8579	12.8579	3.963290954	3.454038554	3.183909389
"1554128_at"	46.3560	44.2818	37.3237	6.349955272	5.071906382	5.075719313
"1554129_a_at"	23.5066	23.4425	19.8610	5.051986042	3.951858935	3.997448365
"1554131_at"	3.5568	3.4099	3.6726	2.281926178	1.786448431	1.786448431
"1554132_a_at"	10.5315	16.4811	25.5473	3.331613837	4.460799309	4.083272242
"1554133_at"	3.5721	4.3526	3.3737	1.976810913	1.69022646	1.722049957
"1554140_at"	3.7612	3.8555	4.4262	1.961487305	2.664995043	2.260631744
"1554141_s_at"	5.2213	5.9192	4.0461	3.414650957	2.094973278	2.247863909
"1554142_at"	3.1640	3.1036	2.7044	2.65954525	1.487707301	1.477944584
"1554143_a_at"	4.8839	4.8036	6.3413	2.947796153	3.032602812	3.036562578
"1554145_a_at"	19.1495	19.6264	19.1495	4.092583365	4.535642813	3.591120527
"1554147_s_at"	4.4801	4.4181	4.2950	3.331942114	2.080022148	2.098553248
"1554148_a_at"	29.4237	39.1727	36.5085	5.258880696	5.258880696	5.183621279
"1554149_at"	102.6986	123.8300	127.6088	4.641271202	7.262496319	7.559346481
"1554151_at"	46.2595	34.0135	26.3824	5.263521902	4.89850696	4.865970766
"1554152_a_at"	10.6900	10.2645	8.3477	3.344405608	3.751632145	3.276879472
"1554153_a_at"	70.2468	100.3720	123.2744	5.150696773	6.435573064	6.562279111
"1554154_at"	18.1556	20.0711	24.3557	4.987072927	5.087817056	5.535879251
"1554155_at"	4.5886	6.6685	8.4655	3.298826776	3.396911724	2.723453344
"1554156_a_at"	8.4894	5.9991	5.5196	2.410673374	1.876907251	2.308264273
"1554157_a_at"	13.7765	9.1154	13.5473	4.460799309	3.608448861	3.194750081
"1554158_at"	5.1334	4.9291	4.9529	2.473090011	2.239877442	2.308264273
"1554159_a_at"	8.7062	8.7062	8.0908	3.008375486	3.111184871	3.122038732
"1554160_a_at"	49.4850	49.4850	41.0317	6.168103103	5.511176293	5.628918348
"1554161_at"	5.0459	3.8602	3.7424	3.434588279	1.739551424	2.111700816
"1554163_at"	9.3768	8.7062	6.3423	2.878376273	2.412711626	2.631853777
"1554165_at"	6.3844	5.3211	4.9153	2.847073838	2.094992566	2.113642789
"1554167_a_at"	150.8397	192.1645	111.6567	5.003500612	7.173100706	5.927811443
"1554168_a_at"	287.8170	422.8699	699.1560	5.644374476	9.287134534	9.116134513
"1554170_a_at"	41.2135	36.7733	22.5319	4.643675856	4.731951584	4.648013608
"1554171_at"	40.9952	42.2759	28.9621	5.096858908	4.806350232	5.096858908
"1554172_a_at"	21.0994	21.0994	21.0994	4.476892607	4.399129928	4.164027798
"1554173_at"	44.3112	69.0771	66.6186	6.072964415	5.494199082	5.663939806
"1554175_at"	44.3654	42.1034	23.0072	5.286816876	4.567974055	4.573981602
"1554176_a_at"	3.1600	3.9751	3.8729	2.165016815	2.049289538	1.877236283
"1554177_a_at"	19.8610	26.3236	22.6860	5.662778515	4.410277288	4.490940565
"1554178_a_at"	162.5586	153.2579	105.3722	5.705581685	7.507998534	7.055010983
"1554179_s_at"	32.2118	28.4590	27.9576	4.830810633	4.648924777	4.354831781
"1554181_at"	11.4225	9.1075	8.5799	3.770067455	2.668444987	3.237157836
"1554182_at"	7.3145	9.3937	19.2216	3.272703287	3.983837078	4.308753098
"1554183_s_at"	57.7052	60.6323	42.8528	6.576813445	5.616913546	5.559265791
"1554185_at"	9.7617	7.0805	10.3252	3.55022954	3.955834183	3.371978651
"1554187_at"	11.3204	12.2336	6.9070	4.020232091	2.964841878	2.92935451
"1554188_at"	46.1995	44.2552	31.3873	5.49616325	4.500177487	4.801525878
"1554190_s_at"	3.8505	3.5113	3.6845	1.9074456	1.600385578	1.818946833
"1554192_s_at"	121.7066	45.6226	41.4664	6.459462503	5.018253935	5.308983095
"1554193_s_at"	4.5743	4.6464	4.3043	3.261838747	2.301099294	2.498536681
"1554194_at"	6.2750	7.9186	6.0627	4.743965736	2.649605692	2.649605692
"1554195_a_at"	16.9166	16.6712	11.3328	4.773270099	3.681682197	3.679968767
"1554196_at"	4.2908	4.5971	4.5042	1.873183623	1.813743923	2.037027625
"1554198_at"	23.5294	23.5294	19.3767	5.98191926	3.72804722	4.489543045
"1554199_at"	7.4090	7.8404	7.2231	3.851485968	2.282570012	2.39385071
"1554201_at"	54.6498	39.8451	18.7943	5.671539223	4.548229204	4.580701797
"1554202_x_at"	36.3154	23.6697	18.6309	5.488670582	4.410342588	4.46843378
"1554203_at"	10.2759	9.5501	5.2111	2.546302787	2.631109446	2.258960053
"1554205_s_at"	22.3896	18.3559	18.0851	4.501336532	3.814999198	3.891764001
"1554206_at"	10.7101	11.0995	15.5825	4.577975453	4.331522593	3.961858801
"1554208_at"	118.1914	118.1914	107.3423	6.615147527	6.924772942	6.599658379
"1554210_at"	9.2949	8.0743	7.6177	2.975734713	2.704198366	2.688391979
"1554212_s_at"	24.6185	20.0246	16.6164	5.711811155	3.877797832	3.951282606
"1554213_at"	11.9722	11.2485	9.1116	4.857402632	3.16445664	3.446226028
"1554214_at"	10.1309	13.0365	9.8949	3.711011658	3.061386233	3.197814552
"1554216_at"	4.4449	4.1761	4.5926	2.571728157	1.975402323	2.032855776
"1554217_a_at"	9.2235	20.4356	5.3714	2.467908431	3.11752689	3.419857901
"1554219_at"	46.3560	44.2324	39.1782	5.525043247	4.882212456	5.280365114
"1554220_a_at"	7.4891	7.6570	7.0162	3.741177484	2.67436027	2.969259588
"1554222_at"	24.5236	16.7642	13.4799	4.067309639	3.553345974	3.562976411
"1554224_at"	5.7770	5.7770	5.7770	4.59779086	2.038695864	2.439930996
"1554225_a_at"	3.6137	5.1878	4.1049	4.512529908	1.95355256	1.853470899
"1554228_a_at"	23.9552	30.3406	15.3088	4.460799309	3.653562465	3.188239255
"1554229_at"	35.3227	35.6102	35.7189	5.956489536	5.168497798	4.807361783
"1554231_a_at"	31.6286	24.0846	19.4085	5.932498137	4.35596887	4.590038838
"1554232_a_at"	5.6355	4.7232	5.7023	3.899417557	2.262062405	2.434585647
"1554233_at"	4.6732	4.4449	4.1761	2.344386316	1.853603557	2.152141635
"1554234_at"	6.2329	5.5142	4.7425	3.194230986	2.094973278	2.187785897
"1554235_at"	3.9234	3.5398	3.4345	1.944937105	1.593534623	1.648044304
"1554237_at"	4.4190	6.9015	9.6787	3.378576342	3.30668873	3.629386305
"1554239_s_at"	26.4295	36.7001	70.8894	5.525358542	6.439272421	5.727589799
"1554240_a_at"	302.4597	360.9719	667.5258	5.484747444	9.593395401	9.667849051
"1554241_at"	28.8300	42.2145	44.2114	4.530408992	6.171671917	6.373121911
"1554242_a_at"	8.7495	7.5039	8.7495	3.567008394	3.20655421	3.109160076
"1554245_x_at"	17.0432	21.0994	36.7670	4.492250031	4.477177727	4.790237598
"1554246_at"	6.4951	7.0714	3.9902	3.101582893	2.164838307	2.219187486
"1554248_at"	23.5564	24.0846	73.8593	6.989278551	6.173073789	6.470708765
"1554249_a_at"	21.8086	41.2282	10.9319	4.129622502	4.373591071	4.227290708
"1554250_s_at"	33.9405	42.1940	198.7592	5.504522542	8.837161811	8.517991694
"1554251_at"	39.6172	40.1795	234.2026	5.984608708	8.241452935	8.258826772
"1554252_a_at"	7.2490	7.3335	6.3585	4.586832584	2.315982051	2.690062683
"1554253_a_at"	11.7334	12.8857	12.4394	5.129299917	3.684581941	3.526598992
"1554256_a_at"	11.4385	10.7342	10.0058	3.306645797	3.30668873	3.116239322
"1554258_a_at"	17.9733	15.8378	17.9733	5.0371157	4.167786257	4.08273341
"1554259_at"	20.6332	16.5966	15.7724	4.971161954	3.771985894	3.836662176
"1554260_a_at"	30.7911	61.2193	37.2864	4.628760766	5.549298264	4.749941832
"1554261_at"	12.4394	12.4394	10.5646	4.223334329	3.383240956	3.269240424
"1554262_s_at"	5.6278	6.4806	5.4269	4.152012824	2.296238848	2.389397853
"1554264_at"	3.2918	3.2918	3.2362	2.530319833	1.832551962	1.93605329
"1554266_at"	6.9673	7.9451	9.0760	3.094507463	2.840812189	2.959415785
"1554268_at"	11.5030	16.4693	15.7216	5.009262387	3.867326299	4.041705672
"1554271_a_at"	9.2235	9.2991	12.7437	4.579018951	4.2190131	3.740742376
"1554272_at"	3.4792	3.4792	3.1697	1.798755406	1.726377804	1.467667149
"1554273_a_at"	5.3484	5.4831	4.2114	3.904874354	2.434585647	2.434585647
"1554274_a_at"	20.3019	19.6264	19.6264	5.444462307	3.799019869	3.912339089
"1554276_at"	11.8423	7.5193	6.3423	3.641052824	2.424179617	2.692975579
"1554277_s_at"	5.0600	4.7868	6.0627	3.390263703	2.765638588	2.707927281
"1554279_a_at"	24.6743	26.9921	18.9023	4.307623251	4.09307192	4.250966906
"1554280_a_at"	8.2997	5.1833	5.4061	3.927942136	2.204986134	2.399540596
"1554281_at"	3.8152	3.4792	3.3351	2.089562051	1.544895896	1.642023525
"1554283_at"	6.8036	7.0482	6.3569	4.143762287	2.610348447	2.721522289
"1554285_at"	17.0059	16.8954	19.5153	3.182542383	4.772050008	3.738927113
"1554286_at"	41.7492	28.6146	30.3364	5.806236822	4.806350232	4.962741901
"1554287_at"	26.2481	35.1160	63.3148	5.940467491	7.30152183	7.415805058
"1554288_at"	9.7249	10.5028	6.6013	3.244549449	2.70781887	2.911389373
"1554290_at"	4.5357	4.7743	4.5042	4.184164433	2.370523983	2.762914592
"1554291_at"	8.6144	8.5152	9.6302	3.472406058	2.982083986	3.011043961
"1554292_a_at"	5.3178	7.9530	5.7770	3.555949014	2.290144527	2.377475757
"1554293_at"	4.2299	3.4792	3.4792	2.335610007	1.669269677	1.794661074
"1554294_s_at"	7.6102	6.2805	4.4213	3.109533389	1.887224138	1.954270309
"1554295_x_at"	5.7770	6.4523	4.7433	3.124005279	2.257179202	2.581365726
"1554296_at"	4.0474	4.2735	3.0820	1.991000087	1.798171086	1.745259987
"1554298_a_at"	2.7056	3.1124	2.9650	3.524771116	1.643692385	1.633929668
"1554299_at"	8.7466	7.0609	5.8031	2.661311157	2.664995043	2.120763627
"1554300_a_at"	10.1456	6.2403	4.7921	4.493510869	2.599963986	2.620034014
"1554301_at"	4.1813	4.1813	3.5173	2.501773054	1.887224138	1.946041518
"1554302_s_at"	11.3027	8.1022	6.0280	2.930543488	2.434274174	2.308264273
"1554303_at"	15.5965	10.4948	19.6149	5.799515257	3.857296197	4.227595107
"1554305_at"	19.8610	18.6230	16.0281	4.710637069	4.2190131	4.050875241
"1554306_at"	14.3621	14.0619	28.2027	3.667724027	5.36086516	4.931402085
"1554307_at"	3.6084	3.9751	3.3757	3.673346945	1.804423343	1.933143715
"1554308_s_at"	6.0692	4.9734	4.3825	3.089344374	1.69022646	1.791961934
"1554309_at"	6.0289	5.7962	8.5340	3.388818668	2.529020459	2.470361672
"1554310_a_at"	7.6177	12.4260	8.6283	4.041654733	2.92935451	2.990318325
"1554311_a_at"	3.6178	4.3399	3.0273	2.942522574	1.829888606	1.755196542
"1554312_at"	50.0296	39.1727	35.8098	6.508624113	4.696358506	5.29177768
"1554314_at"	3.2362	3.2251	2.9349	2.449711791	1.459033605	1.694320792
"1554316_at"	26.6986	45.4137	26.2481	6.275152354	4.885903949	5.142554833
"1554317_s_at"	25.4176	19.6264	25.4176	5.103105073	4.667758518	4.667758518
"1554318_at"	29.5776	18.5613	12.6222	4.659892948	4.03194008	3.385928511
"1554319_at"	3.9400	3.9751	3.9751	3.730356322	1.975354969	2.021439035
"1554321_a_at"	12.0688	14.0619	7.4944	3.812968898	3.836662176	3.369080949
"1554322_a_at"	21.1599	22.5225	22.2129	4.403257772	4.403257772	4.272044643
"1554324_s_at"	3.1000	3.8473	3.5211	2.112851281	1.755196542	1.69022646
"1554325_at"	6.3423	6.2521	6.3423	3.356419954	2.58029267	2.664995043
"1554327_a_at"	27.5626	19.5153	13.3955	3.769918201	3.477469859	3.795779852
"1554328_at"	3.3676	3.0044	3.8315	2.231175393	1.943832659	1.943832659
"1554329_x_at"	2.8104	5.0962	3.7475	2.010377053	1.755196542	1.735157827
"1554331_a_at"	6.5565	5.8536	7.2176	3.697593791	2.719792025	2.573491661
"1554332_a_at"	39.1286	30.7312	19.2257	5.444462307	4.190133214	3.915928849
"1554333_at"	11.7820	14.1412	3.3557	2.041108344	2.043288278	1.69022646
"1554334_a_at"	163.4571	198.2596	26.4207	5.4190204	5.01562985	4.782689959
"1554335_at"	51.9501	38.2171	38.1997	5.40528396	5.17347629	5.357710968
"1554337_at"	11.5212	10.8039	8.3477	3.320547504	2.982610866	2.889958915
"1554339_a_at"	4.9986	4.4208	3.3449	3.379566891	2.034193012	2.147077105
"1554340_a_at"	6.5055	4.9794	4.9794	2.919107152	2.208454223	2.231175393
"1554341_a_at"	11.5055	11.3027	14.5341	3.577451343	4.126448954	3.253384184
"1554342_s_at"	16.1743	23.4183	40.3906	4.570728075	5.258580221	5.118372652
"1554343_a_at"	16.0018	18.4778	26.2017	3.794947522	4.939352619	4.898321894
"1554344_s_at"	173.4172	169.6437	131.8767	8.502453478	6.754368644	6.673115496
"1554345_a_at"	6.4203	7.1372	20.3827	4.221626135	5.118336454	4.751734415
"1554346_at"	31.2162	23.6820	30.1807	5.003289697	4.96422129	4.556912467
"1554348_s_at"	8.6144	8.6144	7.8718	3.79252185	3.392187381	3.08860205
"1554349_at"	13.3770	12.3650	11.7336	3.534833697	3.091553018	3.417799632
"1554351_a_at"	45.7974	51.1897	50.2626	5.046447469	6.216890653	5.897526836
"1554352_s_at"	38.9407	60.0654	66.9255	5.892196133	6.246288758	6.378977488
"1554354_at"	3.1036	3.2863	3.2863	2.326489573	1.633929668	1.532660336
"1554355_a_at"	3.7402	4.8250	4.7479	3.744498333	1.933427527	2.11875642
"1554356_at"	10.7714	12.2320	8.6852	3.597636432	3.208999399	2.73593594
"1554360_at"	23.7252	24.4815	24.6238	4.460799309	4.688111114	4.677690181
"1554362_at"	5.7042	4.6277	4.1991	4.092901474	1.953336651	2.111016078
"1554364_at"	6.3241	11.0204	12.3142	4.523489165	3.375274256	3.93497318
"1554365_a_at"	87.1874	166.8812	173.7537	4.129604717	7.834953419	7.164809278
"1554367_at"	11.3605	12.4861	11.4823	4.245381298	3.642256198	3.553345974
"1554368_at"	3.4045	4.6364	3.0075	1.662513177	1.694688571	1.76746112
"1554371_at"	24.7178	13.8875	12.6070	5.395114076	3.311056856	3.610365411
"1554372_at"	10.0254	6.5981	6.5981	3.319581361	2.332937845	2.16352333
"1554374_at"	18.2928	16.9310	8.9763	4.02655293	3.460541756	3.278438236
"1554375_a_at"	6.1398	4.8839	4.5684	3.476651382	1.977261229	2.308232597
"1554376_s_at"	51.7528	39.1727	22.3028	5.44151436	4.195707242	4.222580473
"1554377_a_at"	10.8745	11.0202	7.6135	3.230981801	2.785382366	3.049828619
"1554378_a_at"	5.1940	3.7740	5.4061	3.466121355	2.298016915	2.258125679
"1554379_a_at"	30.7327	27.9894	19.1473	3.165673703	4.040975679	3.959846838
"1554380_at"	16.4693	12.5265	15.1672	5.389987261	3.719316597	4.036342066
"1554382_at"	17.2820	18.8297	20.8600	4.886601756	4.184066928	4.1120324
"1554383_a_at"	10.3912	9.8949	9.6335	4.830232079	2.92935451	3.125727543
"1554384_at"	7.7562	7.3002	3.9751	2.706516427	1.911681097	2.082673563
"1554385_a_at"	19.5477	15.7841	10.6265	4.248297194	2.970837488	2.77383981
"1554386_at"	33.0562	16.6059	16.4907	4.942606546	3.748808454	3.504870151
"1554388_at"	26.7463	34.0922	27.5626	5.433396649	5.195803404	4.784637809
"1554390_s_at"	275.6695	336.9240	132.6855	6.926552084	7.060641402	6.268526465
"1554391_at"	19.8939	10.5585	7.7992	3.116409821	2.599963986	2.963330522
"1554393_a_at"	29.5013	23.8635	20.6383	5.444462307	4.087708083	4.084136647
"1554394_at"	5.9734	4.8107	5.0974	2.477033244	2.416793219	2.308264273
"1554396_at"	48.6011	51.9228	36.1740	5.937511113	4.845487028	4.988202977
"1554397_s_at"	10.3328	5.6977	10.1676	3.669087208	3.477934849	3.201975781
"1554398_at"	24.9701	20.9791	12.1550	4.313710991	3.766338273	3.725593813
"1554400_at"	21.4493	20.0155	15.0160	4.950635978	3.636847155	3.808838875
"1554401_a_at"	12.3847	8.9444	8.7110	4.545512749	3.268053044	3.268053044
"1554403_a_at"	7.2231	5.7096	6.7374	4.389803743	2.428395228	2.852615177
"1554404_a_at"	16.6585	16.6585	16.9084	4.460799309	3.905730498	3.708227324
"1554405_a_at"	6.4418	7.4365	4.6567	3.766306066	2.071916178	2.377475757
"1554406_a_at"	165.0429	97.6288	225.7245	3.690138515	6.691403726	6.707735728
"1554408_a_at"	24.7607	20.0017	18.6913	3.991429923	4.089683999	4.160227124
"1554409_at"	5.4770	7.6177	6.6574	2.92935451	2.92935451	3.081687356
"1554410_a_at"	27.0052	25.5972	23.0755	4.97459355	4.45221195	4.658669958
"1554411_at"	13.3454	14.5809	14.7967	4.460799309	4.051405831	3.864450994
"1554413_s_at"	5.4766	5.5850	5.4091	2.152669291	2.377475757	2.656280288
"1554414_a_at"	30.7851	28.7499	25.2265	4.699186664	4.591196548	4.078144157
"1554415_at"	7.7488	8.3714	11.9739	4.254797982	3.777994256	3.955293261
"1554417_s_at"	46.9200	59.1905	37.7671	5.896523734	5.399348109	4.911762559
"1554418_s_at"	3.8473	3.4646	3.8473	2.325585145	1.671510137	1.943832659
"1554419_x_at"	8.4108	12.7382	7.9275	4.879386074	2.790362784	2.750654774
"1554420_at"	10.8483	9.0561	7.5927	4.482231545	3.268053044	3.237157836
"1554423_a_at"	5211.6491	5419.9541	299.5363	5.496090894	8.378717028	7.841758193
"1554424_at"	5.8439	6.5402	5.7164	2.231175393	3.678008394	2.48781487
"1554428_s_at"	54.3003	61.9875	51.4723	6.846399384	5.399666856	5.368247194
"1554429_a_at"	50.6983	46.7585	30.4385	5.599862841	4.806350232	5.418527986
"1554430_at"	28.7499	29.0515	25.4406	3.967074254	4.409335455	4.743965736
"1554432_x_at"	61.8481	83.3597	49.3739	5.060873684	5.567509146	5.578507969
"1554433_a_at"	6.5055	9.0195	21.0306	4.704976583	4.509191217	3.427969258
"1554436_a_at"	6.3464	5.5597	5.7770	3.047546478	2.315982051	2.144434902
"1554438_at"	5.1963	4.7937	3.5077	2.375335201	2.255422166	2.076329538
"1554440_at"	8.7753	9.2440	7.9932	3.479812334	2.998782039	2.704689043
"1554441_a_at"	28.2619	51.1897	40.3766	4.165768971	5.70115356	5.095024228
"1554442_at"	116.2158	94.2191	63.5432	6.778310893	5.82216389	5.876302944
"1554443_s_at"	63.2414	43.5458	27.6776	4.107371811	4.296844004	4.705329615
"1554444_s_at"	66.6856	66.7297	43.3980	6.060256675	5.335311153	5.441551606
"1554445_at"	8.2596	13.0120	6.8640	2.557447016	2.716480261	2.636592464
"1554447_at"	8.6478	19.5645	55.5854	4.018542382	6.368524945	6.310869464
"1554448_at"	5.0338	4.9557	5.6643	2.723127924	2.63327616	3.221753856
"1554449_at"	3.8745	3.8745	3.0931	2.448076823	1.500363284	1.664774952
"1554450_s_at"	8.4989	9.8152	9.3137	3.559957436	3.45142849	3.237157836
"1554451_s_at"	16.4181	16.4181	16.5804	4.371126789	4.743677692	3.2542825
"1554452_a_at"	35.0155	31.9421	25.2206	5.095179148	4.931402085	4.931402085
"1554453_at"	9.0762	6.7133	7.2231	2.228453036	2.675878228	2.786497511
"1554455_at"	9.6842	21.0994	31.0129	3.584241672	6.23628762	5.683290302
"1554456_a_at"	15.8383	23.3474	24.5739	3.574105922	5.984608708	5.121784522
"1554459_s_at"	6.2647	6.7579	6.0627	2.906309526	2.544763626	2.544085119
"1554460_at"	5.1963	4.0532	4.2709	3.32244658	2.117392465	1.798292057
"1554462_a_at"	17.0203	15.7686	13.2922	3.898158642	3.845334036	3.80245727
"1554464_a_at"	58.2916	55.5854	88.7707	2.231175393	6.214227943	5.328695277
"1554465_s_at"	10.5052	6.1702	15.7594	3.353742712	4.452085165	3.498596431
"1554466_a_at"	59.9792	50.6722	61.4320	5.047772545	5.942818689	5.759356041
"1554468_s_at"	31.1466	31.4740	20.0458	5.628918348	4.512934393	4.100088008
"1554469_at"	37.3547	50.2195	15.9708	4.302485817	3.620030974	3.891764001
"1554470_s_at"	22.6099	22.0614	25.8038	3.865031031	5.180089753	4.557481917
"1554471_a_at"	15.7413	14.1355	22.1898	4.424091844	5.159555804	5.217280199
"1554472_a_at"	22.3525	35.9644	24.4016	4.410938005	4.208647245	4.160362314
"1554473_at"	4.4016	3.5005	4.4016	2.307197212	2.094973278	2.156796891
"1554474_a_at"	10.2208	9.8949	7.1840	4.045383249	3.097126245	2.910246897
"1554475_a_at"	31.6286	25.5972	20.3231	5.080843417	4.20103009	3.944620345
"1554476_x_at"	6.5055	3.9732	6.8273	2.911389373	2.701662957	2.701662957
"1554478_a_at"	5.7020	5.1878	6.2782	3.007346998	3.433089352	3.48482671
"1554479_a_at"	239.7679	278.7505	408.6188	7.094316898	8.967966992	9.010116088
"1554480_a_at"	56.6421	64.5128	142.5844	4.600201537	6.736088802	6.95823465
"1554481_a_at"	257.7519	565.7556	17.2393	4.699256305	4.647471646	4.209005125
"1554482_a_at"	18.9353	18.6508	18.9353	3.409105105	5.070803767	4.710712767
"1554483_at"	177.9102	116.5928	75.2568	7.294252397	5.544297672	5.983750343
"1554485_s_at"	7.8393	6.4236	4.9779	3.744498333	2.41998429	2.558962702
"1554486_a_at"	4.5652	6.5787	9.0760	2.717796114	2.434585647	2.761937781
"1554487_a_at"	13.5021	10.3429	28.2027	4.197414264	5.449019931	5.137516792
"1554488_at"	4.2157	4.8876	3.2362	3.752260614	1.871010996	1.938339113
"1554489_a_at"	5.5335	5.7804	5.1820	3.258541876	2.443398052	2.301072551
"1554491_a_at"	5.9064	5.9064	5.7063	3.105408139	2.503077592	2.264197079
"1554492_at"	3.0038	3.4519	2.9708	1.798755406	1.574870754	1.708402206
"1554493_s_at"	10.2469	9.2929	10.6871	3.417799632	3.673491782	3.576834132
"1554494_at"	4.9864	5.4230	3.6800	1.798755406	1.683208168	1.710184139
"1554495_s_at"	7.9229	7.8756	5.4061	2.876994088	2.586227775	2.560368899
"1554496_at"	10.7487	11.5631	8.0662	3.800002928	2.583668702	2.67172523
"1554499_s_at"	14.3197	19.5375	12.8579	3.74464508	3.839929289	3.68878867
"1554500_a_at"	5.8999	4.9298	4.7479	2.434585647	2.434585647	2.434585647
"1554501_at"	27.9916	33.6729	19.9233	3.680432732	5.272712422	5.952393131
"1554503_a_at"	76.9895	75.9235	238.9270	5.084318719	6.246473897	6.530842623
"1554504_at"	2.6970	2.9433	3.5245	3.331942114	1.610262711	1.571413565
"1554506_x_at"	4.2722	4.4558	5.1019	3.081403454	1.85682707	2.079099265
"1554507_at"	3.4044	3.1103	3.1407	2.042839083	1.76738792	1.665239755
"1554508_at"	21.5316	13.3775	10.3322	2.695833615	2.53738549	2.598570185
"1554509_a_at"	9.0426	6.9011	9.8949	3.331942114	3.1767381	3.097962733
"1554510_s_at"	132.5322	142.2513	123.6814	5.012734275	7.203116591	6.676266967
"1554511_at"	15.8789	13.5222	11.8280	4.288183012	3.66738903	3.553345974
"1554512_a_at"	3.6622	4.6952	4.7370	2.231175393	2.469287221	2.541078384
"1554513_s_at"	5.4061	5.4061	4.3671	1.993941477	2.701036003	2.434585647
"1554514_at"	9.8719	10.6130	9.0760	4.540290423	3.152575689	3.182054713
"1554516_at"	62.2130	46.3750	53.7708	6.113737388	5.286730138	5.444713667
"1554517_x_at"	63.5413	60.2070	71.4520	6.96818544	6.050057102	5.873727811
"1554518_at"	9.0492	12.5504	12.0809	5.09284413	3.355272861	3.622742188
"1554519_at"	7.4068	8.1431	8.5822	3.847049325	3.096944013	3.237157836
"1554520_at"	12.1593	15.6528	25.6829	4.460799309	4.655718795	4.743965736
"1554522_at"	6.8680	6.0633	11.8408	3.032519575	3.716778411	3.437681774
"1554523_a_at"	15.8279	15.8103	19.2128	4.263992176	4.343631267	4.263992176
"1554524_a_at"	4.3385	4.1658	4.3651	4.534208749	2.092395527	1.794311032
"1554526_at"	3.6234	3.6234	3.6914	2.318648919	1.571628507	1.747825722
"1554528_at"	5.1963	5.9319	5.7689	4.309819165	2.564398796	2.129409467
"1554530_at"	3.9419	3.2631	3.8473	3.032422747	1.748609416	1.885861197
"1554531_at"	21.7272	20.3128	17.5568	6.552255048	4.346586304	3.906859865
"1554533_at"	5.4641	4.6732	4.6252	2.326876766	1.865474839	2.092296444
"1554534_at"	28.7499	23.7446	25.8301	5.660630851	4.137799199	4.359404666
"1554536_at"	4.0568	4.3976	5.4061	2.328349068	2.16352333	2.024121647
"1554537_at"	9.7443	7.9397	7.9812	5.003289697	3.498596431	3.498596431
"1554538_at"	28.7499	21.2092	21.2092	4.592106554	3.851939131	3.600257159
"1554539_a_at"	60.9827	69.9374	69.7426	4.211426281	6.408856331	6.408856331
"1554540_at"	3.9176	4.1614	3.7292	2.436120705	1.739551424	1.932380425
"1554541_a_at"	23.0260	22.5969	16.5804	4.252348046	4.052816902	4.330395844
"1554542_at"	16.0338	10.7204	12.1629	4.517339887	3.09480889	3.294513959
"1554543_at"	21.3562	15.1222	23.0659	3.341067797	5.36825552	5.258156328
"1554544_a_at"	290.6544	250.4956	110.4917	5.486633389	7.825948683	7.542908747
"1554545_at"	8.6267	8.6267	7.5977	4.129622502	2.635784367	2.912767125
"1554547_at"	5.1071	4.1761	3.3830	3.421291948	1.798755406	1.767973627
"1554549_a_at"	10.0556	9.1676	35.5931	3.724510302	5.140717515	4.085229663
"1554550_at"	3.6395	3.6974	2.9984	2.156410145	1.798755406	1.526625471
"1554553_s_at"	28.8655	38.0082	35.8990	4.146326941	5.004921833	4.931402085
"1554554_at"	32.5453	22.5969	15.4717	4.783037544	3.921775409	4.025885706
"1554555_a_at"	18.9973	17.7339	31.0362	3.744498333	5.534685002	5.117667075
"1554556_a_at"	16.6585	16.6585	23.4082	4.058189219	3.770846486	4.058189219
"1554557_at"	10.2251	7.2951	11.5822	3.76770438	3.191176416	3.369080949
"1554558_at"	4.8319	6.2514	3.8765	2.941534342	1.973977628	2.092296444
"1554559_at"	56.2782	61.2774	20.6448	5.932488866	4.743485558	4.682553099
"1554560_at"	4.7521	6.2328	5.7976	4.585625886	2.16352333	2.504783835
"1554564_a_at"	16.8804	14.5761	18.1300	3.839787698	4.002111954	4.500082764
"1554565_x_at"	72.5901	72.5901	93.7923	5.740528883	6.916218831	6.700196848
"1554566_at"	69.7297	52.9881	41.8296	5.671530532	5.336535369	5.4494409
"1554568_at"	7.3921	8.0302	6.9436	3.977709432	2.748524292	2.896988077
"1554569_a_at"	47.9059	37.4452	43.3623	4.392809279	5.226710141	5.226710141
"1554571_at"	18.3118	25.3192	21.8934	4.991741145	5.219132132	4.561036246
"1554572_a_at"	8.6723	6.7017	7.2231	4.287170074	3.278207311	3.11373023
"1554574_a_at"	133.5106	146.8588	39.0600	4.129622502	5.910814509	5.094133265
"1554575_a_at"	17.2820	13.8875	17.3817	4.280219353	4.111195435	4.621305354
"1554576_a_at"	26.3896	22.5179	18.1537	4.842296179	3.795713681	3.866087917
"1554577_a_at"	124.9925	123.5633	120.3340	7.02248048	7.296042015	6.689320404
"1554578_at"	43.9598	42.0975	38.4820	6.008980898	4.816595705	5.194441871
"1554579_a_at"	9.2235	11.1420	9.7987	3.038659262	3.205313578	3.191033559
"1554580_a_at"	53.2107	53.3332	63.5431	7.731746915	5.806390256	6.110929803
"1554582_a_at"	7.3496	12.4662	9.8949	4.860213335	3.392930722	3.316451446
"1554583_a_at"	17.8747	19.6264	18.6230	5.876119693	3.90872015	3.883965739
"1554584_at"	24.3068	26.7406	21.7755	4.879978306	3.921376251	4.580833866
"1554586_a_at"	20.9832	14.9962	15.4279	4.610770932	3.268053044	4.09307192
"1554588_a_at"	5.7339	4.6498	4.7479	2.89898811	2.247300458	2.247300458
"1554589_at"	11.3027	11.1420	10.0854	3.413071521	3.309475117	3.365904093
"1554591_at"	29.2047	30.5733	26.4061	6.997387201	4.579947216	4.964343578
"1554592_a_at"	4.3941	4.5042	4.2722	2.757755291	2.110154736	2.147132529
"1554593_s_at"	3.7328	3.5671	3.3347	2.376252646	1.896654074	1.539583655
"1554594_at"	10.8131	9.4663	17.7919	3.268053044	3.223801801	2.828062431
"1554595_at"	54.3854	49.8509	148.5745	7.089864247	7.196187122	7.308071184
"1554597_at"	29.0238	27.6127	34.3749	4.986508602	6.087439009	6.016797796
"1554599_x_at"	30.2918	28.2862	31.6073	4.786140149	5.5409413	5.913817798
"1554600_s_at"	28.7499	33.1343	13.4462	4.318411578	4.535772046	3.987960101
"1554601_at"	6.8921	3.7363	4.0616	2.231175393	2.021722796	2.078331317
"1554602_at"	12.0706	18.1909	27.9729	3.294279164	5.251748152	5.012263908
"1554604_at"	11.3441	9.7477	10.0226	3.744498333	3.274208087	3.168952594
"1554606_at"	5.3072	4.5346	5.7655	2.911970419	2.375115818	2.308264273
"1554607_at"	7.2296	5.4844	6.0541	4.501901081	2.315982051	2.523752242
"1554608_at"	27.5626	30.2469	112.9771	5.541176078	7.885062601	7.664675171
"1554609_at"	5.7435	7.9932	10.3716	3.744498333	4.041703889	3.836662176
"1554610_at"	14.0845	12.1629	11.7157	4.268505865	3.2209653	3.058265248
"1554612_at"	15.0595	14.8062	8.9379	2.95168074	2.916917773	2.852615177
"1554613_a_at"	40.5753	35.8052	30.1033	6.158211637	4.848286195	4.724072002
"1554614_a_at"	4.9043	4.0006	4.2230	3.630628175	2.203214475	2.231175393
"1554615_at"	16.0338	18.1658	16.0338	4.879407775	3.477934849	3.779625084
"1554616_at"	28.8225	33.5492	33.4738	5.956489536	4.718738061	5.147649158
"1554618_at"	4.7608	8.8279	7.7201	3.67423207	2.92935451	3.263304385
"1554619_at"	2.9738	3.2382	2.7679	1.771940681	1.345100343	1.447873522
"1554621_at"	5.8353	6.4475	6.4580	3.303245653	2.497625749	2.547855318
"1554623_x_at"	7.0100	6.4239	6.4239	2.911389373	2.430230848	2.683450973
"1554624_a_at"	158.5377	99.2906	43.9834	4.698794359	4.585674542	4.436718197
"1554625_at"	23.2267	24.6329	24.6329	5.034745399	4.507271233	4.622516839
"1554627_a_at"	15.7471	19.5032	54.2373	3.425619351	5.687144511	4.721986702
"1554628_at"	6.8354	16.6254	18.9023	4.848748911	4.927040668	4.885456793
"1554629_at"	3.9799	3.6571	3.8473	2.530319833	1.720417621	1.583266563
"1554631_at"	172.7499	125.6133	38.8824	6.576016401	4.983300152	5.569183059
"1554633_a_at"	4.1761	4.5617	4.2722	2.335214189	1.7480556	1.869164494
"1554634_at"	3.9234	3.8473	3.4974	2.48068726	1.426402306	1.836418584
"1554635_a_at"	25.0185	17.7751	16.9398	4.131261355	3.729686073	3.836662176
"1554636_at"	3.9234	3.8067	14.8257	2.079775803	4.568473325	4.084892
"1554637_a_at"	22.3747	16.7390	29.5394	5.589000098	5.64052849	5.041953303
"1554638_at"	12.4394	11.6975	32.9414	2.911389373	4.984560219	4.96421275
"1554640_at"	4.4801	5.5536	3.7520	2.760769054	1.69022646	2.004870748
"1554641_a_at"	55.6965	52.3944	32.6755	5.628918348	4.699394354	4.883914738
"1554642_at"	18.2474	14.6340	17.5629	6.222353354	4.082640588	4.295596974
"1554643_at"	5.9308	4.9470	4.1917	3.166390414	2.094973278	2.155300572
"1554646_at"	15.3449	15.4237	18.5131	5.94866471	3.66728156	3.610891207
"1554648_a_at"	12.8686	7.7834	6.3423	3.378821031	2.83099703	2.491742866
"1554649_at"	17.9829	11.7384	28.4275	6.776683787	4.197960104	4.659003713
"1554650_a_at"	51.1082	40.0045	31.7397	5.123889309	4.274005318	4.255381975
"1554652_s_at"	15.1134	19.2849	14.2873	3.983184567	3.553345974	3.221800587
"1554655_a_at"	26.2481	29.8313	15.1764	4.244621954	3.483321387	3.700071993
"1554657_a_at"	16.7255	16.6585	10.0466	4.508926295	3.793829753	3.50865044
"1554659_at"	18.8682	17.4019	14.8102	4.290200288	3.984305797	4.127485177
"1554660_a_at"	14.8032	12.2790	12.1629	2.636140352	3.60441695	3.523620151
"1554661_s_at"	31.3280	38.8453	51.9673	5.404725977	5.493366855	5.246475688
"1554662_at"	7.8964	6.2172	6.8749	3.318777503	2.528009094	2.290834049
"1554663_a_at"	4.4848	5.1878	3.7268	2.649142127	2.315982051	2.315982051
"1554664_at"	13.3715	12.0076	9.2008	3.516967316	3.120704928	3.289860683
"1554665_at"	4.2722	4.8761	4.8761	2.58239662	2.540513181	2.285717325
"1554666_at"	24.3206	21.4972	17.5568	5.721257328	4.128866638	4.549565733
"1554667_s_at"	15.0764	17.9138	47.7076	3.075460272	6.085049068	5.523712632
"1554668_a_at"	12.8658	8.3037	7.9145	3.982214087	2.497625749	2.653295631
"1554670_at"	6.5055	7.6177	6.2918	2.54287884	5.056150609	4.156295703
"1554671_a_at"	47.8244	43.7725	22.3817	4.904605473	5.0468109	5.041953303
"1554672_at"	4.3569	6.0604	5.4061	3.730806723	2.277139146	2.403458421
"1554675_a_at"	10.0839	7.2868	5.7818	3.644086443	2.734627491	2.599963986
"1554676_at"	283.9724	169.2000	59.3856	4.151302243	7.283957836	6.529357061
"1554677_s_at"	14.8435	12.2437	12.2437	5.42410046	3.196375223	3.404571979
"1554678_s_at"	39.2369	52.6610	199.6755	3.806241618	8.352586742	7.143219636
"1554679_a_at"	10.8712	9.7245	8.8757	4.310528004	3.2209653	2.939733133
"1554680_s_at"	8.1870	9.0916	7.6177	3.466209111	3.031602772	2.984435344
"1554681_a_at"	28.9110	17.6248	13.9108	2.973795093	3.652669376	3.667870246
"1554683_a_at"	27.7137	21.0994	16.3871	4.628131076	3.640085135	4.019258619
"1554685_a_at"	24.4209	20.1562	18.1909	3.612285793	4.023771266	3.795713681
"1554686_at"	5.1281	4.9351	6.6426	3.174831223	2.358415127	2.332432463
"1554689_a_at"	6.8798	6.6685	6.3117	3.724743519	2.598099912	2.500478797
"1554690_a_at"	45.8813	61.3997	140.2511	3.788953445	6.767203799	7.117815079
"1554691_a_at"	129.3715	146.9786	59.9760	6.53675708	6.256950171	5.673030075
"1554692_at"	6.2750	6.5432	6.3106	2.889780998	2.362059269	2.649605692
"1554694_at"	10.2975	9.3703	7.2780	3.337302472	2.530319833	2.530319833
"1554696_s_at"	13.8000	17.6510	14.4017	3.051619125	3.672989484	3.703092561
"1554697_at"	10.3642	9.9969	7.3475	3.331942114	2.746718801	3.049355451
"1554699_at"	11.3965	8.6330	11.0701	3.646722796	3.510520681	3.290980012
"1554700_at"	3.3757	3.4166	3.3757	2.402167859	1.436265993	1.755196542
"1554701_a_at"	14.8435	9.0123	12.8705	4.77154575	3.794845351	3.455591188
"1554702_at"	18.4004	12.0228	11.7508	3.744498333	3.250572303	3.333354632
"1554703_at"	10.2870	8.9959	10.3322	3.966326674	3.498596431	3.369080949
"1554704_at"	12.1784	9.1733	14.1911	4.201662674	3.60441695	3.60441695
"1554705_at"	36.6986	28.9846	24.9831	5.238285991	3.795713681	3.938790637
"1554706_at"	3.9094	3.7067	3.8113	2.469605774	1.887224138	1.738163277
"1554707_at"	7.0046	5.1018	4.8992	2.907837628	1.736295237	1.943832659
"1554708_s_at"	7.7487	9.0442	5.1963	3.713849104	3.107557354	3.237870253
"1554710_at"	5.1963	6.2505	6.5387	2.497331513	2.841761317	2.643983079
"1554711_at"	12.2612	12.0232	8.4848	4.129622502	3.134662054	3.095870878
"1554712_a_at"	10.2300	11.7621	13.0938	4.873883452	3.588850059	3.490085848
"1554714_at"	14.8435	13.3275	9.9914	4.037750561	3.352215654	3.474137855
"1554715_at"	47.7758	38.7653	25.2784	5.208626522	4.412688566	4.473778105
"1554716_s_at"	8.2844	7.1888	5.9827	3.278171229	2.434585647	2.619602812
"1554717_a_at"	4.2433	4.6300	3.3757	2.568884781	1.728911421	1.728791409
"1554719_at"	8.6144	7.4906	8.6144	3.419303176	2.943496588	3.106745333
"1554721_a_at"	42.3736	44.4333	44.9394	6.22296745	5.437081123	5.353240098
"1554722_at"	5.4202	5.1963	4.5042	2.716196929	2.200736445	2.224631681
"1554723_x_at"	3.1913	3.4792	2.8281	2.264971949	1.724023016	1.739551424
"1554724_at"	3.6264	3.5617	3.4000	3.082646023	1.454705795	1.708134305
"1554725_at"	5.1963	6.2573	6.1826	4.263625763	2.435969007	2.58104626
"1554726_at"	8.5660	11.6453	6.5835	3.331942114	4.343631267	4.419204988
"1554728_at"	5.7770	5.6564	5.7063	2.097899846	2.285180231	2.737581832
"1554730_at"	27.5663	33.7217	25.8219	6.754691267	5.041953303	4.939122275
"1554732_at"	18.5810	14.4978	16.5804	3.616344886	3.773231779	4.306854021
"1554733_at"	4.6112	3.4792	2.5325	2.611860646	1.632405842	1.65997678
"1554735_a_at"	33.0648	20.3031	13.2425	4.589533169	3.508296447	3.662128816
"1554736_at"	8.7712	8.1825	5.7194	2.887469026	2.434585647	2.632957967
"1554737_at"	13.5585	7.9524	6.4469	3.373859235	2.823959815	2.599963986
"1554739_at"	3.6884	3.6884	3.3757	2.253695658	1.846899646	1.694375785
"1554740_a_at"	12.8398	15.0619	11.8496	5.444462307	3.988601503	4.125597659
"1554741_s_at"	4.0367	5.4058	5.7063	4.772409281	2.626752864	2.488420393
"1554742_at"	7.3454	10.1243	10.6871	4.230182904	2.979376238	3.339751833
"1554743_x_at"	13.8693	13.0427	15.9623	5.956489536	3.793821433	3.793821433
"1554744_at"	3.2447	3.5440	3.6855	2.903752087	1.832551962	1.881876925
"1554745_at"	7.3960	7.5173	4.9794	2.790004601	2.051144877	2.444585217
"1554747_a_at"	32.5762	34.2348	33.1664	4.998437098	5.10328441	5.10328441
"1554748_at"	33.7884	22.7080	17.8008	4.77702129	4.257099315	4.365855694
"1554749_s_at"	50.8622	51.1897	46.1219	6.542671692	5.168395853	5.317269666
"1554751_at"	3.8975	3.4704	3.8975	2.096204363	1.839941896	1.69022646
"1554752_a_at"	29.0301	27.1182	24.5068	5.75762897	4.398815931	4.675692929
"1554755_a_at"	8.2239	4.2775	4.6070	2.308264273	2.281452703	2.308264273
"1554757_a_at"	8.2982	9.4224	7.9470	2.990405907	2.457556988	2.683450973
"1554758_a_at"	7.0361	7.1338	5.0891	2.878567432	2.017098708	2.530319833
"1554759_at"	23.6832	21.0649	17.5308	4.56579077	3.788881232	4.250984782
"1554761_a_at"	9.8474	7.7664	7.6177	3.647873407	3.614360479	2.453398748
"1554762_a_at"	30.2918	27.7014	20.3050	5.22133119	4.203224198	4.137555172
"1554763_at"	21.6335	16.7840	10.6796	3.786631356	3.268053044	3.375456138
"1554764_a_at"	3.1600	3.1600	2.7662	2.183000184	1.345816458	1.616353468
"1554765_a_at"	10.2226	9.3039	8.2994	4.316097456	3.061298142	2.998782039
"1554766_s_at"	10.1548	8.7062	8.7062	4.94339696	2.438128256	2.712567547
"1554767_s_at"	10.1383	8.8625	11.2117	3.037860351	5.167495264	3.147707537
"1554768_a_at"	9.2235	10.6701	10.6701	3.702843304	4.82866237	3.302483412
"1554769_at"	4.7597	6.4355	11.6291	1.992808111	4.40670734	5.023453302
"1554770_x_at"	3.0538	5.3693	10.6871	2.115378227	4.406368547	4.622516839
"1554771_at"	18.0517	23.5452	16.5804	4.331381719	5.324947124	5.586136539
"1554772_at"	4.2093	4.4825	4.5042	3.780681439	2.171268117	2.282379019
"1554773_at"	20.6634	14.8435	9.8368	4.210423698	3.489782962	3.380545556
"1554774_at"	10.7237	7.8746	7.5496	3.62624104	3.106745333	2.529053773
"1554776_at"	14.2310	12.2296	11.3885	5.003289697	3.179325114	3.309462426
"1554777_at"	5.2073	4.7258	5.5558	4.460799309	1.991672279	2.409597613
"1554778_at"	4.2422	4.2334	2.7662	1.844638805	1.387589811	1.659912333
"1554779_s_at"	3.2489	4.4780	4.0199	2.530319833	2.097899846	2.010782117
"1554780_a_at"	20.0370	24.8384	18.6937	4.460799309	3.96917534	4.299967461
"1554781_at"	4.2722	3.2198	3.3757	3.744498333	1.948099888	1.976654462
"1554782_at"	33.9441	24.0846	18.0643	4.781704315	3.927767628	4.298221624
"1554783_s_at"	19.0021	12.8579	12.3446	3.589297732	3.495766063	3.216669426
"1554784_at"	7.5153	5.8456	4.1019	3.49502427	1.887224138	2.142331705
"1554785_at"	3.3421	2.9743	5.9218	2.30264265	2.126804166	2.126804166
"1554786_at"	18.5681	16.2554	14.3737	4.21260927	4.133960253	4.133960253
"1554787_at"	22.7497	18.8598	13.1241	4.237239494	3.327570642	3.795713681
"1554789_a_at"	3.6234	3.6234	3.6409	1.843695309	1.696581967	1.755196542
"1554790_at"	4.1723	4.9282	4.6170	3.456018113	2.238676557	2.308264273
"1554791_a_at"	15.0761	13.5458	12.8790	4.460799309	3.560854227	3.855967682
"1554793_at"	3.6234	4.7877	3.1713	3.060948027	1.921563167	1.706686282
"1554794_a_at"	4.2555	5.0504	4.5042	2.996196032	2.377475757	2.315982051
"1554795_a_at"	5.7770	5.5256	4.9323	3.502908053	2.156222476	2.458648159
"1554796_at"	12.4394	8.3180	13.5754	5.657653937	3.336073528	3.574331052
"1554797_at"	3.6234	3.2362	3.6234	2.936182118	1.739551424	1.755196542
"1554798_at"	26.2481	21.3053	20.5266	4.417454019	3.919698838	4.201550207
"1554800_at"	10.3322	9.0432	9.0905	4.289470235	3.046691873	3.369080949
"1554801_at"	5.9310	6.0625	5.0214	2.987861817	2.244452284	2.092296444
"1554803_s_at"	23.3343	21.2105	16.5601	5.842267524	4.042154776	4.373285887
"1554804_a_at"	34.3749	33.0218	29.6758	5.541466189	4.483125233	4.47227477
"1554805_at"	21.9196	17.0123	13.2093	4.128028691	3.540207853	3.417799632
"1554806_a_at"	40.4374	48.0409	40.4374	4.705948229	5.839698672	5.049707245
"1554807_a_at"	4.5537	4.9095	4.7479	3.629208932	1.976321393	2.187033726
"1554808_at"	6.2750	5.1878	5.0144	3.520645761	2.454713894	2.496441061
"1554809_at"	26.2481	26.4017	19.6510	5.293897791	4.315685547	4.226599358
"1554810_at"	8.0114	10.3477	8.5777	3.871629634	3.03095408	2.852615177
"1554812_at"	6.2809	6.4325	4.9794	4.118768487	2.06333086	2.392721384
"1554813_at"	8.7062	8.7062	8.2128	4.008163042	2.808526425	2.937229951
"1554814_at"	25.4675	28.7499	28.7499	5.628918348	4.566977412	4.845487028
"1554816_at"	4.0947	5.0312	5.0312	4.002922406	2.16352333	2.172240043
"1554818_s_at"	8.2018	9.5155	4.9591	2.911389373	2.434585647	2.411373575
"1554819_a_at"	18.6230	15.1794	14.1072	5.361318134	3.481863422	3.744322396
"1554820_at"	3.4794	3.4105	3.4105	2.306838051	1.420763001	1.666781299
"1554821_a_at"	49.5479	42.7067	46.2057	3.696196748	5.727589799	6.178200959
"1554822_at"	19.6922	13.9976	14.5544	5.444462307	4.482591748	4.431322382
"1554824_at"	3.6234	3.6199	8.7495	3.815607097	2.829278433	3.085486092
"1554825_at"	5.4484	6.7739	4.7695	3.168649029	2.089145739	2.061715936
"1554826_at"	16.1525	12.4394	14.6973	4.016362931	3.374751989	3.601457537
"1554827_a_at"	34.0823	33.0553	37.9561	4.353522703	4.822961058	4.968709963
"1554828_at"	13.0782	11.2772	6.5878	3.470099404	2.956021111	2.598950692
"1554830_a_at"	9.7431	8.6191	8.5079	3.120787376	2.832087907	3.018262724
"1554831_x_at"	3.8307	3.3999	3.0297	2.704425654	1.855187756	1.876803205
"1554833_at"	20.9545	15.5209	15.9701	5.248271556	4.09307192	4.023507886
"1554834_a_at"	22.3747	23.7647	10.2044	4.102578219	3.730653204	3.60441695
"1554835_a_at"	30.5563	22.5969	17.3894	5.707528357	3.477934849	3.998663388
"1554836_at"	8.1411	7.0476	6.0627	3.569840113	2.794478868	2.871423886
"1554837_a_at"	27.2675	21.0457	21.3253	5.570003897	3.810123531	3.998663388
"1554839_at"	10.5436	10.9206	11.1104	4.460799309	3.477934849	3.435058083
"1554840_at"	12.0058	12.3101	10.7178	4.44305944	3.624607474	3.60441695
"1554841_at"	2.9720	4.1934	4.1934	2.068120353	1.949801537	2.143891387
"1554842_at"	28.0921	23.1748	17.5568	4.637966562	3.808902328	4.208751557
"1554844_at"	4.1846	3.6724	3.1163	2.540623455	1.697037873	1.645748165
"1554846_at"	5.1690	4.4416	4.5042	3.031101226	2.173913881	2.04685046
"1554847_at"	13.7039	14.1239	12.8111	4.156593587	3.371134993	3.722822119
"1554849_at"	9.2414	7.3695	8.4572	4.047744512	2.762038329	2.955301971
"1554850_at"	18.4178	13.5794	7.1331	4.660702819	3.396748487	3.147707537
"1554852_a_at"	25.9965	21.0994	16.2740	3.853210083	3.498725148	3.846490464
"1554853_at"	6.5739	6.6474	4.9794	2.760314365	2.330702584	2.7167555
"1554855_at"	7.3100	5.4434	4.5042	3.030992385	2.094973278	2.2530581
"1554857_at"	13.8000	10.3438	14.1973	3.842881109	3.210555708	3.48581069
"1554860_at"	23.2586	23.2586	15.8336	5.087294516	4.181504084	4.816640435
"1554862_at"	4.3893	4.2146	3.3757	2.631827879	2.094973278	2.203607617
"1554863_s_at"	29.2831	29.2831	25.7638	5.509708909	4.631023159	4.574128658
"1554864_a_at"	17.2820	15.1764	11.7201	4.851368772	3.621103856	3.70863875
"1554865_at"	3.5060	4.2685	3.2362	2.163639716	1.686329594	1.808251795
"1554866_at"	3.6234	3.0573	4.0015	3.697929257	1.925867523	1.943832659
"1554867_a_at"	12.6632	11.8476	11.8476	4.255348109	3.134790996	3.237157836
"1554868_s_at"	60.9944	114.8548	114.4172	5.192170224	7.393073775	5.939213894
"1554869_at"	16.0338	13.8032	17.7447	5.026383033	3.959865779	3.991796864
"1554871_at"	5.3051	3.6866	3.3250	2.778667719	1.832551962	1.745947
"1554872_a_at"	27.5626	22.6883	6.2853	4.743686363	3.106745333	3.17866982
"1554873_at"	10.0124	11.7126	7.2231	3.117558405	3.542480832	3.118371544
"1554874_at"	4.0288	4.4699	3.3766	2.284098803	1.705850592	1.598415514
"1554875_at"	5.7770	5.7770	4.8214	3.969465624	2.64160053	2.452964413
"1554876_a_at"	18.1986	12.4502	24.0217	3.660880748	4.59112166	4.743965736
"1554878_a_at"	8.7126	5.9432	12.5960	5.598386152	3.858225014	3.451826869
"1554880_at"	30.2918	29.4426	24.5477	5.056092116	4.353567125	4.659112921
"1554882_at"	5.0888	4.7940	3.8859	2.113607174	1.981839607	1.93925545
"1554883_a_at"	5.1191	5.7770	7.2231	3.675548949	3.052470361	2.912522453
"1554884_at"	3.8807	3.8360	3.4589	3.233778449	1.845038046	2.012615536
"1554885_a_at"	4.1464	3.8802	3.9751	2.038167515	2.506477447	1.928483984
"1554886_a_at"	13.8261	6.1339	4.5042	2.25560343	2.530319833	2.287118766
"1554887_at"	5.7770	4.2148	4.4945	2.440482919	2.168160397	1.960430676
"1554889_at"	4.2191	5.2232	5.4061	3.855224732	2.434585647	2.434585647
"1554890_a_at"	21.4209	27.1182	29.0499	4.511825752	4.93587453	4.982341533
"1554891_at"	33.2902	48.0409	23.7475	5.003289697	4.399066707	4.542246087
"1554892_a_at"	13.7765	17.2248	6.3189	3.541453479	2.9348087	3.181465944
"1554894_a_at"	21.3648	24.6576	23.3474	4.457797012	4.545189677	4.58133719
"1554895_a_at"	25.0154	16.4052	11.1420	3.607422997	3.698628557	3.648829841
"1554897_s_at"	16.0338	15.6132	10.0512	3.648667934	3.06168607	3.281376741
"1554899_s_at"	370.1942	413.0411	418.3642	3.787620226	7.866892795	7.832089288
"1554901_at"	5.6328	5.0583	4.8551	3.337435755	2.179038182	1.902616071
"1554903_at"	51.1738	73.5887	64.2714	8.253027527	6.051836847	6.051836847
"1554905_x_at"	58.3119	59.8301	59.8301	6.425886932	5.648224723	5.902799082
"1554906_a_at"	3.5836	6.1732	11.2097	3.487820001	2.575934112	2.520263286
"1554907_a_at"	22.4858	27.0395	20.8963	5.40571554	4.2190131	4.205407971
"1554908_at"	5.2546	4.5169	4.1545	2.594070124	1.950881969	1.818946833
"1554909_at"	7.6642	7.1657	7.9932	3.331942114	2.964847889	3.017842668
"1554910_at"	8.5470	6.6685	6.4717	4.051299516	3.27701365	3.193015368
"1554911_at"	21.5025	19.5564	16.9626	6.576016401	4.012054494	4.136017524
"1554912_at"	4.9925	4.8630	3.6726	2.890880036	1.973851947	1.818946833
"1554914_at"	14.0148	15.1764	16.4410	4.460799309	3.553964247	3.874221662
"1554915_a_at"	7.4732	6.4621	8.4786	2.231175393	2.836338167	2.988211472
"1554916_a_at"	10.6051	11.3942	10.1745	3.559526412	3.184109027	3.114236987
"1554918_a_at"	22.4858	48.9409	51.3663	3.562670914	3.554873135	3.201281975
"1554919_s_at"	6.1640	7.1631	4.7154	3.53454552	2.01246887	2.231175393
"1554920_at"	3.4517	3.5049	2.9204	2.663851285	1.429186027	1.624622592
"1554921_a_at"	3.4795	4.3702	3.9751	3.796079657	1.809237886	1.684620551
"1554922_at"	3.6010	4.0161	3.4792	1.798755406	1.533918232	1.568715993
"1554923_at"	7.8367	5.1464	5.1464	1.991000087	2.36355712	2.255028174
"1554927_at"	11.6165	10.9121	10.3322	3.955568122	2.997155934	2.92935451
"1554929_at"	8.3241	6.6685	6.8749	3.660056273	2.541959542	2.781340913
"1554930_a_at"	16.6723	13.1934	17.3868	5.229428607	4.28653284	4.004787594
"1554931_at"	7.1711	5.1878	3.8999	2.406043346	2.154594682	1.985101109
"1554932_at"	4.7152	4.7802	4.1256	3.726947997	2.200736445	2.080586453
"1554933_at"	8.9492	7.7542	9.6650	3.272762765	4.00255183	4.489842386
"1554934_at"	8.0640	6.6685	5.8348	2.951383309	2.355975986	2.364389416
"1554937_x_at"	76.9794	64.7621	35.0685	5.671347834	5.096400289	5.268667798
"1554938_a_at"	28.3694	24.0846	11.4155	4.472169745	3.251231776	3.222671988
"1554940_a_at"	19.9153	12.4296	12.5494	4.460799309	3.461926686	3.41464414
"1554941_at"	3.7461	4.3016	4.7678	2.303349036	1.832551962	2.188351971
"1554942_a_at"	25.8127	19.5278	11.5791	4.141467125	3.473063603	3.658080768
"1554943_at"	27.0561	28.8522	20.3647	5.417643251	4.356229346	4.278474367
"1554945_x_at"	12.1127	9.1040	6.9278	3.112373065	2.497625749	2.792387973
"1554946_at"	4.9267	5.2863	6.0627	2.701404598	2.333088024	2.340358604
"1554947_at"	4.1761	4.2850	4.6220	2.393239229	1.813007387	2.062151475
"1554948_at"	15.1312	22.5969	15.1384	3.835068126	5.556234883	5.725328862
"1554949_at"	12.1629	12.6215	12.1629	3.368098786	3.290017994	2.971122676
"1554950_at"	19.3649	23.7318	14.6981	5.127572929	4.037452239	3.955094497
"1554951_at"	5.4061	5.5208	5.4921	2.911389373	2.304272749	2.434585647
"1554952_s_at"	94.7652	103.5154	109.8181	6.480837831	6.073329114	6.090889333
"1554953_a_at"	28.9088	33.4755	19.5153	5.198926122	4.2190131	4.53444739
"1554954_at"	9.6199	11.1258	9.6199	3.611875038	3.007983269	3.147707537
"1554957_at"	6.4711	8.9926	7.1370	3.974874834	2.438922428	2.308264273
"1554958_at"	35.0995	22.9835	9.2819	4.071834058	4.095688412	3.896477507
"1554960_at"	5.7770	4.4076	5.4681	3.505081978	2.166130808	2.165106169
"1554961_at"	22.8908	18.1909	10.2608	5.003289697	3.498596431	3.865552702
"1554962_a_at"	83.3875	65.0986	42.3560	5.704581881	5.40615473	5.220712263
"1554963_at"	8.1501	11.1553	11.6291	3.452049617	4.179770014	3.553345974
"1554964_x_at"	11.3027	11.3027	9.8227	3.498596431	4.065200137	3.87858282
"1554965_at"	4.1613	3.2255	3.2362	3.067479999	1.62849285	1.987257777
"1554966_a_at"	6.6897	8.2758	6.6897	3.217920331	2.530319833	2.351197184
"1554967_at"	7.7241	6.9659	8.3477	4.500788604	2.747290358	3.061386233
"1554969_x_at"	10.2342	8.3048	9.5831	3.979663856	3.191443123	3.298970951
"1554970_at"	7.2446	6.3423	6.0076	2.695433992	2.269051718	2.074356466
"1554971_at"	7.3145	8.5588	6.6462	3.863331411	2.719792025	2.72843296
"1554972_at"	10.2497	11.1990	7.7561	4.195947882	3.284801602	3.237157836
"1554973_a_at"	12.1629	8.9674	14.7938	4.245478598	3.60441695	3.60441695
"1554974_at"	18.4334	14.5834	16.5804	4.867821927	3.874666519	3.813662406
"1554976_a_at"	7.6164	6.6674	5.0452	3.093165606	2.387903953	2.404865037
"1554977_at"	73.3486	61.8127	32.8118	5.825350558	4.576449848	5.199337698
"1554978_at"	20.4488	23.3584	14.9169	5.396809552	3.862057522	4.028354743
"1554980_a_at"	27.8648	27.5360	25.3679	5.003289697	4.576354733	4.519448136
"1554981_at"	3.7168	4.0101	3.6458	2.530319833	1.712788201	1.640478341
"1554982_a_at"	4.7705	3.3400	3.8473	3.083379384	1.847047821	1.949745353
"1554983_at"	14.8940	12.8502	12.9071	5.198725403	3.061133444	3.417799632
"1554984_a_at"	33.4521	28.0263	21.3216	5.627126552	3.99629322	4.430729106
"1554985_at"	5.7429	5.3864	13.2922	3.140365649	3.106745333	3.543352984
"1554986_a_at"	17.8335	11.5913	9.9532	5.003289697	3.106745333	2.740637239
"1554987_at"	22.4350	15.2517	15.5825	4.382692131	3.782838616	3.682185253
"1554988_at"	3.3123	3.3418	2.9984	1.849147304	1.542460852	1.740618358
"1554989_at"	38.7979	39.1727	20.5457	5.799515257	4.749213823	4.102397065
"1554992_at"	14.2932	9.5674	7.1423	4.367379487	2.704899617	2.836385511
"1554994_at"	3.4480	3.4792	4.1355	2.655594737	1.74109313	1.74524455
"1554996_at"	3.9234	5.1963	3.6309	2.911389373	1.956372456	2.259159455
"1554997_a_at"	223.3430	61.1042	29.1944	4.531262862	3.929761384	4.159840478
"1554999_at"	8.6501	6.8738	16.0432	4.358889293	4.40670734	4.019741127
"1555000_at"	4.6952	3.4732	4.4819	2.640089513	1.84151061	1.796503931
"1555001_at"	5.3058	5.1878	6.2946	4.196086581	2.423699712	2.328391453
"1555002_at"	3.4792	3.5510	3.3429	2.573878697	1.633929668	1.798755406
"1555003_at"	12.2283	8.3477	6.1403	5.003289697	2.842574567	2.792626003
"1555004_a_at"	10.0387	10.4587	8.6528	3.415413705	3.327496876	3.327496876
"1555006_at"	8.3315	11.1420	10.6375	4.876807596	3.55809984	3.28981394
"1555007_s_at"	21.5464	18.7693	15.2530	4.442060677	3.758787444	3.998046841
"1555009_a_at"	6.5055	6.5055	6.1731	3.708667376	2.701662957	2.22485923
"1555011_at"	5.2312	6.8187	5.5129	3.055272469	2.157897397	2.530319833
"1555014_x_at"	8.4840	7.8273	10.6641	3.744498333	2.943496588	3.376037257
"1555015_a_at"	5.7695	4.3332	4.9529	2.911389373	2.2179095	2.080922432
"1555016_at"	11.8939	11.9268	10.6871	4.418302058	3.16445664	3.27919209
"1555018_at"	6.2388	5.0081	3.0391	1.891001163	1.754542175	1.571413565
"1555019_at"	6.3798	6.4620	5.9078	3.295423317	2.094973278	2.571371118
"1555020_a_at"	12.0996	14.1688	15.6110	4.460799309	3.428894099	3.982261841
"1555021_a_at"	16.9565	18.1909	18.1909	5.08249897	4.128032613	3.877235812
"1555022_at"	4.8579	2.8516	4.1761	2.519339384	1.910862953	2.159253818
"1555024_at"	3.6726	3.8296	3.2353	2.530319833	1.69022646	1.876803205
"1555025_at"	4.8707	4.5943	3.8473	2.368864169	2.106386463	1.842585881
"1555027_at"	7.3795	8.6869	6.8749	3.016759878	2.525466078	2.336545897
"1555028_at"	10.4207	9.4852	9.0328	3.84256833	3.053198457	2.683450973
"1555031_at"	6.4111	9.0843	6.0098	3.027242816	2.659892017	2.781340913
"1555032_at"	22.5969	22.5969	14.0981	4.657935227	3.944619438	3.944258848
"1555033_a_at"	5.8824	5.5456	5.0413	2.231175393	2.111911769	2.42181476
"1555034_at"	4.2722	4.2643	3.8473	3.728620638	1.997276174	2.092296444
"1555035_a_at"	9.8408	8.7062	7.7074	4.253244401	2.92935451	3.171250695
"1555037_a_at"	63.2674	85.2515	187.3346	3.744498333	6.981366309	6.904224132
"1555038_at"	3.5617	3.4534	3.3102	2.702959462	1.832551962	1.664414103
"1555039_a_at"	18.6995	18.1955	12.5484	3.046064584	2.664995043	2.869637947
"1555040_at"	6.7285	8.7062	6.0593	3.744498333	1.991000087	2.397071145
"1555041_a_at"	85.7653	90.9198	181.8461	6.498398248	6.990394934	6.914287411
"1555042_at"	21.2918	18.7974	15.9026	4.495835441	3.553345974	3.787776566
"1555043_at"	6.5070	8.1628	6.3423	3.579843482	2.322174222	2.599963986
"1555044_a_at"	16.5222	13.1503	14.2263	4.029736408	3.49725837	3.463195486
"1555046_at"	6.1040	4.0630	3.1835	2.777935649	1.832551962	1.716165115
"1555048_a_at"	8.8238	9.3761	7.9932	3.062968923	3.074490295	2.924089974
"1555049_at"	17.5584	16.4979	12.2302	3.99639839	3.53761227	3.640385449
"1555051_at"	14.8435	11.2829	8.2156	3.528854636	3.189025215	3.066904249
"1555052_a_at"	11.3586	7.5843	7.9932	3.190379387	2.488012837	2.878953999
"1555053_at"	12.4658	9.8949	9.8949	3.64059755	3.176375831	3.225692799
"1555055_at"	3.8005	3.8113	3.3757	2.465508753	1.58106289	1.926189007
"1555056_at"	13.6603	14.2873	13.5948	3.670007859	3.715328759	3.836662176
"1555057_at"	7.8137	8.6613	8.3597	3.394408596	3.270385808	3.369080949
"1555058_a_at"	55.0483	63.1264	58.5107	3.567263453	5.768286813	5.571237793
"1555059_at"	9.0405	7.6177	8.6202	3.438180408	2.935982556	2.766925542
"1555060_a_at"	18.0530	18.4224	15.1450	5.875928981	3.477934849	3.702844213
"1555062_s_at"	13.9417	13.8875	16.0091	3.795713681	3.865357834	3.926483595
"1555063_at"	21.9331	15.3371	12.8579	3.696510185	3.44474261	3.507118659
"1555065_x_at"	13.2438	8.8597	5.6401	3.744498333	2.59164344	2.742505791
"1555068_at"	24.1286	36.1690	6.7076	2.81026945	2.317494104	2.852615177
"1555071_at"	3.4387	4.5971	4.7170	5.315660749	2.033574082	2.231175393
"1555073_at"	5.9528	6.9955	7.9932	3.793409927	3.163492258	3.124728603
"1555074_a_at"	5.4212	3.6878	4.1425	3.373018212	1.887224138	1.915062809
"1555076_at"	22.4653	22.7095	21.4224	4.78506795	4.414512957	4.346395473
"1555078_at"	34.9146	27.1915	24.7488	5.444462307	4.148014036	4.534905892
"1555079_at"	3.9700	3.1268	2.9363	2.027965885	1.503423506	1.818946833
"1555082_a_at"	12.9506	11.2030	9.8997	3.82860109	3.217037147	3.206791822
"1555083_at"	110.4727	102.7495	63.1553	6.563925007	5.978591324	5.967134211
"1555084_at"	29.8401	24.0889	14.5487	5.444462307	3.719713012	3.912542013
"1555085_at"	5.7770	7.6177	6.0250	3.481332348	2.7569767	2.494885664
"1555086_at"	96.4065	106.0580	83.0283	7.663105509	6.756655579	6.940242798
"1555088_x_at"	102.8246	102.0835	84.9580	7.654708531	6.825214694	6.801489308
"1555090_x_at"	8.5031	8.6144	9.1327	4.129622502	3.039902668	3.022578924
"1555091_at"	25.0574	40.9332	12.6718	2.933700384	3.953188585	4.064299488
"1555092_at"	7.0117	5.1152	6.8749	4.914649834	2.828899379	2.568589321
"1555095_at"	5.9566	5.6350	5.1794	4.419955772	1.966954437	2.415415249
"1555096_at"	8.5556	7.5533	11.9201	4.995312149	3.308954865	3.417799632
"1555097_a_at"	4.7642	4.9908	4.7642	2.905763878	2.114995469	1.943832659
"1555098_a_at"	11.1145	10.7748	7.9932	4.026002729	2.839800398	2.951081095
"1555099_at"	14.0134	8.7062	5.7143	4.363029528	2.549389077	2.595530809
"1555100_at"	16.8571	10.1158	10.6871	5.336067067	2.796587033	3.375007071
"1555102_at"	3.4168	3.3183	3.2362	2.235269725	1.490750288	1.61533177
"1555103_s_at"	3.3111	3.5617	3.2975	2.48606859	1.695300181	1.727296469
"1555105_a_at"	26.8613	53.2213	18.9839	4.225095949	4.784637809	4.449328617
"1555106_a_at"	4.2784	4.8761	4.0831	2.52152087	2.285717325	2.285717325
"1555107_a_at"	20.5369	17.4030	17.0662	4.09307192	3.988601503	3.979491496
"1555108_at"	10.6504	8.1267	7.5626	4.227082991	2.911389373	2.955640616
"1555110_a_at"	4.3106	4.1761	3.6922	2.481709525	2.049289538	2.02559626
"1555111_at"	3.5328	3.5765	2.8209	3.000811801	1.469367002	1.408589805
"1555112_a_at"	11.7365	10.3066	7.2618	3.476176299	2.746943612	2.778660037
"1555113_at"	7.4643	6.2648	6.0627	4.155411921	2.275336612	2.346907084
"1555114_at"	11.5712	13.1733	11.1420	3.825652975	3.222242699	3.240392502
"1555116_s_at"	13.9164	13.4031	22.1229	3.744498333	4.493974329	3.508694788
"1555117_at"	16.6713	17.4365	20.6820	4.787681804	4.659003713	4.962545816
"1555118_at"	6.3759	4.2541	4.8727	4.4057763	2.167908689	2.577315455
"1555120_at"	9.6824	10.4152	14.2873	4.666973299	5.554013158	4.836631699
"1555122_at"	3.3393	3.9745	3.1036	2.630437323	1.597225923	1.55572767
"1555123_at"	3.8092	4.0425	3.3757	2.303308622	1.870888635	1.45972304
"1555124_at"	26.2481	17.4974	14.3582	3.957999232	3.129402977	3.772633864
"1555125_at"	13.7765	23.4428	22.4858	4.460799309	4.490940565	4.272044643
"1555127_at"	6.5055	5.3388	4.2669	2.423175489	2.040431346	2.046940816
"1555129_at"	12.9379	10.6412	12.1629	3.630399614	3.026823565	3.65815286
"1555130_at"	4.0962	4.0011	3.6394	2.19455106	1.69022646	2.086022114
"1555131_a_at"	14.5907	12.2718	12.5238	5.271385974	3.565946432	3.795713681
"1555132_at"	16.0421	11.3350	7.7972	3.335917365	2.998782039	2.998782039
"1555133_at"	5.6234	5.1362	3.4616	2.231175393	1.887224138	1.728911307
"1555135_at"	4.9357	5.7063	5.7063	4.129622502	2.367478728	2.252011357
"1555136_at"	7.3145	7.1319	6.7593	2.959257228	2.870758461	2.870758461
"1555137_a_at"	4.7327	4.8761	4.5000	3.12003369	2.317106352	2.128985443
"1555139_a_at"	14.5091	14.1398	9.5459	4.448072834	3.338901759	3.79222059
"1555140_a_at"	19.5153	20.0258	18.8504	4.754701197	4.196178066	4.040192982
"1555141_a_at"	4.7133	4.0065	6.2014	3.331942114	2.540145362	2.434585647
"1555142_at"	5.9063	4.9459	5.6043	4.510498331	2.434585647	2.353977182
"1555144_at"	6.5874	10.6020	8.4017	4.995177883	3.691884679	4.196648625
"1555145_at"	24.0732	23.9533	17.5568	4.88135205	4.248437802	4.391617182
"1555146_at"	3.2433	6.3436	4.4502	3.385797947	2.16352333	2.024274718
"1555148_a_at"	5.4862	4.2106	4.1514	3.049974343	1.997165941	1.755196542
"1555151_s_at"	10.4365	5.2401	5.0904	2.449073844	2.449073844	2.434585647
"1555153_s_at"	9.5571	12.9566	4.0014	3.134342881	2.299252307	2.610754418
"1555154_a_at"	74.6193	74.4152	24.2781	4.532783923	4.92817597	4.272044643
"1555155_at"	21.6268	17.6294	11.2651	4.971119682	3.630366093	3.997835016
"1555157_at"	13.8875	14.4344	13.8875	4.543579725	3.555538375	3.675563689
"1555158_at"	19.3843	9.5824	6.7568	2.678285491	2.715834916	2.823362744
"1555159_at"	11.5044	10.3879	9.8949	3.64413507	3.229507312	3.114565979
"1555162_at"	8.3466	9.5038	7.8576	3.360326984	2.606383506	2.77383981
"1555163_at"	10.9354	7.5343	8.8941	4.149364059	3.417799632	3.408659674
"1555164_at"	23.3801	27.7516	22.4858	5.497896066	4.419058654	4.246688908
"1555165_a_at"	29.0484	16.6319	17.1275	4.751756912	3.913196152	3.792850645
"1555166_a_at"	4.6052	4.2904	3.9002	2.148281731	2.169664355	2.012615536
"1555167_s_at"	430.6196	428.9849	25.8038	5.054114816	4.108909172	3.333545031
"1555168_a_at"	10.3861	10.3861	10.3322	4.929280296	3.268053044	3.286723207
"1555169_at"	4.8642	5.1963	4.9308	3.088128685	2.275001529	2.377475757
"1555171_at"	5.1749	4.2275	4.0868	2.34192698	1.702931417	1.499930937
"1555173_at"	6.5974	6.2750	4.4931	3.516537933	2.049289538	2.259304137
"1555174_at"	13.8875	13.8875	11.1843	4.460799309	3.422376993	3.67740627
"1555175_a_at"	5.4240	7.6177	5.0480	2.494492923	2.312607068	2.082264363
"1555176_at"	8.8827	6.0627	4.8385	2.981033527	2.33754267	2.370303083
"1555177_at"	3.6234	4.0145	2.9005	2.857938816	1.899961196	1.799126796
"1555179_at"	7.1399	6.3315	6.3315	4.209593137	2.450954757	2.530483045
"1555180_at"	11.3027	9.9144	9.0230	4.459264748	3.498596431	3.662363801
"1555181_a_at"	137.8605	142.1546	138.8067	9.268216027	7.281687978	7.440735553
"1555183_at"	5.2523	5.2959	4.2545	2.458993701	2.004618504	2.032457175
"1555185_x_at"	30.3601	22.5862	15.2863	4.183680351	3.686158023	3.684581941
"1555186_at"	7.1529	5.7415	3.8005	3.433260331	2.212097418	2.377475757
"1555187_at"	13.0183	10.0908	6.9597	3.867896819	2.841761317	2.89515692
"1555188_at"	9.7407	8.5533	8.2311	3.179964345	2.963037597	3.041085395
"1555189_a_at"	9.8884	9.6965	10.9381	4.920395707	3.132387977	3.583152836
"1555191_a_at"	8.7417	6.6685	5.3088	2.737372646	2.627255929	2.552563865
"1555192_at"	3.8958	4.1365	3.9555	2.377989691	2.048406303	2.957188821
"1555193_a_at"	12.4394	9.8949	19.9774	2.02606377	5.257640214	3.645107996
"1555194_at"	7.9475	9.5684	15.4847	3.331942114	3.865881492	3.726732762
"1555195_at"	6.5055	5.3501	4.2146	2.911389373	1.965273616	2.200016374
"1555196_at"	25.7132	26.0020	12.1265	4.743965736	3.573222365	3.914840514
"1555197_a_at"	13.9033	13.6131	13.6131	4.809918935	3.498596431	3.498596431
"1555198_x_at"	33.4283	36.2625	25.5471	5.167864755	4.463165468	4.871998351
"1555199_at"	4.6539	4.1390	3.6691	1.97813815	2.049289538	2.049289538
"1555201_a_at"	10.0550	15.0753	13.0454	4.566814577	4.731951584	4.873225499
"1555202_a_at"	5.1841	4.7234	4.5971	3.872766226	2.185091327	2.092296444
"1555203_s_at"	20.6536	14.8908	10.3747	4.460779819	3.498596431	3.489472819
"1555204_at"	9.1290	6.2690	5.7063	4.702278951	2.709895052	2.424799958
"1555205_at"	32.5231	24.0846	19.6158	5.714816471	4.408144606	4.176504202
"1555206_at"	38.7116	20.4783	19.9960	4.368686832	3.951129024	4.184978227
"1555209_at"	6.2603	6.0270	5.9110	3.939656108	2.482557904	2.377475757
"1555210_at"	4.2722	4.5524	4.8187	4.210024236	2.345994358	2.092876899
"1555212_at"	19.7268	18.1909	13.3355	5.254621942	3.27226723	3.97501891
"1555213_a_at"	5.4061	4.1894	5.4061	3.097749317	2.434585647	2.349883273
"1555214_a_at"	69.0484	57.1419	15.3714	4.438835985	4.311864786	4.007339997
"1555215_a_at"	37.6992	33.5313	24.1782	5.428640455	4.659874671	4.910234973
"1555216_a_at"	11.9532	11.9337	11.7399	4.559747482	3.204125524	3.553345974
"1555217_at"	4.4781	3.6691	3.8473	3.456827941	1.718890431	1.943832659
"1555219_at"	31.2069	16.5257	20.2962	6.088966744	4.200162732	4.371155198
"1555220_a_at"	9.2235	8.4583	6.3183	2.721762751	2.538859395	2.434585647
"1555221_at"	9.2235	8.5966	9.3708	3.763521948	2.797323171	2.99096137
"1555222_a_at"	54.1842	49.4574	39.9466	6.685218081	5.227857447	5.480767692
"1555224_at"	7.8970	9.8920	4.1761	2.807947738	2.315982051	2.456397913
"1555225_at"	9.0925	13.2267	9.8949	3.857648147	4.368904356	4.193244071
"1555226_s_at"	307.6781	289.7271	169.3198	2.629712862	8.491806796	6.25908658
"1555227_a_at"	4.7148	4.0811	4.0039	2.48980323	2.049289538	2.123006727
"1555229_a_at"	6.8186	5.4105	4.1820	3.230668185	2.07874976	2.012615536
"1555230_a_at"	11.8014	8.7451	5.2822	2.989625846	2.377475757	2.530319833
"1555231_a_at"	13.1983	12.4580	7.9932	4.448974455	3.059769571	3.369579875
"1555233_at"	5.1963	4.9139	5.1963	2.664818491	2.173194521	2.098669881
"1555234_a_at"	15.1195	16.8822	11.1420	3.35867521	3.619456633	3.618222518
"1555235_s_at"	14.8435	10.7380	12.1459	5.139193936	3.674655504	3.856541359
"1555236_a_at"	46.3560	34.6933	16.8685	4.460799309	3.812860581	4.150896318
"1555237_at"	14.5927	12.2771	13.4031	3.744498333	3.263456676	3.40853393
"1555238_at"	42.2201	39.8297	25.8930	5.078615172	4.536568095	4.743965736
"1555240_s_at"	4.3262	4.3330	4.2722	2.553073297	2.094973278	1.943832659
"1555241_at"	30.2918	36.0100	82.6795	5.292671391	5.826451926	5.901131552
"1555243_x_at"	36.5909	31.3205	97.1291	5.738762618	6.739065661	6.32217686
"1555244_at"	7.5234	9.8949	7.5234	4.552124775	2.755035865	2.58199885
"1555245_s_at"	34.3749	27.0114	21.8000	5.326653261	4.028160264	4.653364277
"1555246_a_at"	5.1488	4.7893	3.8461	3.476875149	2.200736445	2.118378703
"1555247_a_at"	36.8939	52.6340	52.6340	4.43594015	7.428753691	6.989002167
"1555248_a_at"	5.1465	4.3291	5.1963	3.412061926	2.054875706	2.16352333
"1555250_a_at"	4.3630	4.6949	4.1761	2.15131273	2.125330065	2.174200783
"1555251_a_at"	32.1975	26.3582	22.1456	4.904904555	4.639855658	4.413315611
"1555252_a_at"	9.2236	9.2236	7.6178	4.172883361	2.998782039	2.832907553
"1555253_at"	3.4792	3.4792	3.4557	4.384803013	1.594474171	1.530969997
"1555255_a_at"	8.3336	10.8653	9.8258	3.29657586	3.29657586	3.595371702
"1555256_at"	18.6230	13.8875	12.2132	3.925088895	3.261915817	3.488758748
"1555257_a_at"	6.1223	4.8111	4.1957	2.231175393	2.016837611	1.918903855
"1555259_at"	12.5443	16.9110	28.3812	4.743965736	4.379283079	4.235025334
"1555261_at"	6.4413	9.9394	6.5660	2.77383981	2.662559113	2.795455259
"1555262_a_at"	24.2080	21.6413	12.4394	4.246456711	3.598898217	3.710544157
"1555263_at"	5.3220	4.7534	4.2334	4.299130747	1.902101718	2.481621274
"1555264_a_at"	27.5875	16.0126	14.8257	5.153529609	4.010799587	4.689513641
"1555265_at"	7.5437	6.8822	5.8815	4.129622502	2.553461571	2.343699032
"1555266_a_at"	12.7539	8.9205	8.8603	4.044714169	3.004276343	3.061386233
"1555267_at"	16.2017	18.5877	11.7382	4.969469626	3.520959652	3.301912128
"1555268_a_at"	6.5055	6.0627	5.5198	3.331942114	2.259551986	2.326994433
"1555269_a_at"	48.6963	28.4886	23.6435	4.832313999	4.322819914	4.723785053
"1555270_a_at"	34.1900	24.9193	24.6043	3.79143267	4.731951584	4.731951584
"1555271_a_at"	13.4825	10.8613	8.5351	3.808263039	2.998782039	2.993924441
"1555272_at"	44.7667	34.4654	44.7667	4.49473496	6.332010624	6.342244894
"1555273_at"	7.5337	6.9103	7.0544	4.150336605	2.678625011	2.913367768
"1555274_a_at"	8.9212	13.0460	12.6781	4.042905612	3.72804722	3.955094497
"1555275_a_at"	6.6685	6.6685	6.6685	3.064071347	2.994276431	2.737372646
"1555277_a_at"	18.5203	13.2684	10.8570	3.190602397	3.282846406	3.079611574
"1555278_a_at"	16.4982	25.5972	37.8583	3.872892569	5.916662702	4.760372368
"1555279_at"	6.1789	7.7755	9.8713	3.682289288	3.186855244	3.237157836
"1555281_x_at"	10.5198	13.4669	10.6871	4.048825703	3.540938694	3.023781444
"1555282_a_at"	8.9823	8.3141	7.7679	3.567566064	3.2209653	3.676839236
"1555284_at"	4.7577	4.5683	4.5042	3.583919301	2.130638936	1.90242605
"1555286_at"	9.3445	6.9338	7.6570	3.353766688	2.666116247	2.673552708
"1555288_s_at"	53.4554	40.5500	38.7626	5.378284921	5.03194663	5.349540644
"1555289_at"	27.3565	23.4359	17.9577	5.162098339	3.93951438	4.050795077
"1555291_at"	5.5257	4.8644	5.2391	2.181589372	2.246141287	2.091236172
"1555292_at"	6.8914	7.0661	6.1256	3.763152097	2.599963986	2.479566032
"1555294_a_at"	24.1137	26.2644	21.4256	3.452280336	4.591781331	4.286931183
"1555298_a_at"	11.8538	6.3966	7.2692	3.269405176	2.92935451	2.699315097
"1555299_s_at"	9.1801	8.6583	6.4030	2.506470086	2.527596977	2.460567522
"1555300_a_at"	13.2863	9.8949	11.4340	4.885170372	3.216886547	3.56811681
"1555301_a_at"	12.4287	7.7282	20.0368	3.714179628	3.772469079	3.819843158
"1555303_at"	30.4573	31.1605	27.5626	4.595767297	4.187568158	4.813421699
"1555304_a_at"	5.5602	5.4138	4.4561	2.530319833	2.005045754	1.81671241
"1555305_at"	28.8704	19.9803	15.7393	4.354530857	4.065328018	4.215253037
"1555306_a_at"	35.5996	39.2327	27.9227	5.608342355	4.623053942	4.910234973
"1555307_at"	3.6613	3.8875	3.3757	3.354485783	1.60273782	1.624301397
"1555308_at"	11.3920	8.7062	6.8749	4.16093366	2.670396327	3.1521837
"1555309_a_at"	11.5128	14.5188	7.2231	4.129622502	2.846969925	2.949703725
"1555310_a_at"	41.6924	33.0553	65.0518	5.109266768	4.809617335	5.509439698
"1555311_at"	40.9952	34.4860	82.5546	5.379478302	5.212598067	5.756416999
"1555313_a_at"	3.8473	3.8473	3.4964	2.842606497	2.026061799	1.843454289
"1555314_at"	4.8257	4.8257	3.9690	2.601839174	2.010292464	2.081669253
"1555315_a_at"	10.3090	11.1169	5.1142	3.649491561	2.400711034	2.092296444
"1555316_a_at"	5.0271	4.4021	5.5575	4.740952431	1.991000087	2.107660683
"1555317_at"	3.6234	3.6915	6.0627	1.593418395	2.943909482	2.875987975
"1555318_at"	3.2532	3.8389	2.8861	2.897926564	1.664841768	1.729213877
"1555319_at"	31.4510	30.3760	19.6516	4.929814044	4.178486943	3.998663388
"1555320_a_at"	17.8976	26.1754	11.8496	2.911389373	3.477934849	3.383072714
"1555321_at"	25.5563	20.2481	14.4279	5.003289697	3.603876621	3.82586448
"1555322_at"	16.7420	13.2004	12.6886	4.220898276	3.553345974	3.696525354
"1555323_at"	25.4604	28.0003	15.9484	4.835010054	4.477355314	4.423844459
"1555324_at"	3.3757	3.4543	3.0021	1.92084936	1.548651933	1.755196542
"1555325_s_at"	10.4504	9.6822	26.4520	2.798273524	4.582032922	4.336645492
"1555326_a_at"	6.0451	5.4460	5.3203	3.707301822	2.448976536	2.510969468
"1555330_at"	24.2045	19.8161	15.1764	4.486905839	3.82930227	3.897499124
"1555332_at"	5.7770	6.5753	6.4606	3.250545371	2.27217856	2.521846221
"1555334_s_at"	12.8579	13.8359	10.3244	3.8757343	4.050282494	3.684581941
"1555335_at"	5.4072	5.1878	3.9940	2.568412158	2.16763871	1.972290336
"1555336_a_at"	16.7318	9.8949	9.2305	3.663594271	2.884064756	3.498768534
"1555337_a_at"	9.8277	7.6177	7.6177	3.826710977	2.84437363	2.735933629
"1555338_s_at"	45.5857	69.9175	54.8317	4.743965736	5.140717515	5.360408185
"1555339_at"	26.2481	25.8052	15.4049	5.222671973	3.788916604	3.69887241
"1555340_x_at"	9.4630	5.2477	5.3751	2.759440841	2.315982051	2.006443567
"1555341_at"	6.7652	6.2928	6.7652	3.045485772	1.961916203	2.683450973
"1555342_a_at"	8.3364	12.4394	5.0468	4.658728727	2.692629555	2.377475757
"1555343_at"	51.5230	58.2596	31.6984	5.887077636	4.323886419	4.988217393
"1555344_at"	3.6234	3.1332	3.7618	2.238135376	1.70715544	1.911436675
"1555345_at"	5.8152	4.5592	4.0266	2.505665238	1.798755406	1.983253777
"1555346_at"	3.8656	4.0677	3.4974	2.527476449	1.739551424	1.742184223
"1555347_at"	7.4028	6.4239	6.4239	3.305910575	2.434585647	2.391773071
"1555348_at"	35.9274	46.5088	55.4322	5.882444765	5.905196016	5.792651277
"1555349_a_at"	612.4888	610.7090	600.0599	5.086216854	9.540468761	8.905736522
"1555350_at"	7.3567	7.6413	7.4405	3.520299131	2.933811957	2.998782039
"1555351_s_at"	24.5009	22.5969	21.7513	4.598862656	4.550935766	4.580384801
"1555352_at"	6.0734	6.2005	6.0627	4.949300159	2.487035442	2.198073544
"1555353_at"	7.3145	8.0463	7.3145	3.825224818	2.573824283	2.490963158
"1555355_a_at"	39.7461	76.6570	47.2475	4.060404077	6.25908658	6.177585042
"1555356_a_at"	5.4408	6.2870	5.6489	2.602396446	3.36782312	2.530319833
"1555357_at"	3.2731	3.8363	3.1036	2.390882981	1.40076601	1.555763886
"1555358_a_at"	7.5234	7.5234	7.5234	2.49685159	3.098390835	2.967686166
"1555359_at"	72.5901	72.5901	54.5433	6.570067113	5.597415405	5.87585408
"1555360_a_at"	34.2670	39.1727	35.4945	5.995480184	5.140717515	5.170780613
"1555363_s_at"	5.1963	5.9889	7.9059	3.171007619	3.824431771	3.455868361
"1555364_at"	4.2214	3.4792	2.7500	2.726296362	1.739551424	1.70548854
"1555365_x_at"	3.6234	3.7152	3.7346	2.980442082	1.900938793	1.900938793
"1555366_at"	4.1761	3.5657	3.9626	3.563188791	2.029457391	2.062151475
"1555367_at"	4.1348	4.7479	4.7479	4.180124322	2.09132707	2.247300458
"1555368_x_at"	9.1413	6.8427	7.2231	5.03840502	2.569579739	2.852615177
"1555369_at"	3.9234	4.3198	4.0317	3.744498333	1.881355023	2.050563413
"1555370_a_at"	15.8003	15.1937	9.6839	5.180391853	4.377409084	4.523616237
"1555371_at"	14.8435	8.6723	14.6508	5.229678551	3.534054997	3.779562172
"1555372_at"	55.6965	54.3856	62.5068	5.965940476	6.566141985	6.491229187
"1555373_at"	2.6524	3.4792	3.4045	2.947776942	1.932899493	2.231175393
"1555374_at"	77.1818	64.0490	64.3070	6.943164717	5.697953103	6.008272841
"1555375_at"	3.0247	2.8816	3.0076	2.968327554	1.588393621	1.534882765
"1555377_at"	19.7991	15.8011	13.6538	4.985408326	3.498596431	3.998663388
"1555378_at"	31.6286	22.8029	15.5091	5.646950032	3.720834757	3.872489638
"1555379_at"	6.4491	8.9952	7.9932	3.32284676	4.169281213	4.261714308
"1555380_at"	51.2467	43.7279	36.4816	5.726139129	4.845487028	5.198987028
"1555382_at"	3.4222	3.5019	2.5139	2.231175393	1.497946076	1.75525497
"1555383_a_at"	5.5824	4.7653	4.4441	1.860056032	1.965311525	2.012615536
"1555384_a_at"	10.3322	9.6238	9.8949	4.743965736	3.369080949	3.161351228
"1555385_at"	16.1045	15.1764	11.5735	3.885636645	3.38662756	3.344687712
"1555387_at"	23.3139	24.6413	17.0662	5.554230331	4.253878538	4.142755035
"1555388_s_at"	5.7381	6.1486	9.8949	2.996562814	3.16445664	2.936655538
"1555390_at"	12.4147	11.0963	13.0602	4.408709498	3.707109534	3.598580589
"1555391_a_at"	7.2957	7.6177	8.2989	3.500980007	3.042309908	2.98327571
"1555392_at"	12.0846	19.6264	25.2274	3.753898881	5.550519876	5.543324626
"1555393_s_at"	75.2926	63.1138	46.6292	6.885726178	5.396500901	5.66519993
"1555394_at"	4.3186	3.1909	2.9819	3.474613901	1.893638897	1.818946833
"1555395_at"	16.7401	15.4896	12.5572	4.436110069	3.113330092	3.342695432
"1555396_s_at"	14.3508	13.7434	11.1420	3.636847155	3.636847155	2.998782039
"1555397_at"	4.4524	4.3986	3.8087	3.093859489	2.137033193	2.012615536
"1555399_a_at"	72.2787	63.1201	52.4449	5.739217205	5.816059261	5.580090143
"1555400_at"	5.3853	5.1878	5.2252	2.810106559	2.1210319	2.201695177
"1555401_at"	10.7920	7.2688	6.7409	3.541936281	2.977582567	2.599963986
"1555403_a_at"	3.7030	5.0605	3.1036	2.044000029	1.481602488	1.606165388
"1555404_a_at"	30.0684	33.7450	26.0897	5.348200131	4.343631267	4.160133776
"1555405_at"	4.0914	3.3668	3.7615	2.492817679	1.939773456	2.095701001
"1555407_s_at"	35.7422	31.6286	17.6896	4.36494383	4.983158095	4.586794041
"1555408_at"	6.1640	10.0758	9.2419	6.988523481	3.805706423	3.175753077
"1555409_a_at"	12.7975	14.7527	8.3477	5.376059036	3.355224964	2.976727097
"1555410_at"	21.2208	24.0846	11.2635	4.148866227	3.552283871	3.795930015
"1555411_a_at"	55.1127	73.2055	420.1702	5.053530765	8.849056643	8.007741355
"1555412_at"	4.4711	5.2283	3.4974	3.17223149	1.894771784	1.658968239
"1555413_s_at"	5.5573	6.5044	5.1963	3.361736595	2.191479556	2.038221593
"1555415_at"	19.4183	15.4408	10.6871	3.685309555	3.575066908	3.231791234
"1555416_a_at"	4.8475	5.9645	6.4331	3.943417688	2.51978659	2.423551035
"1555417_a_at"	18.6230	17.4361	14.3680	4.01609584	2.957918248	3.419736579
"1555419_a_at"	402.5878	483.1358	308.8609	4.612752924	8.061493771	6.770990599
"1555420_a_at"	19.9426	32.5703	16.5804	4.06444102	3.988601503	3.792078154
"1555421_at"	3.7766	3.4463	3.2147	2.315697653	1.577506148	1.718451929
"1555423_at"	16.0211	14.6739	9.4781	3.857416093	3.477934849	3.722335869
"1555425_x_at"	16.0854	17.7032	11.6426	3.834328097	3.842964503	3.912375895
"1555426_a_at"	75.9803	62.1769	50.7562	4.746891875	5.820143273	5.910814509
"1555427_s_at"	17.5225	22.8587	42.1203	3.922951288	5.344991891	5.471856542
"1555429_at"	8.8625	8.9919	8.6458	3.777088577	2.841761317	3.147707537
"1555430_at"	5.9002	5.7770	5.3611	3.774937281	2.451914014	2.299620385
"1555431_a_at"	5.7770	4.9807	3.8200	3.531098768	2.062739171	1.889383114
"1555433_at"	7.1689	6.3573	5.0978	4.069379108	2.041563549	2.284452068
"1555434_a_at"	16.0036	18.0592	16.5804	4.422452222	3.750562013	3.935358676
"1555435_at"	5.9530	6.5704	5.8595	3.612378034	2.172667488	2.399298719
"1555436_a_at"	12.8579	12.8579	9.2649	2.530319833	4.215796966	3.732316726
"1555437_at"	26.6776	27.5036	14.1891	5.039937259	3.836662176	4.272044643
"1555439_at"	4.8257	4.4371	6.8749	3.272964882	3.477934849	3.631273064
"1555441_at"	5.1102	6.5217	5.7770	3.419191723	2.530319833	2.530319833
"1555443_at"	16.0338	12.9899	13.6160	5.519381988	3.232493332	3.66991121
"1555444_a_at"	4.0933	3.8473	3.1757	2.911389373	1.841358431	1.643059032
"1555445_at"	8.1598	7.7279	7.1940	4.380258723	2.594896921	2.470011095
"1555446_s_at"	59.1300	97.6288	105.8606	4.679731668	7.918066451	8.280232099
"1555447_at"	31.8673	17.3616	13.7641	4.519491268	3.636847155	4.012727058
"1555448_at"	5.1963	4.7202	5.1963	3.683795911	2.377475757	2.377475757
"1555450_a_at"	6.8286	9.9848	14.8564	2.924430957	4.058254965	3.599186663
"1555452_at"	22.4858	20.1189	22.4858	5.141363885	4.428548346	4.518998412
"1555454_at"	5.8486	6.6685	5.7206	2.817662567	2.377475757	2.095999185
"1555456_at"	7.9366	7.2901	6.3423	3.612274694	2.461476066	2.453134545
"1555457_at"	9.6559	8.7062	6.1250	3.699348395	2.136903417	2.311238939
"1555460_a_at"	15.2247	24.0895	11.6291	3.078919479	3.621583897	3.360796202
"1555461_at"	6.5055	8.7062	21.3216	3.707679868	4.110332339	4.358357424
"1555462_at"	5.7770	5.6645	4.7326	3.897122252	1.887224138	2.231175393
"1555463_a_at"	7.4430	5.4977	4.0942	1.743630702	2.458834187	2.129443663
"1555464_at"	5.1294	8.1854	6.9027	3.097618318	2.841827432	2.406085714
"1555465_at"	24.3531	22.9123	13.2428	4.129622502	3.727139927	3.234944044
"1555467_a_at"	30.1264	34.8186	34.8186	5.512944435	5.139397342	5.121784522
"1555468_at"	21.0153	19.0874	14.2873	5.181471551	3.666182749	3.820755983
"1555469_a_at"	17.5682	23.7517	23.7517	5.806924922	4.972608557	4.432547426
"1555470_a_at"	64.0459	58.0298	49.9294	5.868581769	5.598085617	5.271385062
"1555471_a_at"	3.9234	3.8041	3.1070	3.499532073	1.608690625	1.65878248
"1555472_at"	7.2750	7.1231	6.3187	3.443904794	2.497625749	2.277838585
"1555474_at"	19.9840	17.5568	15.1871	4.32596035	3.918856599	4.133960253
"1555475_x_at"	34.4841	35.9644	34.4637	5.628918348	4.769263793	5.225607689
"1555476_at"	4.6952	5.8126	12.6317	2.840746911	3.847170438	3.259088065
"1555478_at"	50.7685	49.2947	39.6172	6.004430488	4.766429917	5.149396578
"1555480_a_at"	50.4089	43.5458	45.8014	5.234566967	5.312356508	5.376702054
"1555483_x_at"	30.7809	19.6257	18.6230	4.778887391	3.674953931	3.795713681
"1555485_s_at"	19.7888	29.4639	34.1855	5.905819919	5.643834441	5.619253149
"1555486_a_at"	49.1065	57.2520	68.2504	5.457662536	6.018863412	6.683308386
"1555487_a_at"	38.5581	37.6832	62.0986	3.438765265	6.021706087	5.235851423
"1555488_at"	14.1597	18.7299	16.1449	5.786642484	3.417799632	3.979612114
"1555489_at"	8.9176	12.6129	10.6871	4.180266118	3.417799632	3.173033394
"1555490_s_at"	42.5703	25.4235	19.1143	5.531824844	4.152106119	4.348000559
"1555491_a_at"	17.2058	19.8302	27.2292	3.868985743	5.707820366	5.246260477
"1555492_a_at"	4.2962	4.3066	4.2127	3.812698105	1.902989174	2.231175393
"1555495_a_at"	73.8920	104.3051	246.6985	4.465603722	7.778528772	7.597852653
"1555497_a_at"	27.5626	16.6585	14.7809	5.385997168	3.69674322	3.686039827
"1555498_at"	3.8687	4.5332	3.6726	2.397933285	1.768022391	1.811446112
"1555499_a_at"	33.7392	38.6858	27.2292	6.049684716	4.810694064	4.475220759
"1555500_s_at"	24.3039	31.5097	30.5141	4.743965736	5.813834397	5.807435687
"1555501_s_at"	11.7880	24.8470	15.4994	2.911389373	3.781796873	3.781796873
"1555502_at"	4.6952	4.1059	4.3166	3.064284353	1.951666012	2.151142184
"1555503_a_at"	50.7390	80.8931	26.7473	5.846439294	4.508807942	4.475220759
"1555504_at"	3.5080	3.2362	2.9984	3.336036446	1.287524781	1.538335708
"1555505_a_at"	10.3322	9.3108	7.0136	4.234942004	2.636664491	2.44253919
"1555509_a_at"	21.4986	21.0994	13.8875	3.331942114	3.795713681	3.316306625
"1555510_at"	3.2540	3.0563	2.8955	2.505020503	1.633929668	1.484212681
"1555513_at"	5.2634	3.4792	3.1036	2.155825825	1.633929668	1.387589811
"1555514_a_at"	18.1296	20.7405	13.3186	5.310077928	3.913196152	4.265941171
"1555515_a_at"	10.2322	6.4268	5.4061	2.710924967	2.539020261	2.411780527
"1555516_at"	3.3330	3.8473	4.0107	2.682230042	2.094973278	2.094973278
"1555517_at"	5.3642	4.4838	4.1761	2.118448267	2.049289538	2.118448267
"1555519_at"	3.8576	3.3393	2.8955	3.331942114	1.659228998	1.456557893
"1555520_at"	9.5812	13.2298	11.6291	4.149394121	3.591291817	3.806035472
"1555522_s_at"	39.6370	57.3821	128.8491	5.096054082	7.070504955	6.293221206
"1555523_a_at"	94.6122	72.0586	58.2696	6.988733631	5.677780523	5.792613941
"1555526_a_at"	77.4221	112.0006	90.6069	4.384537226	7.716983391	7.262006179
"1555527_at"	4.6637	3.7981	2.8657	2.656828662	1.760438497	1.571413565
"1555529_at"	23.7517	15.3771	15.2923	4.246156826	4.026659304	4.063622838
"1555533_at"	4.4541	3.9554	4.5042	2.946391408	1.787152386	2.428687111
"1555535_at"	5.7678	7.0021	4.3692	3.159048568	2.018537023	2.255140463
"1555536_at"	28.8477	20.3388	11.8669	4.743965736	3.513076948	3.512097301
"1555538_s_at"	3.3757	3.4869	3.2362	2.265648869	1.655283031	1.63936237
"1555539_at"	19.3360	17.6646	12.1629	3.96830937	3.628697	3.732505824
"1555540_at"	7.7124	7.4224	5.1963	4.895530783	2.664995043	2.921202703
"1555542_at"	26.8949	17.2820	13.5507	5.246260477	2.977279074	3.732505824
"1555543_a_at"	25.0419	12.8045	15.5825	3.744498333	4.051405831	4.187123847
"1555544_a_at"	6.1970	5.9450	4.9794	4.203670954	2.475343783	2.614681107
"1555545_at"	6.2999	6.1307	5.7063	3.751479318	2.452545059	2.315283683
"1555546_a_at"	75.5933	64.8167	25.2035	6.3613351	4.669605375	4.464730861
"1555547_at"	3.3757	3.3136	3.0095	2.352442266	1.745210366	1.632289315
"1555548_at"	31.1650	24.0846	27.0043	5.154453341	4.476335448	4.740629976
"1555550_at"	18.3911	22.5969	21.8500	5.044657401	4.545189677	4.396928408
"1555551_at"	3.6234	4.2561	3.1466	2.394199308	1.653774203	1.857344707
"1555553_a_at"	41.1052	34.4860	25.0349	5.044702122	4.543258846	4.41743697
"1555554_at"	16.0338	12.0969	9.2030	3.596571356	3.596571356	3.350669454
"1555555_at"	4.6976	5.1878	5.1528	2.904911564	2.375115818	2.338980045
"1555557_a_at"	12.9747	13.1382	13.1597	3.434681137	3.836662176	4.070511378
"1555558_at"	3.8934	3.4774	3.3291	1.793901794	1.453401962	1.571413565
"1555559_s_at"	10.2224	17.5441	7.6177	3.183997533	3.30668873	2.905054343
"1555560_at"	3.1600	5.1269	3.0483	3.533086211	1.754481708	1.58798711
"1555561_a_at"	6.8598	5.6210	2.8141	2.652699814	2.049289538	2.012615536
"1555562_a_at"	5.0919	6.1270	5.8032	2.224838108	3.687599635	2.998782039
"1555564_a_at"	4.3142	4.1761	3.6726	3.45026093	1.887224138	1.689732381
"1555565_s_at"	54.3118	63.1346	35.0702	5.853886504	5.927171513	5.68090861
"1555567_s_at"	17.5948	11.5785	9.8949	3.419516942	3.021023755	3.147707537
"1555568_at"	5.1696	4.5144	4.8824	2.93694882	2.343839854	2.697610726
"1555569_a_at"	23.7517	21.0994	12.7340	4.545641539	3.584973222	3.677868561
"1555571_at"	5.1963	7.9126	4.9360	4.090136742	2.407789884	2.226412957
"1555572_at"	3.6234	4.1743	2.7662	2.161608558	1.811659951	1.796910404
"1555573_at"	3.4721	2.9984	2.9984	2.726934098	1.404140502	1.584204076
"1555575_a_at"	250.9755	235.0113	420.2599	8.62276344	7.77509801	8.001187532
"1555578_at"	4.4080	3.9122	3.2397	2.197618088	1.832551962	1.633929668
"1555579_s_at"	8.5528	12.7940	16.0298	3.065433818	3.973610516	4.376151882
"1555580_at"	8.2596	10.2253	8.5931	3.455457127	2.725703782	2.756121305
"1555581_a_at"	3.6726	3.6726	3.4986	1.876803205	1.715793345	1.876803205
"1555585_a_at"	8.5929	6.2550	6.2550	4.129622502	2.287940987	2.16352333
"1555586_at"	8.2596	6.5981	8.2596	4.953814905	2.911389373	3.046063649
"1555587_at"	8.1289	5.6975	4.4477	3.666780372	2.514674715	2.305903659
"1555590_a_at"	87.3698	91.6954	31.4064	5.60936141	4.410085051	4.767608996
"1555591_at"	4.6952	5.8126	4.6214	2.560370263	2.16352333	2.188298627
"1555594_a_at"	13.0514	22.7822	11.1583	4.925752214	3.768646539	3.147707537
"1555595_at"	4.9106	5.0249	3.9155	2.535207794	2.248298411	2.231175393
"1555598_a_at"	8.2596	7.3072	6.6380	3.685740432	3.026619503	2.771434397
"1555600_s_at"	16.7761	10.3322	7.9544	3.592293693	2.74803014	3.091864219
"1555601_at"	3.2028	4.1761	2.7191	1.906692522	1.495526927	1.617449127
"1555602_a_at"	8.2596	7.8210	6.1961	3.775720901	2.645076086	2.77383981
"1555603_at"	5.3795	6.6685	4.0062	3.252922199	2.178325566	1.655105998
"1555605_x_at"	8.7395	8.8726	6.4182	2.911389373	2.567438119	2.394951786
"1555606_a_at"	9.7049	12.5375	7.9410	4.732260429	3.477934849	2.933572951
"1555608_at"	31.4813	23.5869	16.2233	3.760304068	3.988601503	3.762200513
"1555609_a_at"	25.0419	14.8094	10.3552	4.291028462	3.364771544	3.051382791
"1555610_at"	3.2739	2.8042	3.4974	2.274441973	1.735122227	1.975297533
"1555611_s_at"	19.7167	10.6101	11.4756	3.543286122	3.932663327	3.583731542
"1555612_s_at"	8.4590	7.6177	8.7639	3.515841683	2.774093926	3.080495128
"1555613_a_at"	59.1576	52.6640	277.1950	3.915700065	9.099733546	8.199404289
"1555614_at"	17.0662	21.6512	12.9131	5.117778228	4.09307192	3.007209564
"1555616_at"	13.2958	14.8435	18.6230	4.091213578	2.944148985	3.684581941
"1555617_x_at"	14.6800	16.9317	15.1764	4.566728911	3.357212125	3.923757601
"1555618_s_at"	33.5127	49.7999	34.8186	4.609944057	5.480767692	4.353946861
"1555620_a_at"	51.7029	49.9940	42.3207	6.176376451	5.023342595	5.364259506
"1555623_at"	4.9796	4.3576	2.9419	1.938025976	1.739551424	1.677035321
"1555624_a_at"	7.6918	7.6918	6.3423	2.943324213	2.815280294	2.97466111
"1555626_a_at"	11.0863	22.5969	10.9271	3.932909812	4.116881303	3.09723349
"1555627_s_at"	16.9241	9.5104	6.8749	3.249509271	2.276558736	2.663022097
"1555628_a_at"	20.3117	24.0927	18.5078	4.344238453	4.25987746	4.505128428
"1555629_at"	17.7466	14.6981	13.8875	5.590890887	4.29586895	4.231060236
"1555630_a_at"	50.9208	62.2622	111.2888	4.950772091	5.992183417	6.222294477
"1555631_at"	33.5624	30.2216	22.9627	4.743965736	4.714143373	4.949826789
"1555632_at"	31.2885	28.3652	22.4958	5.460773805	5.077076696	4.841218083
"1555634_a_at"	27.7303	23.7517	48.6338	4.472833902	4.569956085	4.505128428
"1555636_at"	6.4485	5.7595	4.7827	2.491527301	2.223101645	2.351822017
"1555638_a_at"	54.1707	116.5724	124.9449	5.999169662	7.364439377	5.907615664
"1555639_a_at"	8.8124	9.7014	6.9535	2.911389373	2.911389373	2.683450973
"1555640_at"	5.0423	6.3766	3.9677	2.788316655	1.723864702	1.69022646
"1555643_s_at"	315.6045	299.1415	134.0861	3.484612857	6.656319446	6.418956887
"1555645_at"	35.8533	34.6404	34.2001	6.295239399	5.06633489	5.246260477
"1555646_at"	5.9604	5.6345	3.6726	3.204930473	1.916284905	1.831870271
"1555647_a_at"	12.7693	11.1420	11.7399	4.115789594	2.92076931	3.069233094
"1555648_at"	3.3477	3.2362	3.1834	2.911389373	1.538335708	1.538335708
"1555650_at"	34.3749	36.7275	25.7441	5.706232323	4.761255039	4.698527842
"1555651_at"	6.5145	7.6126	6.3423	2.664995043	2.093593857	2.092296444
"1555653_at"	1385.7982	1715.6773	1973.5831	10.59520652	10.78397182	11.01694669
"1555655_at"	17.2820	11.1404	9.5224	3.774407563	3.14814488	3.410813147
"1555656_at"	104.1939	93.4822	64.4320	6.950265926	5.935399646	5.996850815
"1555659_a_at"	335.3210	506.0447	294.0962	6.353047938	7.714033883	8.09159558
"1555661_at"	18.1646	16.9191	15.0637	5.611016713	4.183057168	4.272044643
"1555662_s_at"	17.3738	19.1910	14.6775	5.760682287	3.609329892	3.60441695
"1555664_at"	10.3322	8.3037	8.4117	3.744498333	3.369080949	3.387842672
"1555665_at"	21.3753	15.5207	12.8579	3.291723734	3.315417011	3.87604961
"1555666_at"	6.1687	4.4638	4.0710	2.744880512	1.704834483	2.012615536
"1555668_a_at"	5.8796	4.6360	4.0040	2.764696287	2.318122249	2.434459687
"1555671_at"	3.5672	4.1761	3.7252	4.30803448	1.878894431	2.019274709
"1555673_at"	5.3335	5.1963	5.1963	3.041564673	1.934528242	2.377475757
"1555675_at"	5.7107	4.5789	5.1963	3.117597013	2.315982051	2.13460222
"1555676_s_at"	13.3514	10.7535	9.5925	3.706944981	3.130668453	3.147707537
"1555677_s_at"	5.5600	6.0935	4.1761	2.108705714	2.204300995	2.121943253
"1555678_at"	16.6531	18.3755	10.2962	3.675463568	3.400866776	3.242483211
"1555679_a_at"	16.9231	12.8579	18.3662	4.276076488	4.118225038	3.684581941
"1555680_a_at"	52.7274	38.2974	19.8610	4.736817579	3.890834702	4.228884814
"1555681_at"	27.5626	20.0298	26.4415	6.271166355	4.429215955	4.073524357
"1555682_at"	27.8066	17.1566	17.1566	6.115431159	4.200162732	4.413125983
"1555685_at"	8.0029	7.6177	7.6177	4.248681088	2.662345385	2.92935451
"1555687_a_at"	7.9581	7.3397	6.0131	2.69664671	2.230753866	1.876803205
"1555688_s_at"	31.1730	37.0951	25.4095	5.942895079	4.860082969	4.701955743
"1555689_at"	5.1171	5.1198	3.9676	2.511339894	1.887224138	1.681521062
"1555691_a_at"	134.1453	154.8230	227.8735	6.519835064	10.0726161	8.334855243
"1555692_at"	6.5055	4.1005	3.8697	2.456647229	2.09899249	1.610375858
"1555694_a_at"	27.9402	26.4742	16.5967	4.666876861	4.2190131	3.938134261
"1555695_a_at"	20.6328	19.3499	20.1020	5.511404221	4.10955438	4.2190131
"1555697_at"	142.1128	124.3164	99.9700	8.064553065	6.488780639	6.690767106
"1555702_a_at"	35.5040	48.0409	45.8148	5.018341709	5.039793428	4.785049923
"1555703_at"	7.2702	4.9214	6.4847	4.347690712	2.315982051	2.760786721
"1555704_at"	11.2161	11.3716	9.2489	3.293306429	3.268053044	3.177141061
"1555705_a_at"	123.2744	149.0877	190.7596	6.906210254	7.572159436	7.196519977
"1555707_at"	9.2036	9.7722	8.5002	3.962894037	2.744218369	3.040322985
"1555708_a_at"	3.6423	3.4974	3.4974	2.064953379	1.699471853	1.806273615
"1555710_at"	3.9234	4.4333	3.6761	2.291773714	1.884977703	1.793365217
"1555711_x_at"	3.4809	3.9483	3.4027	2.566269472	1.876803205	1.615664808
"1555713_at"	23.4205	23.0449	17.0662	5.570751571	3.825567874	3.987628949
"1555715_a_at"	46.9692	40.4426	32.8331	5.553643551	4.707321228	4.882482356
"1555716_a_at"	6.0092	6.5643	6.0627	2.599963986	2.218834973	2.266055165
"1555717_at"	3.2975	3.3757	3.3757	2.007836074	1.712134652	1.683768915
"1555718_x_at"	3.5697	3.4222	3.7896	2.071608129	1.610103096	1.774928834
"1555719_a_at"	5.8938	4.9104	6.0600	3.263405574	2.26401303	2.26401303
"1555722_at"	12.8008	8.7206	6.0504	4.111031725	2.497625749	2.711618649
"1555723_at"	6.2434	3.9681	5.3671	3.898748891	2.200736445	2.363760359
"1555724_s_at"	36.7993	29.4924	26.9855	4.501060536	3.836662176	4.60154148
"1555725_a_at"	22.1171	17.8435	11.1420	4.437168074	3.2209653	3.068832451
"1555726_at"	4.4213	4.4213	3.4974	3.552218588	1.970973981	1.956334501
"1555727_at"	6.1614	6.6301	3.8473	3.415683746	2.251527375	2.230717325
"1555728_a_at"	16.4070	16.5919	12.6155	3.744498333	3.60441695	3.744498333
"1555729_a_at"	25.6342	26.4246	16.1449	4.933259676	3.8585265	4.173358691
"1555730_a_at"	633.5899	692.1719	543.5457	5.150419925	9.10928845	8.921736476
"1555731_a_at"	2.9757	3.2362	2.9483	2.911389373	1.728117348	1.486591071
"1555733_s_at"	4.0155	3.5298	4.9421	4.187449448	1.79237781	2.099016031
"1555734_x_at"	6.8749	6.8749	5.4686	3.304435804	2.278608921	2.513574707
"1555735_a_at"	23.1808	31.6286	45.6320	5.266139729	5.376702054	4.958704881
"1555736_a_at"	168.1101	170.4657	220.2126	4.060887966	7.19284863	6.689925578
"1555737_a_at"	7.3145	4.7438	5.7373	2.911389373	2.530781567	2.713063608
"1555738_at"	19.8610	18.5706	11.6291	4.472876902	3.38955198	3.453721861
"1555740_a_at"	8.1993	5.7114	5.4088	3.331942114	2.45532403	2.622918141
"1555741_at"	18.2106	15.3754	11.1420	4.284398178	3.38753565	3.720808385
"1555742_at"	22.1275	20.7320	13.0925	4.129622502	3.697202515	3.464289594
"1555743_s_at"	103.3448	124.0128	128.5402	7.429198097	6.662469427	6.729455905
"1555745_a_at"	851.4267	1209.6476	1437.6664	4.823092513	10.75298769	7.79860585
"1555746_at"	23.8018	16.6585	11.6005	3.715413395	3.244487663	3.248856955
"1555748_x_at"	38.6870	13.6562	10.1198	3.436032782	3.2209653	3.261927504
"1555749_at"	7.8996	12.4394	6.5878	2.769161774	2.497625749	2.195879647
"1555751_a_at"	36.3025	28.6388	80.1734	5.390105161	6.4514897	6.277542337
"1555752_at"	32.0147	28.2528	20.3505	5.399277316	4.40670734	4.491318302
"1555753_x_at"	27.2690	17.2988	9.4490	4.335930432	3.352267434	3.417799632
"1555754_s_at"	24.6329	26.9888	24.6329	6.282233944	4.154054633	4.080365144
"1555755_at"	3.8890	4.5971	4.1301	4.243559996	1.943832659	1.990731633
"1555756_a_at"	284.9269	338.4303	390.2819	3.619845955	7.663234261	8.395056875
"1555757_at"	8.7233	8.5676	7.9932	3.218653666	2.924520155	2.63361013
"1555758_a_at"	9.5148	15.0237	13.6655	4.390204649	3.772469079	3.898743386
"1555759_a_at"	1433.2434	1741.7268	2548.9719	6.790555962	11.0361925	11.37459601
"1555760_a_at"	88.1708	92.4200	75.8562	5.728386132	6.543742616	6.362052095
"1555761_x_at"	17.0662	19.1424	13.7069	3.744498333	4.198835088	4.010714179
"1555762_s_at"	33.7279	51.3394	112.3466	4.197081976	6.950933996	6.707735728
"1555763_x_at"	7.3145	9.8949	10.5778	2.972070123	3.106745333	3.255209118
"1555764_s_at"	77.3792	75.9235	175.8054	6.635084829	6.860858292	6.623608329
"1555765_a_at"	11.8073	10.1023	8.5958	4.304165881	2.911389373	2.87854835
"1555766_a_at"	13.8901	12.9055	13.3165	3.421787732	3.499772129	4.107574954
"1555772_a_at"	4.2913	3.4841	2.6221	1.739737831	1.635942602	1.766705456
"1555773_at"	30.2918	19.8301	12.6955	4.81654905	2.857864638	3.35453178
"1555774_at"	4.5572	3.5948	3.9034	2.169961867	1.584204076	1.618580993
"1555775_a_at"	10.3182	7.9478	7.0897	3.211540533	2.153155274	2.436417242
"1555777_at"	4.2722	4.4568	3.9384	2.449884584	1.943832659	1.876803205
"1555778_a_at"	6.3047	4.9794	4.9794	3.526404158	1.96418523	2.222777582
"1555779_a_at"	109.8789	109.9419	106.1660	5.678891985	6.779770505	7.025472535
"1555780_a_at"	47.8664	55.7811	73.1055	4.095891532	6.503648704	5.740508889
"1555781_at"	20.0449	19.6264	22.8527	4.013342404	4.037819207	4.360774473
"1555783_x_at"	14.6736	15.5620	20.7848	3.235356491	4.308968154	4.06748299
"1555784_s_at"	18.6590	19.7783	12.8579	3.062636499	3.959415687	3.574602105
"1555785_a_at"	6.3506	7.6177	7.6177	3.222367562	2.92935451	3.059522653
"1555786_s_at"	21.8432	18.5688	21.8432	4.720044455	4.003287598	4.176886512
"1555787_at"	8.0565	5.9451	7.5224	3.221762995	3.039248058	2.92935451
"1555788_a_at"	51.2608	49.2775	16.1681	4.610489207	4.513504131	4.292130719
"1555789_s_at"	68.2852	78.4624	56.4906	4.761420592	6.42848923	5.675982157
"1555790_a_at"	28.7499	50.9674	59.6623	4.495596131	7.057419942	7.147562328
"1555792_a_at"	17.9371	15.6611	16.5354	5.275659129	3.931485755	3.897796399
"1555793_a_at"	22.3747	25.5972	25.8932	4.0903604	4.996682185	4.668134367
"1555794_at"	3.9575	4.8781	3.8753	3.496852142	2.041713232	2.041713232
"1555797_a_at"	323.9699	340.6532	99.4459	4.460799309	7.232134747	6.344047617
"1555798_at"	3.1530	3.5485	2.9034	1.709555218	1.463913238	1.69022646
"1555799_at"	17.1736	13.7273	12.7185	4.163402395	3.624790803	4.09307192
"1555800_at"	4.2722	3.7373	4.1485	2.962058227	1.704892553	1.938380386
"1555801_s_at"	3.5510	3.7552	3.2362	2.876428837	1.737879656	1.908872122
"1555803_a_at"	12.4532	16.9409	30.8185	3.744498333	4.714143373	4.661988104
"1555804_a_at"	6.8880	5.8420	6.5055	3.157909516	2.497625749	2.616960583
"1555807_a_at"	27.5626	22.8268	13.9200	5.207765789	3.928004506	3.777615399
"1555808_a_at"	30.9208	22.6857	20.3647	4.906299179	3.846951641	4.005711355
"1555809_at"	53.5054	39.1727	30.0905	5.622865435	4.64214822	4.807639069
"1555811_at"	137.4024	155.5958	129.6513	7.279380172	6.716758454	6.518336798
"1555812_a_at"	643.2220	795.9764	988.9548	4.878495798	10.49365042	9.951519191
"1555814_a_at"	864.4952	818.1942	299.4675	3.155255483	8.898821263	6.450350611
"1555815_a_at"	18.1108	31.6286	35.2734	3.648668396	5.544633985	3.921487393
"1555816_at"	3.9234	3.8473	2.8955	2.099142053	1.488705983	1.715019205
"1555817_s_at"	4.1274	4.4099	2.9984	2.530319833	1.692746121	1.73523559
"1555819_s_at"	34.1514	35.9644	29.1604	5.374440188	4.108675151	4.949088335
"1555820_a_at"	44.7667	26.1749	18.1924	4.658895168	4.156743418	4.236813647
"1555821_a_at"	13.9765	13.2933	8.3477	2.698683594	3.222117639	3.04140319
"1555822_at"	24.8143	30.8615	15.9007	4.678237835	3.895250078	4.133960253
"1555823_at"	385.9719	355.7722	321.9070	9.438618021	8.097469317	8.153061257
"1555824_a_at"	46.3560	42.7700	56.9394	5.418527986	5.019763581	4.962741901
"1555826_at"	36.9565	33.2646	18.7947	4.540965753	4.327013326	4.232251205
"1555827_at"	11.1420	14.8697	11.1420	3.094248328	4.296790504	3.546523909
"1555829_at"	3.6769	4.1761	3.9751	2.333530063	1.69022646	1.672181537
"1555830_s_at"	5.9922	5.8501	4.5612	2.719297879	2.505054878	2.000880712
"1555831_s_at"	36.4523	30.2718	43.2125	4.754804007	5.6078958	5.249268183
"1555832_s_at"	722.1279	740.4618	1635.7497	6.513408849	10.32048093	10.39896922
"1555833_a_at"	27.6797	33.0937	36.8310	5.178075534	5.357382322	5.335957593
"1555834_at"	23.2714	17.2171	11.6291	3.560008708	3.34135682	3.187340674
"1555836_at"	5.4399	5.9895	5.7420	2.582434191	2.582434191	2.582434191
"1555837_s_at"	124.5439	168.7146	521.1837	5.848795292	9.62991001	9.482863396
"1555839_a_at"	4.2643	4.2643	3.2830	1.95345337	1.907925325	2.092296444
"1555841_at"	32.9442	48.1540	51.5230	4.667176128	5.650882237	5.769110209
"1555842_at"	16.7925	14.0943	16.7925	5.078654215	4.934319162	4.148583699
"1555843_at"	27.8095	19.1423	25.3312	4.70266346	4.70266346	4.662843317
"1555844_s_at"	195.0951	239.1251	789.9217	4.548615679	9.594167842	9.130188073
"1555845_at"	26.2880	35.7783	104.2102	6.004312332	7.119951158	7.310251947
"1555846_a_at"	36.9565	67.3255	111.6567	5.64993779	7.464212637	7.308411993
"1555847_a_at"	90.2944	89.0986	289.5129	6.934544961	7.440254742	7.48539535
"1555848_at"	23.7517	30.0696	30.5141	5.227559654	5.213178563	5.150859785
"1555851_s_at"	353.6915	349.3442	676.9124	8.698455674	9.630985657	9.661245414
"1555852_at"	348.0831	457.9474	474.4884	6.003607118	9.39802084	8.900043195
"1555853_at"	23.7467	21.0994	13.1590	4.46567953	4.377745019	4.461522147
"1555854_at"	3.6291	3.9136	3.3757	2.808421284	1.449534957	1.613946625
"1555855_at"	11.6892	8.0586	7.2854	2.752276041	2.425390208	2.774243452
"1555856_s_at"	18.9705	15.6449	12.8921	4.159887604	3.688411257	3.237157836
"1555858_at"	15.5827	20.5055	17.0831	5.48292975	5.202959511	4.576689329
"1555860_x_at"	7.6128	17.9294	18.6230	4.960727192	5.177364105	4.659003713
"1555862_s_at"	3.5853	3.7386	3.5265	2.949226437	1.739551424	1.702835123
"1555864_s_at"	61.3420	64.3491	171.8128	6.444962795	7.767038352	7.416602387
"1555865_at"	8.6095	5.4075	9.4293	2.88451801	3.315648286	3.237157836
"1555866_a_at"	63.9875	63.3645	189.2619	6.592856575	7.14387657	7.238756492
"1555867_at"	4.4703	4.1761	4.0562	2.827665259	2.049289538	2.157686543
"1555868_at"	25.6813	19.0280	11.1511	3.907525172	3.147718219	3.19248655
"1555869_a_at"	3.4215	3.4792	3.4974	2.786147182	1.584204076	1.69022646
"1555870_at"	17.1144	16.7901	22.5603	5.753229568	4.343631267	4.343631267
"1555871_at"	13.7765	10.7826	18.5074	4.385168419	4.694877813	3.480769167
"1555872_a_at"	6.7534	7.4935	13.8290	4.593994067	3.812839399	4.426717661
"1555874_x_at"	21.4265	19.4019	36.1806	5.444462307	4.96862609	5.284731169
"1555875_at"	5.2975	5.7700	5.0900	3.548044449	2.377475757	2.405314427
"1555876_at"	5.1963	5.1364	4.7695	2.824900949	2.226335138	2.446258633
"1555878_at"	4.2722	23.4115	9.2844	2.949155728	5.246552351	4.768826336
"1555880_at"	8.9178	9.2420	6.5911	4.516525143	2.59645882	2.553582054
"1555881_s_at"	21.3860	22.0922	38.6445	5.677252614	5.29177768	5.399761882
"1555882_at"	4.2202	6.3859	11.1058	2.91616823	5.454721071	5.102926972
"1555883_s_at"	10.5404	16.9942	21.7513	5.377634742	5.629758137	5.567574954
"1555884_at"	4.9974	5.6416	3.4974	2.40826843	2.40826843	2.639483189
"1555886_at"	12.7550	13.7258	34.3177	4.144267493	5.028175496	5.149396578
"1555888_at"	42.2358	55.1964	49.1163	3.884688942	5.39586459	5.367696449
"1555889_a_at"	445.7082	402.1942	665.7497	8.894395891	8.894395891	8.894395891
"1555890_at"	4.1017	4.1076	8.4535	3.309029982	4.289495713	4.051405831
"1555892_s_at"	9.6371	21.5918	44.4170	3.380259035	6.15850206	5.527466404
"1555893_at"	5.5978	6.1908	9.5981	4.36638323	2.920211702	2.920211702
"1555894_s_at"	12.4394	7.1618	5.4581	3.101915411	2.05485661	2.264615806
"1555895_at"	26.3124	19.6696	33.9466	3.858355068	4.97298596	5.011052178
"1555896_a_at"	90.7714	94.9617	74.9260	6.451439832	6.014973818	6.242245046
"1555897_at"	12.4162	10.3470	11.4260	3.744498333	4.260436002	4.145087467
"1555898_at"	4.8717	5.3405	5.3050	2.535016685	2.331046107	2.613548586
"1555900_at"	12.4394	12.5515	23.7964	3.226679906	5.032130114	4.86282815
"1555902_at"	17.5568	16.6585	17.5568	4.133960253	3.982819635	4.133960253
"1555904_at"	16.0869	19.8903	30.9243	3.789527706	4.466449089	4.313990368
"1555905_a_at"	4.4145	6.8907	20.1968	2.530319833	3.414852242	3.23797135
"1555906_s_at"	72.6152	56.0444	107.7761	6.233749975	6.16523094	6.567983028
"1555907_at"	38.2845	21.2875	16.2893	5.157986247	3.557026243	4.155066225
"1555908_at"	17.2820	15.4030	14.8625	4.19827542	3.599196271	3.443681571
"1555910_at"	11.0126	12.4394	26.8903	4.319289836	4.47628146	4.646861024
"1555912_at"	8.6144	8.3485	10.7908	4.460799309	2.705193782	2.992548451
"1555913_at"	26.6111	35.0744	68.1493	3.744498333	6.165497711	6.127283984
"1555914_a_at"	10.6953	7.2807	6.3729	2.888591691	2.911389373	2.653543448
"1555916_at"	113.2467	84.4024	118.7172	7.135719486	6.766661742	6.811252924
"1555920_at"	33.5740	43.0403	76.0213	3.368893113	7.666218933	7.593515403
"1555922_at"	87.2233	90.5517	55.5596	6.017133185	5.193181031	5.299077811
"1555923_a_at"	17.3822	15.3609	13.2922	4.153339154	3.513465199	3.617619847
"1555925_at"	3.3804	4.1761	3.3834	4.237668508	1.583936377	1.819978094
"1555926_a_at"	3.1600	4.0527	2.6900	2.306208751	1.488995838	1.505007218
"1555928_at"	3.6234	4.3640	3.7459	2.231175393	1.677912935	1.447873522
"1555929_s_at"	3.7976	3.4792	3.8473	2.964640481	2.116318992	2.028431854
"1555931_at"	20.0764	23.4474	16.8016	5.799515257	4.008789414	4.051405831
"1555932_at"	3.8118	3.1993	3.2995	2.304315721	1.76746112	1.76746112
"1555933_at"	23.1576	28.1018	25.6303	5.658926949	4.644715844	4.714143373
"1555935_s_at"	8.9863	9.1904	9.7851	3.20823442	2.943250403	3.20823442
"1555938_x_at"	7.8585	12.4394	16.3831	4.399098004	5.866080106	4.867018191
"1555939_at"	3.3757	3.2583	3.2583	2.301371175	1.500554946	1.595596504
"1555940_a_at"	4.1392	4.1761	4.1761	2.88235961	1.8203309	1.925820921
"1555942_a_at"	9.5830	6.6685	5.6422	2.622356144	2.615795626	2.319608207
"1555943_at"	8.0558	7.4355	5.7759	2.984635153	2.427065144	2.77383981
"1555944_at"	16.3568	19.2873	29.7678	6.136881374	5.809529882	5.668730995
"1555945_s_at"	59.3870	80.5893	196.9753	2.530319833	7.69836464	7.570703265
"1555947_at"	10.3322	11.1207	6.8196	2.738981899	3.093629786	3.093629786
"1555948_s_at"	193.7023	268.3206	192.7412	4.129622502	7.743093956	7.59052137
"1555950_a_at"	467.2939	542.6484	317.5275	4.313610348	8.369875765	7.648720716
"1555952_at"	55.6522	41.1960	36.0491	4.932947148	4.801593392	4.576689329
"1555953_at"	32.0456	28.4467	25.8414	5.25187481	4.505128428	4.691611743
"1555958_at"	16.0338	15.1764	15.1764	3.923757601	3.571317938	3.923757601
"1555960_at"	5.7770	11.1188	37.2379	3.549161285	6.619262426	6.551305862
"1555961_a_at"	824.6275	921.7715	1685.7497	9.283187634	11.11834401	10.93333813
"1555962_at"	9.2767	9.7978	14.8392	2.911389373	3.793306596	3.823525314
"1555963_x_at"	8.7749	9.3639	13.9366	3.268053044	3.268053044	3.756793273
"1555964_at"	20.0755	19.9951	28.3457	3.894942223	4.48379399	4.328096153
"1555967_at"	53.2466	40.5335	40.7328	5.325354009	5.062003723	5.024949147
"1555968_a_at"	20.7409	23.2590	25.5886	4.774694419	3.993688564	4.325567471
"1555970_at"	12.8079	14.9782	14.6973	3.897615583	3.877483982	3.743895427
"1555971_s_at"	54.2100	42.7642	93.0184	6.164968964	6.544612351	6.551803594
"1555972_s_at"	4.1222	3.6575	3.4211	3.112874208	1.692530686	1.633929668
"1555973_at"	25.4806	26.0378	25.1862	3.931561711	4.910234973	4.592355802
"1555974_a_at"	9.5334	8.1537	24.1957	3.342259191	4.7419007	4.603430428
"1555976_s_at"	28.3072	29.2348	52.9627	5.01562985	5.454895979	6.226719632
"1555977_at"	25.0419	31.6286	27.3543	5.906026713	5.003289697	5.003289697
"1555978_s_at"	6.2453	10.3244	10.3244	2.791699464	4.09307192	3.503848252
"1555979_at"	21.7589	18.6560	10.6080	4.823529004	3.32024247	3.154424652
"1555980_a_at"	41.3192	46.5782	25.1513	4.89600021	4.497885657	5.172948097
"1555981_at"	23.7517	25.2813	26.8564	4.900186361	4.813192964	4.845887048
"1555982_at"	6.7037	6.6685	5.9486	3.296593125	2.703124365	2.6288437
"1555985_at"	12.0000	12.0000	9.9302	4.042717638	2.77383981	2.870410464
"1555988_a_at"	14.5441	13.8875	9.8949	3.770751927	3.1396717	3.424766232
"1555989_at"	8.3484	17.8632	12.4394	4.638243588	5.040473396	5.261395971
"1555990_at"	11.4530	8.8118	9.8667	6.168912898	3.433775912	3.257819418
"1555991_s_at"	6.2996	4.6268	4.7615	3.213474798	2.205738598	2.128172957
"1555993_at"	9.8949	9.8949	6.7940	3.910848498	3.046944248	3.30668873
"1555994_at"	11.4044	11.4044	11.6291	4.677272019	3.483678292	3.324940218
"1555995_a_at"	7.0847	6.3621	5.8911	4.593195373	2.630859194	2.599963986
"1555996_s_at"	6.2585	8.2435	6.8393	2.293747775	2.77383981	2.77383981
"1555997_s_at"	3.3089	3.1510	3.3938	2.808224355	1.739551424	1.634094545
"1555998_at"	18.7373	21.2581	21.7513	5.515600598	5.17131206	4.833824295
"1556000_s_at"	81.2360	93.6677	88.5103	4.65535435	6.475740173	6.648681033
"1556001_at"	95.1342	100.9717	81.8786	7.809088057	6.187204786	6.657807562
"1556003_a_at"	21.8245	24.7827	19.4973	5.287595728	4.38531881	4.466640398
"1556004_at"	8.1639	7.7478	8.7495	3.0252256	3.190557217	3.631829413
"1556006_s_at"	11.2705	17.2329	43.8597	2.589332411	5.80525998	5.246260477
"1556007_s_at"	39.1351	66.5557	86.7006	3.356293242	7.661841087	7.524743521
"1556008_a_at"	18.6230	13.1403	14.2442	3.71592575	3.921619235	3.563081674
"1556009_at"	6.0348	5.6703	5.2685	2.130522419	2.67875729	2.899482095
"1556012_at"	11.6436	9.9414	10.6871	4.476472377	3.329849091	3.527305206
"1556014_at"	53.4044	47.7076	44.7968	5.984237137	4.696232367	5.349495157
"1556015_a_at"	45.7736	36.3941	44.9026	7.413677958	5.36591574	5.41914328
"1556017_at"	38.5996	28.6388	22.4976	4.415422226	4.25786052	4.3306918
"1556019_at"	6.2960	6.0066	4.5162	2.713640328	2.73161442	2.31625455
"1556021_at"	5.1963	5.4890	4.6614	3.271698175	2.456554352	3.088629161
"1556024_at"	36.9565	23.3054	30.2711	5.903372313	4.430676767	4.582757002
"1556026_at"	3.0405	3.1112	3.9751	2.563207241	1.991000087	2.329246659
"1556029_s_at"	4.5216	4.4687	4.5242	4.05002609	2.16352333	2.537030808
"1556030_at"	35.3173	33.5650	25.8038	6.163776431	4.761189075	4.464743882
"1556033_at"	45.2240	51.1897	63.5510	6.208180256	6.544193802	6.876781174
"1556034_s_at"	31.7397	31.7397	36.6434	5.39186806	5.007127972	5.263501951
"1556035_s_at"	25.3674	61.1837	108.6792	5.894464139	8.117289488	8.015790335
"1556037_s_at"	4.8949	6.4762	6.3423	2.834018961	2.241484949	2.513763085
"1556038_at"	15.6959	15.1764	10.3322	4.203067046	2.969190963	2.950549642
"1556039_s_at"	4.9005	4.8872	5.2711	2.991376373	2.086737229	2.308264273
"1556042_s_at"	120.2229	120.2229	120.2229	7.077314319	7.334964022	7.201909407
"1556043_a_at"	9.4499	13.0195	32.2934	3.917787308	5.020092473	4.561682467
"1556046_a_at"	54.8493	37.9241	27.3546	6.682894795	4.590038838	4.875863568
"1556047_s_at"	40.6729	35.5545	48.4853	6.115560153	5.974196283	6.127263545
"1556048_at"	5.6045	6.1872	4.6089	2.992615141	2.052931019	2.48691033
"1556049_at"	51.1527	61.3466	49.0494	5.664673625	7.842500127	7.984753535
"1556051_a_at"	10.8341	6.6685	15.1818	3.553729808	4.575603679	3.929235734
"1556053_at"	40.0589	43.5458	88.6715	4.941535421	7.351392369	7.327518403
"1556054_at"	3.5810	4.1753	7.9497	2.349225694	4.375149616	3.769344339
"1556055_at"	24.2166	36.4717	40.5742	4.941926886	5.90555681	6.395589493
"1556056_at"	16.3370	16.5804	16.5804	4.866549654	4.012770145	3.745507545
"1556057_s_at"	9.3168	7.4877	5.1916	4.539731981	2.094973278	2.787585236
"1556058_s_at"	14.8435	12.4394	10.5754	3.151621719	3.798567823	3.401774273
"1556059_s_at"	29.8220	48.7065	122.5350	4.718044446	7.271596649	6.931354772
"1556060_a_at"	94.3917	100.5437	253.1977	4.926258337	8.174233116	8.261963353
"1556061_at"	5.2847	5.2196	10.1925	3.441396558	3.575831483	3.181980117
"1556062_at"	4.1810	4.1598	3.3842	2.005274246	2.571767167	2.308264273
"1556063_s_at"	9.0438	7.6071	12.6172	4.249156369	4.142577091	4.28135772
"1556064_at"	8.9735	10.9001	10.2379	3.163607776	3.355852457	3.183799203
"1556065_at"	3.7514	3.6103	3.3262	2.360000404	1.777132702	1.818946833
"1556066_at"	108.7678	70.9304	36.0347	4.522779132	5.129028905	5.582766064
"1556067_a_at"	42.3389	39.9963	31.7336	4.0053537	5.279450993	5.290167169
"1556069_s_at"	12.7854	14.6384	13.8875	5.606907298	3.349614019	3.815113174
"1556072_at"	51.5000	50.1043	66.6839	4.047405102	5.646862469	5.923812625
"1556075_at"	12.4394	8.7855	7.9808	3.817872429	3.162556204	3.038138546
"1556078_at"	10.4971	10.5727	10.3322	3.297929561	3.309947182	2.821391779
"1556081_at"	5.4113	4.3526	4.5042	2.271385607	1.99155114	2.025701077
"1556082_a_at"	10.3322	7.2492	9.8949	3.846008475	3.219296065	2.888258431
"1556084_at"	10.8346	7.3897	7.1240	3.744498333	2.772303289	2.772303289
"1556086_at"	4.3800	4.9496	3.9928	2.536942024	1.750699611	2.012615536
"1556088_at"	5.7480	7.7675	12.8047	2.541991887	5.689711784	5.022357686
"1556090_at"	5.7279	5.2109	16.1449	3.173161412	4.640216356	4.348000559
"1556092_s_at"	12.4394	9.6391	12.4394	4.54430049	3.636847155	3.636847155
"1556095_at"	3.2194	4.6697	3.3113	2.62377362	1.584204076	1.727383456
"1556096_s_at"	4.5320	4.1362	4.8016	2.536433942	2.155364401	2.155364401
"1556097_at"	3.5035	4.6301	4.4073	2.513718086	2.1398874	2.1398874
"1556099_at"	3.9234	3.8473	3.8473	4.521558211	1.604333797	1.822225996
"1556102_x_at"	26.6704	27.4218	22.1254	4.566544716	4.629514926	5.044073602
"1556103_at"	92.3512	71.9231	45.2201	8.237209319	6.022066841	5.871106365
"1556105_at"	4.4261	5.6693	4.7479	3.772968957	2.298371549	1.950538854
"1556107_at"	41.6977	45.1000	21.1085	5.611392893	5.546222619	5.227270046
"1556110_at"	5.9572	5.8464	8.0481	3.744498333	2.857927805	2.517288046
"1556111_s_at"	5.7770	6.6537	5.7770	3.379927787	2.745612331	2.458892206
"1556113_at"	37.6851	24.6462	17.1354	4.460799309	4.205044662	4.251691738
"1556114_a_at"	7.3733	7.6177	7.3733	4.117308669	2.485944754	2.717731168
"1556116_s_at"	14.0307	13.8875	9.8949	4.748398471	3.454093719	3.795713681
"1556117_at"	8.4781	8.1212	7.6177	3.331942114	2.525607005	2.974520659
"1556121_at"	14.3606	37.7574	45.9014	5.314342145	5.175691917	5.335957593
"1556122_at"	13.7765	12.6630	10.9485	3.890734008	3.369080949	2.87204573
"1556123_a_at"	16.0338	12.5229	16.0997	3.533683466	3.873298192	3.695400997
"1556125_at"	7.8427	9.0171	6.3315	3.584474084	3.061386233	3.102274566
"1556126_s_at"	11.6187	11.1420	22.3136	5.619398847	5.6628859	5.463094623
"1556127_at"	32.1869	30.5141	30.1807	4.95665547	4.728339691	4.931402085
"1556128_a_at"	42.3398	43.3013	43.3013	5.927542877	5.436337642	5.188200525
"1556129_at"	31.3167	28.9597	31.3479	5.614138933	4.832031998	4.70554753
"1556131_s_at"	20.4724	22.0521	19.5476	4.754443255	3.908815576	3.948616134
"1556133_s_at"	4.8761	5.0381	4.2685	3.182107489	1.993118196	2.236075619
"1556134_a_at"	4.5213	5.4808	5.1963	5.063346231	2.309823693	2.253526901
"1556136_at"	15.9687	14.0310	9.9542	3.310356258	3.370779978	3.660489631
"1556138_a_at"	7.6466	11.7843	5.9813	2.618800284	2.680122348	2.852615177
"1556144_at"	5.6295	5.2806	7.2291	4.04763432	3.30668873	3.447936168
"1556145_a_at"	19.6531	16.6674	14.9313	4.972543182	3.503414589	3.639177271
"1556147_at"	4.0065	3.8709	4.0065	3.535519559	2.002332851	1.881065977
"1556148_s_at"	15.7306	11.3027	7.7606	4.010594083	3.461166556	3.169466843
"1556149_at"	46.0599	38.5951	34.3106	5.811355936	4.730353134	4.765992102
"1556151_at"	52.9879	57.2441	167.5070	5.86848491	6.57322498	6.714693313
"1556153_s_at"	9.9527	7.8273	9.7595	4.606135486	3.286808908	3.286808908
"1556154_a_at"	34.9099	29.3339	15.3352	3.9569184	3.614989113	4.133960253
"1556155_at"	42.8239	25.5972	23.1386	4.592146205	4.072607742	4.400631846
"1556156_at"	5.4061	5.5103	4.6811	3.331942114	2.162639296	2.305387512
"1556158_at"	4.9578	4.5971	3.9619	3.777482018	2.085816697	2.200736445
"1556159_at"	3.9241	3.5517	3.4966	2.539179579	2.062375852	2.062375852
"1556160_a_at"	8.5574	9.9263	8.3373	4.131463701	3.069340178	3.369080949
"1556161_a_at"	9.1923	9.1923	7.4837	3.831725408	2.848358461	2.88210428
"1556162_at"	15.2161	18.1821	18.1909	6.045977826	4.059032394	4.185142503
"1556163_a_at"	26.7661	23.2994	18.6230	4.437572957	3.87940073	4.2190131
"1556165_at"	46.0156	37.9561	37.9561	6.990467011	4.894298864	5.141379268
"1556166_x_at"	7.2293	6.0980	4.4631	2.87360594	2.01347327	2.24843483
"1556167_at"	3.7957	4.7191	2.8026	1.885243359	1.74785613	1.713793246
"1556168_s_at"	8.9546	9.8949	7.9822	2.996785739	2.799951407	2.810729592
"1556170_at"	4.2307	3.8017	2.8644	2.419467478	1.441100667	1.463746135
"1556171_a_at"	5.6449	4.5971	4.8832	2.23954894	1.794425502	2.078407437
"1556172_at"	6.5590	5.3415	11.8982	2.189372236	3.16445664	2.897503396
"1556173_a_at"	20.3964	23.0560	43.2618	4.662016346	5.360840228	4.799268126
"1556175_at"	4.7438	5.9952	4.7244	2.716183118	2.854032855	2.544129864
"1556176_at"	13.5559	14.8435	15.1764	4.09909629	4.175443591	3.891764001
"1556178_x_at"	12.7794	12.7794	11.9175	2.784885448	4.129858587	3.804629678
"1556180_at"	28.5095	28.5252	35.4914	5.36970789	5.992668845	5.25690914
"1556181_at"	36.1092	31.7903	29.6278	5.662687832	4.525579351	4.871998351
"1556182_x_at"	22.6313	25.6760	21.7513	5.536049053	3.988601503	4.291255972
"1556183_at"	9.7449	11.4465	24.1957	6.991340689	4.793483662	4.964890021
"1556185_a_at"	28.6228	79.4582	8.3515	3.04655237	2.927006402	3.102573627
"1556186_s_at"	42.1682	42.1682	42.1682	5.003289697	5.841473427	6.055250065
"1556187_at"	3.5097	4.5971	3.8184	2.168773784	1.795718458	1.932970238
"1556188_a_at"	16.1779	15.1764	11.4307	3.949010986	3.499400559	3.754098944
"1556190_s_at"	5.9151	6.6685	5.0260	3.275536972	2.084933282	1.849129737
"1556192_x_at"	10.0747	12.4394	6.0173	2.995905225	2.998782039	2.834204399
"1556194_a_at"	4.1121	3.8473	3.6726	2.530319833	1.584204076	1.876180596
"1556195_a_at"	15.9359	18.6678	16.5804	4.538272251	3.919374108	4.051405831
"1556199_a_at"	15.0092	16.2303	5.4250	2.975825836	2.352232785	2.354818792
"1556200_a_at"	5.8115	4.5971	3.8497	2.260515665	1.99877295	2.092207499
"1556201_at"	5.4292	7.2083	6.6710	3.278858296	2.678650858	2.683450973
"1556202_at"	13.3604	12.4394	14.1030	3.252691694	4.311864786	4.824931149
"1556203_a_at"	15.3706	12.9883	21.0879	4.460799309	5.585026764	5.751588368
"1556204_a_at"	10.1777	10.9686	6.3814	3.254786814	4.301887753	3.299389941
"1556205_at"	15.9805	15.6469	18.0810	5.246260477	3.998243488	3.950475845
"1556206_at"	25.4605	21.8284	24.7440	7.090541065	3.935203974	4.167995113
"1556207_a_at"	3.3471	3.4792	3.2762	2.069090282	1.608974174	1.755196542
"1556209_at"	21.2105	21.0387	23.7517	3.393697936	6.299954828	6.508716186
"1556210_at"	3.1600	3.1600	3.1765	1.931805195	1.569557559	1.720788082
"1556211_a_at"	4.7729	4.5971	4.3881	2.627425702	2.155314928	2.65864824
"1556212_x_at"	3.4763	3.4792	3.4422	2.597349287	1.767093347	1.943832659
"1556213_a_at"	11.1765	11.0155	6.5308	3.710278707	2.449073817	2.716970772
"1556216_s_at"	5.1963	4.5971	4.8459	2.205617397	2.200736445	2.012615536
"1556220_at"	3.6234	3.8473	3.1630	2.054868223	1.6424055	1.69022646
"1556221_a_at"	9.8072	10.5338	7.4696	3.805874996	2.994969725	2.644087841
"1556222_at"	7.1059	8.0831	9.2175	3.075984773	3.795713681	3.633070486
"1556224_a_at"	10.3322	10.3853	9.8632	4.81141826	3.056658487	3.309608378
"1556226_at"	8.2854	8.8235	10.6871	3.349722407	4.402126759	3.784169163
"1556227_at"	15.3969	19.6264	18.3972	2.995107274	4.274868752	4.031846794
"1556228_a_at"	34.0002	51.8654	87.6445	5.545708876	6.792201873	6.875427015
"1556229_at"	20.8069	14.7865	12.9190	3.744498333	3.397033555	3.655911635
"1556231_a_at"	14.5402	8.6893	8.7638	2.971103687	2.799386331	2.842675154
"1556232_at"	26.7964	24.0846	21.4167	6.186424225	4.20262666	4.743965736
"1556233_s_at"	7.3145	7.3145	4.8712	3.629304922	2.752439645	3.100352239
"1556235_at"	6.5055	4.9534	3.7600	3.744498333	1.915724287	1.69022646
"1556236_at"	15.7796	21.0994	18.2051	5.751585085	4.311864786	4.082064655
"1556238_at"	3.6234	4.1402	3.6726	2.361374074	2.634315852	1.85869787
"1556239_a_at"	5.1963	4.5971	6.4568	2.875544912	2.828377484	2.587173475
"1556240_at"	22.0597	19.6444	17.1151	3.326648367	4.190207319	4.429203582
"1556242_a_at"	42.9384	34.8790	56.1410	4.811278239	5.424195052	5.370277742
"1556244_s_at"	4.9400	4.9400	5.5838	2.577575108	1.992017805	2.23530091
"1556247_a_at"	46.1275	48.9643	25.3076	5.135372073	4.474882283	4.391617182
"1556248_at"	37.0784	31.4867	32.8331	6.447110771	5.349332351	5.183115685
"1556249_a_at"	18.4300	27.2292	27.2292	4.85771428	4.638007461	4.674029201
"1556250_at"	4.9883	4.8708	3.5687	2.454741242	1.767140744	2.227399402
"1556253_s_at"	6.5055	10.3523	11.4411	3.252988016	4.021559394	4.149646889
"1556255_a_at"	26.9261	19.9452	20.4176	5.003289697	4.130729528	4.311864786
"1556256_a_at"	5.5226	5.7435	5.7435	3.357938229	2.036136909	2.646565229
"1556257_at"	4.3983	5.6966	6.4239	4.840962012	3.244236483	2.683450973
"1556259_at"	8.8657	5.7770	5.9324	2.906394537	2.654945874	2.525430392
"1556261_a_at"	6.4096	5.9115	6.3184	3.464547463	2.659570444	2.550716543
"1556262_at"	9.7153	8.9414	8.3923	3.155181455	2.820738643	2.720613135
"1556263_s_at"	8.5683	6.0993	5.8493	3.145498089	2.218861841	2.25016787
"1556265_at"	29.1008	26.9877	14.1725	4.543193375	3.636847155	3.634170321
"1556266_a_at"	11.9872	13.4249	9.2936	4.259512019	2.743757595	3.02773953
"1556267_at"	7.4294	7.6177	7.3870	4.327517979	2.322436621	2.906732916
"1556269_at"	21.9694	15.1764	13.7444	4.933165293	3.492457947	3.72935809
"1556271_at"	14.7940	18.1909	19.7751	6.737603949	3.968126911	4.23964536
"1556272_a_at"	3.7512	3.8473	3.8473	2.597349287	1.578351133	1.906531603
"1556274_at"	34.4698	29.5950	26.2783	4.813698408	4.09307192	4.521799901
"1556277_a_at"	30.9577	33.4436	19.4820	4.791181782	6.349955272	6.816435794
"1556279_at"	9.9110	8.1212	7.9932	3.331942114	2.956940142	3.021688087
"1556281_at"	18.8739	16.4990	8.2635	5.01161789	3.266439613	3.396752512
"1556282_at"	4.2722	4.3343	2.4717	2.232070479	1.585099162	1.381193854
"1556283_s_at"	601.6883	886.1096	74.7012	4.001094412	5.213409911	5.332263684
"1556284_at"	3.6239	3.6239	3.6239	1.974931917	1.816926215	1.818946833
"1556285_s_at"	51.7045	87.5567	124.5199	4.844975285	7.502927214	7.227160341
"1556287_a_at"	8.2596	9.2940	6.3480	2.911389373	2.377475757	2.712156401
"1556288_at"	3.8323	3.8473	3.5466	2.897109354	1.818271942	1.987850658
"1556289_at"	3.5788	3.6637	3.6637	2.819426797	1.633929668	1.573398201
"1556291_at"	169.2184	120.2229	62.2818	7.491905952	5.852720601	5.921373363
"1556292_s_at"	18.2989	16.6585	17.0534	5.825851253	3.438656663	3.617367282
"1556294_at"	9.4103	7.2188	6.4346	3.331942114	2.920256278	2.769348484
"1556296_at"	37.2665	29.5564	23.0644	6.093671821	4.777937642	4.391617182
"1556297_a_at"	6.5055	5.1108	4.1283	2.501788578	2.200736445	1.898378301
"1556299_s_at"	16.1961	11.9397	13.8901	4.460799309	3.793885593	3.731133907
"1556300_s_at"	3.3757	3.2998	2.9169	1.891398657	1.544421589	1.526805694
"1556301_at"	5.0876	5.6237	5.4590	4.021857361	2.377475757	2.263600117
"1556304_s_at"	11.1506	9.3674	11.4521	4.184481864	3.281226008	3.452503736
"1556306_at"	31.9084	33.2784	25.1967	4.129622502	5.766011714	5.79928549
"1556308_at"	35.2747	28.9120	17.9733	4.708518905	4.675824822	4.88913244
"1556309_s_at"	13.1321	9.9642	13.4087	3.85884841	3.283972533	3.792109769
"1556312_at"	11.8702	15.0898	10.9914	5.103338938	3.668040052	3.569275841
"1556314_a_at"	9.5797	7.5661	22.0142	3.744498333	3.568803804	3.47191229
"1556316_s_at"	37.9206	27.7944	24.0483	3.744498333	4.770475419	5.617765686
"1556318_s_at"	3.1600	3.6726	3.7775	1.544534919	3.106104336	3.228173442
"1556319_at"	13.3327	10.3915	20.3647	6.339547533	4.691454513	4.091700675
"1556320_at"	50.0756	34.4860	22.0852	4.874621942	4.381139887	4.484702401
"1556321_a_at"	19.0120	18.0889	27.3350	4.626314647	4.128716108	4.910234973
"1556322_a_at"	14.7244	14.1320	13.1416	4.278515526	4.549309211	4.963220775
"1556323_at"	63.9875	64.6886	60.6914	5.658405041	6.008300901	6.855855292
"1556325_at"	4.0923	3.7445	2.8923	2.777853101	1.672295267	1.818946833
"1556327_a_at"	42.2145	42.2145	28.2498	5.737369206	5.261657326	5.369716963
"1556328_at"	2.9399	3.1578	3.8326	2.709226776	1.618284551	1.509512011
"1556329_a_at"	3.1153	3.4743	2.8171	2.155285842	1.534525033	1.673797766
"1556331_a_at"	5.0103	5.3199	5.0103	2.911389373	2.3249022	2.3249022
"1556332_at"	29.6013	34.6619	27.2292	5.78048279	4.967267302	5.233072298
"1556333_at"	11.1420	11.1420	12.1502	4.282549146	2.74727547	3.061386233
"1556334_s_at"	4.4805	5.7770	4.5096	3.242829318	2.049289538	2.181444809
"1556336_at"	5.5674	5.7825	7.4205	3.47800079	2.938681044	2.92935451
"1556338_at"	15.4878	33.5775	22.4264	4.118338175	6.855425032	6.528616294
"1556339_a_at"	11.3027	17.0635	19.1941	3.969347823	6.203617007	6.15679681
"1556340_at"	56.5636	52.1897	48.8187	6.893763086	5.065302241	5.582591712
"1556341_s_at"	36.8499	27.2974	14.2873	5.178493705	3.594932637	4.072510266
"1556344_at"	8.1511	8.8495	10.6871	4.009638685	3.268874133	3.498596431
"1556345_s_at"	22.5751	24.6881	19.2550	4.743965736	5.149599774	5.154385728
"1556346_at"	32.9442	32.1862	123.7286	4.989895681	5.544280175	5.9652103
"1556347_at"	3.9298	5.1963	5.1963	2.603996377	2.910903875	3.334718803
"1556348_at"	3.7362	3.4974	3.3773	2.249389568	1.806273615	1.777563092
"1556350_a_at"	4.3028	4.3028	5.1963	2.138165364	1.9233921	1.989040219
"1556351_at"	3.6726	3.4512	3.6117	2.911389373	1.734777924	2.015280813
"1556352_at"	52.0108	52.6340	97.7816	5.671176163	6.756528689	7.160013314
"1556354_s_at"	4.6952	4.6952	4.0370	2.76508901	2.004862171	2.205192729
"1556355_x_at"	21.8714	21.8714	20.8607	4.456879843	4.48379399	4.251168384
"1556356_at"	38.7663	28.6388	20.8743	5.034050584	4.778870073	4.622516839
"1556357_s_at"	3.9172	3.2329	3.6460	1.990878157	2.556953131	2.285796061
"1556359_at"	7.3145	9.1500	8.9442	2.791536619	3.47627824	3.83023448
"1556361_s_at"	4.7112	4.6323	5.9951	2.521178069	2.16352333	2.308264273
"1556362_at"	6.2581	4.3766	4.2722	4.129622502	2.240971135	2.184674343
"1556364_at"	17.7230	15.3506	12.3659	4.460799309	3.314820247	3.627372946
"1556365_at"	9.5006	8.3642	8.7495	5.012472037	2.716029788	3.064228709
"1556366_s_at"	2.9890	3.8473	3.6481	2.292051143	1.466367216	1.755196542
"1556368_at"	10.3322	8.6732	9.9202	4.247765382	2.970732396	3.081864137
"1556369_a_at"	8.1030	7.2231	7.2231	4.396377065	2.416174521	2.815402062
"1556371_at"	4.2722	3.8635	4.3505	2.5145598	1.813969682	2.094973278
"1556373_a_at"	50.4889	74.3679	39.6352	5.187407435	6.516402198	6.516375572
"1556374_s_at"	14.2174	13.8875	14.1124	4.417291716	3.224234686	3.39811051
"1556375_at"	24.6656	15.5825	12.1695	3.961858801	3.961858801	3.961858801
"1556377_s_at"	13.7765	10.4079	7.3580	3.471936552	2.660239426	2.742686745
"1556378_a_at"	10.3322	7.0978	6.5408	4.040569336	2.512256577	2.852615177
"1556381_at"	4.0693	3.8473	5.2107	4.317899268	3.646573231	3.369080949
"1556382_a_at"	14.2778	12.2819	16.6585	4.058189219	4.671605806	4.694850408
"1556383_at"	49.3380	39.3766	34.1880	5.523683874	4.576327668	4.392843411
"1556385_at"	21.8744	25.6786	28.2457	5.63510075	5.012641149	5.575184358
"1556387_at"	9.8537	7.5784	7.8487	4.129622502	3.06048345	2.971035759
"1556388_a_at"	3.6168	3.8524	4.0255	3.260790727	1.991000087	1.727771209
"1556389_at"	54.0513	57.9708	64.4320	5.34302697	5.653986256	5.319013653
"1556392_a_at"	5.0921	3.9880	3.6227	1.887224138	1.887224138	1.887224138
"1556393_at"	10.3322	9.5876	7.5405	3.602186264	2.945174187	3.247814075
"1556394_a_at"	7.6460	7.2780	6.6020	2.911389373	2.762002331	2.863540691
"1556395_at"	5.5642	5.5300	5.4675	2.486917917	1.892511638	2.683450973
"1556397_at"	41.5963	38.8975	30.6687	5.271618886	4.997210679	4.991809787
"1556398_a_at"	9.9446	14.2893	12.2894	4.767443197	3.810616901	3.6682914
"1556400_at"	14.8653	13.1403	8.9486	3.71592575	2.953544197	3.157823447
"1556401_a_at"	5.8853	5.8853	5.8853	3.183677562	2.443252457	2.466884877
"1556402_at"	6.4271	11.1420	14.3240	3.34746915	5.517816089	4.920442337
"1556404_a_at"	3.2344	3.8473	2.8960	2.379633069	1.832551962	1.866477239
"1556405_s_at"	15.7152	17.6986	14.3055	4.976713256	3.885860059	3.955094497
"1556406_at"	21.1118	10.2037	12.1063	5.876030725	3.485959647	3.349906481
"1556409_a_at"	11.0523	9.9318	11.3027	4.260300326	3.24510299	3.596518633
"1556410_a_at"	3.8828	3.4622	3.2059	3.429313042	1.798413918	2.012615536
"1556411_s_at"	14.7200	12.9688	10.2557	3.523561349	3.010597763	3.270342245
"1556412_at"	20.2160	14.7262	14.2882	5.444462307	4.394078747	4.796026766
"1556413_a_at"	12.9297	10.8807	7.5973	3.767914341	3.187535495	3.344780782
"1556414_at"	5.2839	5.3501	5.2051	3.618086038	2.345314553	2.377475757
"1556416_s_at"	9.4273	12.5738	27.7870	3.28039586	5.197903175	5.222531719
"1556417_a_at"	6.3423	5.9119	5.9387	3.942454749	2.664995043	2.664995043
"1556420_s_at"	26.2481	22.0548	26.3283	4.391882787	5.854099939	5.05860406
"1556421_at"	4.8761	4.8761	4.1761	3.060840616	1.97162145	1.990624964
"1556422_at"	21.6538	32.6952	26.3283	6.863362122	4.403856582	4.718544865
"1556423_at"	7.9867	8.2315	6.5878	3.041156805	3.740196673	4.135503497
"1556425_a_at"	11.9029	11.1420	9.8129	4.129622502	2.998782039	3.477934849
"1556426_at"	12.3097	10.8834	7.2231	3.086828725	2.998782039	3.336541653
"1556427_s_at"	9.0760	9.8949	7.4370	3.504276735	2.72902916	2.682455378
"1556429_a_at"	10.1481	6.4396	6.5878	5.1155269	2.841761317	2.437014499
"1556432_at"	7.5791	7.8678	7.3904	3.175803546	3.636847155	3.636847155
"1556434_at"	32.0752	27.1182	27.1182	4.619459901	4.761189075	5.053763148
"1556435_at"	7.0418	6.5170	6.3423	2.664995043	2.356989926	2.551331798
"1556436_at"	4.8845	5.0024	5.4061	3.712045352	2.540207403	2.555852521
"1556437_at"	9.6213	7.4756	6.1707	3.331942114	2.70371378	2.77383981
"1556439_at"	3.6234	3.6837	3.8159	3.67977481	1.857344707	1.834456694
"1556442_x_at"	154.7366	156.0153	175.5105	8.51455944	7.455413545	7.731259349
"1556444_a_at"	12.6655	12.9712	12.4394	5.950057576	3.514013569	3.637712448
"1556445_at"	47.7076	36.8836	18.1657	5.351852399	4.10304551	4.200307926
"1556447_at"	3.5168	3.4792	3.5481	2.38524258	1.634205209	1.69022646
"1556448_a_at"	4.9787	3.9121	3.8455	2.67860799	1.887224138	1.902486218
"1556449_at"	32.8004	21.0611	23.6321	4.663069215	4.245242102	4.424357981
"1556451_at"	30.3432	33.6418	65.4566	6.03179728	7.518537266	7.36745678
"1556452_a_at"	7.9432	8.5834	6.0217	4.233462521	2.938036367	2.852615177
"1556453_at"	13.1432	13.8679	20.9214	5.642922165	4.103985059	4.286469769
"1556454_a_at"	4.3053	3.0829	4.0518	4.460799309	2.106105641	2.183194521
"1556456_at"	8.2736	6.6685	3.4480	3.116792817	2.180784743	2.39473717
"1556457_s_at"	3.5717	3.3239	3.7977	2.551869318	1.925120233	1.769135149
"1556459_at"	4.1993	3.8473	4.1761	2.533588054	1.90449679	2.012615536
"1556460_a_at"	18.9229	15.9864	16.1449	5.245850342	3.305442561	3.664875338
"1556461_at"	3.6980	4.5971	7.0179	2.182771308	3.988601503	3.149480817
"1556462_a_at"	13.9532	10.9271	40.0031	3.744498333	5.505692011	5.961525202
"1556464_a_at"	39.6172	39.6172	29.4718	6.289162758	4.780250841	4.881264683
"1556465_at"	10.9696	6.6595	8.2102	4.12097415	2.434585647	2.765191459
"1556467_at"	13.7706	9.5561	26.9681	4.223985698	5.529399419	4.461570112
"1556468_at"	30.6218	33.4778	14.8291	4.475444842	2.77383981	3.497900008
"1556469_s_at"	5.8000	4.5971	5.2255	2.917132474	2.119327392	2.383218857
"1556471_at"	60.1964	89.8500	121.8300	5.444462307	7.194105398	7.605706636
"1556472_s_at"	66.4362	72.6012	95.9333	6.098189132	7.729841474	7.678393577
"1556473_at"	3.7387	3.7387	3.7387	2.117082685	1.991000087	1.902531355
"1556474_a_at"	5.1963	5.2507	11.3647	3.60956849	4.335854907	4.133960253
"1556476_at"	7.1922	6.7229	4.7479	3.036424588	1.957131384	2.503178317
"1556477_a_at"	5.7770	5.7770	4.8879	3.666780372	2.142041513	2.359716207
"1556479_at"	32.1577	33.8668	28.9447	5.277971198	4.699716527	4.962741901
"1556480_a_at"	32.8341	33.0553	17.9540	4.629002077	4.16244537	4.285146303
"1556484_at"	15.1301	17.4007	15.1865	4.127075867	4.034601622	3.971090783
"1556486_at"	4.6691	3.7668	4.4586	3.796891756	2.219036033	2.02041374
"1556487_a_at"	4.8359	5.5114	3.7231	3.207295479	1.739551424	1.937733818
"1556488_s_at"	4.2302	4.7306	3.0932	2.060586907	1.958112679	1.712428148
"1556489_at"	28.4621	16.2121	7.7527	4.704559371	2.031814978	2.80429381
"1556490_a_at"	4.0991	3.7907	3.0527	2.766871155	1.797365023	1.963879102
"1556491_at"	3.7328	4.1253	3.4299	2.530319833	1.943832659	1.640364861
"1556492_a_at"	3.8253	3.8855	3.3486	2.965696449	2.530319833	2.409032245
"1556493_a_at"	16.0338	12.7691	27.4570	3.044240077	5.956308748	6.093373149
"1556494_at"	33.8645	21.2105	20.4168	4.986568061	4.11529802	4.402613009
"1556496_a_at"	10.3322	10.3322	9.6260	3.665760244	3.231409882	3.369080949
"1556497_a_at"	2.5778	2.9429	3.1344	2.716425878	1.49117316	1.628150895
"1556498_at"	5.1263	6.0285	5.4061	3.43627763	2.972398158	2.740273326
"1556499_s_at"	3.2263	2.8816	3.7122	3.325104689	1.46647142	1.594185086
"1556500_a_at"	3.8510	4.2852	4.2248	2.28675019	1.814910062	1.659291819
"1556502_at"	9.2235	13.2009	7.8238	2.829807652	3.086994762	3.04053617
"1556504_at"	8.0224	7.2622	6.8714	2.834703934	2.527005767	2.396489118
"1556505_at"	10.3322	11.6159	13.4273	4.592271049	3.006435882	3.431597052
"1556507_at"	187.9668	158.0436	131.2665	7.9010021	6.88376892	6.993185314
"1556508_s_at"	6.0813	4.5971	5.4315	3.26627162	2.158847953	2.115719774
"1556510_at"	5.4498	4.6388	3.7186	1.763932162	1.887224138	1.980823034
"1556511_a_at"	3.6841	3.8051	3.6933	2.041178323	1.645381902	1.585692476
"1556513_at"	14.3053	15.7953	9.0515	4.124670198	2.911389373	2.848212739
"1556514_at"	3.3311	3.4792	4.3465	2.586616625	1.69022646	1.767860198
"1556516_at"	5.1963	5.1963	4.4571	3.696802335	2.113029503	2.154060718
"1556518_at"	9.5108	5.9832	7.9520	3.726533197	2.512354696	2.8729915
"1556520_at"	14.8435	13.2025	14.7444	5.421196808	3.005688951	3.891764001
"1556521_a_at"	5.6869	6.6045	5.1963	2.660495132	2.110243028	2.134971774
"1556527_a_at"	15.2616	17.9608	24.0346	4.302984171	5.267363771	5.068396975
"1556528_at"	3.4792	3.4792	3.2052	3.185288856	1.41763432	1.666688343
"1556529_a_at"	3.8813	3.8813	3.7463	1.982512384	1.955349713	1.729187878
"1556531_at"	4.5537	4.3655	4.2860	3.241078393	1.940693869	2.00097758
"1556533_at"	41.9692	37.5118	25.7880	5.024789281	4.740862824	4.455683511
"1556536_at"	16.5359	16.6585	11.2437	3.340246291	3.023475939	2.878791736
"1556538_at"	11.5061	11.1420	7.7112	3.601413666	2.831701981	3.192003707
"1556540_a_at"	54.8920	50.1516	32.5585	6.215661594	4.647121386	5.095689766
"1556541_s_at"	2.7101	3.2362	2.8411	3.001820315	1.360104661	1.447873522
"1556542_a_at"	11.0371	7.6177	3.7908	3.279436757	2.225520688	2.820825564
"1556543_at"	21.4667	17.1811	52.0912	3.155374426	6.563182757	6.538772241
"1556545_at"	8.3484	8.3130	13.1859	4.375078713	3.423194847	3.423194847
"1556551_s_at"	13.2982	16.1262	9.7735	4.108262098	3.738139311	4.056610518
"1556552_a_at"	38.4005	37.9561	53.4778	5.246260477	5.242031626	4.363070944
"1556553_at"	27.0606	15.1764	10.9037	3.141580854	3.330396301	3.129052694
"1556554_at"	14.9304	14.9683	12.8579	4.412690873	3.335714816	3.277601978
"1556555_at"	17.8876	16.7400	10.2926	3.507862285	3.417799632	3.735966599
"1556558_s_at"	5.4649	5.4061	4.3507	2.911389373	2.316266831	2.316266831
"1556560_a_at"	48.5570	43.5458	48.5237	6.109811544	5.623524125	5.741150816
"1556564_at"	15.4250	12.4537	14.9028	4.889870474	3.099368602	3.830486679
"1556567_at"	47.7076	40.0572	47.7076	5.212338234	5.576146407	5.818514114
"1556568_a_at"	12.4394	18.1515	26.2869	3.609415815	5.848349342	5.326801381
"1556571_at"	3.4114	4.2223	3.2362	3.442405534	1.805423596	1.648691715
"1556573_s_at"	13.2675	10.2338	7.6177	3.744498333	2.955006678	2.756183324
"1556578_a_at"	11.5647	8.8329	8.7495	3.14697147	2.758767075	2.841663941
"1556579_s_at"	3.9597	3.8258	3.6726	3.195984359	2.148442392	1.980304533
"1556580_a_at"	3.8718	3.6081	4.2629	2.284088311	2.156934471	2.201185714
"1556581_at"	8.2102	8.7806	13.5011	4.056698735	3.498596431	3.498596431
"1556582_at"	41.8517	37.7665	60.8730	7.558676835	5.993804481	5.993804481
"1556583_a_at"	3.8316	4.2722	4.2722	2.602316051	1.861890946	2.517006324
"1556584_at"	49.2079	38.5004	31.6434	5.425397973	4.636694687	4.597169587
"1556586_x_at"	39.7052	36.0881	26.0667	5.150985195	4.505128428	4.297585523
"1556588_at"	65.7833	52.6340	137.5083	5.365749976	5.612391896	5.849099111
"1556589_at"	25.4999	18.1802	26.6338	5.702408702	4.672417669	4.602773515
"1556590_s_at"	7.8414	8.5388	43.1304	3.331942114	5.344323238	4.638284457
"1556592_at"	4.3075	3.7927	3.8473	2.048267273	1.737016575	1.770645879
"1556593_s_at"	10.0522	12.0704	12.5949	4.141581639	3.498596431	3.533006357
"1556595_at"	7.5302	5.0321	11.3863	3.723815327	5.196385838	5.560464394
"1556597_a_at"	8.3737	8.7523	10.4828	4.179030144	3.784845011	4.133960253
"1556598_at"	3.2373	3.1036	2.8955	1.709592327	1.483183771	1.652691391
"1556599_s_at"	3.8254	4.1693	4.1761	3.403698931	2.062151475	2.037851308
"1556601_a_at"	32.9442	47.3587	53.0628	5.106695319	7.056638317	6.655821236
"1556602_at"	3.9869	3.2383	3.8843	3.002000362	2.171695428	1.967414193
"1556606_at"	7.1825	7.6177	7.4535	5.003289697	2.944972636	3.061386233
"1556607_at"	18.4172	10.0004	7.3523	3.331942114	3.30668873	2.862408033
"1556608_a_at"	12.9616	9.9671	9.7593	3.696175382	3.669173139	3.751911875
"1556609_at"	3.7333	3.8515	3.8515	2.908582686	1.798755406	1.974749531
"1556613_s_at"	7.5441	5.1878	21.3575	4.511807421	4.899216027	5.113371699
"1556616_a_at"	7.1326	4.1761	8.5542	3.105109848	3.878302415	2.688124746
"1556617_a_at"	3.8709	3.9234	4.4613	3.331942114	1.972111463	1.791397014
"1556618_at"	9.7153	6.4542	6.2733	3.093889925	2.445643266	2.77383981
"1556619_at"	13.1267	7.3705	4.9246	5.209706988	2.254768794	2.530319833
"1556620_at"	25.0061	23.7480	15.4132	5.246260477	4.152106119	4.330851831
"1556621_a_at"	31.4889	27.2902	12.3379	4.117916535	4.235981106	4.786290572
"1556622_s_at"	3.6382	3.8157	4.2594	2.916000788	1.981605097	1.938728331
"1556623_at"	5.7770	5.2709	4.3273	3.483596528	2.214847605	2.143620719
"1556624_at"	3.7613	3.1285	3.2362	2.715128614	1.637210902	1.694320792
"1556625_a_at"	3.6088	4.1761	3.3757	2.790780027	1.709176615	1.870960615
"1556627_at"	5.7750	5.1878	4.5463	2.386480944	2.062596925	2.002874634
"1556629_a_at"	5.7770	4.1234	4.5225	3.316606486	2.07963765	2.362140129
"1556630_at"	3.7547	3.9374	3.8043	2.63076873	1.860857554	1.755196542
"1556633_at"	31.2344	29.0258	28.4792	6.098189132	4.686757593	4.593847262
"1556636_at"	10.3322	9.6699	10.3322	3.369080949	3.765445002	3.388141578
"1556638_at"	12.9534	11.5173	9.8021	4.509727442	2.753722535	3.417284901
"1556639_at"	11.2902	11.1420	12.4368	3.331634485	3.477934849	3.700423078
"1556641_at"	12.8011	7.8565	9.5354	3.940893596	2.93459644	3.219230214
"1556643_at"	40.3367	51.5114	58.4495	5.847644752	6.884522403	6.278254216
"1556645_s_at"	14.8435	13.1843	16.0069	3.891764001	3.844596573	4.376465042
"1556646_at"	63.6191	74.5142	80.8708	6.040184461	6.910872076	6.979003736
"1556648_a_at"	4.0346	4.0346	4.0346	2.248229428	1.584204076	1.828642906
"1556649_at"	16.7113	16.6585	15.6011	5.917174509	3.778710342	3.888878497
"1556650_at"	4.0655	4.6952	3.7509	2.231175393	2.231175393	2.510652112
"1556651_at"	4.3188	4.5042	4.5042	2.171268117	2.284096329	2.171268117
"1556653_at"	4.5820	4.5971	4.3927	3.197512082	1.961623056	1.976349169
"1556654_at"	11.3027	7.4907	7.2141	3.149901068	2.968689274	3.065929996
"1556655_s_at"	5.1963	4.4921	4.5042	2.688304929	2.205394899	2.167398509
"1556656_at"	6.5886	5.9582	7.5234	2.911389373	2.792103514	3.284043624
"1556657_at"	61.9123	90.8500	173.1163	4.589272324	8.91481155	9.042433336
"1556658_a_at"	77.0330	104.1413	203.4278	2.607904459	8.80986125	8.712431725
"1556659_at"	5.4061	4.8354	4.8453	3.30832552	2.434585647	2.434585647
"1556661_at"	10.6893	13.8511	10.6871	4.289199671	3.095072591	2.986851781
"1556662_at"	42.3132	40.3038	17.5713	4.662649581	4.029333802	4.09307192
"1556663_s_at"	7.3175	8.0044	5.0630	2.383243762	2.296615338	2.461876499
"1556665_at"	12.4394	11.1847	10.8188	3.366563809	3.441164958	3.192806056
"1556666_a_at"	3.3317	3.4792	3.2411	3.954960452	1.749029814	1.798755406
"1556667_at"	9.2235	9.2235	9.6210	3.940405937	3.470256806	3.082406351
"1556669_a_at"	15.5881	9.0446	12.8579	4.993156633	3.30668873	3.548150438
"1556670_at"	10.9283	13.8604	13.2922	4.462824759	3.012194244	3.523734768
"1556671_s_at"	13.8835	11.3763	11.3763	4.093082709	2.806790591	3.415890468
"1556672_a_at"	21.3568	21.3273	28.2027	5.246260477	5.04446268	5.247449824
"1556675_s_at"	13.2004	12.4909	8.1440	3.618532816	3.30668873	3.514756867
"1556676_a_at"	19.5230	12.4394	10.1321	3.49290673	3.383673626	3.256854005
"1556677_at"	10.6704	8.7272	5.4984	4.412238518	2.409278065	2.85305046
"1556678_a_at"	3.7153	3.6623	6.0627	3.179527201	3.369080949	3.48345518
"1556679_at"	14.8435	9.9747	12.7128	3.668207487	3.530087877	3.352706495
"1556682_s_at"	6.3177	4.3625	3.9581	3.703995002	1.825833311	1.876095329
"1556683_x_at"	5.9289	6.3107	6.3107	3.473567866	2.657795845	2.666024843
"1556684_at"	23.2834	23.4627	22.3747	4.092536913	4.48379399	4.181789172
"1556685_at"	13.9086	7.9148	7.6177	4.045673786	2.581019779	3.143936628
"1556687_a_at"	5.4134	6.5781	7.2231	4.024630649	2.502660468	2.594731051
"1556689_a_at"	19.8610	13.3817	14.9076	3.325119848	3.521096377	3.611451151
"1556690_s_at"	15.9260	24.3592	28.4139	4.157428583	5.450594486	5.546177215
"1556694_a_at"	9.1360	8.7062	8.3477	3.061386233	3.254847152	3.061386233
"1556695_a_at"	3.9234	3.5962	3.5457	2.090349274	1.732618564	1.801105879
"1556696_s_at"	3.9881	5.7554	3.1016	2.223055906	1.814933299	1.69022646
"1556697_at"	3.5683	4.7170	3.8593	1.543574895	1.838826819	1.958112679
"1556698_a_at"	10.5998	13.0988	11.5424	4.143779741	3.498596431	3.807861464
"1556699_at"	12.0565	11.7399	10.5722	4.674029468	3.08526327	3.445858718
"1556700_a_at"	8.9511	7.9340	9.7161	4.129622502	3.162065787	2.908459589
"1556701_at"	43.4737	40.5335	26.2733	7.146122131	4.688770469	4.915759825
"1556704_s_at"	4.3023	6.4838	4.0261	2.741639186	2.155152013	1.832112062
"1556706_at"	4.2722	3.7313	4.2722	2.264135322	1.949323332	1.9918128
"1556709_a_at"	28.2323	13.0135	19.9556	5.005302641	4.419428516	4.354532269
"1556711_at"	4.7083	5.4245	4.3927	4.10356141	2.049289538	1.977332725
"1556713_at"	4.9374	7.0517	3.3974	2.779874433	2.024434032	2.012615536
"1556715_at"	24.5247	18.8806	21.3216	4.627249721	4.919008898	4.600455016
"1556717_at"	17.0601	9.8949	8.7923	4.82117783	2.875324395	3.185577942
"1556718_s_at"	47.5852	48.6088	35.9182	5.628918348	5.010278199	5.088325998
"1556721_at"	21.8257	28.7799	11.4254	5.797669931	3.568220045	3.685067252
"1556722_a_at"	35.5913	37.8033	24.4580	5.525348368	4.383959885	4.748540304
"1556724_at"	40.4115	29.3887	22.0955	5.003289697	4.24101601	4.718331925
"1556725_a_at"	4.3589	3.8029	4.6156	3.884500997	2.007044881	2.277050643
"1556727_at"	48.0610	39.1727	27.0361	5.528870936	4.73879621	4.565284438
"1556728_at"	14.3356	19.6264	32.3040	3.622292093	6.822014674	6.389302554
"1556730_at"	3.4680	3.2362	4.2643	2.231175393	1.97102957	2.253532049
"1556732_at"	13.9362	15.5592	11.2246	3.761489651	5.908564002	5.545403744
"1556734_at"	30.8451	28.6388	26.6853	5.426294643	4.757558903	4.636622806
"1556735_at"	21.3776	22.6984	26.5741	5.603215996	5.235488608	5.605533132
"1556736_at"	6.5055	9.0240	7.5565	3.857687128	2.749558152	3.021688087
"1556737_at"	14.1945	14.8463	11.9384	4.927267775	3.467712654	3.597091388
"1556739_at"	30.5005	24.4187	26.6853	5.715479797	4.812162307	4.731230956
"1556740_at"	4.5108	5.8867	5.2247	3.156075424	2.315982051	2.300551987
"1556742_at"	12.4871	12.4871	10.2701	4.119173389	3.642369662	3.417799632
"1556743_at"	3.6234	4.4636	5.4795	1.869098896	4.188048713	3.357458307
"1556744_a_at"	17.7554	18.4248	35.4914	5.603489395	6.604385723	6.850818531
"1556747_a_at"	41.9322	41.4221	48.5392	6.778310893	5.495055455	6.018214055
"1556748_x_at"	43.5917	45.0280	46.6949	6.792565917	5.459957021	5.903484147
"1556749_at"	9.9110	8.1212	8.3911	3.021688087	2.688782565	2.978129223
"1556750_at"	17.9672	15.1157	23.6421	3.751706397	5.310979558	5.396688133
"1556753_s_at"	13.7065	11.6449	10.1154	4.068646679	2.843108366	2.998782039
"1556754_at"	18.2600	16.1211	8.6125	4.75099999	2.998782039	3.662679813
"1556755_s_at"	10.4795	9.8849	10.8838	4.541699483	2.92935451	3.231786797
"1556757_a_at"	3.7720	3.5378	3.9751	2.534126652	1.817518657	1.969723153
"1556758_at"	5.7770	6.6915	5.5981	3.27917821	2.678115013	2.365238888
"1556759_at"	3.2362	4.0704	3.2362	1.742597089	1.551141412	1.433182395
"1556760_a_at"	5.7770	5.7052	3.5144	2.61993854	1.776274548	2.069276223
"1556761_at"	10.5826	7.8551	11.6715	3.744498333	4.620430888	4.361530735
"1556762_a_at"	11.7399	11.6746	11.3453	3.995478909	3.553345974	3.853714434
"1556763_at"	4.4302	5.1909	3.4459	2.443812694	1.832551962	1.946087405
"1556764_s_at"	10.1210	8.4321	8.2933	4.62714363	2.719792025	3.339282444
"1556766_at"	18.2360	24.4270	11.8777	4.016012182	3.907158282	3.536859371
"1556768_at"	28.8414	24.3728	15.7980	6.428315563	3.96350725	4.004390202
"1556769_a_at"	14.6100	27.7667	131.1951	4.227028206	5.172948097	5.417473322
"1556770_a_at"	4.6952	4.8128	4.2722	3.247371034	1.982031305	2.16352333
"1556771_a_at"	10.7640	9.4184	7.3887	5.113018285	2.77383981	2.709390664
"1556773_at"	5.5859	7.6569	5.1943	2.141349253	2.070186663	2.231175393
"1556775_at"	4.9127	4.4289	4.0405	2.67035424	1.870867317	2.315982051
"1556776_a_at"	4.3462	4.3462	4.6148	2.231175393	1.93962593	1.896350984
"1556777_a_at"	21.3150	11.5738	14.2073	3.712666124	3.26050696	3.828556144
"1556778_at"	8.1659	10.0333	10.0371	3.013018919	3.2209653	3.116992109
"1556779_s_at"	24.0143	20.2689	16.3789	3.752386394	4.210486356	3.991911802
"1556781_at"	3.8855	3.1761	3.2357	2.756492188	1.958112679	2.012615536
"1556783_a_at"	3.8855	3.6235	6.4414	1.969816432	3.662872385	3.427536385
"1556784_at"	11.8007	11.7035	12.8977	4.021652148	3.732505824	3.732505824
"1556786_at"	3.9234	4.7122	7.6653	1.973010584	1.940316501	2.092296444
"1556787_s_at"	6.6244	7.0510	9.4964	3.285992747	2.878307911	2.882522242
"1556789_a_at"	5.1963	6.3307	6.5360	3.221228429	2.401083788	2.465526458
"1556793_a_at"	10.0847	7.6177	7.1084	3.532488187	2.92935451	2.881012499
"1556794_at"	3.6415	4.1425	4.2643	5.255027486	1.985494681	2.092296444
"1556796_at"	5.9234	5.7770	5.8722	4.316058595	2.483382059	2.566418651
"1556797_at"	21.0952	14.1875	19.0374	6.68880216	3.988601503	4.143374812
"1556798_a_at"	5.3283	4.8061	4.7479	3.30626272	1.951082586	2.033348031
"1556800_a_at"	4.6969	4.1761	4.0062	2.309763967	2.034312805	2.242215049
"1556801_at"	13.3092	15.8168	8.5501	4.743965736	3.170446832	3.566838021
"1556803_at"	6.3045	7.5472	5.8522	3.228087704	2.530319833	2.44272158
"1556804_s_at"	3.8855	3.7568	3.7856	2.530319833	1.958112679	1.916287817
"1556805_at"	4.1550	5.5279	4.7479	2.862642492	1.731436822	1.992942101
"1556806_at"	28.7499	21.0994	19.3060	3.884503952	4.611119903	4.662190879
"1556808_at"	5.6141	6.8111	10.4082	5.084803145	3.369080949	3.894017597
"1556809_a_at"	9.0020	9.6044	9.8101	3.478243497	3.2209653	3.313417759
"1556810_a_at"	3.6234	4.7658	3.8826	2.024852671	1.784677365	1.943832659
"1556812_a_at"	13.5494	11.1420	8.8123	4.349621154	3.813960353	3.72725568
"1556813_at"	5.1963	4.8988	3.7156	3.405056878	2.207442031	2.284678123
"1556814_a_at"	4.7040	5.1878	26.4282	2.403061996	3.233570185	2.599963986
"1556815_at"	4.2210	3.9567	3.8473	2.098858764	1.797563451	1.876803205
"1556817_a_at"	4.0455	3.9719	4.2643	3.204600763	1.838198531	2.049820178
"1556818_at"	20.3300	24.7416	50.7970	3.349107405	6.472668265	6.306432961
"1556820_a_at"	20.9738	31.3013	33.8313	2.803551926	5.466791438	5.979308397
"1556821_x_at"	62.1580	143.5821	153.6692	4.443401415	8.30093796	8.395056875
"1556822_s_at"	10.9878	15.9797	10.1987	3.735877452	3.030382414	3.369080949
"1556823_s_at"	13.0876	11.0973	10.2111	4.45718268	3.64018414	3.709549461
"1556824_at"	11.9446	8.7062	7.8039	2.845997823	3.004245449	2.935968144
"1556826_s_at"	12.1203	7.8277	12.1629	4.585639052	3.614837883	3.60441695
"1556827_at"	5.7305	5.6192	5.1768	3.368562121	2.190168611	2.372054466
"1556828_at"	9.2235	7.6177	8.9665	3.252481006	3.390749664	3.266470037
"1556829_at"	10.4004	10.4004	9.4672	4.766671825	3.268053044	3.266067568
"1556831_at"	8.8589	9.7878	8.5942	3.99529286	3.282487084	3.290980012
"1556832_at"	5.5801	3.8462	3.3760	2.051975531	1.69022646	1.820539359
"1556834_at"	3.2252	3.9927	3.4410	3.250888235	1.633929668	1.579257492
"1556835_s_at"	11.1201	10.2488	10.3322	4.108424485	3.41471221	3.175456149
"1556836_at"	17.2820	11.8916	11.0491	4.781352109	2.925975945	3.065678437
"1556837_a_at"	22.5635	13.6690	11.3876	3.364318326	3.367857412	3.548934638
"1556839_s_at"	25.6396	24.0329	38.9796	4.574795245	6.158901869	5.729459224
"1556841_a_at"	11.4261	11.0637	12.6646	4.686403245	3.078915064	3.369080949
"1556842_at"	8.6832	8.3445	8.4215	2.690093975	4.923298019	3.553345974
"1556844_at"	5.7947	5.7770	5.5159	2.648941547	2.47435354	2.37875958
"1556846_at"	23.7517	20.8285	26.1078	5.223472714	4.525704842	4.284749707
"1556847_s_at"	8.9658	8.9355	6.3258	5.240899328	2.960388003	2.407452735
"1556849_at"	3.9092	3.3787	4.1761	2.105710339	2.643494209	2.368126692
"1556850_at"	4.8983	5.2375	4.9147	3.514170701	2.320496266	2.537344281
"1556851_at"	7.4989	6.6148	6.4146	3.139884814	2.796611197	2.711804538
"1556852_a_at"	78.4303	63.4320	56.3324	6.773509648	5.318899031	5.799615599
"1556854_at"	7.4530	5.7770	10.9093	3.837103803	3.018010873	3.018010873
"1556855_a_at"	16.4781	12.8635	9.0437	3.744498333	2.723993708	2.581351171
"1556856_at"	11.5871	10.9372	6.0424	3.410842586	2.662161909	2.92935451
"1556859_a_at"	5.5922	3.9420	3.5287	3.044189919	1.863684075	1.776022331
"1556864_at"	41.4532	39.6928	37.8908	6.741417343	5.057198409	5.310804608
"1556865_at"	11.4230	6.6074	9.6731	2.570258897	4.659003713	4.088958548
"1556867_at"	4.2722	3.5556	4.2283	2.443172701	2.094973278	2.094973278
"1556872_s_at"	19.0348	13.5173	14.4145	4.517325008	3.772469079	3.825151611
"1556873_at"	3.4728	3.3348	3.0742	1.876452453	1.676578871	2.012981318
"1556874_a_at"	10.1222	13.0764	14.4280	5.01147793	3.913196152	4.862153177
"1556876_s_at"	5.3478	5.4046	3.8473	3.897852697	1.899374979	2.360140714
"1556877_at"	3.3757	4.1714	3.4523	3.271550991	1.6791603	1.688106033
"1556879_at"	4.9537	7.3126	8.1495	3.069041527	2.821271367	2.852615177
"1556881_at"	5.2695	5.2695	4.5042	2.934531274	2.090945692	2.359278799
"1556883_a_at"	3.6181	3.5509	3.6794	2.912745624	1.889067783	1.876803205
"1556884_a_at"	3.2072	3.4512	3.8343	3.804554417	1.62272794	1.755196542
"1556885_at"	3.9234	4.5971	4.2722	2.36412556	1.921491848	2.033208389
"1556886_a_at"	10.0352	5.5435	5.5551	2.86917986	2.200736445	2.196528025
"1556887_at"	9.8241	8.9722	7.5080	4.420958029	2.958150053	2.862622202
"1556888_at"	4.7582	5.0773	6.4979	2.91310683	3.268053044	3.008060333
"1556889_s_at"	2.6524	4.6477	4.9794	2.61513068	2.838557477	2.668421714
"1556891_at"	7.0331	8.1161	5.6993	2.520557116	2.271774032	2.353119107
"1556894_at"	18.3212	13.1403	13.1403	3.763093179	3.431190757	3.159682902
"1556895_a_at"	8.6813	7.4551	7.2231	3.770145301	2.664995043	2.749337479
"1556896_at"	6.1564	4.3550	5.3256	3.823375885	2.188435167	2.473819061
"1556898_at"	4.5537	4.4072	3.9751	2.187033726	2.187033726	1.959691885
"1556899_at"	6.9578	5.3345	6.1407	4.129622502	2.77383981	2.77383981
"1556900_at"	232.1237	167.8493	79.8556	6.684607026	6.191887628	5.911802737
"1556901_s_at"	7.0322	6.5877	5.7471	3.141980598	2.530319833	2.788185289
"1556903_at"	4.5795	4.1761	4.1761	2.361516199	1.812095462	1.812095462
"1556904_at"	3.3811	3.3130	2.9984	2.817343344	1.739551424	1.837371261
"1556905_at"	10.3700	9.2235	7.7954	3.673481936	2.998782039	3.147707537
"1556907_at"	5.3399	5.4572	4.1287	2.305896499	1.887224138	1.983156161
"1556909_at"	18.7471	25.5954	17.7217	5.581392954	4.460799309	4.299905941
"1556911_at"	6.3413	7.2707	12.1629	4.151414261	3.34979198	3.34979198
"1556912_at"	4.8792	3.2830	3.2494	2.076414278	1.94336449	1.818946833
"1556913_a_at"	4.1724	4.5724	4.1467	3.227539873	1.908775158	2.071347041
"1556914_at"	18.1701	13.8875	16.1296	6.495512457	3.382546068	3.592958824
"1556916_a_at"	12.4394	10.1557	6.8466	3.789691231	2.333869432	2.76888341
"1556917_a_at"	6.3328	5.1354	5.8222	2.796224239	2.420300154	2.541567027
"1556919_at"	8.3286	10.1664	10.2175	5.062314624	3.417799632	3.470360386
"1556920_s_at"	5.5464	4.8407	5.6818	3.331942114	2.089719054	2.316640522
"1556921_at"	5.1994	4.2238	4.3162	2.181030834	1.832551962	2.114452809
"1556923_at"	25.0419	52.6867	14.6626	3.864381814	3.77716016	4.257130273
"1556924_at"	14.6546	10.3322	7.5545	3.979752049	3.195599519	3.369080949
"1556925_at"	6.8263	6.4463	5.6020	3.097741896	3.228512504	2.743369707
"1556927_at"	3.6234	4.2427	3.8463	2.671476701	1.725360944	2.165786326
"1556928_at"	24.2097	27.6266	19.7824	5.649246016	4.48379399	4.714143373
"1556929_at"	19.3053	10.6502	18.9023	6.20311282	4.152106119	4.47818716
"1556931_at"	16.0338	15.1764	12.7279	3.684565241	4.186093216	4.756260467
"1556932_at"	17.6025	11.1824	11.6291	5.278316201	5.070972366	5.400544558
"1556933_at"	3.8985	4.6396	3.3757	4.073496501	1.629699526	1.932336176
"1556935_at"	4.6952	4.2406	4.3850	4.338895242	2.228326577	2.249937116
"1556936_at"	3.4504	4.1288	3.2225	3.744498333	1.876803205	1.876803205
"1556937_at"	44.3869	43.5195	32.5317	4.737691262	4.9905197	5.246260477
"1556938_a_at"	4.0557	4.0540	4.7479	4.068535442	2.329658199	2.247300458
"1556940_at"	4.8750	3.8161	4.2722	3.331942114	1.991000087	1.849242495
"1556941_a_at"	4.3929	5.5556	3.7613	2.293621335	2.13517321	2.092296444
"1556942_at"	19.5837	21.7841	14.9212	2.911389373	4.051405831	4.350550271
"1556944_at"	6.1743	5.1878	4.0290	2.375115818	1.739551424	2.290469723
"1556945_a_at"	9.3955	6.9662	5.7063	2.911389373	2.039630066	1.871095059
"1556947_at"	16.1504	13.8129	17.7805	5.789614233	4.15222441	4.492449471
"1556950_s_at"	23.3978	33.2570	14.3449	5.511689613	5.121784522	5.598383554
"1556951_at"	11.3027	10.9505	10.8393	4.104345589	3.295025927	3.24468775
"1556952_at"	13.3926	21.0994	40.2024	5.057947647	5.938078715	5.872690486
"1556954_at"	5.1029	4.5971	3.9756	2.394886448	2.147225589	2.200736445
"1556956_at"	32.0445	21.5319	15.5825	4.850109283	4.335492391	4.428406589
"1556958_at"	13.5190	11.3254	11.5580	4.427210693	3.633067024	3.716577468
"1556959_at"	80.4558	66.5075	62.9875	7.618027283	5.762596512	5.950407245
"1556960_a_at"	18.4926	17.5568	11.4345	4.670814854	3.698613698	3.290980012
"1556962_at"	21.4595	21.0994	14.3648	5.297283953	3.85090431	3.794932535
"1556963_at"	4.4961	4.4766	4.6952	2.231175393	2.094973278	2.017222966
"1556964_s_at"	4.4696	5.0123	5.6625	2.911389373	2.371021487	2.312599715
"1556967_at"	6.8163	4.8761	3.5059	4.129622502	2.094973278	2.262206928
"1556969_at"	42.4045	34.4860	21.7513	5.310860109	4.300777253	4.453908393
"1556970_at"	15.3704	14.8257	14.8257	4.131824273	3.82219415	3.401505339
"1556971_a_at"	41.2131	43.4813	37.8321	6.200499716	5.089226369	5.406728003
"1556972_at"	26.0989	23.5031	16.3970	5.246260477	4.149184238	3.804948586
"1556976_s_at"	33.4743	31.3014	27.4613	5.637189059	4.622516839	4.983672431
"1556978_a_at"	25.0419	20.3390	27.0443	5.185082479	4.711819287	4.787397211
"1556980_at"	5.1102	4.3763	4.2489	2.889877093	2.16352333	2.438129628
"1556982_at"	34.9391	39.1727	29.2218	6.414117068	5.29177768	5.29177768
"1556983_a_at"	5.7770	7.2267	6.6907	4.123121242	2.665038518	2.935653904
"1556984_at"	20.5261	16.6651	21.3216	5.520005876	4.505128428	4.784637809
"1556985_at"	24.3068	26.4684	21.8160	4.629271831	3.83111083	4.356949309
"1556986_at"	16.7447	17.0183	16.2131	5.450752264	3.949291023	3.891764001
"1556987_s_at"	16.8868	14.7997	17.9733	6.462192415	4.093474266	4.28653284
"1556988_s_at"	37.9913	50.6111	135.4320	5.626711886	6.63615201	6.538369037
"1556989_at"	5.7770	5.7770	4.8783	4.050784469	2.077237462	2.405434006
"1556990_at"	5.2072	4.8959	4.6952	2.231175393	1.997363812	1.82419543
"1556992_at"	13.7765	13.7765	12.8019	4.159553067	3.01501872	3.784135683
"1556994_at"	18.6230	16.2085	16.1491	3.865986403	3.581654695	4.082810984
"1556996_at"	8.3137	7.1733	4.7374	4.242048016	2.63924201	2.585731155
"1556997_a_at"	3.5353	3.9751	4.6674	2.713810333	1.943832659	1.778961276
"1556999_at"	15.9931	15.1764	13.6047	4.129622502	3.709419819	3.685806322
"1557000_at"	122.3331	100.2038	68.0630	7.690854491	5.957684836	6.024555189
"1557002_x_at"	46.3560	45.8377	27.9792	6.759422597	4.761189075	5.13144775
"1557003_at"	14.3537	13.8322	13.2283	5.246260477	3.237196072	3.598711449
"1557004_at"	4.2974	4.3358	4.3369	3.331942114	2.2179095	2.308264273
"1557007_a_at"	6.5055	4.5327	5.5359	2.911389373	2.365908164	2.530319833
"1557008_at"	100.9330	58.0486	42.5478	6.79514605	5.196320106	5.3673888
"1557009_a_at"	4.1560	4.7067	3.2064	3.143764462	1.887224138	1.866304757
"1557012_a_at"	3.8570	4.5042	4.4496	2.911389373	2.171268117	2.375549352
"1557014_a_at"	4.3359	3.8350	5.3406	2.392404665	2.212414085	2.345237237
"1557016_a_at"	8.6065	5.8051	5.5985	3.903601094	2.377475757	2.683450973
"1557017_at"	3.0123	2.8816	3.1036	2.091117577	1.573538545	1.571413565
"1557018_a_at"	4.3492	4.9841	4.0519	2.718672178	2.062151475	1.897325737
"1557021_s_at"	10.9358	9.8949	11.3436	4.357746506	3.503809819	3.612444158
"1557022_at"	11.6908	12.1629	12.1629	5.242038272	3.436256779	3.599051696
"1557024_at"	4.3492	4.1761	3.3757	2.922363057	1.733965256	1.734530748
"1557025_a_at"	6.8749	6.6163	5.2533	3.331942114	2.135294	2.159315881
"1557026_at"	6.2965	5.3276	6.3423	4.028597493	2.626281556	2.388968599
"1557027_at"	9.8965	6.2846	4.4421	3.258688426	2.16352333	2.308264273
"1557029_at"	11.3063	9.0426	7.2231	4.297580161	2.477995684	2.599963986
"1557030_at"	4.5717	4.5984	3.8430	2.368759535	2.09757858	1.755196542
"1557031_at"	17.6518	17.3367	15.1764	4.61917995	3.776258835	3.99134004
"1557034_s_at"	27.8249	15.4014	25.0223	4.863795497	3.925132268	4.35100832
"1557036_at"	14.8435	12.9864	14.8435	4.257828036	4.830686385	4.918252845
"1557037_a_at"	7.3399	5.7770	5.9102	4.227771244	2.306048	2.603878571
"1557038_s_at"	16.1754	13.8875	16.1754	5.100368505	3.579670369	3.689074173
"1557042_at"	19.0974	15.1764	16.5523	5.9871851	3.796048061	4.114653044
"1557044_at"	4.1746	4.0084	3.8473	2.435456628	1.841358431	1.67604725
"1557046_x_at"	3.4974	3.4974	3.4974	1.735122227	1.49217774	1.818946833
"1557047_at"	34.7083	34.7083	29.5231	6.225082016	4.549727941	4.772075009
"1557049_at"	9.3599	10.0718	15.5825	4.042902577	3.60441695	3.969184873
"1557050_at"	5.1963	6.2251	4.2981	1.924427897	2.183873353	2.30926475
"1557051_s_at"	62.9427	90.8500	36.2984	5.58080898	6.168855292	6.201440377
"1557052_at"	25.9615	17.2319	8.3477	4.60075761	3.168657065	3.223422536
"1557053_s_at"	37.2832	55.9532	153.4044	5.670638149	7.538604394	7.55383483
"1557055_s_at"	101.0828	94.2819	27.9357	3.117183673	5.97227424	4.852190084
"1557056_at"	11.3027	15.6716	10.7966	4.194303782	3.268053044	3.34075424
"1557057_a_at"	4.4842	3.8650	2.9984	2.545925435	1.633845098	1.504944598
"1557059_at"	7.7965	11.0471	9.8949	4.28955319	3.465601036	3.624467562
"1557060_at"	8.7383	8.1281	8.2635	3.127353793	2.92935451	3.018824847
"1557062_at"	3.6726	3.3690	3.6277	2.275426636	2.187839216	1.953487807
"1557063_at"	8.8977	9.4475	7.2976	4.393085836	2.664995043	3.110563399
"1557064_s_at"	23.5294	23.2063	26.8317	4.638621338	5.003333798	5.0748947
"1557065_at"	25.7909	25.3664	52.6340	5.04591629	6.853437806	7.112438762
"1557066_at"	3.7018	4.5971	5.6856	2.159022582	4.02342342	2.200736445
"1557067_s_at"	12.4394	14.7701	59.3856	2.833740204	7.269298241	4.743965736
"1557068_at"	4.1869	3.4132	3.2544	2.095363062	2.091164882	1.876803205
"1557070_at"	29.5781	22.2425	22.3532	5.786970752	4.550001915	4.320605189
"1557071_s_at"	12.6459	21.5810	12.1629	4.407650797	5.832413222	5.504866833
"1557073_s_at"	13.0641	16.3715	20.8894	4.051405831	4.806350232	4.75685088
"1557077_a_at"	9.2235	10.5305	16.1449	5.23112273	4.33844244	4.54801063
"1557078_at"	4.9406	5.1878	9.0836	2.430422748	3.487459697	2.862806859
"1557079_at"	3.2622	3.2469	2.7966	2.576261443	1.490750288	1.685815228
"1557080_s_at"	4.2722	5.7607	4.2722	4.132299336	1.58688091	1.898359013
"1557081_at"	36.2028	79.4582	161.0087	4.32674146	8.214199756	7.986225965
"1557085_at"	5.3632	4.3953	4.6099	2.661926196	1.710474863	2.012615536
"1557089_at"	33.0782	23.0278	26.5741	4.809714263	4.731951584	4.802908595
"1557091_at"	43.5458	41.5874	39.7922	5.444462307	5.048705072	5.469798912
"1557094_at"	7.4390	8.4781	6.8393	3.331942114	2.304378553	2.706087104
"1557098_s_at"	46.3560	36.2970	36.2970	5.428174017	5.263609627	5.523018288
"1557099_at"	9.2951	9.4268	7.6570	2.980923253	2.690387256	2.538754435
"1557100_s_at"	7.5980	8.7706	8.6643	3.011118191	4.308909805	4.2190131
"1557103_a_at"	8.2104	8.4778	7.3493	2.998782039	2.909249193	2.998782039
"1557104_at"	6.5055	7.6177	7.0036	3.581042163	3.233394462	3.266454412
"1557105_a_at"	28.7499	41.6789	35.0332	5.320000204	5.031478401	4.931402085
"1557107_at"	4.4427	4.1390	3.5676	3.995032465	1.744333952	1.818946833
"1557112_a_at"	15.4746	22.4553	15.9504	3.744498333	4.066793677	4.066793677
"1557113_at"	4.4457	11.6792	23.5101	4.347486671	5.023913626	4.96168579
"1557114_a_at"	14.6004	14.6004	13.9727	4.129622502	3.662305023	3.910980852
"1557116_at"	40.9952	108.8789	108.8789	6.413940702	7.535986519	7.573817871
"1557117_at"	36.0695	46.2607	27.8829	5.0468109	5.0468109	4.893966824
"1557118_a_at"	6.2829	14.9725	22.9352	3.268293613	5.363631619	4.692300095
"1557119_a_at"	30.8279	39.4178	26.1485	5.276502057	5.090351801	4.910234973
"1557120_at"	22.8838	19.2399	30.5141	4.73341209	4.931402085	4.494961428
"1557121_s_at"	36.2132	35.9644	76.0989	4.387723975	5.80525998	6.30632066
"1557122_s_at"	8.9210	7.2866	6.3095	3.030076324	2.076914824	2.46138543
"1557123_a_at"	43.7835	28.3613	19.5153	4.59595935	3.738818688	4.114479585
"1557124_at"	18.4018	18.9557	23.2266	4.659465213	4.047169617	4.348000559
"1557126_a_at"	12.1690	6.5989	6.0627	2.914472215	2.57192299	2.452094951
"1557128_at"	16.9190	14.4657	13.2372	4.03224594	3.595145855	4.185142503
"1557129_a_at"	6.5055	6.5055	4.6364	3.499854109	2.69524746	3.147707537
"1557131_at"	7.5234	9.0682	7.2973	3.344202044	2.826481948	2.594325755
"1557132_at"	3.7717	2.9908	3.6726	2.11260675	1.876803205	1.876803205
"1557133_at"	4.7997	3.4465	3.3052	1.723634124	1.827607315	1.637375256
"1557135_at"	10.7574	11.1420	13.2487	5.92145456	4.26680705	3.967954998
"1557136_at"	5.3346	5.1130	4.2839	2.793761682	2.056911375	2.144844137
"1557137_at"	9.8679	14.9868	24.2327	4.562579618	3.786490253	3.463450303
"1557139_at"	3.8736	3.7779	3.6260	2.649132728	1.609563183	1.69022646
"1557141_at"	24.7914	21.8765	21.0958	4.605904003	4.261780196	4.269738377
"1557143_at"	5.7625	6.7526	5.1860	3.084444058	2.25486867	2.314660625
"1557145_at"	27.5626	39.1727	30.1575	3.528663845	6.676939503	6.710310275
"1557146_a_at"	13.8875	8.9951	9.9848	4.561350767	3.042012796	2.992674792
"1557147_a_at"	12.0096	19.1775	11.6717	4.435355911	3.010471872	3.369080949
"1557148_at"	16.0896	15.1764	13.2538	4.607030833	3.692031079	3.876711899
"1557149_at"	10.3322	8.4300	12.2959	3.807104338	3.369080949	3.369080949
"1557151_at"	9.6646	6.6685	6.3423	3.273646201	2.377882669	2.174620425
"1557154_at"	30.5853	27.6641	24.0736	5.703943032	4.280103033	4.36331154
"1557155_a_at"	8.2596	6.1962	5.5503	3.277532868	2.115540679	2.092296444
"1557158_s_at"	6.8677	5.6192	4.1761	2.890325684	2.530319833	2.377475757
"1557161_at"	4.6606	5.1963	5.1963	4.129622502	2.179001205	2.005550742
"1557162_at"	20.5310	19.7636	12.6244	3.99268154	3.63028971	3.976384119
"1557164_a_at"	17.2820	19.2964	12.3596	4.158362863	4.30522992	4.378215744
"1557165_s_at"	58.6841	68.0630	58.6841	5.186806731	5.640598813	5.832124766
"1557166_at"	7.3145	6.5864	9.2667	3.489945203	3.457251119	3.292854268
"1557167_at"	5.0003	7.9932	8.3886	2.97716659	2.998782039	2.998782039
"1557169_x_at"	7.2062	8.4749	10.3322	3.10552206	3.498596431	3.33946541
"1557170_at"	19.0914	15.2842	21.1937	4.545632585	4.666205614	4.679150674
"1557172_x_at"	47.4145	47.3052	90.9949	7.20599172	6.372558595	6.723084737
"1557174_a_at"	3.4943	4.3847	3.7805	2.160365483	1.943832659	2.065099533
"1557176_a_at"	5.6130	6.1751	4.7479	3.213137191	2.188971956	2.308264273
"1557177_at"	5.7770	6.6685	5.3897	2.590227109	2.626021206	2.413610694
"1557179_s_at"	4.4752	4.7858	4.6692	2.383502573	1.84255364	2.308264273
"1557180_at"	3.0260	3.3239	2.7662	1.870558005	1.481058792	1.571413565
"1557181_s_at"	3.8742	3.1005	2.9763	2.231175393	1.64919665	1.739551424
"1557185_at"	27.9005	27.1182	15.4559	4.583401822	3.968318449	4.271976434
"1557186_s_at"	43.5458	43.5458	40.7332	5.444462307	5.273301762	5.465819108
"1557189_at"	19.4029	17.4131	35.5353	4.590038838	5.395939151	5.514305454
"1557190_at"	7.2295	3.8473	5.3073	3.858516998	1.976253509	2.050899783
"1557192_at"	10.2823	11.5497	16.3306	4.743965736	4.220447953	4.836716709
"1557193_at"	12.8298	17.3072	9.4508	3.777296583	4.272210978	4.837101201
"1557194_a_at"	34.5778	35.3974	38.4074	6.691828705	4.944654863	5.119754983
"1557195_at"	4.2722	4.2353	5.8376	2.570631169	2.132112112	2.028951635
"1557196_a_at"	10.5030	12.2991	15.1976	5.003289697	3.786553609	3.945796819
"1557197_a_at"	9.2235	10.5001	10.0697	3.40441075	2.992443253	3.540985654
"1557203_at"	5.1963	5.9065	3.7586	2.546637801	2.265182398	2.221490673
"1557206_at"	3.2109	3.9762	3.3900	3.331942114	1.769443721	2.156969675
"1557207_s_at"	64.1168	47.5117	18.6230	5.546384654	4.019198079	4.567493427
"1557208_at"	7.8159	6.8637	6.8749	3.31525453	2.707829587	2.350759168
"1557211_a_at"	9.7407	7.4174	6.6988	2.882075551	2.401881356	2.434585647
"1557212_at"	28.2629	30.0696	18.6822	4.940612252	4.696925269	4.12245787
"1557214_at"	6.5299	5.7770	4.2722	3.980866629	2.242972781	2.171844214
"1557215_at"	4.4264	3.8758	3.6537	4.460799309	1.870236286	2.287886599
"1557217_a_at"	3.7578	4.3091	3.3393	1.723426359	1.674581343	1.943832659
"1557218_s_at"	5.5294	5.0822	4.8513	4.743965736	2.028435629	2.315982051
"1557219_at"	10.8792	8.1493	7.2231	5.593512843	2.635211488	2.815087257
"1557222_at"	3.8953	5.3690	6.3423	2.779026976	2.960928343	2.638514918
"1557223_at"	8.7246	6.4894	6.0627	4.380573651	2.674724405	2.625399442
"1557224_at"	12.5394	15.8544	23.1609	4.909365293	5.943524612	5.393761947
"1557225_at"	29.1332	16.6804	13.2922	3.901529742	3.393841522	3.436848428
"1557226_a_at"	56.9792	36.3796	28.9535	4.758277257	4.176789716	4.348000559
"1557227_s_at"	20.7890	31.8372	5.9430	3.330036928	4.070056136	3.553345974
"1557228_at"	67.3482	74.1457	69.9503	6.416123025	6.336132923	6.521176085
"1557232_at"	27.6228	25.7163	34.3749	5.384396762	5.656229613	5.217815415
"1557233_at"	5.1963	6.2017	4.7614	3.247883257	2.309064412	2.377475757
"1557235_at"	7.5604	8.7062	6.7154	3.394447079	2.817023267	2.918468228
"1557236_at"	3.5930	12.4953	5.3246	3.211636501	2.841761317	2.599963986
"1557238_s_at"	6.5923	6.5795	14.5378	3.664379445	5.086089171	4.693216616
"1557239_at"	9.0560	9.7363	17.5755	3.744498333	5.099126919	4.957071742
"1557240_a_at"	25.0053	17.9862	52.0373	3.744498333	6.676170162	6.438132974
"1557241_a_at"	6.1013	6.5878	5.8521	4.129622502	2.544864688	2.670256086
"1557242_at"	10.6500	8.6610	8.5909	3.431672549	3.498596431	3.317475667
"1557244_a_at"	15.8045	15.6488	13.7308	3.744498333	4.152106119	4.192452324
"1557246_at"	19.1945	24.1164	18.9623	4.591942533	5.01562985	5.398255108
"1557248_at"	8.7078	7.0042	9.6335	4.302639213	4.501408198	3.657805672
"1557252_at"	9.2409	10.7786	9.0760	3.744891978	3.208037377	3.052052293
"1557256_a_at"	4.5327	4.3183	2.9984	3.776260592	1.553782023	1.84390215
"1557257_at"	26.2481	20.3452	100.4437	5.032308297	5.046627437	5.536981852
"1557258_a_at"	49.8997	49.8542	71.5813	5.423600031	5.46729909	5.940031313
"1557260_a_at"	6.5055	4.8397	15.1931	3.296232426	4.439747952	4.070262846
"1557261_at"	20.3206	92.2002	67.4696	5.136189861	6.430308199	6.121459427
"1557262_at"	5.4329	6.8749	6.8749	2.911389373	3.324005331	2.781340913
"1557263_s_at"	38.3952	27.2423	60.1896	6.288483494	6.154133709	6.054937082
"1557265_at"	38.3952	35.9644	39.8913	6.003779926	5.221672992	5.31800341
"1557267_s_at"	4.6952	4.6952	4.2127	2.978917937	2.14082062	2.045119247
"1557270_at"	20.7151	33.0707	45.5435	4.942832782	6.324942948	6.759944074
"1557274_at"	13.0212	12.8579	10.7835	5.246260477	2.915464978	3.606481003
"1557275_a_at"	5.3062	4.1761	5.0126	2.376696813	2.240494698	2.207261799
"1557276_at"	61.1464	48.4081	39.5391	6.527646848	5.357382322	5.806246164
"1557277_a_at"	4.9839	5.3217	4.8871	2.261148928	1.823283123	1.959597075
"1557278_s_at"	6.2009	5.0061	5.3284	2.530319833	3.375087277	2.683450973
"1557279_at"	16.4385	9.6797	13.2922	4.715370284	3.050512258	3.326270843
"1557280_s_at"	3.6429	5.0367	4.5042	2.605514599	1.76902141	2.012615536
"1557283_a_at"	4.4238	3.4792	5.0418	2.999023398	2.484914022	2.748293664
"1557285_at"	4.4266	3.3393	3.3834	1.783693091	1.683785599	1.608068109
"1557286_at"	7.0621	8.7062	5.7356	3.352603974	2.601277339	2.781340913
"1557287_at"	18.6230	15.8638	10.6275	4.460799309	3.619584814	3.373385421
"1557289_s_at"	11.5103	12.8594	9.8949	3.684754195	4.370605867	4.567785912
"1557290_at"	4.7574	6.3328	5.2872	4.682082348	2.144266916	2.53368162
"1557292_a_at"	11.9683	14.7037	10.3451	3.9517415	2.92935451	3.419624395
"1557293_at"	6.0859	9.0102	17.0942	3.248040445	5.642496552	4.718300932
"1557295_a_at"	6.7777	5.7032	4.2722	2.992329745	2.344549686	2.137334892
"1557296_at"	5.8106	8.7423	7.5234	2.971296649	2.911389373	2.891350659
"1557297_at"	7.3658	4.0368	3.5856	3.443222812	1.641269229	1.745210366
"1557300_s_at"	11.2391	11.1761	38.2041	4.571567098	6.981523839	6.774932984
"1557301_a_at"	4.7066	5.0097	3.9361	2.253584624	2.16352333	2.16352333
"1557302_at"	13.3711	14.3434	58.4743	5.79314199	5.972612125	6.047935536
"1557303_at"	43.9903	47.7200	43.9903	5.459112341	5.701142473	5.459112341
"1557305_at"	13.6701	13.8875	13.6649	3.645532597	3.938056007	4.507240456
"1557309_at"	3.6591	4.1561	3.9304	2.160975578	1.890419696	1.70436355
"1557311_at"	5.7770	5.4844	5.0092	4.344537916	2.53133138	2.530319833
"1557312_at"	6.2976	8.1962	6.8300	2.79110363	2.654184863	2.781340913
"1557314_at"	3.3039	3.6726	4.4816	3.048641154	1.841425794	1.857070912
"1557315_a_at"	15.8741	15.8741	12.7358	3.838604644	3.988601503	3.952117902
"1557316_at"	21.0994	21.0994	21.0994	4.014442209	4.777195394	4.673655691
"1557319_at"	22.4207	30.9022	19.6072	5.003289697	4.659003713	4.606115764
"1557321_a_at"	3.6234	3.8855	3.4660	2.555358403	2.20864681	2.018988428
"1557322_at"	5.4029	7.5488	5.2209	3.8943223	2.784961291	2.807740225
"1557325_at"	9.6423	9.2810	7.6177	3.398508957	3.213336445	2.844547852
"1557326_at"	4.2722	4.1115	3.2904	2.158153693	1.752227284	1.807271809
"1557328_at"	3.1600	4.0381	2.8955	2.964926437	1.629736784	1.818946833
"1557329_at"	8.3565	10.3322	10.1608	5.041074177	3.563115434	3.308279464
"1557330_at"	13.4265	13.0182	9.5013	6.070360304	3.369080949	3.651887249
"1557331_at"	12.1629	12.1629	12.1629	3.657241556	3.724566942	3.757261026
"1557334_a_at"	6.0712	5.7063	5.6047	2.512555981	2.182972593	2.321538611
"1557335_at"	18.4147	12.6927	11.1420	3.79053553	3.126993014	3.285812098
"1557336_at"	4.9774	7.1129	4.9238	2.649605692	2.37555173	2.16352333
"1557338_x_at"	5.4061	5.4061	4.6370	2.339301438	2.434585647	2.219113978
"1557339_at"	5.2455	4.2982	5.0419	2.690215225	2.25486867	2.431156937
"1557341_x_at"	5.9729	6.8749	6.8749	3.410721953	2.538467377	2.781340913
"1557342_a_at"	27.3212	21.0994	19.3497	4.129622502	4.17169447	4.11458458
"1557343_at"	10.7654	11.6527	8.7742	3.609241486	2.6724969	3.061386233
"1557345_at"	4.3266	4.3266	3.4974	3.670693156	2.011529578	1.855205856
"1557346_a_at"	11.1897	10.5241	10.3106	3.227400042	3.16445664	3.204612999
"1557347_at"	36.0143	31.7849	63.0380	5.003844984	6.49833914	6.147396154
"1557348_at"	7.6177	6.6585	6.1941	2.92935451	2.92935451	2.92935451
"1557349_at"	5.7770	6.7074	5.1695	2.911389373	2.626585857	2.530770983
"1557350_at"	18.9838	23.3139	24.0786	4.129622502	5.449125112	5.535792447
"1557352_at"	5.7770	6.0187	5.6602	3.744498333	2.202609569	2.377475757
"1557353_at"	15.9982	24.7309	29.7183	4.102372701	5.14710705	5.127657921
"1557354_at"	3.2982	4.7009	4.4026	3.047618359	1.887224138	2.080491489
"1557357_at"	13.5814	15.6829	16.1449	3.744498333	3.322385515	3.744498333
"1557359_at"	5.0272	5.7415	4.3044	4.257692475	2.173755887	2.377475757
"1557360_at"	7.0588	7.8173	23.7576	3.314240743	5.905675497	5.761302056
"1557362_at"	20.0666	13.8713	17.0662	4.848768608	3.410250524	4.186924786
"1557363_a_at"	3.1600	2.7776	3.2362	2.911389373	1.403554479	1.476150719
"1557366_at"	3.0989	3.2187	3.5592	1.774928834	1.774928834	1.586292717
"1557369_a_at"	6.2659	5.1878	5.0071	3.899241737	2.499828661	2.388676433
"1557370_s_at"	105.1938	135.3703	108.7678	4.971687385	7.288890508	6.2603152
"1557371_a_at"	13.0312	12.2111	9.5312	4.129622502	2.586900391	3.366922153
"1557372_at"	15.6650	15.3126	15.8169	6.204876079	4.107624653	3.891764001
"1557373_at"	10.7510	11.2447	8.0063	4.542088988	3.326252484	3.498596431
"1557374_at"	12.9992	14.0180	13.4457	6.169421103	3.736027941	3.532156168
"1557375_at"	24.1931	20.4320	20.4320	5.156970571	3.80087763	4.095852597
"1557380_at"	9.3796	12.1885	8.9813	3.229533707	3.079787119	3.061386233
"1557382_x_at"	14.8435	16.1041	12.7807	3.952999614	3.780814338	3.593345014
"1557383_a_at"	3.6234	3.8977	21.9947	2.980391739	6.055523605	5.898247012
"1557384_at"	30.5587	30.9870	39.0616	4.03392527	6.384538458	6.196137002
"1557385_at"	9.2961	13.8875	11.5995	4.0301497	3.625302786	3.553345974
"1557386_at"	11.9315	6.6074	7.6570	3.597889596	2.77383981	2.69087805
"1557388_at"	15.1108	17.1202	19.8736	6.178943261	4.28653284	4.30057518
"1557389_at"	6.6834	8.0683	8.8415	4.041259842	2.755972761	2.852615177
"1557394_at"	23.7517	22.0402	20.0278	5.246260477	5.20933076	5.607065055
"1557395_at"	3.6376	3.5617	3.5617	3.882729503	1.764140617	1.832551962
"1557398_at"	4.9941	5.0226	4.1761	2.257293911	1.887224138	2.021490365
"1557399_at"	18.1909	19.1710	18.1909	5.447999903	3.927099419	4.185142503
"1557400_at"	17.2920	12.8028	12.1612	4.935982967	3.829528334	3.656114584
"1557402_at"	5.6165	6.9531	5.5283	4.77878672	2.577863281	2.570324541
"1557403_s_at"	3.7243	3.4792	2.9900	2.552717876	1.76264315	1.719766384
"1557404_at"	13.1289	7.9932	7.6304	2.911389373	2.688879048	2.688879048
"1557405_at"	3.6642	4.7622	4.1761	2.648638649	2.010616565	2.180470291
"1557406_s_at"	8.4524	10.0940	7.9932	4.827256126	3.027423692	3.232495998
"1557409_at"	37.6263	40.4654	30.8314	5.908581698	5.506781085	5.628918348
"1557410_at"	6.9400	6.6685	9.2826	4.690444985	3.478450896	3.214532294
"1557411_s_at"	8.6517	13.7998	24.4340	2.918538894	4.058555352	4.219084135
"1557413_a_at"	13.0942	11.2576	12.8579	4.440829807	3.488891267	4.393185169
"1557415_s_at"	10.7499	9.9987	13.4952	4.054761684	3.592619916	3.501331308
"1557417_s_at"	5.7706	7.7118	6.9095	3.264553753	2.687573121	2.012615536
"1557418_at"	11.1596	15.1606	9.5354	3.433803038	4.647050601	4.53731572
"1557419_a_at"	25.4228	27.6087	36.2428	4.820271268	5.359103572	5.333499169
"1557421_at"	28.7499	29.2831	26.6853	4.871998351	4.958242949	4.871998351
"1557422_at"	5.4275	5.7210	6.8749	2.516254904	2.526225501	2.566287466
"1557424_at"	5.8062	3.8473	3.7376	3.006240256	1.793086762	1.69022646
"1557427_at"	7.0526	5.7546	6.5775	3.324441012	2.77383981	2.77383981
"1557429_s_at"	3.3645	3.8855	3.3507	2.795650522	1.958112679	1.76999177
"1557430_at"	3.3757	4.1761	4.1761	3.169270055	2.074941986	2.183758138
"1557431_at"	4.2601	3.0900	4.2722	2.593913786	2.094973278	2.090878946
"1557432_at"	5.7770	5.5791	5.2522	4.460799309	2.527082434	2.530319833
"1557433_at"	8.2596	5.1878	18.6230	5.444462307	5.668761504	4.990964575
"1557434_at"	12.7679	12.3936	12.4394	4.653873867	3.269240424	3.330116174
"1557436_at"	27.7339	20.0470	14.2873	5.372245739	3.862050703	4.200087051
"1557437_a_at"	3.3757	4.1935	2.9620	2.098599833	1.755196542	1.721133658
"1557438_at"	4.9942	7.5178	7.9932	4.129622502	3.057986021	3.203063274
"1557439_at"	3.2923	4.5376	3.7396	3.209727014	1.676511806	1.52874852
"1557443_s_at"	4.2722	6.2152	4.8606	3.497850964	2.148876398	1.746227841
"1557444_at"	9.6335	11.1420	7.5110	4.367761071	2.57549314	2.614536416
"1557446_x_at"	11.3027	13.9365	10.7766	3.331942114	3.039709424	3.059417584
"1557448_a_at"	3.5817	3.7779	2.9181	2.649132728	1.425866994	1.69022646
"1557450_s_at"	81.9287	154.6137	91.0151	6.956285103	5.746490694	6.140140501
"1557451_at"	4.1205	6.1823	3.8473	2.814363697	1.932728714	1.982057042
"1557452_at"	13.1795	11.5866	12.4394	4.164874692	3.33528531	3.97724191
"1557453_at"	12.4428	12.1629	12.1629	4.072585307	3.247723906	3.176195143
"1557455_s_at"	66.8408	140.0550	17.2780	4.769442909	4.221119556	4.1845641
"1557456_a_at"	5.1890	7.2105	4.0835	2.530319833	2.183203924	1.943832659
"1557457_at"	56.8076	56.8076	46.3002	5.828012055	6.539183053	6.379493563
"1557458_s_at"	11.4543	12.3831	9.4293	3.284325264	3.129915661	3.237157836
"1557459_at"	4.2145	4.9174	5.8723	3.011104177	3.173882579	3.475592474
"1557463_at"	5.1261	3.9531	3.4685	3.516173912	1.832551962	1.850983268
"1557465_at"	20.5840	18.7662	13.3613	3.483693396	4.861774258	4.459495671
"1557466_at"	15.1520	11.6552	14.2873	4.379191537	3.345805034	3.579654237
"1557468_at"	3.5078	4.6337	3.2500	1.991000087	1.81057318	1.399472225
"1557470_at"	9.5186	4.3529	9.5186	3.267714609	2.77383981	2.614197981
"1557472_a_at"	4.7116	3.5033	3.3757	1.793805105	1.75485569	1.755196542
"1557474_at"	7.3145	6.5211	6.0243	4.115661317	2.36871463	2.461739319
"1557475_at"	3.5033	3.6121	3.6121	2.410351455	1.815637269	1.755196542
"1557476_at"	26.2481	26.2481	26.2481	5.246260477	4.152106119	4.428212231
"1557477_at"	41.9494	43.3523	54.2640	6.098189132	6.544949342	7.039460838
"1557478_at"	23.7517	24.2929	32.0398	6.098189132	5.318527232	5.831866282
"1557479_at"	31.9772	25.2235	16.6245	5.958138064	3.956916564	4.26125024
"1557480_a_at"	59.8301	56.1410	56.1410	7.077012804	5.685783642	5.642681436
"1557481_a_at"	4.8689	7.2118	4.2722	3.455869973	1.830527024	1.943832659
"1557483_at"	9.6676	10.9791	9.4596	3.744031896	2.807287309	2.708480253
"1557484_at"	12.2000	11.7148	7.9932	3.751790214	2.626021342	2.850983849
"1557486_at"	5.9889	6.7796	7.0496	2.554146405	3.31156472	2.992764695
"1557487_at"	13.6510	16.6585	23.6793	3.368634448	5.551947558	5.551947558
"1557488_at"	3.3241	3.7658	3.8569	3.103634055	1.991000087	1.923348024
"1557491_at"	11.3027	14.9446	10.0741	4.776056136	3.243679585	3.290912909
"1557493_x_at"	10.0508	9.6821	10.0508	5.379422036	2.92935451	3.006411519
"1557495_at"	6.8834	7.0275	4.2545	2.85018909	2.081456419	2.16352333
"1557498_a_at"	4.3122	4.1405	3.8370	3.120505514	1.613167133	1.761097295
"1557501_a_at"	6.5055	6.0500	9.3295	4.273222964	4.159940533	4.355213278
"1557502_at"	11.3027	10.7496	19.3244	4.339467948	4.068912067	4.622516839
"1557504_at"	5.8849	6.6685	5.8177	2.911389373	4.380354583	4.685320279
"1557505_a_at"	9.7496	17.5041	11.8364	4.129622502	5.226728175	5.461773066
"1557506_a_at"	4.2739	3.7699	3.2695	2.330227343	1.751003658	1.818946833
"1557507_at"	12.1174	15.4599	10.6871	3.409630637	3.759158017	3.610455111
"1557511_at"	11.1420	11.1420	11.1420	4.589482273	3.199360724	3.105655371
"1557512_at"	6.0766	7.6540	9.3349	3.199316227	3.553133161	4.466106717
"1557513_a_at"	8.3919	7.3356	7.5234	3.931820573	2.911389373	2.58199885
"1557514_a_at"	8.2596	5.7770	5.5114	3.317186296	2.38524258	2.655241483
"1557515_at"	6.6685	6.8035	4.9794	3.684411927	2.45636905	2.729945569
"1557517_a_at"	9.9048	6.8800	5.3312	3.282969001	2.25486867	2.483262724
"1557518_a_at"	8.5867	8.3477	8.3477	4.147022513	2.822299067	2.834044392
"1557519_at"	4.9798	5.4016	5.4016	2.398982846	3.707498976	3.891764001
"1557520_a_at"	5.7939	6.4018	4.0975	2.534542444	2.341713443	2.534542444
"1557521_a_at"	28.7733	28.4505	82.2900	7.959026617	6.55794786	6.769801315
"1557522_x_at"	9.4301	10.3046	47.0426	4.565481578	5.637228025	5.828661238
"1557523_at"	7.3145	7.0921	7.3796	4.014389435	2.658606743	2.554441663
"1557527_at"	24.7612	41.1857	59.8301	4.468437072	6.503714066	6.011433421
"1557528_at"	10.6871	11.8815	9.8949	4.37226599	3.417799632	3.150033425
"1557529_at"	16.0338	16.6585	12.8785	3.764265015	4.885460743	4.885460743
"1557531_a_at"	7.3145	7.2137	4.8481	2.666290096	2.133680152	2.333729016
"1557532_at"	38.6632	41.3710	46.2906	6.480815362	4.845487028	5.393074036
"1557533_at"	3.9141	5.5757	3.6200	2.509576667	1.794265257	1.943832659
"1557534_at"	5.1963	3.2931	4.0646	3.614896858	1.74612081	1.6807873
"1557535_at"	4.2331	4.0899	4.0478	2.350600155	2.025999956	1.931013633
"1557536_at"	47.6187	42.1034	31.6901	5.325378646	4.738734052	4.710975232
"1557538_at"	27.9585	24.1957	24.1957	4.197644536	6.177278156	5.917400829
"1557539_at"	28.2429	28.6388	35.5297	4.165409755	5.640821885	5.963609367
"1557540_at"	52.9879	52.6768	28.6732	5.787748414	4.714143373	4.810856108
"1557541_at"	9.2235	7.1809	8.7520	4.34037862	2.890501588	2.693027615
"1557542_at"	8.7062	8.7062	8.3460	4.322306724	2.689618745	2.724963874
"1557543_at"	51.8104	63.4320	47.1530	4.114294356	6.898860976	6.746571822
"1557544_at"	5.7215	5.8498	5.8498	3.084669836	1.993719629	2.050083667
"1557545_s_at"	13.6765	14.1988	14.4545	3.620063736	3.924828033	4.535505297
"1557548_at"	5.5733	4.5971	4.4087	2.554761528	1.730249122	1.894660791
"1557550_at"	9.2187	9.8348	6.5063	3.744498333	2.844815858	2.599963986
"1557551_at"	12.4394	30.0212	101.3051	4.179336838	7.51928038	7.263603172
"1557553_at"	29.2993	23.7555	16.8430	4.00503559	5.409094486	4.931402085
"1557555_at"	13.8362	13.8875	37.2313	4.429052467	5.394284187	5.730117899
"1557557_at"	7.3391	4.8073	6.7177	2.231175393	3.430027062	2.949682911
"1557558_s_at"	9.2235	11.1420	16.0533	3.287343828	4.451721598	4.714143373
"1557560_at"	3.8254	3.3226	4.1761	2.316681638	1.915420671	1.895684583
"1557562_at"	8.5417	6.6685	8.2178	2.530319833	3.338036202	2.998782039
"1557564_at"	6.5053	5.4141	3.6424	2.186013038	1.877430828	1.601513401
"1557565_a_at"	25.4021	25.4021	17.8355	5.394091392	4.169058976	4.184704093
"1557566_at"	3.9358	3.8321	3.7346	2.648804837	1.633929668	1.746103653
"1557567_a_at"	5.7770	5.4061	6.2848	3.894098301	2.230304412	2.309699821
"1557569_at"	9.4517	11.3027	11.3027	4.334987802	3.258849534	3.240573738
"1557570_a_at"	3.7755	3.5673	3.8747	3.065105262	1.739551424	1.595962571
"1557571_at"	6.1902	5.7770	7.9932	4.044617405	3.201566932	3.265657936
"1557575_at"	7.3145	6.1405	4.5464	2.662505701	2.200736445	2.530319833
"1557576_at"	8.0708	7.3141	5.6767	4.322826394	2.800408927	2.604141617
"1557578_at"	4.9745	5.7385	4.9794	2.411716237	2.434300867	2.648865688
"1557580_at"	4.6948	6.2750	6.2750	2.754040306	3.661377748	3.241777453
"1557581_x_at"	8.5140	7.5234	7.5234	2.883550703	3.389265346	3.290980012
"1557582_at"	50.9674	50.9674	50.9674	5.958846663	5.424493241	5.256066062
"1557583_at"	5.8359	6.1964	3.8616	2.384531692	2.063636132	2.001120029
"1557584_at"	14.6842	16.2896	19.3854	4.830033426	4.129982313	4.051405831
"1557585_at"	10.8688	11.8652	10.6871	3.211551778	4.577185186	4.927243304
"1557586_s_at"	27.5626	31.4073	52.1567	6.005720328	6.756644029	6.782540833
"1557588_at"	36.5032	31.3717	29.9111	5.4065902	4.424788828	4.86390667
"1557589_a_at"	15.5019	12.9469	15.5019	4.352023445	3.72804722	3.971522752
"1557590_at"	38.8264	35.9056	31.6246	6.412269325	5.070925422	4.871998351
"1557591_at"	3.6234	3.2724	3.3757	2.555112578	1.906656847	1.854667873
"1557593_at"	5.1841	4.5971	4.2726	2.200736445	2.200736445	2.213718285
"1557595_at"	45.8092	39.1234	33.8313	5.691575877	5.147038797	5.042169879
"1557597_at"	3.5395	3.4792	3.1511	2.053935917	1.798755406	1.764692522
"1557598_at"	2.8374	3.2425	3.1036	3.207265063	1.548684272	1.616785833
"1557599_a_at"	3.3757	3.9528	3.2406	3.312209822	1.719084286	1.721133658
"1557601_s_at"	22.3023	18.0773	13.4876	4.156918747	3.2209653	3.499955313
"1557602_at"	8.9208	11.1265	9.2258	4.743965736	2.930309241	3.119766122
"1557604_at"	5.0026	4.3847	3.4974	2.391532706	1.936769549	1.943832659
"1557605_a_at"	7.7586	8.7062	8.7062	3.733347307	3.093759928	3.1179444
"1557606_at"	5.9460	5.6381	3.6933	2.171268117	1.840531001	1.864405645
"1557607_at"	4.7749	5.5033	5.7380	3.565400692	2.571288738	2.16352333
"1557608_a_at"	27.5626	20.1414	10.1798	4.29290709	3.537958423	3.634357349
"1557609_s_at"	4.0307	3.5543	3.3648	1.794099659	1.718437	1.684374117
"1557610_at"	7.3608	6.8634	6.5878	3.315199347	2.497625749	2.764204184
"1557611_at"	27.9805	24.8810	33.1606	5.246260477	4.806350232	4.60753285
"1557613_at"	54.5690	48.1535	28.0394	5.799515257	4.743610528	4.531712105
"1557615_a_at"	6.5055	6.7535	7.6204	3.223428767	2.493913817	2.701662957
"1557616_at"	10.3322	10.0697	9.9329	3.331942114	3.076681289	3.084774364
"1557617_at"	4.2722	3.5007	3.7360	2.807255864	1.802775141	1.839699149
"1557618_at"	9.5528	11.1075	9.8949	4.38516295	2.635300475	3.423922951
"1557620_a_at"	12.4394	12.9395	10.6170	3.490222892	2.749797787	3.386756751
"1557621_at"	28.2397	18.1909	13.4739	3.867878317	3.727450928	4.054484348
"1557623_at"	7.9206	8.7062	8.5674	4.891062661	2.814609764	3.091345813
"1557624_at"	8.2596	9.1826	9.6368	3.768343857	3.374515701	2.742198312
"1557626_at"	37.3309	60.1634	62.2377	3.810817408	6.41297052	7.021969225
"1557627_at"	3.9234	3.3927	3.7660	3.396343509	2.230604096	2.019043288
"1557628_s_at"	19.3155	26.9079	17.7963	3.730024524	3.577180448	3.955094497
"1557630_s_at"	20.5348	16.6585	16.6585	5.069044728	3.498596431	4.177161571
"1557631_at"	5.0019	4.3051	3.4933	2.3429617	1.739551424	1.862852464
"1557632_at"	97.1445	118.8109	132.9271	5.719807383	9.077481668	9.073786818
"1557633_at"	7.9901	13.3158	10.6871	5.907504255	3.2209653	3.486825533
"1557636_a_at"	2.7232	2.7519	3.0909	1.818102978	1.789277016	1.745958017
"1557637_at"	3.3323	3.8040	4.1403	4.145150819	2.094973278	2.018995606
"1557638_at"	6.2512	4.8951	5.5025	4.197559703	2.723768304	2.530319833
"1557639_at"	5.8731	4.7829	4.7518	2.975119748	1.915993989	1.943832659
"1557641_at"	5.7695	4.2041	4.3956	2.381575715	2.010060717	2.231175393
"1557642_at"	3.7753	3.3267	3.7753	2.951170919	1.584204076	1.824379382
"1557644_at"	7.0115	6.8748	4.1692	3.331942114	2.05977026	2.214507728
"1557645_at"	5.6940	3.9690	4.3205	3.331942114	1.887224138	1.813127934
"1557646_at"	3.0598	4.8175	2.8188	2.125126658	1.500573135	1.185193322
"1557647_a_at"	3.8243	3.4157	3.4157	2.693317743	1.633929668	1.993564756
"1557649_at"	22.3747	20.1774	18.0337	4.617789404	3.994587598	4.199211907
"1557651_x_at"	26.2501	22.5969	20.9216	4.831960758	4.277043164	4.498051937
"1557652_a_at"	5.1963	4.3598	5.1963	3.213474798	2.049289538	2.377475757
"1557656_at"	27.5626	21.8281	23.7017	5.628918348	4.952709162	4.61551494
"1557657_a_at"	13.0999	9.2725	14.3615	4.256104602	3.306124659	3.60441695
"1557658_at"	20.3940	14.6606	6.1106	4.525657926	3.040246041	3.372626715
"1557659_a_at"	5.4189	4.0324	5.5497	4.110026479	2.472405157	2.901101026
"1557660_s_at"	11.0983	8.7597	4.7199	2.731847945	2.153127594	2.231175393
"1557661_at"	9.1277	9.1487	7.8856	3.197504768	2.599963986	2.604549394
"1557664_at"	20.0688	12.4989	13.5074	4.751934731	3.492984124	3.600171156
"1557665_at"	7.8942	7.2365	5.1557	4.2409941	2.315982051	2.711777705
"1557666_s_at"	33.3666	28.5562	24.8851	6.661893988	4.714143373	4.779883713
"1557667_at"	8.2226	8.4287	13.4993	4.292377581	5.414119316	4.824650827
"1557669_at"	31.0289	31.6286	18.2680	5.04250117	4.33072268	4.348000559
"1557672_s_at"	4.6305	4.1945	3.4974	2.456212186	1.829111667	1.810470346
"1557673_at"	15.6319	10.2815	13.3425	4.958994821	3.34401335	3.684581941
"1557674_s_at"	3.6642	4.1761	5.1441	2.658942271	2.107382107	2.062151475
"1557675_at"	133.4194	133.4194	101.0953	5.998640724	7.356479749	7.406667934
"1557676_at"	23.3921	18.6799	20.3647	6.208277396	4.108006222	4.154552087
"1557677_a_at"	9.6335	9.6335	7.9586	4.193767474	2.77383981	3.047289517
"1557679_at"	44.6800	33.8150	27.0519	5.94732104	4.554731041	4.792508592
"1557680_at"	10.0898	12.4394	12.9943	5.251935067	3.34424555	3.35884036
"1557681_s_at"	4.6468	4.8689	4.0957	2.530319833	1.902144276	1.787650258
"1557682_a_at"	25.9314	16.1501	18.1909	5.000286326	3.74756317	4.185142503
"1557683_at"	3.5105	4.1390	4.1761	2.3211824	2.030809989	2.049289538
"1557684_at"	15.5962	18.0418	19.6264	4.184424279	4.931402085	4.931402085
"1557685_at"	18.8104	25.0833	19.5100	4.460799309	4.624666978	4.893219296
"1557688_at"	103.0087	98.2515	80.9079	4.191427553	7.075507992	7.055010983
"1557689_at"	41.5880	49.6884	17.3660	5.125708985	4.466911243	4.09307192
"1557690_x_at"	62.2107	47.7088	17.9993	5.444462307	4.058203691	4.588656658
"1557692_a_at"	3.4792	2.8804	3.1619	2.802394533	1.441100667	1.778716692
"1557693_at"	15.3093	16.4951	15.3093	5.108184501	3.721994993	3.955094497
"1557697_at"	22.3540	19.9498	17.0186	5.799515257	3.739567476	4.077663461
"1557698_at"	7.9970	10.7075	8.6715	5.731076007	3.509017365	3.413894057
"1557699_x_at"	9.3484	11.4863	8.5131	6.076082624	3.498596431	3.369080949
"1557700_at"	25.5225	25.0271	13.9467	6.424408369	4.322974628	4.30788447
"1557701_s_at"	16.7269	13.8754	9.3033	3.331942114	3.308681751	3.204954721
"1557702_at"	12.4394	11.5149	9.5014	4.830693895	3.070435048	2.898970732
"1557703_at"	7.3223	5.0765	4.2484	2.343839854	2.200736445	2.075079624
"1557704_a_at"	10.3322	7.3450	3.9732	2.3359359	2.599963986	2.468658518
"1557705_a_at"	4.6952	4.6952	3.5567	3.365977258	2.187033726	2.570787763
"1557706_at"	12.5701	15.1764	31.4064	4.025417905	6.665336672	6.268569423
"1557707_at"	10.0697	10.0697	10.0697	3.331942114	4.383959885	4.133960253
"1557709_at"	8.6962	7.2231	7.2231	2.70186928	2.545884196	2.852615177
"1557710_at"	87.3762	105.8336	48.4853	6.962389352	5.442483213	5.559265791
"1557712_x_at"	60.3884	63.6517	51.1378	6.379803209	5.344991891	5.800944232
"1557713_at"	14.4142	12.5639	11.2455	4.129622502	3.209233216	2.936659559
"1557714_at"	32.6900	47.0822	32.8331	6.487398781	5.004795275	4.918163055
"1557717_at"	3.5026	4.1761	3.2908	2.116417186	1.543574895	1.686805406
"1557718_at"	70.4477	81.5504	236.0915	5.702645447	8.117205306	8.052132592
"1557719_at"	22.5969	22.5969	17.7291	4.708442299	4.498051937	4.538636293
"1557720_s_at"	7.5858	8.5098	6.3423	4.33320013	2.77383981	2.889424286
"1557721_at"	21.8797	10.2639	11.5209	4.969376649	3.752613786	3.836662176
"1557723_at"	50.4183	32.9946	44.5261	5.799515257	5.317353651	5.189237058
"1557724_a_at"	43.0918	29.7363	24.7732	5.190832136	4.460799309	4.690637572
"1557726_at"	6.5843	6.1410	6.8749	4.374190787	2.646036451	2.725442161
"1557727_at"	10.1803	10.3772	10.6871	4.702201308	3.377584264	3.033121192
"1557729_at"	22.6971	13.0098	19.5739	4.418763662	4.061693243	4.288357492
"1557731_at"	14.7925	11.8219	10.6557	4.129622502	3.106745333	3.232266035
"1557733_a_at"	10.6658	9.3420	41.9729	4.160792271	7.317848532	5.670202779
"1557734_s_at"	20.4571	28.0348	19.5728	5.246260477	4.354530857	4.087144326
"1557735_at"	4.2722	5.4316	3.1686	2.665587855	1.871558239	1.871558239
"1557736_at"	9.2235	9.2235	12.0706	3.341515694	4.239148287	3.71075956
"1557737_s_at"	9.2439	10.9681	19.0649	2.914423477	5.036379157	4.576689329
"1557738_at"	5.7770	8.4690	10.3322	4.331185261	4.743593159	4.209114611
"1557739_at"	8.2733	8.3991	7.6353	4.129622502	2.698313692	2.654175628
"1557740_a_at"	4.9534	4.7937	4.7937	2.173734903	2.200736445	2.261127568
"1557741_at"	3.3757	2.9462	2.7680	1.962733668	1.653587002	1.708029114
"1557742_a_at"	4.3547	3.1591	3.2362	2.151508701	1.900060038	1.585667226
"1557744_at"	10.3322	8.9260	14.9433	3.592135587	4.276347952	4.348000559
"1557745_at"	5.8598	4.2348	3.5312	2.813849771	2.296145474	1.755196542
"1557746_at"	3.1828	4.2062	3.4760	2.183829089	1.633929668	1.737378716
"1557749_at"	47.4480	56.1246	33.0142	3.314345661	6.044723624	6.108250455
"1557751_at"	7.1682	6.5727	18.9363	3.373018526	4.138905594	4.206056266
"1557753_at"	4.6974	3.6755	3.9751	2.247500458	1.932688468	2.092296444
"1557754_at"	12.8063	11.2387	10.6871	5.316402109	3.678780787	3.432333517
"1557755_at"	13.0922	11.3027	8.7590	3.476921283	3.411331289	3.498596431
"1557756_a_at"	4.1761	3.1543	4.1761	2.530319833	2.721808288	2.78675333
"1557757_at"	16.0171	12.4239	10.8422	3.864563387	3.592456469	3.305651756
"1557758_at"	3.8855	4.1796	4.1796	2.89853713	2.063368172	1.993724018
"1557759_at"	7.4347	8.5087	4.7479	2.241513387	2.353322842	2.247300458
"1557761_s_at"	22.5828	18.1472	7.9932	3.803759058	3.502840122	3.231060458
"1557762_at"	3.6264	3.5617	3.0451	2.419039135	1.628270726	1.770035858
"1557763_at"	3.9687	4.2389	3.9693	3.826637873	1.734477547	1.808327007
"1557765_at"	3.5100	3.3650	3.5563	2.246807668	1.543574895	1.439536098
"1557767_at"	11.0842	6.9101	5.4571	2.911389373	2.364744797	2.293368715
"1557768_at"	11.8541	10.8846	8.8239	2.973928958	2.801811281	3.237157836
"1557769_at"	8.6819	9.2183	11.9341	3.568472411	3.30668873	3.083003122
"1557770_at"	8.1060	5.6924	4.4527	2.895431742	2.157240237	2.538361323
"1557771_at"	9.1044	9.1445	9.1445	3.300551613	2.756256242	2.840752604
"1557772_at"	3.6234	4.1761	2.6796	3.164128677	1.876628037	1.626554998
"1557774_at"	18.8380	20.2207	17.0662	4.390891011	3.73074464	3.868954319
"1557775_a_at"	5.1963	4.2146	4.5409	2.911389373	2.120620965	2.200736445
"1557776_at"	7.7159	10.6405	6.0159	2.665341217	2.208667739	2.372227657
"1557777_at"	32.8443	27.1134	32.6482	6.925475521	5.028931157	5.120544019
"1557778_at"	5.1963	4.7690	4.0764	3.690866838	2.279314138	2.211833037
"1557779_at"	7.7346	5.7606	6.0305	3.161679473	2.009137254	2.377475757
"1557780_at"	8.0349	6.9116	8.5459	3.744498333	3.420211676	3.704193611
"1557782_s_at"	45.2280	30.0696	20.9651	5.183120055	4.34089363	4.396913541
"1557783_at"	22.3747	16.8792	12.7367	3.931606127	3.137422178	3.063317264
"1557786_s_at"	9.9896	9.4293	9.3658	3.298827217	3.30668873	2.791826286
"1557787_at"	7.3414	5.2875	4.7479	3.533792059	2.251139482	1.999707076
"1557788_a_at"	6.7855	6.8749	6.8749	4.231284636	2.606413577	2.811485882
"1557789_at"	9.5844	28.7800	12.4394	4.063766045	3.45282313	3.13690671
"1557790_at"	6.0286	5.7770	5.1963	2.92636925	2.049289538	2.212325638
"1557791_at"	4.9657	4.9657	4.2200	2.698383554	2.094973278	2.199068422
"1557793_at"	6.7319	6.2905	6.0218	4.129622502	2.44109746	2.189523349
"1557795_s_at"	30.1807	28.9551	30.1807	6.094476001	4.915555477	4.441591108
"1557796_at"	5.9094	5.7770	4.5242	3.76728867	2.363201586	2.197823248
"1557797_a_at"	19.9961	16.4863	26.5749	4.607522212	5.824917945	5.780708525
"1557798_at"	9.2235	8.0534	7.6000	2.988398656	2.817406191	2.780919317
"1557799_at"	13.7765	17.8292	44.1014	4.773632863	5.525530839	4.994072928
"1557801_x_at"	19.5240	22.4601	34.8186	4.852350159	5.625675397	4.828915323
"1557802_at"	3.3757	3.3787	4.1761	3.760163921	2.030268951	2.062151475
"1557803_at"	6.7743	5.0223	3.9706	4.015560591	2.137033193	2.012615536
"1557804_at"	23.7043	33.0553	27.2292	3.66416985	5.827273245	5.657850674
"1557805_at"	8.2596	8.0738	8.0661	3.514232006	4.864387369	4.311864786
"1557807_a_at"	5.7770	6.6629	5.8916	3.865263035	2.664995043	2.44682497
"1557809_a_at"	22.6347	21.0207	15.5825	4.441185738	4.348056487	4.393740227
"1557810_at"	5.1218	5.1878	6.1479	2.620099523	3.193202889	4.057381006
"1557811_a_at"	11.3027	11.7902	10.4028	4.555839665	3.932616438	4.331936875
"1557812_a_at"	4.9794	4.8828	4.4387	3.153519894	2.315982051	2.315982051
"1557813_at"	148.8271	133.4835	163.3884	8.194535218	8.382953207	8.508033462
"1557814_a_at"	75.3679	61.2621	107.9202	7.549416095	7.108963519	7.400094592
"1557816_a_at"	45.7153	41.8276	29.6304	5.545499628	4.841342918	4.547620935
"1557817_a_at"	67.6115	49.5765	56.2571	6.719156244	5.832953586	5.705088487
"1557818_x_at"	21.0695	21.6346	16.5804	6.181654264	4.267680419	4.444132127
"1557820_at"	66.8408	117.5767	274.2208	7.87551129	8.224527702	8.242207654
"1557821_at"	9.0559	8.9892	8.9737	3.575976513	2.497625749	2.564777439
"1557822_at"	3.7948	3.0179	2.7662	2.704928789	1.490750288	1.48235528
"1557823_s_at"	4.2741	3.5200	3.3344	2.338619944	1.534983539	1.755196542
"1557825_at"	9.2235	10.7444	9.2235	3.778663792	3.070233354	2.882273628
"1557826_at"	5.7953	4.0252	4.2169	4.460799309	2.104032812	2.499802701
"1557827_at"	31.6286	31.5625	35.8035	7.018454627	5.026426789	5.022357686
"1557828_a_at"	8.1697	17.1824	42.1799	3.577982506	7.28728933	7.215730135
"1557829_at"	7.3145	5.6446	4.6319	3.535754164	2.585219209	2.541200116
"1557830_at"	10.7281	17.7299	21.5696	3.848964408	6.440063295	5.889276594
"1557832_at"	3.1154	2.9257	2.8085	2.999266566	1.633929668	1.794887849
"1557833_at"	9.2597	8.9914	8.8771	4.749905986	3.16445664	3.21096888
"1557835_at"	19.8610	19.1017	47.9222	4.146011015	6.738332592	6.783960153
"1557836_at"	12.9437	13.0282	13.4200	3.746307402	3.746307402	3.836662176
"1557837_a_at"	4.0485	3.9114	4.3047	3.744498333	2.049289538	1.85229186
"1557838_at"	4.2722	4.6968	3.4843	3.058130698	2.094973278	1.989351522
"1557840_at"	5.0506	4.5630	4.1539	2.393139879	2.200736445	2.078203256
"1557841_at"	10.3322	6.1515	6.8749	4.104866888	2.236820203	2.683450973
"1557842_at"	3.5706	3.7233	3.5706	3.095036333	1.474479254	1.733011815
"1557843_at"	3.5290	3.3679	3.5846	2.67781988	1.832551962	2.012615536
"1557845_at"	3.2667	3.7582	3.9671	3.233471658	1.543574895	1.918702711
"1557848_at"	17.6498	15.0663	18.0348	4.735743704	3.807228454	4.185142503
"1557849_at"	3.9234	4.1761	3.2362	2.231175393	1.376365683	1.390954277
"1557850_at"	17.0992	17.1824	15.1486	5.049266043	3.913196152	3.80128091
"1557852_at"	54.3090	120.1481	10.5052	4.209373458	4.448357059	4.575941015
"1557856_at"	5.7770	4.9073	3.6470	2.137497787	2.113671215	1.910155946
"1557857_a_at"	4.7533	5.0920	4.2722	4.366706288	2.234385502	2.432711426
"1557861_at"	6.3801	7.1575	4.5944	3.331942114	2.167551068	2.3643854
"1557862_at"	16.8801	17.0554	12.2630	4.306130033	3.30668873	3.371658811
"1557863_at"	5.7770	5.3284	3.7480	2.37494749	1.884301045	1.944584757
"1557864_x_at"	5.1963	6.5090	3.9712	2.459300211	1.961246163	2.081212472
"1557865_at"	7.6177	7.6177	6.4334	4.136930526	2.562760092	2.804936853
"1557866_at"	5.8820	5.7770	6.7081	3.143397844	2.530319833	2.458437213
"1557867_s_at"	86.5865	75.2217	91.0188	7.182342128	6.149299072	6.115236188
"1557869_at"	8.2596	8.1057	4.6719	2.787777842	2.612461046	2.702815819
"1557871_at"	3.1600	3.6410	3.3757	2.59589237	1.757526181	1.716604197
"1557873_at"	35.2491	29.2210	31.4064	5.368765543	4.894152841	4.844827877
"1557874_at"	4.5042	4.5042	3.8129	2.972890399	2.000275651	1.814854718
"1557875_at"	8.3768	8.7552	8.4427	4.460799309	2.801947857	3.130144402
"1557876_at"	4.3237	4.3127	3.2067	2.183244768	1.898104749	1.876803205
"1557877_s_at"	4.9553	4.4368	5.3963	3.459922068	2.343679201	2.377475757
"1557878_at"	14.9410	16.5839	17.9733	5.51578114	3.817327307	4.02037018
"1557879_at"	14.5229	10.8831	12.4394	4.433189369	3.648400028	3.392712494
"1557880_at"	8.2585	8.7062	6.8665	3.898215712	2.731788905	2.73856176
"1557881_at"	3.9233	4.0146	4.1484	3.792985724	1.970454483	2.063150321
"1557882_at"	4.3816	4.7808	3.8855	1.760145674	1.769400843	1.793286941
"1557883_a_at"	3.4792	4.2129	2.9843	2.012468218	1.556221659	1.633929668
"1557885_at"	3.3130	6.9821	3.4979	2.241940467	1.816924505	2.092296444
"1557886_at"	15.2016	13.6647	9.0760	4.743965736	2.970433066	3.386212274
"1557888_at"	9.3782	11.1420	6.0086	3.548950519	2.92935451	2.739882317
"1557889_at"	32.2212	33.5363	10.7937	3.758819617	2.479668002	3.163578479
"1557890_at"	3.6234	4.0333	3.4592	2.643706765	1.900672899	1.926655564
"1557891_s_at"	7.9932	7.9932	7.9932	3.436591642	2.401536314	2.998782039
"1557892_at"	43.1656	34.7284	30.1807	5.207758062	4.82866237	5.149396578
"1557893_a_at"	11.7204	10.6467	11.8181	3.744498333	3.023194872	3.542504625
"1557895_at"	4.2832	4.2893	4.2935	2.713820547	2.519851758	3.240114423
"1557896_at"	4.4582	3.6929	3.9751	2.88748513	1.817610296	2.098613892
"1557897_at"	13.8455	12.3290	11.0281	5.349109594	3.403366667	3.433688268
"1557898_at"	7.4390	13.4251	8.0127	3.654692794	2.719792025	2.614335147
"1557900_at"	7.2326	6.6465	5.1963	2.695145571	2.107960019	2.308264273
"1557905_s_at"	96.1857	108.1687	126.0078	4.315526946	7.404591643	6.582721485
"1557906_at"	14.8271	11.1420	8.3690	4.188587778	3.077502998	3.216475913
"1557907_x_at"	32.9442	22.1134	14.8816	4.257114295	4.010190641	3.940900859
"1557908_at"	10.5708	12.1071	9.2185	4.013492747	3.190558975	3.251608678
"1557910_at"	119.1617	229.5382	64.2030	4.273481636	9.053265072	7.767385508
"1557914_s_at"	9.1959	6.1474	6.1474	3.527742067	2.25486867	2.657589244
"1557915_s_at"	447.7497	602.5810	514.6780	7.001495912	8.87438286	8.634676258
"1557918_s_at"	22.3747	22.3747	20.8787	5.437884672	3.847620458	3.689468834
"1557919_a_at"	24.8381	19.6264	14.2099	4.463139958	3.43843365	3.369170658
"1557921_s_at"	3.4659	3.2362	3.9234	3.515873352	1.972111463	1.972111463
"1557924_s_at"	26.2481	12.5751	7.2480	3.331942114	2.727719125	2.835982977
"1557938_s_at"	20.4384	14.4047	11.5284	4.489631731	3.499245472	3.213780751
"1557943_at"	11.2207	9.3551	10.1388	3.060655046	2.915852546	2.936043973
"1557944_s_at"	35.7422	31.1379	32.3239	6.022999495	4.628969443	4.787026479
"1557945_at"	4.9794	5.0618	4.1474	3.092199419	2.315982051	2.315982051
"1557948_at"	8.2332	10.6478	30.6092	3.031887664	5.683840117	4.743965736
"1557950_at"	56.2137	63.3667	73.7012	1.798755406	7.000900072	6.705724463
"1557953_at"	21.4365	42.2230	67.8093	5.286921064	6.49833914	6.473921099
"1557954_at"	27.5626	37.8316	50.8826	5.892355538	6.162626622	5.500234762
"1557961_s_at"	4.2722	7.1151	3.4534	2.452043697	1.576396697	1.4802695
"1557963_at"	10.3322	11.6096	8.7626	3.584779741	3.154190039	3.029304213
"1557964_at"	91.1126	72.8124	58.4743	6.18611131	5.647767351	6.021887319
"1557965_at"	63.1789	49.4850	140.2511	3.085658566	7.415257839	6.707735728
"1557966_x_at"	63.9875	50.0405	92.0864	4.427762292	7.04950902	5.645024881
"1557970_s_at"	23.4838	24.9370	15.1764	4.248594619	4.020378166	4.103865153
"1557981_at"	13.7765	13.4826	8.6385	3.417799632	2.97253231	3.078470417
"1557984_s_at"	15.0399	14.5068	13.0226	4.509724934	3.858656115	3.791626661
"1557985_s_at"	27.5265	18.8992	35.9699	5.041421458	4.922051103	5.265833504
"1557986_s_at"	11.3713	9.0830	10.1146	3.964042859	3.062919648	3.188919568
"1557987_at"	65.4566	71.0630	118.6049	6.13481771	7.542110804	8.15576554
"1557991_at"	6.5055	7.0154	6.5055	3.060714672	2.701662957	2.75038164
"1557993_at"	6.5055	4.5938	4.4764	1.981628762	1.97009853	1.680855135
"1557994_at"	8.7495	8.1512	8.7495	3.331942114	3.129198791	3.009370751
"1557996_at"	40.5631	51.3443	38.1295	5.453596862	7.677194643	7.512657669
"1557998_at"	4.6757	4.4896	3.3537	2.231175393	1.712931026	1.994499412
"1558000_at"	7.6483	6.9094	5.4990	2.327477332	2.315982051	2.459161431
"1558001_s_at"	8.5454	7.5801	8.9024	2.967907049	3.095146783	3.147707537
"1558002_at"	108.2840	53.5348	60.5294	3.94743264	5.782905823	6.164602118
"1558007_s_at"	11.1017	10.1106	7.6382	4.77993321	2.599963986	2.933237904
"1558009_at"	3.3490	4.9607	2.9317	2.171177842	1.441100667	1.531698506
"1558010_s_at"	5.0011	5.5873	5.8281	2.33705731	2.482147444	2.265131852
"1558011_at"	12.3051	9.7881	31.0672	4.641790164	4.377762122	4.133960253
"1558014_s_at"	3.6849	5.2121	8.2865	2.381856048	2.88848171	1.943832659
"1558015_s_at"	99.9798	168.5888	31.9475	5.130929883	5.96951875	5.129510093
"1558017_s_at"	14.1508	12.7254	17.8529	4.345193794	4.104443372	4.429488184
"1558019_at"	5.0411	4.5415	4.9794	3.910491476	2.101522071	2.333745903
"1558020_at"	21.4983	15.1326	19.3089	5.444462307	3.862977789	4.176455409
"1558021_at"	6.4354	6.5067	7.6177	3.778592408	3.691101799	3.865985073
"1558027_s_at"	14.5845	16.4693	15.2544	4.545874202	4.299479872	4.004492557
"1558028_x_at"	35.5122	55.5122	26.4924	4.312861178	5.995018909	5.399666856
"1558034_s_at"	5.2137	4.6952	4.1761	3.198732107	1.942346067	2.231175393
"1558041_a_at"	7.2466	6.5181	8.8625	4.505016474	3.67424689	3.147707537
"1558044_s_at"	31.5105	31.7644	68.2848	6.490777958	6.222355649	6.195322267
"1558045_a_at"	11.9625	16.0703	21.0309	2.906245784	4.232305266	3.934656823
"1558046_x_at"	30.8295	28.7164	21.0867	4.448907057	4.614201762	4.466872193
"1558048_x_at"	81.4304	213.2908	403.8608	11.02791579	7.022124806	7.220373495
"1558050_at"	6.4226	5.5715	5.9367	3.48478619	2.530319833	2.530319833
"1558052_at"	13.4760	10.5760	12.8961	4.343387639	3.566083875	3.417799632
"1558053_s_at"	10.5117	5.7076	8.7495	4.658857306	2.782443524	3.250304174
"1558062_at"	5.0234	4.5255	3.9617	2.749395602	2.006836574	1.909321033
"1558066_s_at"	53.8671	54.9271	28.7277	5.514832762	4.758146698	5.172948097
"1558075_at"	4.1166	7.8042	7.2350	4.845504082	3.66376113	3.684581941
"1558076_at"	5.1963	15.8420	3.3479	1.418192428	1.92291249	1.755196542
"1558077_s_at"	7.4324	6.1302	4.9554	3.574462348	2.497625749	2.516843255
"1558078_at"	29.3362	22.5969	52.8567	3.846153083	7.73731794	7.056921815
"1558080_s_at"	8.4837	15.3406	9.8949	3.114444048	3.30668873	4.154471824
"1558081_at"	11.3027	9.3724	12.4876	3.772467175	3.124753192	3.434375985
"1558082_at"	4.9923	5.3835	4.3547	4.196878458	1.997195808	2.377475757
"1558088_a_at"	23.0109	30.0696	28.4966	4.597494279	5.786806867	5.770521773
"1558093_s_at"	14.8435	24.4999	14.1870	3.913660938	4.812114854	4.311864786
"1558094_s_at"	12.8451	18.7341	24.6625	3.501288806	5.264385805	5.011547167
"1558097_at"	64.8191	120.4677	309.9682	6.681426677	8.381400947	8.061173089
"1558101_at"	6.2790	5.1793	4.6926	2.953117287	2.310021593	2.231175393
"1558102_at"	10.2411	8.1768	12.0449	3.317161697	3.255667992	2.92935451
"1558103_a_at"	4.5950	5.2133	7.7094	3.158936471	2.635403437	3.041750748
"1558105_a_at"	7.9296	11.9269	19.6863	3.583637941	3.797646706	3.535062169
"1558107_at"	2.8295	2.8816	2.4063	1.59603686	1.59603686	1.530847359
"1558109_x_at"	5.2717	5.7991	4.5196	2.82317252	2.420584916	1.818946833
"1558111_at"	68.9942	108.6630	90.8208	4.448801169	8.125292419	7.317255772
"1558113_at"	12.8708	9.4893	8.5373	4.545296576	3.106574885	3.373744089
"1558115_at"	13.7765	13.7765	14.3866	5.124111491	3.678264435	3.722234129
"1558116_x_at"	5.1323	6.6685	9.0760	2.93557036	2.737372646	2.461346201
"1558117_s_at"	10.6871	10.4766	8.9629	4.013206954	2.879660005	3.417799632
"1558118_at"	30.2918	24.4141	17.4271	4.743965736	3.949954467	4.177310955
"1558119_at"	16.0338	14.1865	7.2035	3.869195764	2.94869701	3.141526012
"1558120_at"	9.6991	5.7676	5.7253	3.331942114	2.236778795	2.308264273
"1558121_at"	7.7312	7.0354	3.8473	3.144220013	2.08900535	1.874044547
"1558122_s_at"	6.2316	5.1963	4.1314	3.466694923	1.916290736	2.123869558
"1558123_at"	36.1924	33.0387	22.7080	4.946019261	4.728241249	4.983158095
"1558124_at"	10.5776	11.0915	11.3027	4.261455143	3.498596431	3.450672548
"1558128_at"	6.2214	6.1007	6.3205	2.608965021	2.434585647	2.541935566
"1558135_at"	35.7422	37.5118	39.2327	6.069108311	5.288105179	5.782880834
"1558136_s_at"	43.1547	48.6832	84.4016	3.507857935	6.929115111	5.674174111
"1558139_at"	13.9258	15.1803	9.5767	4.744680377	3.106745333	3.195139721
"1558140_at"	13.0685	12.4394	12.4394	3.636847155	3.061386233	3.198823766
"1558142_at"	96.9615	172.7498	364.8438	6.795875581	9.508619563	9.378836101
"1558143_a_at"	99.9974	96.5717	66.1529	6.239175286	5.444462307	5.444462307
"1558144_at"	8.2055	7.4107	7.6570	3.757219506	2.936781586	2.578641404
"1558147_a_at"	108.1700	104.8925	112.4141	7.553104707	6.503051245	6.493355907
"1558148_x_at"	28.9925	19.5918	31.2756	5.396928243	4.857608497	4.857608497
"1558152_at"	19.3971	15.1764	11.9752	2.443331157	3.348296679	3.47945809
"1558154_at"	29.6405	31.7562	34.9610	5.799515257	5.591810506	5.779213657
"1558160_at"	6.7514	6.1625	6.5644	3.777079086	2.737509542	2.652027766
"1558163_at"	2.6870	3.6539	3.3757	2.129744906	1.780376257	1.684612245
"1558164_s_at"	8.6403	8.6403	9.9058	2.967146156	3.179636633	2.973632538
"1558166_at"	6.5021	9.4713	12.1629	4.032578542	3.657764564	3.678971659
"1558167_a_at"	11.9097	13.8875	17.6353	3.929539375	3.859911318	3.95423125
"1558168_at"	21.9582	15.1764	14.5697	5.503208522	3.519569735	3.977790593
"1558170_at"	7.5075	4.3149	3.9751	2.092296444	2.092296444	2.032599862
"1558173_a_at"	39.5368	59.6085	24.2914	3.830599478	6.16406537	5.953763426
"1558174_at"	51.3287	42.1034	21.9560	4.342391508	4.171636817	3.891764001
"1558176_at"	18.7707	24.0846	17.9502	4.819878744	3.70606125	3.928758485
"1558177_at"	10.2188	7.5723	6.9975	3.652365403	3.150689267	2.998782039
"1558179_at"	34.4307	27.1182	20.1109	5.444462307	4.800167094	4.830777213
"1558181_at"	22.7569	20.8484	14.0457	5.568331942	3.689155909	4.133960253
"1558183_at"	26.5521	20.5703	18.0068	4.460799309	3.972643563	3.764599947
"1558184_s_at"	4.2722	4.9936	4.4801	1.999689069	2.411871216	2.16352333
"1558185_at"	4.7593	6.8820	9.1297	3.127565558	2.878008123	3.340797665
"1558186_s_at"	14.4852	5.9907	11.5066	3.279283811	3.279283811	3.363200776
"1558189_a_at"	12.4394	8.1936	8.3477	3.227403665	2.903216465	3.059265806
"1558193_at"	13.7765	11.7455	13.2512	4.204026071	3.513495889	3.65795242
"1558195_at"	10.3322	10.3322	9.3280	3.945610883	2.723295352	2.90157874
"1558199_at"	12.8351	9.0941	11.3350	3.744498333	3.097965307	3.272551794
"1558201_s_at"	40.4064	48.8109	110.8789	5.042586083	6.608469374	6.988651723
"1558202_at"	6.8767	8.4176	6.8043	3.077453538	2.612226162	2.530319833
"1558208_at"	6.1805	6.8027	6.2621	4.460799309	2.841761317	2.573975907
"1558210_at"	7.0805	4.8761	4.4830	2.231175393	1.880970507	2.285717325
"1558211_s_at"	47.5057	45.4135	36.9324	5.741671679	4.845528202	4.69129229
"1558212_at"	18.4255	15.7023	15.1002	5.367309982	3.729920159	4.2190131
"1558214_s_at"	4.9540	5.4360	2.9699	2.941163088	1.69022646	1.746688428
"1558215_s_at"	21.7098	23.6810	32.3274	3.240465244	5.224570447	4.784637809
"1558216_at"	11.0146	8.8625	8.2254	3.515434926	2.526656729	2.61185674
"1558217_at"	8.1127	10.5548	45.8000	2.829188133	4.429636278	4.98455155
"1558220_at"	4.1784	13.7436	17.9784	2.893600804	5.616744089	5.149523498
"1558225_at"	5.1349	5.5180	2.8232	2.226977213	1.559419483	1.539185554
"1558226_a_at"	2.8838	3.5825	3.2271	1.955169688	1.663414891	1.509512011
"1558230_at"	23.0105	24.0846	24.0846	6.233749975	4.538967862	4.590038838
"1558233_s_at"	20.4988	23.3408	34.5159	3.776310376	5.66203756	5.043100866
"1558234_at"	3.4792	3.2688	3.2688	1.798755406	1.70302122	1.798755406
"1558236_at"	25.8236	30.6446	80.7916	3.479495841	6.345703293	6.319829604
"1558237_x_at"	33.0937	34.4872	122.8300	4.214584378	6.591179987	6.645728512
"1558238_at"	8.8361	8.3325	5.7618	3.060423146	2.479162102	2.092296444
"1558247_s_at"	6.3423	5.5201	6.3423	3.90196388	2.587760384	2.582637302
"1558248_at"	23.3837	19.7492	10.7118	4.311864786	3.521729648	3.147707537
"1558249_s_at"	42.4501	46.2492	42.3604	5.210265069	6.271393523	5.345181339
"1558250_s_at"	5.6087	9.6424	29.1702	4.129622502	5.907847444	5.685499532
"1558251_a_at"	13.0884	14.4585	28.6747	2.915230132	5.018111808	5.627873463
"1558253_x_at"	21.6912	19.3672	29.8423	4.115199917	5.929652937	6.242245046
"1558254_s_at"	53.8834	96.0143	47.2637	4.476303772	5.303712038	5.062720934
"1558256_at"	8.0905	6.0081	9.4503	3.837269366	2.956322223	2.945901289
"1558262_at"	7.6135	6.4957	5.1894	3.226420296	1.880837814	1.904415838
"1558273_a_at"	5.9950	6.0013	4.9794	2.753644663	2.583748258	2.315982051
"1558275_at"	19.8605	32.5794	23.7517	4.55639459	4.759922191	4.55639459
"1558277_at"	7.1911	8.7062	5.4617	2.459736646	2.632259889	2.555877467
"1558279_a_at"	5.8502	8.7874	7.3709	2.593250147	3.16445664	2.876937353
"1558280_s_at"	3.2152	3.4792	5.4741	3.680061216	1.884376463	2.118012272
"1558281_a_at"	9.2235	6.5514	5.5693	2.260143772	2.16352333	2.429938754
"1558289_at"	37.2145	35.9644	27.5157	5.916706338	4.576719643	4.616837738
"1558290_a_at"	25.3951	24.0597	104.4162	4.460799309	6.200562476	5.685231054
"1558292_s_at"	6.4129	12.0298	24.5491	4.345690562	5.608279928	5.335957593
"1558293_at"	3.9092	3.3433	3.9865	2.530319833	2.062151475	2.062151475
"1558295_a_at"	4.5615	4.5615	5.0554	3.83903794	1.638114502	2.189512884
"1558299_at"	173.1694	171.6426	201.1198	6.965552479	7.061664386	7.111852843
"1558300_at"	6.9295	7.4307	5.4027	4.006919649	2.094973278	2.377475757
"1558301_a_at"	3.3757	4.1307	3.6139	2.537491691	2.01440384	2.036019288
"1558304_s_at"	70.2877	63.9672	82.1959	6.56583067	7.461187995	7.00647484
"1558305_at"	6.1593	7.2974	8.5815	2.763407244	3.314420891	3.08067143
"1558306_at"	9.1681	5.4373	6.7684	3.785577086	3.106745333	3.106745333
"1558308_at"	6.0766	10.5575	4.9794	3.378389648	2.289170482	2.599963986
"1558310_s_at"	7.3864	8.0592	8.3477	4.249968438	2.926306009	2.892325364
"1558315_s_at"	7.7276	7.6177	10.1538	2.156947353	3.074431763	3.398557048
"1558320_at"	7.3145	6.3607	4.9231	2.456903304	2.324012384	2.178317716
"1558322_a_at"	4.6663	7.9029	3.8992	2.432002781	1.952365053	1.847825675
"1558323_at"	10.5319	11.7515	12.9769	4.367680106	3.60441695	3.698093513
"1558324_a_at"	11.0460	11.2754	12.8579	4.223901686	3.684581941	3.445573809
"1558327_at"	59.0970	66.1626	47.1770	5.444462307	5.442823731	5.418527986
"1558329_at"	27.4539	22.2372	15.9063	4.144903944	3.961858801	3.922265272
"1558330_x_at"	26.8858	19.3887	19.0372	4.535666981	3.921756737	4.297808481
"1558331_at"	25.0679	20.7714	30.1807	5.031892915	5.790626621	5.7240012
"1558333_at"	18.9768	25.0923	28.7499	5.555204699	4.590038838	4.417265221
"1558334_a_at"	32.2498	22.5969	21.7249	5.6031746	4.588711973	4.502407878
"1558336_at"	10.6379	9.3117	7.2023	4.020667755	2.866220306	2.852615177
"1558337_at"	6.6038	7.6229	4.7479	2.915292239	2.270209771	2.683450973
"1558338_at"	9.4784	8.7062	11.0829	3.988609551	4.867617781	5.106950532
"1558340_at"	36.7808	31.1879	26.2481	4.77427859	4.483512277	4.528594059
"1558342_x_at"	18.9197	16.6585	16.6585	3.947890505	3.764234849	3.955094497
"1558343_at"	4.5674	4.9735	4.6401	2.314269227	2.16352333	2.067821957
"1558345_a_at"	17.4141	20.0704	57.3363	4.455556758	5.308053994	6.010774344
"1558346_at"	8.2596	10.5173	9.0195	3.369080949	3.392774226	3.506639993
"1558348_at"	9.2958	10.7472	14.8257	5.103869702	4.569956085	4.311864786
"1558354_s_at"	5.9732	5.7770	6.3423	3.331942114	3.226156143	3.098638141
"1558356_at"	3.3757	5.9323	4.9705	3.075108806	2.209858454	2.383049064
"1558365_at"	5.6960	7.4875	4.1873	3.012127529	2.901716529	2.530319833
"1558368_s_at"	31.6286	23.5294	23.7517	4.55639459	4.334228314	4.1767156
"1558369_at"	16.3650	22.2167	54.0088	3.550572566	7.005817776	6.902951688
"1558371_a_at"	31.0630	28.6388	80.9872	4.645681926	4.856724508	6.142404841
"1558372_at"	2.8238	4.5971	3.7366	2.156895589	1.901715078	1.901715078
"1558373_s_at"	3.0892	4.5971	3.7320	3.476683058	2.242382259	2.308264273
"1558375_at"	4.2722	4.8999	3.2457	2.766747937	1.498992391	1.627081265
"1558378_a_at"	12.6090	10.3712	9.4107	3.391657394	2.77383981	2.786307802
"1558381_a_at"	16.0338	11.7783	12.9176	3.89616966	3.691268493	3.46122908
"1558383_at"	4.8475	5.1878	4.8475	2.753215967	1.930481849	2.212267034
"1558385_at"	7.0857	7.4409	6.5289	2.911389373	3.606430393	3.148093619
"1558387_at"	3.1600	3.1036	2.8955	1.659912333	1.459082654	1.448581398
"1558388_a_at"	3.1635	3.4792	2.5989	1.703532862	1.496407596	1.659912333
"1558390_at"	9.9787	7.5700	4.2826	2.374743756	2.049289538	1.924403711
"1558391_s_at"	5.1437	5.5936	6.8749	3.089346031	2.924520293	2.923774489
"1558392_at"	9.2567	10.5899	7.1835	3.086064477	2.986320168	3.065715577
"1558393_at"	32.9442	32.7938	22.3532	5.245621509	4.305206282	4.513276826
"1558394_s_at"	4.5426	4.2570	3.8370	2.476230287	1.8048992	1.69022646
"1558397_at"	40.3125	50.0465	37.9027	4.278511528	5.496788783	6.743137484
"1558398_at"	30.2900	24.1241	17.5568	5.157472616	4.016045736	4.121169743
"1558400_x_at"	34.2683	29.6413	19.1903	5.400724501	4.051405831	4.377140628
"1558401_at"	4.2722	4.9355	4.2070	3.918270737	3.350425739	2.700316013
"1558402_at"	7.3734	5.2508	5.4075	2.976570122	2.16352333	2.503647166
"1558404_at"	4.5411	4.1158	10.4703	2.798737352	2.305962005	2.551843372
"1558406_a_at"	4.1123	4.7550	3.5211	3.184496635	1.805168793	2.058715392
"1558407_at"	127.8334	117.4103	95.8510	7.066567608	6.303634452	6.718430946
"1558409_at"	5.6193	4.1961	9.3578	2.730175578	3.772469079	4.087313265
"1558410_s_at"	7.4322	6.9872	26.6551	4.129622502	5.782420697	5.654550321
"1558411_at"	4.2998	4.1226	3.4974	2.662464083	1.543574895	1.972291047
"1558412_at"	17.5041	21.8102	22.1766	4.129622502	3.692412304	4.086956431
"1558414_at"	8.0126	7.6177	8.0126	3.68987813	2.854439805	2.734492223
"1558418_at"	16.1306	16.9353	25.2639	4.081957865	5.487629627	5.246260477
"1558420_at"	36.7159	33.6677	27.6698	5.246260477	4.802271319	5.056396035
"1558421_a_at"	31.0835	19.9624	14.8257	5.064927051	3.804901864	3.684581941
"1558423_at"	10.6871	7.6253	6.1111	6.59698774	3.080982032	3.593009355
"1558425_x_at"	18.6230	16.6002	13.2750	6.204116174	4.135957328	4.476432094
"1558426_x_at"	249.5493	291.9161	356.4112	7.131298055	8.512959014	8.497518105
"1558428_at"	3.6336	3.1093	3.5079	2.231175393	1.741839775	1.748106549
"1558430_at"	8.1635	5.1878	4.2509	3.436663141	1.871105185	1.894312165
"1558431_at"	66.8408	61.9664	55.8663	6.314873193	5.653263421	5.592614735
"1558436_a_at"	10.6772	12.1161	9.0760	4.355738469	3.197323579	3.11695974
"1558437_at"	32.7453	26.7446	32.1887	5.35748468	4.813897767	4.227570439
"1558438_a_at"	31.5883	33.0553	35.9814	5.734947355	4.7866953	4.820556628
"1558440_at"	10.7428	7.4117	6.3423	3.047614377	2.703328393	2.417890615
"1558444_at"	18.3823	30.0696	23.8254	6.24613947	4.979163575	5.421830276
"1558445_at"	7.1358	11.7857	12.0905	4.843308868	4.48379399	4.505128428
"1558447_at"	10.3878	6.8522	17.6802	3.986953665	4.591489632	4.658004758
"1558448_a_at"	17.9312	14.8474	20.7654	3.749272534	4.456975142	4.782366021
"1558449_at"	13.8261	15.1764	10.9993	3.815308647	3.549790381	3.696094427
"1558450_at"	13.7765	13.7765	12.7871	4.129622502	3.136966834	3.640208337
"1558451_at"	5.3522	4.3245	4.8098	2.575462655	2.019645175	2.265985032
"1558452_at"	9.6638	8.6144	8.6144	4.103252988	2.73283673	2.838859115
"1558458_at"	8.9376	11.0037	45.2433	3.744498333	5.54556602	5.229988864
"1558459_s_at"	52.2174	58.6965	112.9965	6.074088315	6.738143402	6.450431085
"1558460_at"	12.0183	9.5996	8.5874	3.524761832	2.92935451	2.818277901
"1558463_s_at"	52.3166	35.9644	25.5004	5.003289697	4.763841565	4.768217621
"1558466_at"	3.9234	3.9234	3.9234	1.972111463	2.076084654	1.877018071
"1558467_a_at"	6.5098	7.2246	8.4355	4.084064377	3.250417861	3.190282644
"1558469_at"	29.0795	19.3659	14.4758	4.861930523	3.931492095	3.859945739
"1558470_at"	10.1342	7.9932	6.4719	3.331942114	2.613840655	2.896343134
"1558473_at"	4.9996	4.1834	3.7158	2.352006559	1.584204076	1.879386875
"1558474_at"	4.9636	11.2979	9.8949	3.744498333	3.636847155	3.30668873
"1558475_at"	5.7770	5.6471	4.7293	3.191965787	2.101820654	2.407637602
"1558476_at"	15.8131	12.8579	12.6307	3.744498333	3.566223636	3.684581941
"1558477_at"	13.2140	11.5666	10.6871	3.417799632	3.029609204	2.730550335
"1558480_at"	3.5991	4.1862	3.1036	1.991000087	1.482136156	1.62028691
"1558481_s_at"	6.5055	5.5414	5.0523	4.743965736	2.16352333	2.332845651
"1558483_at"	4.9607	4.8726	6.7181	2.66324125	2.444193727	2.444193727
"1558484_s_at"	96.1572	78.3612	41.2720	5.939948378	5.209629443	5.297664365
"1558486_at"	42.0672	51.8377	53.1535	5.154448301	6.55535768	7.036619521
"1558487_a_at"	28.5982	42.3288	66.5018	6.456901212	6.446642248	6.107227719
"1558489_at"	3.5617	3.8473	3.2612	2.077203871	1.862866089	1.658239488
"1558493_at"	6.3880	5.1624	5.9056	3.090296903	2.094973278	2.073572477
"1558494_at"	6.1333	4.1190	4.6453	2.355010526	2.273417232	2.047360122
"1558496_at"	3.9569	4.3331	5.0748	5.765379953	2.195362551	2.343340452
"1558497_a_at"	5.2312	6.4315	5.7770	3.349705966	2.359327367	2.361155629
"1558501_at"	5.6266	6.9607	7.2563	3.930431042	2.841643281	2.964603711
"1558502_s_at"	10.1004	9.8895	9.1905	3.275845202	2.850817508	3.200136945
"1558504_at"	31.0849	28.3643	18.7223	5.207070542	4.45917534	4.576689329
"1558507_at"	13.7765	7.2928	7.5629	3.118209302	2.936695333	2.471510692
"1558508_a_at"	7.2860	5.8737	6.2505	3.493220977	2.492003136	2.893494946
"1558511_s_at"	49.4242	66.9227	145.9786	5.494318913	7.635834033	7.395913047
"1558512_at"	5.2277	5.7558	7.1161	3.645027883	3.28787446	3.26633901
"1558515_at"	37.2178	68.4961	40.5902	5.003289697	6.175929953	6.372558595
"1558517_s_at"	29.0093	30.0197	30.1807	5.103697389	5.292976205	5.406511648
"1558518_at"	16.2042	17.9482	12.4394	3.790773721	4.142889122	4.156443838
"1558519_at"	4.1761	3.5375	4.1761	2.911389373	1.971796702	1.876803205
"1558522_at"	5.3932	4.4151	4.4151	3.531337229	1.927343644	2.092296444
"1558523_at"	5.4278	4.8617	5.7063	3.483214504	2.512555981	2.683450973
"1558525_at"	26.5354	21.8187	17.1678	4.841077372	4.163998443	3.891764001
"1558527_at"	11.3136	16.6585	28.0803	3.111993195	5.744813553	5.234784309
"1558529_s_at"	15.3573	15.2271	15.2271	4.616899064	3.417799632	3.881523132
"1558530_at"	37.3711	25.8664	24.1957	5.448262569	3.997715773	4.045527579
"1558532_at"	16.7751	13.9537	8.3477	3.628135052	3.314496451	3.294974976
"1558533_at"	20.2204	13.8875	17.5568	4.133960253	3.841196631	4.009074427
"1558534_at"	5.8114	6.8393	6.0147	3.505404237	2.77383981	2.77383981
"1558537_x_at"	13.8078	12.7119	12.8579	3.889486699	3.356995215	3.572453587
"1558540_s_at"	27.7933	23.7338	21.8332	3.385112538	4.568873792	4.565964742
"1558541_at"	6.1148	4.7079	5.3021	2.911389373	2.376392535	2.245212927
"1558544_at"	58.1044	29.4434	29.7363	4.894152841	4.543691157	4.886998817
"1558546_at"	57.5001	66.1741	66.1741	5.858255079	5.92173828	6.054416617
"1558549_s_at"	12.9714	7.0746	8.8625	4.467034116	2.725663498	3.147707537
"1558552_s_at"	5.9730	6.6685	5.9730	4.360784736	2.151241897	2.578460339
"1558553_at"	17.0448	14.6738	10.7214	5.071999906	3.093302663	3.322340398
"1558556_at"	14.1659	8.7316	19.6374	4.256238602	4.441323184	4.622516839
"1558557_at"	3.5560	3.7417	3.9050	2.201125618	1.832551962	1.876803205
"1558560_s_at"	8.2557	13.5414	12.8429	3.925142873	4.94840147	4.311864786
"1558561_at"	34.3749	34.9236	31.0231	4.839888341	5.325772639	5.197696546
"1558565_at"	13.0597	8.5541	6.9890	3.595925508	2.634095799	2.974112183
"1558568_a_at"	18.3797	15.4261	19.5153	3.886275075	4.572501155	4.28653284
"1558569_at"	18.3115	37.2853	81.4523	4.687455162	7.827464375	7.118087282
"1558570_at"	8.4958	8.7062	7.6153	4.494893679	2.968604014	3.120817557
"1558571_at"	7.6730	6.9761	5.4061	3.631086554	2.434585647	2.530319833
"1558573_at"	6.5055	9.1233	6.5055	3.045614211	2.474332864	2.479607397
"1558574_at"	9.2235	10.8054	10.3322	4.292567195	2.92935451	3.369080949
"1558577_at"	6.5055	5.7770	4.1259	2.644516715	2.393068052	2.530319833
"1558578_a_at"	4.3851	4.0879	3.6171	2.608993857	2.15149616	2.255966577
"1558579_at"	4.5944	3.7854	4.5944	5.639851243	2.199864382	2.16352333
"1558581_at"	38.1059	29.3795	38.1059	6.145481861	5.160213633	5.182514098
"1558584_at"	47.8478	39.1727	37.3881	5.389299844	4.978134249	5.083336378
"1558586_at"	12.4394	16.4227	16.4227	4.442062096	4.557809512	4.388744456
"1558587_at"	6.1216	5.5175	6.3423	2.849721516	2.472913548	2.787009423
"1558588_at"	12.7728	10.6882	12.5287	3.944348735	3.213521942	3.598446357
"1558589_at"	15.7899	11.0817	11.3062	5.003289697	3.184906041	3.418150718
"1558590_at"	21.7701	18.1909	19.3369	6.073134003	4.125671107	4.303736133
"1558592_at"	5.1820	5.0777	4.8233	2.174724455	2.420555694	2.703093381
"1558594_at"	31.6702	24.1957	15.5534	4.664331276	4.145778048	4.133960253
"1558595_at"	4.3010	3.8473	4.0033	3.444651328	2.001174191	1.934713144
"1558599_at"	3.7771	4.1735	3.9751	2.134359273	2.108376608	2.108376608
"1558600_a_at"	4.4821	4.5971	3.5155	3.389798486	2.233105139	1.876803205
"1558601_at"	6.9258	6.3007	7.3766	3.369247133	2.377475757	2.689033152
"1558602_a_at"	6.5055	6.5600	5.3580	3.901759062	2.481119977	2.430878476
"1558603_at"	5.9010	5.7683	4.3523	3.377380572	2.290299137	2.308264273
"1558604_a_at"	13.7950	15.6259	14.8257	4.467216782	3.795713681	4.110146363
"1558605_at"	7.1403	10.7123	66.1741	4.802485691	6.829737747	6.513611077
"1558606_s_at"	4.6381	5.1126	8.4338	2.541767439	3.816140134	3.058375471
"1558607_at"	16.9771	14.0073	10.0607	3.984181406	3.30668873	3.113903493
"1558608_a_at"	5.5573	7.5179	5.7140	3.846421586	2.146886547	2.377475757
"1558611_at"	4.5042	4.5042	4.5042	2.331481633	2.02052222	1.74499446
"1558612_a_at"	9.2078	8.7062	8.3782	3.066643654	2.200736445	2.467148348
"1558613_at"	13.0018	11.1628	16.6054	5.004583098	4.460799309	4.745553663
"1558619_at"	63.0745	63.1522	34.3919	6.233749975	5.076076793	4.907417964
"1558620_at"	11.9141	17.3435	66.2605	4.548747235	6.432968098	6.483824272
"1558621_at"	5.0699	4.8792	4.9794	3.561446723	2.224288384	2.500999216
"1558622_a_at"	6.6588	7.6441	7.9932	3.313892252	3.292830051	3.427307869
"1558623_at"	4.9904	3.8661	4.5042	2.316348705	1.688175795	1.98072504
"1558624_at"	4.5117	5.3062	7.1647	2.530319833	3.37365191	3.270911974
"1558626_at"	4.9533	5.0789	5.4702	2.397039761	3.133634076	2.507878485
"1558628_at"	8.5785	6.9270	5.5545	2.984485068	2.434585647	2.502996992
"1558630_at"	21.2105	18.1909	13.5502	4.514435778	4.505128428	4.185142503
"1558631_at"	12.4394	9.8815	8.7507	3.655735779	3.178112883	2.940988767
"1558636_s_at"	3.3541	3.4792	3.4792	2.738033316	1.798755406	1.646864654
"1558640_a_at"	4.6952	6.1261	4.9454	4.748420431	1.961468844	2.228498559
"1558641_at"	232.4122	241.5067	138.3622	7.608576772	6.751651143	7.186400542
"1558643_s_at"	5.4916	4.8381	5.5765	4.462719401	2.277363935	2.599963986
"1558645_at"	4.4526	5.4794	3.2861	3.106827472	1.887224138	1.755196542
"1558647_at"	26.2259	15.0413	15.5825	4.078425392	3.802894449	3.357263008
"1558648_at"	20.3031	18.2323	20.3031	4.568828048	4.343631267	4.436515706
"1558649_at"	11.2054	9.9192	7.6363	3.778398821	3.038313388	3.1083281
"1558651_at"	5.2344	4.1761	4.8161	4.148554476	2.388025927	2.378770758
"1558652_at"	6.7910	9.0760	9.0760	3.052815184	3.353204949	3.151544785
"1558653_at"	5.1786	5.5832	3.8279	2.909405943	1.986870437	2.134670899
"1558654_at"	16.6245	9.8949	8.6421	3.344359519	2.874877214	2.765362182
"1558658_at"	5.3586	6.2747	4.9506	3.17680336	1.991000087	2.543121566
"1558660_at"	5.8448	7.4117	5.3963	3.140313955	1.943832659	1.998394941
"1558661_at"	4.6952	5.1493	3.3647	3.331942114	1.737625019	1.888859125
"1558662_s_at"	34.9011	71.0630	177.3778	5.444462307	7.120142035	6.951656701
"1558666_at"	7.8382	8.7062	4.7895	3.600809375	2.434585647	2.53688712
"1558667_at"	3.9467	3.5713	2.8680	2.101392056	1.583228702	1.69022646
"1558668_s_at"	3.5139	3.4873	3.7310	1.975289673	1.798018682	1.798018682
"1558670_at"	39.6172	29.1381	21.8217	4.64776994	4.515138767	4.698985288
"1558672_at"	3.9234	3.6544	3.7922	2.038276281	1.786827618	1.571413565
"1558673_s_at"	7.7972	7.8938	6.8749	2.582447332	2.793996878	2.962950573
"1558675_s_at"	17.4078	32.0731	62.3081	5.003289697	6.680202391	6.333607936
"1558678_s_at"	2773.5208	3074.4254	1243.9719	7.037639046	11.74001574	11.84508696
"1558679_at"	16.8474	15.1764	14.7731	3.744498333	4.225478442	4.441650806
"1558680_s_at"	4.2994	4.6322	4.7479	3.143690622	2.247300458	2.247300458
"1558682_at"	4.3196	3.8312	3.9809	3.585489598	1.993098907	1.943773944
"1558683_a_at"	4.8229	4.9611	4.2398	3.744498333	2.062756594	2.090595264
"1558685_a_at"	146.2009	135.1097	155.6017	7.299974944	6.766692044	7.147781406
"1558686_at"	5.0385	5.7770	6.1477	2.586238666	3.926011713	4.280619512
"1558687_a_at"	9.2235	7.7547	7.9896	3.430232467	2.793850282	3.205313578
"1558688_at"	4812.7852	4607.0279	425.9030	10.18525366	8.082006866	8.413545148
"1558689_a_at"	4.8165	4.6916	3.8473	2.277950423	1.991000087	1.834379009
"1558691_a_at"	5.1281	5.6957	4.6747	2.911389373	1.978543818	2.012615536
"1558692_at"	6.6937	5.7770	22.0606	4.055674681	4.95759231	4.147838523
"1558693_s_at"	61.6077	39.1727	102.2068	4.892712394	5.930599989	5.175423039
"1558695_at"	17.4451	19.2668	32.5092	7.296989776	5.418066498	5.699531952
"1558697_a_at"	10.4389	8.7062	5.4311	4.194195484	2.599963986	3.019533374
"1558698_at"	12.3444	9.2660	14.0945	4.180927194	3.630487179	3.630487179
"1558699_a_at"	48.1243	50.0405	51.4749	3.089106054	5.839190056	5.693743565
"1558700_s_at"	7.3145	11.4738	26.3893	3.741924585	5.331284976	5.170202741
"1558702_at"	7.2019	5.7928	7.2019	2.389195116	4.020873337	3.86018889
"1558703_at"	7.7707	7.9382	9.5500	3.45720795	3.040222465	3.255500524
"1558705_at"	44.3000	37.0165	22.5577	5.324475968	4.714143373	4.675606709
"1558706_a_at"	8.7000	7.2358	7.6570	3.619118009	2.377475757	2.690334316
"1558708_at"	3.0398	3.2362	3.2362	2.798442251	1.633929668	1.674637802
"1558710_at"	12.0953	12.3684	42.3804	2.043413979	6.124363521	6.242245046
"1558711_at"	42.0677	45.1000	263.8075	6.91368276	7.847482947	7.779938875
"1558712_at"	11.7399	12.4904	11.7399	3.88650605	3.431151979	3.682861456
"1558714_at"	8.8480	6.1763	6.5271	3.744498333	3.294411534	2.884679602
"1558719_s_at"	11.3151	9.8949	10.5634	3.727522059	3.856393565	4.292468019
"1558720_at"	20.2703	16.0631	15.5063	6.035954484	3.778533454	4.272044643
"1558722_at"	3.7346	3.4164	4.6469	1.798755406	2.369107151	2.092296444
"1558723_at"	28.4326	22.7601	27.2993	5.163275692	4.369068557	4.449894647
"1558724_at"	5.9105	5.1799	4.4488	3.054173556	2.315982051	2.163137975
"1558725_at"	7.7367	4.9184	3.6726	3.314153862	1.781181787	1.737408289
"1558727_at"	50.4099	36.4657	31.4064	5.020153388	4.420932185	4.435606214
"1558728_at"	99.8747	48.2262	33.7604	6.86079854	4.923270808	5.231074134
"1558732_at"	47.9575	51.4247	58.3416	4.374684551	6.21229084	6.365591765
"1558733_at"	10.0261	16.1459	8.0068	3.859602751	3.877567888	4.032031845
"1558738_at"	34.3535	21.5556	21.1658	4.743965736	4.475220759	4.475220759
"1558739_at"	5.1814	8.7062	19.3902	3.744498333	6.133707045	5.947085316
"1558740_s_at"	30.6512	25.5972	42.3158	6.44278122	6.522951613	6.526882234
"1558742_at"	11.5676	9.5537	13.4031	3.744498333	4.315300205	4.202356092
"1558743_at"	3.5395	4.5971	3.4792	2.445726723	1.798755406	1.633929668
"1558745_at"	5.7770	5.6013	5.6284	2.530319833	2.449656556	2.448555697
"1558747_at"	173.3093	271.7103	28.3124	3.686486079	6.267765789	6.067794717
"1558748_at"	5.2018	6.8442	10.3322	2.115782049	4.578347853	4.570870542
"1558750_a_at"	7.8880	8.8798	15.5786	4.523849355	4.089177018	3.795713681
"1558754_at"	3.3111	2.9705	5.3333	2.530319833	2.452160387	2.213709802
"1558755_x_at"	6.0667	11.0835	11.7536	3.362596768	4.108821344	3.546514082
"1558756_at"	7.9667	9.5997	9.6857	2.89843016	3.125741966	2.883389027
"1558757_at"	4.6952	3.8588	4.4430	2.735075688	2.308480948	2.086565743
"1558758_s_at"	32.0887	26.7496	23.0566	5.628918348	4.381751316	4.438298586
"1558759_s_at"	11.7460	7.4191	15.2953	4.318684717	5.107664177	4.659003713
"1558760_at"	8.9648	11.1420	9.8949	3.837249307	3.061075831	3.061757929
"1558761_a_at"	50.7335	69.8408	78.9082	5.851846938	7.094030918	6.42445977
"1558762_a_at"	21.5438	17.3659	20.3581	5.643382083	4.461338988	4.429203582
"1558764_at"	5.0770	6.1813	4.3177	2.763788555	1.991000087	2.16352333
"1558765_a_at"	8.6648	6.8085	4.7207	3.892057874	2.664995043	2.697264831
"1558766_at"	13.0364	8.1664	8.1033	3.331942114	2.555247506	2.683450973
"1558768_at"	17.5007	18.1368	15.7470	5.341525253	3.684581941	3.643512806
"1558769_s_at"	12.8949	5.5779	7.9357	4.111082262	2.998782039	3.146897688
"1558770_a_at"	16.2165	19.4212	21.1592	4.279562631	4.126088223	4.483283991
"1558773_s_at"	17.2820	13.5151	10.3801	4.868027449	3.538148726	3.710953795
"1558775_s_at"	5.0773	5.5888	5.3587	2.599248032	3.469057943	3.331018891
"1558777_at"	8.2035	7.6177	9.2966	3.424426965	3.034811388	3.154181141
"1558778_s_at"	5.6074	5.6242	4.4789	3.262097808	1.813786112	2.119232901
"1558779_at"	3.3792	3.4792	2.6739	2.530319833	1.524701444	1.923928985
"1558780_a_at"	7.6564	7.8412	8.4739	3.96527983	2.936801932	2.677694994
"1558782_a_at"	46.3395	39.1727	25.6351	4.931698371	4.476874788	4.959110152
"1558783_at"	49.6482	55.5854	93.6636	3.82579074	6.817132836	6.924199886
"1558784_at"	104.8019	79.9467	97.8504	8.920765525	6.779770505	7.039008139
"1558785_a_at"	14.1388	9.8252	11.8645	3.926122396	3.574114994	3.635608699
"1558786_at"	6.5559	3.6726	3.4959	2.802517634	1.754881004	1.876803205
"1558787_a_at"	6.4444	5.4088	5.1963	3.534266596	2.474164712	2.566709882
"1558790_s_at"	5.4280	8.0887	4.9902	3.112151437	2.643983079	2.46326863
"1558791_at"	11.9284	9.8747	7.6177	3.744498333	3.177702396	3.238322777
"1558792_x_at"	47.1995	38.0641	48.0745	6.86577527	6.023266968	6.291710872
"1558793_at"	4.4524	3.8296	3.4027	1.57871871	1.721288505	1.876803205
"1558794_at"	6.3166	8.3477	9.5809	3.586591785	3.061386233	3.017287274
"1558795_at"	4.8969	3.9483	5.1284	2.772197748	2.998782039	3.061386233
"1558796_a_at"	6.5055	5.5567	6.5055	3.509379704	2.547167232	3.399413472
"1558797_at"	4.6897	3.8192	3.2362	1.934496098	1.438020422	1.470371123
"1558801_at"	7.2383	10.6091	29.1944	3.096657827	5.861481917	4.659003713
"1558802_at"	7.3128	6.6685	6.9212	2.904830893	4.231020478	4.455776576
"1558803_at"	4.1916	3.6447	3.8473	3.208591633	1.666817077	1.666817077
"1558804_at"	3.8151	3.0411	3.9891	2.18078317	1.814067594	1.761196648
"1558806_at"	5.4815	4.5971	4.6951	4.281609656	2.454567021	2.668904803
"1558807_at"	18.0145	15.1764	8.2850	3.348947114	3.30432824	3.684581941
"1558809_s_at"	11.3027	7.7838	8.4193	3.89936988	3.897631108	3.498596431
"1558813_at"	3.8485	4.1761	4.1012	3.429174051	1.918319528	1.876803205
"1558814_s_at"	33.6228	24.0846	24.0436	5.300267896	4.457438084	4.518151226
"1558815_at"	4.2722	4.0618	3.5007	3.109850726	1.696287667	1.953657895
"1558816_at"	10.7106	11.1420	11.1420	3.477934849	4.107851535	3.662199874
"1558819_at"	6.2254	6.7366	6.2959	5.17377418	2.547735413	2.781340913
"1558820_a_at"	12.1969	17.5568	17.2536	6.440128312	4.133960253	4.186174718
"1558821_s_at"	39.6836	38.7193	38.4299	6.2845871	4.913907083	5.246387257
"1558822_at"	57.8465	35.0855	71.1418	5.23796125	7.438249289	7.65191238
"1558825_s_at"	47.7076	36.7119	18.1067	4.780672419	4.09307192	4.310043051
"1558826_at"	8.9188	9.8949	24.5962	2.844642671	5.277348926	5.019551545
"1558827_a_at"	18.2452	23.3943	42.6336	3.501846256	5.387629295	6.177806934
"1558828_s_at"	5.3016	3.7165	3.7357	3.184855005	1.785319852	1.943832659
"1558830_at"	10.7003	11.1420	11.2012	3.553232894	3.896882137	3.976815977
"1558831_x_at"	16.7073	22.9433	27.4435	4.460799309	5.0468109	5.162408387
"1558832_at"	18.7264	18.1570	19.3220	4.842215367	3.9498935	4.103464517
"1558834_s_at"	5.4292	4.1454	3.2306	2.823175155	1.537304343	1.876803205
"1558836_at"	30.3016	24.2253	41.5479	6.576016401	5.146362651	5.203794119
"1558837_a_at"	50.8625	50.2909	75.0308	6.137093293	5.943524612	6.399792802
"1558839_at"	15.3508	9.6586	6.9560	4.730745671	3.16445664	2.940771033
"1558841_at"	13.7876	10.7477	13.1385	4.129622502	3.459609708	3.702937298
"1558842_at"	5.7770	6.2560	5.1366	3.686968164	3.348322308	3.948557757
"1558844_at"	13.1052	10.1556	12.2855	4.460799309	3.349796801	3.586676897
"1558845_at"	5.1963	4.4511	3.6726	3.542281887	2.049289538	1.970129041
"1558846_at"	5.4061	5.7770	5.5605	2.961492459	2.01222487	2.054714338
"1558847_at"	16.1709	18.3466	23.7517	4.126291987	4.885899442	4.940711923
"1558848_at"	18.7925	12.4394	6.3099	3.964102644	3.134115163	2.79168498
"1558849_at"	44.4798	55.5854	15.6213	4.81937686	3.553345974	3.608669884
"1558850_s_at"	16.7491	16.3453	14.1910	4.284087368	3.836662176	3.894225417
"1558852_at"	3.3797	4.7153	3.3757	2.856260474	1.654434331	1.713530452
"1558854_a_at"	3.9234	4.9375	5.4046	2.297019051	4.105622836	3.795264875
"1558855_at"	16.6479	13.9333	16.6479	3.339708602	3.977398148	4.002730095
"1558856_at"	14.0195	11.2210	7.9932	4.367569171	3.0403244	2.998782039
"1558857_at"	4.6952	3.6061	3.2201	4.058424549	1.86782268	1.931742198
"1558858_at"	4.9338	4.9359	3.1036	3.539673409	1.931395677	1.988004198
"1558859_at"	9.0760	6.9435	9.0760	2.797366994	3.418448859	3.182054713
"1558862_at"	5.7770	7.8844	5.7202	3.821457419	2.568507661	2.51607424
"1558867_at"	3.7651	3.8274	3.2415	2.449797543	1.50795606	1.509512011
"1558868_a_at"	15.9700	13.0545	13.2922	4.129622502	3.16445664	3.016170746
"1558869_at"	4.6952	5.1139	3.9673	2.935488242	1.886080077	2.156483328
"1558871_at"	7.2169	6.2900	6.5722	2.881201717	2.707192067	2.530319833
"1558874_a_at"	16.9153	13.3444	11.2768	4.144958509	3.30668873	3.392295354
"1558875_at"	22.8618	25.5972	24.0571	4.916438781	3.899420766	4.588389113
"1558876_at"	57.2638	51.3805	39.2237	6.066893611	5.10328441	5.364927712
"1558877_at"	64.7824	62.0986	48.6383	5.628918348	6.21636332	5.956489536
"1558881_at"	10.2318	10.5720	6.5951	3.462641859	2.814041749	3.061386233
"1558882_at"	3.6234	3.2362	9.9568	2.084001574	2.722061954	2.04044271
"1558885_at"	4.4712	6.6033	4.9794	3.378389648	2.296745716	2.502465366
"1558887_at"	6.2955	4.6651	5.1963	2.530319833	2.833094881	2.485225527
"1558888_x_at"	5.1217	5.1878	7.1862	2.116445893	2.820906759	2.707395514
"1558889_at"	16.9166	16.3894	12.9411	5.086268705	3.317902402	3.344591616
"1558890_at"	267.4637	193.4944	93.3302	5.949231967	5.902799082	5.773261906
"1558893_a_at"	3.7899	3.7843	3.1494	2.085433142	1.62166509	1.696678826
"1558894_a_at"	6.2836	4.9488	6.5100	3.512684736	2.25486867	2.405902176
"1558896_at"	9.8712	10.2945	8.5084	3.407518838	3.303222237	3.5395404
"1558897_at"	39.0866	26.5553	17.0529	4.743965736	3.876373455	3.684581941
"1558899_s_at"	14.1179	12.4394	12.3579	3.825160806	3.285841061	3.147775709
"1558900_at"	2.9415	4.0004	2.9899	2.526225501	1.501514625	1.69022646
"1558903_at"	8.4952	7.5333	9.0423	3.772093893	3.040012785	2.998782039
"1558905_at"	3.5367	4.3705	4.2722	3.337608467	2.049747282	2.12779508
"1558906_a_at"	18.6871	27.9496	16.4893	3.903896464	4.222431377	3.732505824
"1558914_at"	37.8122	39.1727	33.9942	6.142667932	5.204110402	5.148967051
"1558915_a_at"	11.0272	7.6177	10.3322	3.884794049	3.369080949	3.147707537
"1558919_a_at"	14.7735	15.5695	15.7556	4.409890855	4.206551564	4.194680778
"1558920_at"	11.3027	10.6303	9.0760	3.073865066	3.138652832	3.290980012
"1558922_at"	6.8759	10.5947	13.4313	2.911389373	5.794888594	5.877863331
"1558924_s_at"	66.8408	66.4789	27.5402	5.127032816	5.703312802	5.694664476
"1558930_at"	7.0021	7.6570	5.2228	4.206572226	2.377475757	2.818462771
"1558931_at"	8.2596	12.4088	7.5851	4.406071959	2.717732863	3.003970773
"1558934_a_at"	5.1281	5.1281	5.6399	2.532431855	2.889095526	2.467757212
"1558937_s_at"	12.5126	17.0092	8.1973	6.867710331	4.133960253	4.217810165
"1558938_at"	43.9971	43.5458	44.2424	5.209015164	6.791446494	6.01225991
"1558941_at"	9.2235	8.2984	7.1003	4.058452847	2.603608553	2.308264273
"1558942_at"	27.7023	46.5782	67.0476	6.210964721	6.241219101	6.25171261
"1558943_x_at"	25.5710	49.6007	69.8511	5.661542204	6.517880882	6.676733687
"1558944_at"	5.8692	6.9632	5.4277	2.530319833	2.411716237	2.530319833
"1558945_s_at"	3.4484	3.9653	3.0601	2.963346389	1.832551962	1.818946833
"1558947_at"	5.1963	5.1878	4.4968	2.911389373	2.370262207	2.147773977
"1558948_a_at"	10.5946	9.8949	12.0565	4.344538206	3.60441695	3.60441695
"1558949_at"	12.4025	15.1690	13.5127	3.777065553	3.864952432	3.943249714
"1558950_at"	6.8417	6.6924	3.8895	2.530319833	2.016530462	2.085313339
"1558953_s_at"	47.7222	46.5782	177.1106	3.416582296	7.445838946	7.650686473
"1558954_at"	60.5014	56.9398	60.5014	5.902799082	5.484094251	5.813717445
"1558956_s_at"	3.9034	9.4099	92.3012	5.444462307	7.264932792	7.215730135
"1558957_s_at"	3.1600	4.0524	4.4982	2.286597791	2.661907793	2.19527039
"1558959_at"	9.4473	10.7424	7.1157	3.594271606	2.92935451	2.806307055
"1558960_a_at"	13.2219	8.4803	9.2828	3.653458237	3.193155093	2.92935451
"1558963_at"	12.7089	11.1420	7.6177	3.894535325	2.921844814	2.889302397
"1558964_at"	5.2717	4.0414	4.5154	2.873299957	1.982036271	2.174865273
"1558965_at"	15.5882	19.7989	19.7989	4.307347503	5.569290475	4.43543565
"1558967_s_at"	19.8638	25.4919	24.2445	5.395059391	4.412969911	4.599587229
"1558968_at"	5.2225	6.2952	4.2722	2.64399863	1.747608466	2.070673111
"1558969_a_at"	7.0644	9.5709	19.3195	4.133452266	4.076980447	4.363595963
"1558971_at"	10.0089	16.6585	18.1870	3.975334928	5.52426003	5.175361561
"1558972_s_at"	27.5626	49.9928	74.0680	4.134586939	7.327006762	6.979292326
"1558975_at"	20.0277	15.1764	9.7928	4.014537077	3.60441695	3.923757601
"1558976_x_at"	25.4398	17.6601	13.8139	4.066995571	3.664664886	4.142422444
"1558977_at"	3.6769	3.8855	3.7539	3.963059588	1.69022646	1.924049795
"1558982_at"	6.7337	8.1982	6.0627	4.423419997	2.831029306	3.035310541
"1558983_at"	3.9219	4.1750	3.9751	2.426346642	1.89799955	1.732977394
"1558984_at"	18.2891	21.9067	17.5568	4.856999477	4.053637828	4.175560028
"1558987_at"	7.3145	7.8332	8.5616	4.129622502	3.459960745	3.618204639
"1558990_at"	7.1613	8.2665	4.2286	3.055358355	1.873936815	1.943832659
"1558995_at"	5.7770	4.5971	4.7479	3.469597743	2.44223123	2.698382981
"1558996_at"	35.7179	37.5357	43.4347	5.215987389	7.659067912	6.958144008
"1558999_x_at"	2.8599	2.5556	3.4792	2.231175393	2.155147844	1.798755406
"1559000_at"	38.3305	35.1677	18.8078	4.825018094	4.545189677	4.391617182
"1559002_at"	18.6230	18.6230	16.1449	5.628918348	4.068267203	4.079121063
"1559003_a_at"	13.2021	16.6515	22.3024	5.003289697	4.461440543	4.656352328
"1559005_s_at"	3.4294	4.6085	5.0960	3.576638819	2.487959086	2.41197831
"1559006_at"	5.1297	5.4252	6.5504	2.711572098	3.417799632	2.711572098
"1559007_s_at"	3.2268	3.7406	3.8245	1.769741999	2.12819172	2.012615536
"1559009_at"	5.9456	5.6154	3.9751	2.385406529	2.34714763	2.056417092
"1559011_at"	8.7495	8.8900	8.7495	3.546183893	2.898627747	3.60441695
"1559017_at"	21.1224	13.8875	8.5046	3.99519425	2.701099844	2.812210746
"1559018_at"	40.9952	38.2892	27.9142	4.345234935	4.952775668	4.784637809
"1559020_a_at"	12.1142	15.5465	22.7080	3.452322194	4.751598879	4.719743232
"1559021_at"	7.0603	5.7003	6.8749	4.366352626	2.5517414	2.781340913
"1559022_at"	12.4462	14.7957	15.1764	3.947536174	4.961171472	4.202161144
"1559023_a_at"	27.5626	24.0846	26.6760	4.784637809	5.744085364	4.871998351
"1559025_at"	15.2436	27.1182	57.2155	4.704368755	5.928984048	6.235878437
"1559026_at"	6.2231	7.1990	6.1009	2.77383981	2.664995043	2.664117196
"1559028_at"	28.3852	30.0742	45.8460	5.807310323	4.252547839	4.829768213
"1559029_at"	7.3145	5.4274	6.4239	3.505396441	2.200736445	2.470810272
"1559030_a_at"	6.2665	6.1058	5.7702	3.153313088	2.321357198	2.468008763
"1559031_at"	10.5736	9.8949	11.0121	4.629897155	3.491306539	3.553345974
"1559033_at"	10.7220	7.2320	10.7220	6.04276039	3.126288235	3.237157836
"1559034_at"	43.1322	39.1727	50.8830	4.407082113	5.29177768	5.29177768
"1559035_a_at"	6.2464	6.6640	4.2709	3.055963089	2.77383981	3.259373343
"1559036_at"	4.9529	5.1878	4.3892	2.771174505	2.204488324	2.308264273
"1559037_a_at"	10.1307	10.3322	10.3322	2.460904251	3.417799632	4.896471477
"1559038_at"	31.5354	25.2527	36.1733	3.909431705	5.64062431	5.940917587
"1559039_at"	24.7720	18.9915	54.0356	4.129622502	6.19556532	5.993974887
"1559042_at"	3.8848	4.9076	5.0595	3.080592965	3.118923153	3.369080949
"1559044_at"	6.7132	11.8554	9.0760	2.804721106	3.942755838	3.719226486
"1559045_at"	5.0167	5.1878	4.4921	2.530319833	2.284761045	2.375115818
"1559048_at"	90.8500	90.8500	69.2968	7.867684143	6.166228527	6.356627038
"1559049_a_at"	12.2134	14.6598	8.2216	4.500248103	3.199312321	3.055656312
"1559050_at"	36.0174	61.7321	40.6654	6.282147008	6.680376019	5.599476923
"1559051_s_at"	14.8771	17.5568	18.9143	4.361181101	4.32700969	4.176265036
"1559052_s_at"	32.0731	51.1895	40.7403	5.003289697	4.831407372	4.567367859
"1559053_at"	5.2940	5.7770	5.6056	3.170708663	2.85147469	2.417664939
"1559054_a_at"	17.3934	19.6264	22.3493	4.881009342	5.433308094	5.301873729
"1559057_at"	6.5055	5.5258	17.9386	2.998782039	3.632476454	3.372649765
"1559059_s_at"	4.0238	3.3422	4.6952	2.617570077	2.231175393	2.597955448
"1559060_a_at"	27.5626	21.1264	19.5191	4.199423269	4.258805737	4.314927734
"1559061_at"	16.4740	14.8354	16.3317	3.93814378	3.535095223	3.846370184
"1559062_at"	3.2027	5.1197	5.4297	2.574617501	2.566463079	2.356057644
"1559063_at"	9.2235	8.7204	8.7087	3.642455656	3.985067245	3.669623302
"1559064_at"	18.6307	21.9011	18.6307	4.219612436	3.890029048	4.079786052
"1559065_a_at"	17.2820	14.6252	14.6252	4.352981644	3.070128253	3.359874246
"1559066_at"	4.2862	5.2864	4.7214	2.728629898	2.249759151	2.248415241
"1559067_a_at"	25.8191	29.4018	90.9210	6.849324612	6.218762161	6.734524944
"1559069_at"	4.3769	4.1761	3.8185	2.530319833	2.049289538	1.76406698
"1559072_a_at"	4.2865	3.9149	3.2362	2.233466199	1.670217021	1.751978123
"1559073_at"	4.6181	5.1923	6.3270	2.911389373	2.280367681	2.530319833
"1559075_s_at"	36.3028	38.4641	19.3257	4.603289167	4.004090956	4.125259499
"1559077_at"	4.7522	4.4845	3.8166	3.29603334	1.832551962	2.047221393
"1559078_at"	32.3616	37.5869	79.1784	6.669030444	6.5235525	7.251524593
"1559079_at"	5.2709	5.2709	5.3142	2.897964365	2.25486867	2.377475757
"1559083_x_at"	35.2448	25.2386	21.2759	3.526455439	3.890029048	4.16059166
"1559086_at"	4.1041	3.5458	3.0420	2.569357188	1.957592917	1.786055317
"1559091_s_at"	42.2145	33.0553	39.6696	5.766332126	5.148690719	5.153816897
"1559092_at"	23.2737	21.9299	15.7100	4.369375299	3.855413212	4.00085677
"1559093_at"	6.5055	5.1736	5.2296	2.962435943	2.099220709	2.353830261
"1559094_at"	5.6403	9.6653	13.2922	3.516015292	4.869103928	5.578560874
"1559096_x_at"	15.0554	17.1289	39.2650	4.728628345	6.632611838	7.231203405
"1559097_at"	28.5205	30.3891	38.9807	5.907053842	7.023430064	7.032742891
"1559101_at"	47.2691	56.1167	58.0993	4.743965736	7.743507202	7.759581879
"1559102_at"	3.9102	4.0046	3.5977	1.967235352	1.967235352	1.755196542
"1559103_s_at"	3.0472	2.7481	3.3393	2.911389373	1.695300181	1.55297468
"1559105_at"	7.3412	6.5360	5.8368	3.127460627	2.201018218	2.363410245
"1559108_at"	4.9965	5.0181	8.1072	3.596926131	3.041917675	3.106745333
"1559109_a_at"	6.0235	6.4348	6.4348	3.342801002	2.500873183	2.377475757
"1559110_at"	24.9308	24.0846	23.1168	5.799515257	4.374685983	4.336489142
"1559111_a_at"	9.0740	6.6225	4.9842	3.331942114	2.269013613	2.477703425
"1559114_a_at"	13.2118	11.0189	7.9825	3.904452961	3.061386233	2.9072053
"1559116_s_at"	8.2596	9.5429	7.1617	3.046063649	2.546795966	2.785015303
"1559117_at"	15.0043	13.5405	18.9274	3.962657652	5.279450993	4.689513641
"1559119_at"	23.7517	18.4829	13.6481	5.024479452	4.569956085	5.037815667
"1559121_s_at"	24.8421	25.9243	37.2941	4.743965736	5.858939196	5.781037403
"1559124_at"	9.4403	9.0407	6.5726	3.638278034	2.200736445	2.446787674
"1559125_at"	6.7261	6.3551	6.7979	2.29208245	2.724377143	2.780088153
"1559126_at"	33.4217	32.7575	34.3749	5.132194659	5.246260477	5.062715185
"1559127_x_at"	36.0061	34.5285	29.5575	5.405974563	5.136684672	5.29177768
"1559128_at"	12.6181	16.3344	9.8516	4.129622502	3.63723327	3.612378769
"1559129_a_at"	19.7749	16.7106	11.8242	4.570426542	3.553345974	3.468840929
"1559131_a_at"	6.3331	7.7551	6.8350	3.194297738	2.92935451	2.508490839
"1559132_at"	35.7422	42.7380	26.4825	4.290891532	5.02432805	4.859247106
"1559133_at"	3.9642	3.5879	4.8409	2.077394151	2.092296444	2.092296444
"1559134_a_at"	5.7770	5.7770	4.9794	2.78174005	2.634754447	2.424698077
"1559136_s_at"	32.9914	31.6069	24.9984	5.799515257	4.777069117	4.673520078
"1559138_a_at"	7.9269	6.3070	9.1268	4.4172343	3.147707537	3.147707537
"1559139_at"	14.1035	22.5969	15.6093	3.782095392	4.21614169	4.936558359
"1559140_at"	20.4663	15.6452	14.3013	6.040609439	3.780581679	4.14463902
"1559141_s_at"	5.6202	4.5971	4.7429	2.666877931	1.633929668	1.829706727
"1559142_at"	25.5433	22.6430	17.0662	5.370105681	4.226004831	4.569956085
"1559144_x_at"	6.9187	8.4221	7.9932	3.342733293	2.774863832	3.120677734
"1559145_at"	5.2464	5.3882	5.1289	2.35112641	2.25486867	2.115322864
"1559147_at"	4.2722	4.1349	2.9200	3.531207338	4.558789836	1.666751471
"1559148_at"	16.4085	21.4327	12.8397	4.457659275	4.421743713	4.572654099
"1559149_at"	6.0653	5.9288	6.0653	3.744498333	2.228057369	2.386529774
"1559151_at"	5.9569	6.9342	6.9342	2.962753584	2.811694803	2.734203835
"1559152_at"	5.6999	5.3172	4.6818	3.289471534	2.083868511	2.377475757
"1559154_at"	17.1213	19.8497	18.4071	3.744498333	4.794967761	4.552101419
"1559156_at"	117.7400	47.9365	48.9761	5.849527028	7.072980889	7.622744302
"1559159_at"	36.2932	29.0952	16.5804	4.934144903	4.457056703	3.949546312
"1559161_at"	6.5055	9.0261	3.9886	2.701662957	2.982349938	2.701662957
"1559163_at"	4.5649	4.3832	3.3757	1.876803205	1.728687556	1.876803205
"1559166_at"	11.3027	12.1939	12.1939	4.161407192	2.863073988	3.144852785
"1559167_x_at"	154.7538	150.7989	66.6186	7.458688154	5.675956209	6.019907463
"1559169_at"	13.1260	13.2989	9.8949	4.87854487	3.30668873	3.547883965
"1559170_at"	9.4970	7.3717	12.4394	6.606896176	3.636847155	3.780026535
"1559171_at"	16.2182	14.4701	15.3323	4.182170112	3.868858263	3.483642296
"1559172_at"	4.1134	3.9900	3.9490	2.530319833	1.71540262	1.938188305
"1559174_at"	13.7194	12.5256	8.4611	3.575652605	3.646803993	3.890865072
"1559180_at"	3.9234	4.0285	4.9794	4.399305603	2.315982051	2.059078266
"1559186_at"	10.3800	8.3565	14.4208	4.158254861	3.795713681	3.992990203
"1559188_x_at"	9.0328	9.2822	11.8374	4.419956251	4.041174597	3.774191332
"1559190_s_at"	7.1709	8.4341	18.8844	2.86104307	4.85305851	4.380607792
"1559194_a_at"	16.5123	20.9289	14.5188	4.042050904	3.616932475	4.114019096
"1559195_at"	10.8224	9.8949	8.1381	3.30668873	3.079253272	3.343775055
"1559201_a_at"	107.5456	94.9669	99.8661	5.348328772	7.052231164	7.20386314
"1559203_s_at"	4.4333	4.6603	5.8621	2.782218465	2.347851535	2.616227985
"1559204_x_at"	60.7672	46.5782	54.1686	6.808515245	5.692661518	5.393215662
"1559205_s_at"	55.0319	49.7545	69.0376	6.098189132	7.099814008	6.643277714
"1559206_at"	3.8709	3.7168	3.9234	2.272306762	1.560945868	2.012615536
"1559208_at"	4.5696	3.7330	3.5831	2.231175393	1.61844722	1.632546814
"1559210_at"	24.5699	24.3433	19.8610	5.742609639	4.430527635	4.560601808
"1559213_at"	4.3260	3.4625	3.1010	1.951599482	1.69022646	1.678927367
"1559214_at"	2.5242	3.5239	5.0291	2.590375521	3.457843913	2.7228258
"1559218_s_at"	27.5626	15.9164	15.9952	3.663880446	3.747135358	3.874766481
"1559220_at"	22.0209	13.8875	21.3109	4.460799309	4.373206116	4.580356864
"1559221_at"	6.8567	4.5488	3.8620	2.530319833	2.089433705	2.248814521
"1559222_at"	6.7341	8.9882	5.0149	2.751480062	2.673432264	2.751480062
"1559224_at"	51.1079	53.0646	41.3388	7.436998659	5.445085623	5.543475517
"1559226_x_at"	58.7779	61.5612	42.1034	7.771995495	5.511346435	5.658700444
"1559227_s_at"	57.8073	82.8875	55.3074	5.843150731	6.356206413	6.653483142
"1559228_at"	6.1958	6.5304	5.7964	4.430705125	2.315982051	2.531063256
"1559229_at"	5.3234	5.2460	3.6449	2.317073883	1.832551962	2.105035072
"1559232_a_at"	14.9999	13.8875	14.8257	4.66515234	4.127893105	4.089940175
"1559235_a_at"	4.7094	5.8459	3.9342	2.358415127	2.416704578	2.24463236
"1559237_a_at"	48.9294	34.4044	28.2863	5.380484285	4.444293702	4.272044643
"1559239_s_at"	5.1450	5.0945	6.0627	3.18645116	2.896181858	2.606110776
"1559240_at"	6.2053	5.7635	5.3911	3.331942114	3.124483166	3.022774585
"1559244_at"	7.2270	7.6177	7.2270	4.981518387	2.201757922	2.17455962
"1559245_at"	22.3918	20.3733	14.3152	4.743965736	3.872319516	3.788579828
"1559249_at"	46.3156	40.5374	60.7685	4.793039209	6.833717597	7.313332944
"1559252_a_at"	16.9178	13.6826	14.3913	3.270865772	2.961330151	3.836662176
"1559254_at"	10.8617	9.8949	7.3942	3.000594675	2.599963986	2.667207505
"1559255_a_at"	6.5055	5.2352	4.2900	3.452762011	2.029561573	2.237285388
"1559256_at"	3.6269	4.6305	3.9907	3.096776774	2.050679029	1.876803205
"1559257_a_at"	14.0282	13.0100	11.2131	5.444462307	3.498883579	3.797604013
"1559258_a_at"	4.6952	6.7683	4.7892	3.921105993	1.782402244	2.16352333
"1559259_at"	4.6991	4.5050	5.1963	2.08609814	3.165078946	3.506506175
"1559261_a_at"	31.9611	23.1752	19.2978	5.351336553	4.28653284	4.152332461
"1559263_s_at"	17.3497	45.6378	253.9755	8.275060689	7.958021352	7.842041746
"1559264_at"	4.1968	3.7641	3.5746	3.331942114	1.737359249	1.755196542
"1559265_at"	7.7972	8.7062	4.8089	2.630562587	1.945519787	2.024915196
"1559266_s_at"	5.6326	5.0452	4.4834	2.941238387	2.32465115	2.343412873
"1559268_at"	5.1963	5.6102	6.3007	4.228752874	2.504776761	2.641195551
"1559270_at"	14.5710	6.5963	5.7038	2.911389373	2.442618546	2.728733874
"1559272_at"	39.6172	24.6783	29.4938	5.37917581	4.407873095	4.580008752
"1559274_at"	4.3270	3.8473	3.1036	2.382426869	1.900938793	1.652579891
"1559275_x_at"	3.8716	4.0371	3.5429	2.677298865	1.887224138	1.73899079
"1559276_at"	5.0790	5.2322	5.4061	2.434585647	1.960621278	2.220993001
"1559277_at"	10.3093	8.5262	6.8831	4.129622502	2.899359651	3.147707537
"1559278_at"	6.2380	6.0320	5.1992	4.803745352	2.3497531	2.434585647
"1559280_a_at"	3.6574	3.4792	3.6333	2.579947529	1.593202591	1.335845174
"1559282_at"	7.5591	8.3477	8.3477	3.744498333	3.004777712	3.061386233
"1559283_a_at"	5.0788	3.8473	3.6895	2.7798317	1.936299908	1.820925432
"1559284_at"	6.1905	5.3217	3.9992	4.625528135	2.411882232	2.16352333
"1559285_at"	3.8473	4.3090	3.5371	2.34261299	1.825513843	1.69022646
"1559287_at"	3.6879	5.4839	3.7022	2.477379223	1.745210366	1.825873643
"1559288_at"	6.5055	4.8109	3.7959	2.539731279	2.266316402	2.005974284
"1559289_at"	5.7770	5.2375	3.9332	3.376585274	2.872636101	2.587429723
"1559291_at"	5.1378	5.7770	5.9164	2.61379732	2.530319833	2.530319833
"1559292_s_at"	6.2970	5.7721	4.7724	3.03701795	2.434585647	2.092296444
"1559293_x_at"	7.8520	7.6177	6.8519	3.310424051	2.875843654	3.081434745
"1559295_at"	10.6871	9.9086	10.6871	4.157920888	2.822596659	3.296561028
"1559296_at"	4.1023	4.1963	3.6438	3.601304014	1.991000087	1.966993153
"1559297_at"	5.9603	6.9254	7.2231	2.438687365	4.3518545	3.872388365
"1559298_a_at"	10.5532	11.7875	8.9689	4.936766979	3.424490179	3.359459122
"1559302_at"	17.3511	14.8497	10.4844	5.013793568	3.417799632	3.237157836
"1559303_at"	15.9736	9.7684	7.9932	4.68197388	2.720423896	3.250762133
"1559304_at"	8.2596	7.3335	8.3898	3.260889614	2.876737232	3.068644933
"1559307_s_at"	10.6884	10.6351	9.5354	3.491051113	3.410759255	3.367200391
"1559309_at"	4.5411	3.9437	4.9794	3.122326083	2.580341518	2.350177065
"1559310_at"	5.3785	4.5537	4.4239	2.405685614	2.160222156	1.767447204
"1559311_at"	18.9310	15.0982	16.0393	5.814536835	3.773131121	4.495371417
"1559313_at"	10.3322	7.4101	5.7105	3.560764305	2.497625749	2.442688547
"1559315_s_at"	13.9222	8.0218	10.3322	3.503095735	3.1121114	3.091930139
"1559316_at"	5.1940	6.2206	4.9794	3.631822821	2.126539449	2.313116193
"1559321_at"	8.2596	9.8323	5.2639	4.173977676	2.745998301	2.198691914
"1559322_at"	4.4295	3.9187	4.4295	2.530319833	1.864629876	1.748097678
"1559324_at"	17.0256	13.8875	13.8875	5.39501635	3.5813759	3.297653824
"1559326_at"	12.3206	11.1420	9.8459	4.17742549	3.314430112	3.153747649
"1559331_x_at"	6.4947	5.1878	5.2759	3.863861653	3.260040823	3.184200507
"1559332_at"	35.7422	20.2923	58.6733	4.331044486	6.79004717	6.646864867
"1559333_at"	6.5599	6.9379	6.9379	4.185083846	2.577480732	2.761304486
"1559336_at"	3.1387	3.6726	3.6726	4.094438994	1.630463347	1.762071555
"1559340_at"	19.8610	13.8875	11.6290	4.556255234	3.542107482	3.869317915
"1559341_at"	4.0044	2.9825	3.5617	1.832551962	1.832551962	1.845225179
"1559342_a_at"	4.3422	5.9797	4.6314	4.460799309	2.287120983	2.377475757
"1559343_at"	5.1383	5.1383	5.1383	2.530319833	3.108943576	3.07298425
"1559344_at"	4.9332	5.2841	5.4061	4.267309851	2.443235443	2.354263222
"1559347_at"	7.5626	9.9278	14.2873	4.129622502	4.389978099	4.389978099
"1559348_a_at"	5.7847	4.9746	4.3960	2.942891104	2.200736445	2.1601831
"1559350_at"	5.7770	6.5878	6.5878	3.116908703	2.429014192	2.500896103
"1559351_at"	7.3546	7.2067	6.7098	3.990960951	2.530319833	2.57179416
"1559352_a_at"	40.5959	33.0553	29.1032	5.927998191	4.559681801	4.811007355
"1559353_at"	3.7323	4.4801	3.3477	2.534873768	2.314663948	2.16352333
"1559354_a_at"	6.0171	4.6653	4.2235	3.533575433	2.306859093	2.365156648
"1559355_at"	12.0211	8.7346	11.1420	5.410516109	3.260125432	3.647464455
"1559360_at"	4.5466	4.7432	4.7479	5.105887862	2.200736445	2.352922213
"1559361_at"	11.3878	10.8341	8.6638	4.682852756	2.92935451	3.424910043
"1559362_at"	13.5072	15.5674	15.5674	4.129622502	5.166362026	5.335345244
"1559363_at"	3.8060	4.1761	3.2194	2.074941986	1.847600145	1.662791364
"1559369_at"	8.4272	7.5919	6.5195	4.129106086	3.2209653	3.278070904
"1559370_at"	5.2433	5.1609	5.1609	2.664309631	2.059625218	1.878416942
"1559372_at"	9.3035	9.3456	6.8143	3.331942114	2.361283592	2.377475757
"1559374_at"	3.8473	3.0186	3.3757	2.734601068	2.017544308	1.943832659
"1559375_s_at"	38.9031	27.0585	14.7653	4.251900508	3.691361655	3.575139708
"1559376_at"	21.0545	18.9930	16.5804	4.783666962	3.808921074	4.249753345
"1559377_at"	3.6396	4.1761	3.9751	2.468511371	1.579834492	1.703657353
"1559382_at"	36.9664	31.0260	44.1014	5.241031032	5.208143623	5.208143623
"1559384_at"	8.1850	8.1086	8.7495	3.417104461	3.080624365	2.933402614
"1559388_a_at"	38.7313	30.0696	23.7517	5.523550294	4.131364364	4.574093439
"1559390_a_at"	5.7770	4.8532	4.2685	2.530319833	1.943832659	2.308264273
"1559391_s_at"	82.9083	69.2203	103.5021	5.843687265	6.446642248	7.052459979
"1559392_s_at"	5.7637	5.0766	4.5042	3.390231565	2.049289538	1.943832659
"1559393_at"	4.9186	6.6402	4.3691	2.886423565	2.309828956	2.302111178
"1559394_a_at"	5.6842	4.2579	5.1963	2.794130446	2.165086768	2.377475757
"1559397_s_at"	12.9965	10.2865	20.0884	2.911389373	5.874083244	4.795121704
"1559399_s_at"	35.5672	50.7322	42.8519	3.034633366	4.845487028	4.68449846
"1559400_s_at"	23.7517	15.6366	12.9270	4.743965736	3.60441695	3.47090033
"1559401_a_at"	6.4455	10.4882	16.1449	4.782943627	6.268029015	5.741182865
"1559402_a_at"	40.8639	33.1585	31.2972	5.799515257	4.874574564	4.901552353
"1559403_at"	6.0177	6.0177	5.0453	2.872233943	2.366676959	2.231074385
"1559404_a_at"	3.7346	5.2561	3.7947	2.944276782	1.900645314	1.755196542
"1559405_a_at"	9.6335	9.6335	9.6335	3.625123463	2.987051659	3.055048754
"1559406_at"	5.0335	5.1878	4.9635	3.745325662	2.375115818	2.375115818
"1559409_a_at"	10.0037	6.4217	5.1326	3.536941211	2.220666465	2.412196343
"1559410_at"	3.1782	7.5414	7.3960	4.444028431	4.489669247	4.09307192
"1559412_at"	6.9733	5.8605	5.2171	3.331942114	2.164820883	2.055053655
"1559413_at"	26.2878	31.4268	44.6556	4.460799309	6.594380916	6.468542221
"1559419_at"	4.5971	4.0671	4.2710	2.29647063	2.200736445	2.200736445
"1559420_x_at"	3.2755	3.9067	3.4849	2.649180775	1.928813026	1.96595998
"1559421_at"	11.1420	11.1420	6.9432	3.715999253	3.283105787	3.477934849
"1559425_at"	54.8351	61.5515	407.6108	5.246260477	9.303199968	9.274041316
"1559426_at"	29.3612	33.0553	34.7083	5.519794423	5.345954563	5.646750122
"1559427_at"	7.2970	9.7426	6.8971	4.791474812	3.024506093	2.807607713
"1559429_a_at"	9.0898	11.8573	5.9884	4.032809522	2.664995043	2.496102498
"1559432_at"	17.5808	17.6975	17.0807	4.877041583	3.553345974	3.980651418
"1559433_at"	3.4686	3.2362	3.2587	2.243599708	1.705810739	1.876803205
"1559434_at"	5.5129	4.4884	4.1761	2.095038884	1.85787024	1.877342694
"1559436_x_at"	233.0645	203.7359	441.5766	8.684212399	8.720247708	9.056411158
"1559437_at"	11.5425	12.3169	7.8928	3.77777115	3.945626357	4.133960253
"1559438_at"	52.1399	43.6790	19.8610	4.910234973	4.276628774	4.366719113
"1559439_s_at"	17.8776	17.7173	14.9359	4.164147696	3.789432839	3.661701268
"1559441_s_at"	4.2722	3.8949	3.5353	3.909584503	1.74984716	2.094973278
"1559443_s_at"	28.8536	23.7643	22.4858	4.731115871	4.084144554	4.333421045
"1559444_at"	26.2481	26.2481	18.8432	4.743965736	4.149946981	4.196439076
"1559449_a_at"	21.9890	26.3328	43.7390	4.820931414	5.872949184	5.61667744
"1559450_at"	5.5158	4.7531	4.5273	3.192998913	2.094973278	2.206253975
"1559452_a_at"	33.3459	31.1996	20.7369	5.189269856	4.28653284	4.281107763
"1559455_at"	4.7872	5.5683	8.7847	2.014317517	5.436047109	5.168373781
"1559458_at"	9.6548	6.6685	6.7473	2.863165261	2.863165261	2.707914797
"1559459_at"	7.5109	5.7262	6.0931	3.061834252	2.16352333	2.649605692
"1559461_at"	54.4070	40.0742	31.9448	6.522981161	4.320651968	4.833968873
"1559462_at"	3.6234	3.7557	3.4430	2.69916407	1.561335903	1.909089344
"1559467_at"	41.9302	34.8648	87.6846	6.087203814	6.042684122	6.273607758
"1559469_s_at"	15.5040	17.2087	14.8257	4.560547636	3.615388138	3.799211893
"1559470_at"	3.1600	4.0351	3.5801	3.684645317	1.935380876	2.012615536
"1559471_s_at"	24.2619	23.6976	15.8854	4.585900807	3.795713681	3.63148842
"1559474_at"	35.0855	34.4860	19.4359	5.046533873	3.954761432	4.463137352
"1559477_s_at"	15.7958	15.6994	59.5004	4.257361612	4.541373025	4.149374813
"1559478_at"	47.8338	52.4545	25.6914	5.905371835	4.597568259	4.391617182
"1559479_at"	7.0110	10.7333	7.9932	3.468941412	3.954055756	3.694435147
"1559481_at"	4.8553	4.8553	4.8553	3.389549177	2.110385515	2.420288506
"1559483_at"	5.2440	6.6957	3.5592	2.340991784	2.224654347	2.012615536
"1559485_at"	6.5055	6.3411	5.3497	3.744498333	2.77383981	2.77383981
"1559488_at"	14.9891	12.5473	11.1420	4.058685676	3.451123279	3.290980012
"1559489_a_at"	23.7517	21.1918	23.7517	5.723200188	4.038945289	4.353041164
"1559490_at"	18.5402	32.8726	58.1557	4.460799309	7.057464078	6.500038841
"1559491_at"	8.7747	5.8018	7.7403	4.55432019	2.550102368	3.022875391
"1559492_at"	3.7819	3.0944	3.0595	2.226374021	1.374185186	1.633929668
"1559494_at"	15.8045	15.8045	10.9858	4.133872477	3.941485726	4.026441754
"1559495_at"	6.2435	5.8958	5.4061	4.235251321	2.434585647	2.704882183
"1559496_at"	12.3416	12.1556	35.8533	3.960329094	6.231087877	6.32217686
"1559497_at"	3.5985	3.0958	3.3757	1.974008208	1.41569768	1.630778885
"1559500_at"	11.3027	11.2265	13.6672	3.835703265	4.323828194	4.080344683
"1559501_at"	11.7223	11.6904	13.1403	4.869114307	4.003367497	3.579595197
"1559502_s_at"	209.2102	151.6133	148.5342	5.825508262	6.683386927	6.366507538
"1559503_a_at"	3.1600	2.9223	3.2527	3.331942114	1.659912333	1.659912333
"1559504_at"	3.1600	3.1036	3.5321	1.659912333	1.395904064	1.633929668
"1559506_x_at"	3.1411	3.4792	3.1036	2.231175393	1.694320792	1.633929668
"1559507_at"	13.4175	9.7987	11.0189	4.904055812	3.775547153	3.237157836
"1559508_at"	11.6927	10.0048	9.0848	4.707164266	2.894144441	3.183455707
"1559509_at"	10.1709	13.9070	13.9070	4.233084521	3.860899354	4.307083564
"1559510_at"	3.1600	2.8772	3.4195	1.967917451	1.773767448	2.232134223
"1559513_a_at"	6.6364	5.2837	5.7063	2.865676945	2.649605692	2.530319833
"1559514_at"	7.3145	8.8609	6.5908	2.799093195	2.77383981	2.77383981
"1559515_at"	4.7375	4.5370	3.0888	2.515637129	2.049289538	2.181728308
"1559517_a_at"	3.5083	3.8720	3.6726	3.253191047	1.832551962	1.666437227
"1559518_at"	4.9236	4.8208	4.4801	2.299725445	2.014597831	2.16352333
"1559520_at"	4.0893	5.0864	3.9610	2.990743615	1.762341887	1.861436327
"1559521_at"	10.7895	10.1575	7.2489	3.782284461	3.16445664	2.759872787
"1559522_at"	36.9565	25.5972	27.4787	6.399618192	4.299321127	4.315507316
"1559523_at"	11.5814	14.3935	14.3935	3.902656713	4.325617542	4.505128428
"1559524_at"	10.3817	17.9830	29.1508	4.535574771	5.943524612	4.987369266
"1559526_at"	9.1413	7.6177	7.1415	3.951741385	2.769502844	2.852615177
"1559528_at"	5.1652	6.9988	6.0627	2.659097753	3.976973475	3.168736851
"1559529_at"	3.8748	3.3140	4.5626	3.085498487	2.156392949	2.521185393
"1559530_at"	86.2402	66.7427	48.6029	7.047759876	5.425065036	5.661667511
"1559532_at"	18.3444	14.1160	16.3324	4.029662831	4.861784164	4.712105904
"1559533_at"	16.8107	16.8107	16.2594	5.670610433	3.988601503	3.772163324
"1559534_at"	3.3583	3.9315	3.4681	2.046889743	1.832551962	2.035561447
"1559535_s_at"	3.4491	4.2438	4.4531	3.088804098	2.634720318	2.092296444
"1559537_at"	9.2440	9.2440	8.6542	4.491170973	2.998782039	2.66874087
"1559538_at"	25.6859	13.9611	8.2671	5.318756176	3.434209981	2.987084492
"1559540_at"	12.5119	11.4096	9.8647	5.003289697	3.406252707	3.619243937
"1559542_a_at"	4.4801	4.5828	4.1797	3.384686243	2.16352333	1.936181489
"1559543_at"	4.6428	5.3593	4.1761	2.869302186	1.943832659	2.062151475
"1559544_s_at"	17.3075	14.3642	14.9466	5.209523895	3.799693419	3.891764001
"1559545_at"	3.8259	4.5971	3.8259	2.623393715	1.843081705	1.668007808
"1559546_s_at"	4.5275	3.8473	3.2362	2.437793394	1.529460716	1.828367087
"1559548_at"	5.8344	5.8344	6.3113	2.544594003	2.377475757	2.389688888
"1559550_s_at"	17.8362	22.1130	15.8994	4.349545272	3.527634051	3.998663388
"1559551_at"	8.6232	10.2505	8.0948	4.366460751	2.947356848	3.276747371
"1559559_at"	20.0252	14.6482	12.1629	4.138330566	3.451835816	3.237815152
"1559561_at"	11.1420	10.5222	11.1420	4.0010227	3.677587488	3.535044739
"1559563_at"	27.5013	25.5972	27.5013	6.050810265	4.505128428	4.692927154
"1559565_x_at"	35.8533	33.2035	35.8533	5.761279454	4.965818047	4.868344844
"1559566_at"	10.0453	10.7389	10.0453	3.294035709	3.328444168	3.328444168
"1559567_at"	13.3007	10.3522	7.9464	3.323673709	2.841761317	2.668518795
"1559568_at"	9.3241	9.1365	9.3241	3.818211025	3.2209653	3.2209653
"1559571_a_at"	10.3058	4.7277	4.2722	2.800668548	2.069104121	2.434585647
"1559573_at"	6.1289	4.6978	4.5705	3.459910304	2.315982051	2.183954455
"1559575_a_at"	9.2235	7.3826	7.6177	2.849715419	2.917994475	2.747977583
"1559576_at"	11.4519	9.8949	7.1142	3.943970527	2.962737475	3.16928007
"1559577_at"	3.8792	6.3932	4.5903	3.525776182	2.372466709	2.377475757
"1559578_at"	14.7945	25.3008	19.7608	6.072270131	4.087263815	4.024950756
"1559579_at"	13.0559	15.7042	8.0428	4.501456698	3.16445664	3.087717307
"1559580_at"	4.1647	5.7770	5.7351	2.695451722	2.886189078	2.931769886
"1559582_at"	50.5453	65.0986	75.8579	6.670129356	6.81293389	6.80094141
"1559583_at"	4.7971	4.5971	4.9529	2.911389373	2.294549619	2.308264273
"1559584_a_at"	900.7182	799.3053	600.6939	8.253791506	9.791902278	9.840074138
"1559585_at"	12.4394	10.8767	11.7362	4.863597064	3.696969542	3.696969542
"1559586_at"	14.8435	10.7403	7.8394	4.840912294	3.007707628	2.726777621
"1559587_at"	7.9937	8.0225	7.6177	4.158687699	3.167007989	3.061386233
"1559589_a_at"	8.3532	7.0016	9.6435	3.456176233	3.54203375	3.553345974
"1559590_at"	3.3393	4.1452	2.8955	2.231175393	1.554571053	1.563362148
"1559591_s_at"	61.3209	62.0082	37.2308	6.431081189	5.395913484	5.454601831
"1559593_a_at"	30.5137	22.3815	26.4171	5.424158842	5.586191481	5.692637049
"1559595_at"	12.4394	9.1713	6.8137	3.936405198	2.684051177	3.178455124
"1559597_at"	6.8749	5.7682	6.3423	3.617339954	2.517944844	2.781340913
"1559598_at"	5.3441	5.2364	7.2070	3.364378644	2.843217783	2.64459549
"1559600_at"	27.2351	28.6555	30.0026	6.394668186	5.037079295	5.168301543
"1559601_at"	5.6350	4.9965	6.4586	3.042544649	2.377475757	2.13217326
"1559603_at"	11.5934	9.8949	8.8727	4.353684923	3.106745333	3.168438005
"1559605_a_at"	17.4157	12.9942	12.2371	5.003289697	3.420897655	3.625864848
"1559606_at"	5.9416	4.0954	3.8473	2.869987923	1.69022646	2.06413385
"1559607_s_at"	9.8609	9.2235	6.5878	5.023358858	2.434585647	2.667517953
"1559611_at"	7.9341	7.3871	5.3039	2.892821408	2.389739198	2.536490002
"1559612_at"	3.9707	3.6200	2.5224	2.231175393	1.498920185	1.488703135
"1559614_at"	4.6788	3.9003	4.0513	2.230419133	1.798755406	2.018380322
"1559616_x_at"	34.2894	20.2970	17.4840	4.704145593	4.113596517	4.272044643
"1559617_at"	8.2099	6.2411	5.3361	3.688064168	2.335515958	2.719792025
"1559618_at"	14.1171	9.1598	16.3008	4.16736758	4.083973367	4.02687494
"1559620_at"	9.4194	8.1212	7.1781	3.744498333	2.3966209	2.530319833
"1559621_at"	5.1464	4.7195	3.9190	3.109886555	2.049289538	2.133846083
"1559622_at"	14.3642	16.5388	16.0500	3.844406963	3.836662176	3.836662176
"1559623_at"	17.2846	13.1753	14.6783	4.737085354	3.97673903	4.133960253
"1559624_at"	6.9614	5.9896	5.2479	3.661525502	2.530319833	1.98879578
"1559627_at"	6.4988	6.6685	5.4312	3.503625498	2.633399455	2.309150839
"1559629_at"	32.1020	29.1048	26.4311	5.956129569	4.605968912	4.741365601
"1559630_at"	10.2105	11.1420	8.9012	4.796642605	2.914917939	3.175147851
"1559631_at"	7.0089	6.2354	5.3508	3.18301294	3.2209653	3.184250124
"1559633_a_at"	4.2722	4.0733	4.5042	3.744498333	2.102329883	2.012615536
"1559634_at"	9.0286	6.2257	6.8749	3.860178325	2.434585647	2.730269937
"1559635_at"	22.2126	21.1617	19.8610	5.009228001	4.317680301	4.2190131
"1559638_at"	43.0360	42.1034	34.0442	5.073317848	4.809616583	4.552712797
"1559640_at"	3.8006	3.8891	3.4974	3.225724865	1.939030435	1.90025726
"1559641_at"	6.9991	4.3756	4.6564	2.149563243	1.866462377	2.066748675
"1559642_a_at"	25.0347	19.6153	16.1449	4.235720832	3.36429516	4.216188592
"1559645_at"	22.4715	18.5736	11.3379	3.655161132	3.111432008	3.170083199
"1559646_a_at"	10.6594	14.9170	7.8524	3.414052802	2.889315141	3.237157836
"1559648_at"	6.5055	6.4949	6.0896	2.960726886	2.722674921	2.512348181
"1559650_at"	4.1761	4.1180	4.2133	3.078111538	2.062151475	2.062151475
"1559651_at"	7.3145	4.8687	3.8075	2.546572778	1.915944673	2.037866873
"1559652_at"	4.9963	3.6802	3.5782	3.728415964	1.887224138	1.762806481
"1559653_at"	3.7193	3.6422	2.7698	3.375500979	1.798755406	1.721399986
"1559654_s_at"	21.8824	19.6193	15.8267	5.444462307	3.74192171	3.816922974
"1559655_at"	4.5537	4.5537	3.8519	2.663012577	1.943832659	2.0621479
"1559656_a_at"	5.1963	6.2017	5.3667	4.175235615	2.093431778	2.159305684
"1559658_at"	9.9996	19.1093	16.1449	4.968714394	4.369755116	4.314827967
"1559661_at"	5.4576	4.6952	3.8473	3.28782116	2.231175393	2.08059215
"1559663_at"	16.4150	18.0830	17.2171	4.368028477	4.430873716	4.545960281
"1559664_at"	7.5046	6.9678	6.0627	4.727339952	2.907767312	2.907767312
"1559665_at"	3.6234	4.2694	3.6641	2.200630813	1.789692643	1.885183377
"1559667_at"	63.7538	57.2520	35.5705	6.006490834	5.014925046	5.149442913
"1559668_s_at"	23.3920	19.6264	8.4954	4.113767125	3.445892323	3.329673281
"1559670_at"	4.0117	3.3136	3.3757	2.086039711	1.508259149	1.644803054
"1559672_a_at"	7.3663	6.5403	4.2163	2.847843378	2.046158228	2.231175393
"1559674_at"	14.8803	14.2485	20.8431	6.382449474	4.381500498	4.711391651
"1559675_at"	245.9001	194.8910	108.3280	6.766582932	6.309660142	5.714873193
"1559676_a_at"	13.7474	9.6063	12.4394	5.705940712	3.494410096	3.412671161
"1559678_s_at"	4.5186	4.1619	5.5236	2.387568291	2.192127486	2.048887241
"1559679_a_at"	20.3055	16.2263	10.9288	4.129622502	3.831551413	3.508511463
"1559680_at"	4.2427	4.1889	4.1761	2.362833324	2.092296444	2.092296444
"1559681_a_at"	5.9356	5.1878	5.1963	3.045580882	2.358415127	2.141672211
"1559682_at"	108.2999	115.3787	56.3814	7.539343322	5.506781085	5.805825194
"1559683_at"	13.4703	15.1764	12.1629	4.097192296	3.500443759	3.520915768
"1559685_at"	3.8065	4.9277	3.9751	2.524913704	1.900645314	1.991000087
"1559686_a_at"	4.1478	3.9055	4.0673	2.610570106	1.946112599	1.835446815
"1559687_at"	29.7168	28.6388	26.7077	6.5561234	4.569022054	4.673666023
"1559688_at"	3.9630	4.6491	5.9335	3.873728419	2.224203364	2.231175393
"1559689_a_at"	4.8603	4.6180	4.9738	2.177086517	2.391302536	2.492598892
"1559691_at"	3.1600	7.9232	4.5057	3.068132344	3.097729187	2.683450973
"1559692_at"	4.9059	5.7770	4.7950	4.192963396	2.291274629	2.111788526
"1559695_a_at"	3.7198	3.4945	4.2830	3.331942114	1.827565169	2.098627486
"1559696_at"	5.4355	7.5646	7.0039	4.183444677	2.943255793	3.290980012
"1559697_a_at"	8.3406	6.3787	5.3090	3.172117017	2.529021322	2.302787573
"1559699_at"	3.7148	3.8273	3.8273	2.371674466	1.832551962	1.802796459
"1559701_s_at"	38.3952	33.8953	37.3864	4.060994585	4.40670734	4.524455654
"1559702_at"	21.2105	15.7361	24.1465	4.976397909	4.418295605	4.138860066
"1559705_s_at"	20.8753	24.0846	28.0497	4.890964224	4.506298435	4.489531624
"1559706_at"	3.9234	5.7629	3.6169	2.940038974	1.708715394	1.66515653
"1559707_at"	6.5055	5.1878	3.3035	1.991000087	1.752270702	1.724492765
"1559709_at"	3.6703	3.2471	3.4988	2.521779048	1.798755406	1.692311661
"1559711_at"	5.6263	4.9125	5.7770	2.975783338	2.277015258	2.434585647
"1559712_at"	9.2235	10.5119	8.9110	4.540837932	2.654936016	2.926648186
"1559713_at"	21.3991	19.3695	16.7897	5.355262574	3.966099583	4.275714276
"1559714_at"	14.7254	13.3507	12.0548	3.584021461	3.003241616	3.169505926
"1559715_at"	22.0659	19.6264	18.6820	5.007547368	4.24187703	4.50860686
"1559716_at"	26.2481	22.8779	29.8852	7.291430237	4.602908402	4.906595264
"1559722_at"	3.1600	2.4528	3.2362	2.231175393	1.973100019	1.757699646
"1559723_s_at"	5.9807	4.6843	9.5354	3.389701411	4.051405831	3.980752963
"1559724_at"	7.2913	6.6616	5.2959	3.285762727	2.200736445	2.510639436
"1559725_at"	3.3679	3.5899	3.1036	1.853358952	1.556805771	1.642899881
"1559728_at"	25.0638	20.0257	19.7806	4.812800882	4.043592192	4.133960253
"1559731_x_at"	7.1790	4.5976	8.2908	3.498933411	3.30668873	3.22221909
"1559732_at"	8.2596	4.0321	4.6183	3.203866317	2.253267197	2.472301891
"1559735_at"	5.5503	5.1878	4.9302	3.20360054	2.266586873	2.375115818
"1559737_at"	5.3890	3.9629	3.0668	2.591195582	1.733330356	1.802612746
"1559739_at"	9.6806	12.0505	26.6853	4.199401391	5.35218201	5.584417158
"1559745_at"	6.6343	4.3268	7.9151	3.031217412	2.719792025	2.821088382
"1559746_a_at"	13.3971	12.2977	12.2977	3.724746823	3.417799632	3.369080949
"1559747_at"	9.0002	6.3976	7.6177	3.727805469	2.911389373	3.024356933
"1559748_at"	28.4450	30.7626	18.6230	5.283442948	4.506697644	4.218350145
"1559753_at"	30.7283	18.1909	15.1062	4.489596798	3.469907861	3.600322021
"1559754_at"	19.1631	22.8059	19.5153	5.278347724	4.430425308	4.458234156
"1559755_at"	57.7959	59.2867	29.0451	5.66519993	5.205215734	5.189221079
"1559756_at"	6.4054	5.1878	6.5878	3.020565652	2.719792025	2.816140575
"1559759_at"	12.4394	10.6871	6.3423	3.954654233	3.25730954	3.290980012
"1559760_at"	3.2579	4.4035	3.3417	1.991000087	1.929969579	2.058957038
"1559762_at"	4.3561	4.1761	3.6567	1.854429062	2.062151475	1.939244248
"1559763_at"	4.1833	4.0039	4.0104	3.686335116	2.003755614	1.818946833
"1559765_a_at"	18.5716	32.1889	28.4628	4.951891905	4.751588883	4.727934614
"1559766_at"	34.4714	29.5768	21.7200	5.903935699	4.285363194	4.153440081
"1559770_at"	3.4792	4.3129	2.6975	1.798755406	1.798755406	1.710256638
"1559771_at"	5.1878	5.1878	4.8332	2.375115818	2.132242282	2.375115818
"1559776_at"	9.9825	44.7766	78.8540	3.794316689	6.729808765	6.511865706
"1559777_at"	10.0871	8.4667	7.6614	2.902020533	2.377475757	2.379054613
"1559780_at"	4.8871	5.2421	4.2222	2.412855986	2.142537945	2.281622993
"1559785_at"	16.0338	8.0176	9.0760	5.021055256	3.054956084	3.237518152
"1559787_at"	5.2839	4.6257	6.0627	4.483690133	2.539214667	3.183420744
"1559788_at"	7.0696	5.3688	4.6188	2.348151492	2.047377865	1.787614925
"1559789_a_at"	11.4302	11.0003	9.0760	4.715046583	3.488795927	3.302739781
"1559790_at"	6.5329	6.6685	6.0561	4.255760526	2.434585647	2.615812836
"1559792_at"	4.8740	4.5971	3.4503	2.852424098	1.871345921	1.931938793
"1559795_at"	57.6774	57.2520	34.8186	6.880734241	5.090640742	5.251819927
"1559796_at"	13.6445	12.3413	9.0760	4.113641863	2.976983892	3.385718891
"1559800_a_at"	17.9789	15.8325	13.3706	4.743965736	3.355834239	3.720602163
"1559804_at"	4.9594	5.4768	5.4768	3.803102566	2.25486867	2.388373141
"1559806_at"	42.2145	46.5782	25.9757	5.460408714	4.200162732	4.446411035
"1559807_at"	5.6968	6.4925	8.9902	2.951856492	3.385210024	3.742535325
"1559808_at"	26.9381	36.9565	36.9565	6.912561879	5.034382625	5.399238938
"1559810_at"	12.4394	11.1082	9.0003	5.829814274	3.086355703	3.290980012
"1559812_at"	6.4433	6.7054	4.7328	3.063977166	2.664995043	2.546695176
"1559813_at"	6.5055	6.3559	6.0266	4.750664841	2.244124806	2.323863795
"1559814_at"	4.9185	4.3314	3.3757	2.503195763	2.114825125	2.21585303
"1559817_at"	12.1989	11.4810	11.3198	4.147750921	3.296155295	3.417799632
"1559820_at"	19.7842	21.0994	21.0994	4.131664356	5.875536007	5.998177068
"1559821_at"	18.6230	18.2782	18.1476	5.285239002	3.99922284	3.955094497
"1559822_s_at"	26.4839	44.7554	82.8574	4.091552051	6.853383432	6.423219361
"1559826_a_at"	12.2323	9.6535	9.5065	5.982631522	3.30668873	3.498596431
"1559827_at"	8.0567	7.4025	7.0583	4.392801054	2.446814484	2.694560317
"1559828_at"	9.0798	8.3477	8.3477	3.061386233	3.061386233	2.832033256
"1559833_at"	3.6046	4.1761	3.2851	2.364195044	1.739551424	1.900938793
"1559835_at"	19.8610	26.8676	53.4969	4.657440281	4.557430353	4.686945836
"1559837_at"	8.7044	10.5961	9.6335	4.670788039	3.02949609	2.960146353
"1559839_at"	3.8855	3.8473	3.5932	2.611629307	1.624884369	1.787428095
"1559840_s_at"	6.0739	5.1176	3.8473	2.035036664	1.8996767	1.711555791
"1559842_at"	4.4811	4.8295	3.0419	2.566476075	2.062151475	2.062151475
"1559843_s_at"	8.6201	6.2082	7.0058	2.991173821	2.719792025	2.808554973
"1559848_at"	3.3673	3.6234	4.0659	2.304769899	2.16352333	1.900675963
"1559849_at"	3.6104	3.2525	2.9076	1.991000087	1.633345348	1.335845174
"1559856_s_at"	4.8562	5.8624	3.6726	2.375115818	3.106680245	2.832899341
"1559861_at"	22.3747	14.0268	22.3747	5.180024838	4.118312464	4.292497259
"1559862_at"	3.4657	4.4881	3.3072	1.659912333	1.982655261	2.10287912
"1559863_a_at"	26.1229	25.1628	22.0827	5.003289697	4.587698344	4.806350232
"1559864_at"	28.4928	19.6264	16.3800	4.992490864	3.926538509	3.677335288
"1559865_at"	4.6295	5.6987	4.5104	3.305734425	1.943832659	1.975273392
"1559867_at"	12.2712	12.7026	15.3714	5.750569284	3.962202064	3.902216332
"1559870_at"	48.4156	24.4443	18.1697	4.88591205	3.717493265	3.891764001
"1559871_s_at"	7.0224	8.2984	7.2228	2.984549253	2.792278681	2.542314804
"1559876_at"	27.7681	27.9895	31.6272	4.910234973	4.910234973	4.910234973
"1559877_at"	10.7552	11.5948	7.6177	5.42891493	2.851428737	3.111478463
"1559879_a_at"	4.2722	4.6441	4.1121	2.987288209	1.761744968	2.094973278
"1559880_at"	10.4465	8.9086	7.6177	4.787727388	2.954095948	3.331942114
"1559881_s_at"	26.6299	33.0553	23.3812	5.063799599	5.071357361	5.220712263
"1559882_at"	21.0807	16.5187	218.7877	3.143043623	8.635317858	8.762688603
"1559883_s_at"	29.0649	89.4545	26.8708	3.723299422	7.920698123	7.609959984
"1559884_at"	3.9407	5.0960	3.5224	1.978436497	1.755021459	1.811318251
"1559889_at"	4.4544	4.5537	4.7867	3.297173556	2.049289538	2.202821398
"1559890_a_at"	4.8487	4.0696	2.9590	2.542669411	1.633929668	1.80785427
"1559891_at"	21.2105	20.7123	10.9707	3.923757601	3.36965664	3.828023415
"1559893_at"	5.5723	4.5971	4.7729	2.464772053	2.384648981	2.25486867
"1559895_x_at"	7.9727	9.1598	6.6227	4.04362417	3.663482344	3.290980012
"1559901_s_at"	3.4572	3.4738	4.2722	2.247817354	2.094973278	2.094973278
"1559902_at"	13.2512	13.2512	10.7115	3.56901272	3.72804722	3.758192188
"1559909_a_at"	35.2575	30.5141	30.5141	5.330025516	4.736046125	4.508107725
"1559910_at"	37.3323	38.2970	81.4945	5.784760742	6.447859386	6.209343285
"1559911_at"	8.4971	6.7391	5.7427	3.717990695	2.486931642	2.530319833
"1559914_at"	4.1890	4.1761	4.0483	3.708317428	1.867125602	2.066601774
"1559915_at"	35.4914	28.0547	35.4914	5.229634575	4.882704065	5.149396578
"1559916_a_at"	20.2861	19.1106	23.4188	3.940456725	5.462751009	5.616498186
"1559917_a_at"	46.5693	44.9118	44.8241	6.996473086	5.279450993	5.516739556
"1559920_a_at"	7.9932	7.5741	7.9932	3.418368561	2.71473806	2.617712498
"1559921_at"	61.4945	61.4643	43.9976	5.744327815	5.070803767	4.951685783
"1559922_at"	13.7765	10.6960	14.4824	4.384170871	3.856230781	3.764570257
"1559923_at"	4.0295	5.7770	4.9794	3.35056822	2.080855042	2.009027118
"1559924_at"	58.6185	41.6564	31.3812	6.325097889	4.738320134	5.221340299
"1559925_s_at"	7.4326	5.7607	4.7705	2.911389373	1.978819944	2.243437062
"1559926_at"	18.9348	15.6467	14.5830	4.019316732	3.39801045	3.422525936
"1559927_a_at"	11.3027	13.5305	10.2295	4.461982823	3.417799632	3.464533547
"1559928_at"	6.2775	3.8505	4.5153	2.208664517	2.13295626	2.340853015
"1559929_at"	10.3203	6.8765	5.7063	3.691873932	2.35709045	2.599963986
"1559930_at"	3.9234	4.2079	3.2877	2.715980187	1.56360015	1.817206349
"1559932_at"	5.2350	5.9619	7.9932	3.396086444	3.792838224	3.766846095
"1559936_at"	5.2811	4.2523	4.2722	3.667041372	2.180971609	2.085237423
"1559939_at"	4.4715	4.8761	5.2298	3.641500016	2.149515209	1.943832659
"1559940_s_at"	14.2354	12.1829	13.2299	5.172235654	3.536824446	3.656382001
"1559942_at"	9.4207	9.7878	14.8734	3.744498333	3.384896911	3.290980012
"1559945_at"	16.0338	14.7613	21.0535	5.555866152	3.93494677	4.003040123
"1559946_s_at"	91.2597	114.3129	159.8894	6.973936198	7.199462731	7.347686363
"1559948_at"	9.2235	6.8661	6.8749	2.781340913	2.664995043	2.747503207
"1559949_at"	9.9512	10.2786	12.1629	2.806907154	3.311378312	3.347865185
"1559950_at"	8.5115	10.7773	7.0053	4.045410574	2.784165739	2.599963986
"1559952_x_at"	7.2458	7.1093	7.3976	3.924949659	2.936781586	2.75072544
"1559953_at"	5.5985	4.1954	3.7718	3.165251909	2.060136377	1.876803205
"1559954_s_at"	10.3674	15.8984	7.2735	3.452603873	3.498596431	3.498596431
"1559956_at"	4.5174	4.7535	3.3757	1.948741658	1.633929668	1.45698652
"1559957_a_at"	9.3366	10.1870	14.9455	3.07659862	4.709960596	4.834314819
"1559960_x_at"	39.7713	28.7499	28.7499	5.237700291	4.707937465	4.534061641
"1559964_at"	16.5017	15.0445	18.9023	2.381586973	5.051653907	5.259386991
"1559965_at"	3.4903	3.2171	2.8955	3.427166321	1.468761287	1.591300664
"1559966_a_at"	4.7884	5.3593	5.3015	2.711873082	2.315982051	2.413127579
"1559970_at"	3.9234	3.8023	4.4882	1.991000087	1.622935117	1.869963298
"1559971_at"	14.1600	11.0680	9.5354	4.259091021	3.418997648	3.445644262
"1559975_at"	10.8698	7.6177	53.6363	3.847589857	4.649607996	4.727151162
"1559976_at"	17.4704	12.4060	12.9407	4.460799309	3.772469079	3.707498997
"1559977_a_at"	29.6089	28.7860	37.6966	5.810383712	5.121784522	5.248534828
"1559979_at"	32.4324	17.0587	23.3474	4.67892635	4.880542462	5.356711561
"1559980_at"	7.8909	5.5892	5.3037	2.151566413	2.200736445	2.365762223
"1559982_s_at"	22.9965	22.0232	14.6624	2.827999093	3.684581941	3.727074494
"1559986_at"	3.9230	3.6561	3.1531	2.183829089	1.633929668	1.705491796
"1559987_at"	11.2993	10.0697	9.3297	3.331942114	3.334302053	3.331942114
"1559988_at"	8.4174	7.2443	7.2231	3.925568794	2.602553548	2.789817795
"1559989_at"	20.1870	22.6099	18.8255	5.853076893	4.29234587	4.478171095
"1559990_at"	4.3685	5.9491	4.0163	2.231175393	2.062151475	1.944469921
"1559991_s_at"	22.1881	13.3166	9.0760	4.291098148	2.641573093	2.791361366
"1559992_a_at"	3.6602	3.3892	4.7847	2.372187067	1.887224138	1.92327628
"1559993_at"	51.3969	58.6965	66.8710	2.636878007	6.940139963	7.112257605
"1559995_at"	47.7076	40.0112	17.8578	5.706113619	4.102962011	4.108248069
"1559996_s_at"	57.1658	50.4080	25.2412	5.377021697	4.49269739	4.949015686
"1559997_x_at"	33.3075	28.4073	27.2537	4.376882196	4.115053073	4.030433773
"1560001_at"	11.8241	13.8875	14.0364	5.802252423	3.400976659	3.510534368
"1560002_at"	11.5321	6.9883	6.8919	5.006594764	2.77383981	2.743961034
"1560006_a_at"	12.8579	13.5217	12.8579	5.20989017	3.076163188	3.596083173
"1560007_at"	6.2871	6.4095	9.1391	3.582871138	2.71222479	2.95719318
"1560010_a_at"	17.1195	10.7709	9.6388	3.623221432	3.374095638	3.467706733
"1560011_at"	7.8611	8.5066	6.0627	3.282731709	2.40858834	2.705455585
"1560012_at"	4.1762	3.5885	4.4548	2.562160413	2.77189677	2.932595622
"1560013_at"	9.5104	9.5104	13.2579	2.57710111	4.03194008	3.859068082
"1560014_s_at"	9.2235	9.4954	12.1917	4.285553318	4.137807107	3.607822582
"1560017_at"	6.7518	7.1689	7.2231	3.266764815	2.841761317	2.650464585
"1560018_at"	2.9920	3.1309	2.7669	2.620674606	1.345100343	1.452552741
"1560019_at"	5.1963	4.4730	5.1963	2.530319833	2.377475757	2.302783692
"1560020_at"	11.9097	11.7399	11.7399	3.406984691	3.469534085	3.428460147
"1560021_at"	3.9954	3.0876	3.4222	2.337431796	2.085983133	1.774928834
"1560023_x_at"	5.7953	5.3770	4.1761	3.021360669	2.4267912	2.4267912
"1560024_at"	8.3946	9.6219	7.5571	4.327436159	3.027829504	2.77383981
"1560025_at"	4.2722	4.0894	4.7180	4.250525447	1.873538594	2.287900625
"1560026_at"	7.6319	7.2507	12.0957	4.065695105	4.379258082	4.727605339
"1560028_at"	5.4620	5.1338	7.6177	3.544654052	4.20686306	3.7548299
"1560029_a_at"	4.8835	5.2386	6.0060	2.415980355	3.211413759	3.237157836
"1560030_at"	4.3474	4.2722	3.9213	2.205596427	1.943832659	1.848526008
"1560031_at"	4.5537	4.0676	5.3169	3.305799023	2.187033726	2.544709955
"1560033_at"	4.6952	5.1695	3.4342	2.903604939	2.377475757	2.003739935
"1560034_a_at"	31.6286	93.5000	117.1457	5.314723502	7.106878421	6.693798729
"1560035_at"	48.7262	31.6286	26.3475	4.764780038	4.910234973	4.937586487
"1560038_at"	4.1761	3.7681	4.1761	3.174785442	1.918972095	2.014984047
"1560042_at"	6.9554	9.8949	4.5042	2.921727333	2.353972816	2.377475757
"1560043_at"	9.4353	7.6177	7.5418	4.211560087	3.07026151	2.71538605
"1560047_s_at"	44.0714	32.7815	30.4923	6.234932154	4.604885874	4.8722844
"1560048_at"	4.5037	3.8237	4.6760	2.231175393	2.944619757	3.212976846
"1560049_at"	18.0651	19.6264	23.5093	5.362249884	4.917562457	5.031370329
"1560051_at"	3.1058	3.3892	2.7986	2.820263526	1.633929668	1.74073143
"1560058_at"	22.1208	16.9418	35.0347	3.273004382	5.003554473	4.562990105
"1560059_at"	64.9860	48.0409	22.8016	2.977553506	4.134478505	4.340278095
"1560060_s_at"	129.0852	118.9825	141.8673	7.035202159	6.711113709	6.82259306
"1560062_at"	18.6230	14.2080	16.3111	5.4331916	3.822649046	3.676348682
"1560063_a_at"	4.8788	6.6685	4.7479	2.66194259	2.108639188	2.131620091
"1560065_at"	21.8560	18.1909	14.2716	4.305216753	3.717606057	3.572252663
"1560066_at"	4.0173	3.0143	3.2230	2.318587609	1.489560537	1.840970784
"1560068_a_at"	33.1585	62.7689	16.3287	5.693135563	3.890029048	3.989507915
"1560069_at"	17.5930	19.8459	15.1764	3.742133485	4.582226461	4.412943575
"1560070_at"	7.2719	7.0312	6.3872	4.057185461	2.753801869	2.340719795
"1560071_a_at"	15.1764	15.1764	18.8088	3.374151628	5.244190293	4.461425643
"1560074_at"	35.3395	27.0527	26.2481	4.757702237	3.927695086	4.385552845
"1560075_at"	4.2722	4.1112	3.5170	2.790457478	1.856509689	1.641548886
"1560078_at"	14.7243	12.3395	11.1420	4.804438023	3.066705425	3.109468438
"1560080_at"	3.8105	4.5409	3.8288	4.786167265	2.672885792	2.599963986
"1560081_at"	26.2244	28.8406	77.2063	6.236062866	6.552021524	6.282656618
"1560082_at"	8.2596	11.8536	28.1638	4.567512984	5.565022157	5.572065063
"1560086_at"	5.7993	4.6096	4.9638	2.570119154	2.190172517	1.943832659
"1560087_a_at"	5.1267	5.1963	5.1963	3.431246612	2.377475757	2.020033905
"1560089_at"	32.6908	30.9574	57.1482	5.282805471	6.235878437	6.321269465
"1560091_a_at"	9.2862	9.0805	7.1827	3.198907725	2.599963986	2.434585647
"1560094_at"	16.6824	12.3515	17.8027	5.35458165	4.511407463	4.617256386
"1560095_s_at"	28.4725	21.4258	12.8579	4.445882508	4.211816774	4.416441083
"1560097_at"	13.8293	12.5512	13.5084	5.095603197	3.281953293	3.369080949
"1560098_at"	4.2722	3.7885	3.2650	1.811500504	1.625967859	1.673239887
"1560099_at"	3.6464	3.3734	3.3834	3.82405542	1.633929668	1.684353307
"1560100_at"	39.0671	33.8169	35.6986	6.280931082	4.569956085	5.157797044
"1560101_at"	2.7368	3.3393	3.1036	2.036230719	1.739551424	1.467228902
"1560102_at"	7.9952	8.1211	9.1712	3.840205547	3.197109852	3.197109852
"1560104_at"	7.6177	7.6177	6.3299	2.92935451	2.92935451	2.921419447
"1560105_at"	5.7928	5.6350	5.2366	3.861426848	2.388641104	2.377475757
"1560107_at"	4.7409	3.5295	3.6726	2.222049277	1.615218858	1.888889202
"1560108_at"	9.5813	10.9706	8.9649	4.042056075	2.998782039	2.92935451
"1560109_s_at"	11.6429	12.0401	7.5007	5.58029912	3.41877074	3.061386233
"1560111_at"	3.6234	3.7152	3.5629	2.488864285	1.852494759	1.893456962
"1560112_at"	40.9952	46.7633	24.3407	4.843156016	6.145885108	6.212937661
"1560115_a_at"	52.7987	54.2100	38.8369	5.296715216	5.216223927	5.382572734
"1560116_a_at"	62.6714	85.8634	89.5417	6.287854834	6.770468332	7.084962235
"1560117_at"	20.0272	9.2410	9.2410	4.190904123	3.30668873	3.415780832
"1560118_at"	7.3145	7.8437	7.3145	3.163492633	2.863013673	2.456516667
"1560119_at"	6.9624	8.3609	9.6031	3.73613048	3.045686014	3.06365115
"1560128_x_at"	23.6582	34.9235	54.4367	4.840991928	6.434965373	6.476747522
"1560129_at"	6.1143	6.0102	6.0102	3.062442894	2.57312479	2.756464327
"1560130_at"	4.4618	5.4288	3.7004	1.783475415	1.739551424	1.748165166
"1560131_at"	27.3859	18.3148	12.4624	5.18285661	3.841914583	2.930100163
"1560132_a_at"	5.6412	4.4442	6.0627	3.126269953	2.373383709	3.082605647
"1560133_at"	5.1963	7.0099	8.0892	2.772142046	3.913518192	4.063264779
"1560135_at"	9.8975	10.2480	7.3715	3.582943625	2.643307567	2.562557185
"1560136_at"	29.6445	21.5343	21.5343	5.795584389	3.988601503	3.994918715
"1560137_at"	13.8876	25.4066	25.4066	4.101891364	5.309650922	5.444462307
"1560138_at"	13.9059	16.6585	9.8900	3.779794056	3.133894312	3.523323134
"1560141_at"	15.1587	14.8435	14.2873	4.342391508	3.786000834	3.891764001
"1560142_at"	3.9234	3.7054	10.3165	6.570964046	2.112022206	2.254613943
"1560144_at"	5.1963	3.9751	9.4776	6.687862987	1.991000087	2.511659522
"1560145_at"	21.2105	22.0811	75.7012	4.718544865	6.809818507	6.5995685
"1560147_at"	10.7911	15.1077	8.2484	3.889529012	3.071733562	2.998782039
"1560148_at"	3.8465	4.7049	3.6748	2.603324785	2.204701354	2.147078226
"1560149_at"	18.6230	18.8986	14.6037	4.201419202	3.507371044	3.998663388
"1560151_x_at"	40.9952	33.0553	26.2282	5.913317049	4.460799309	4.88784322
"1560153_at"	5.7770	8.7907	8.7495	5.034282495	2.873506641	2.88351426
"1560154_a_at"	6.4130	5.7112	5.8960	3.331942114	2.041398894	2.406166818
"1560156_at"	34.3749	32.5205	64.1069	5.94938376	6.322575005	6.526527085
"1560161_at"	4.2563	4.5971	4.0515	3.310767617	1.652186826	1.82881143
"1560162_at"	11.4020	9.6019	7.9062	3.492487675	2.992169905	2.768484297
"1560163_at"	5.9881	6.6685	5.4213	2.978060944	2.895820771	2.737372646
"1560164_at"	4.0763	3.8614	4.5528	4.63072352	1.991000087	2.377475757
"1560168_at"	3.6234	3.5282	2.8069	2.011191514	1.576073297	1.818946833
"1560169_at"	7.3389	7.8918	6.0880	3.309929674	2.841761317	2.972781661
"1560171_at"	6.3965	6.9835	8.8044	3.755478567	4.2190131	3.798846607
"1560172_at"	6.3361	5.7221	4.9920	2.117691387	3.230982993	2.686744526
"1560174_at"	3.9234	3.9238	3.8769	2.231175393	1.790492473	1.876803205
"1560175_at"	12.6364	13.8875	9.8828	4.561573931	2.917276995	3.230587967
"1560176_s_at"	16.0162	14.4130	11.7148	3.677394865	3.532317612	3.450578589
"1560177_at"	3.7880	3.5177	6.0627	2.943915241	3.401692333	3.17387321
"1560178_at"	11.3968	6.9245	6.8397	3.347277743	2.577366552	2.580111845
"1560180_at"	17.7557	18.1408	15.2030	5.66813976	3.795713681	3.94382933
"1560181_at"	7.9689	7.8077	7.8077	3.286124772	2.51182012	2.594229564
"1560182_at"	2.9348	2.8816	2.8526	2.035349192	1.477944584	1.633929668
"1560184_at"	3.3641	3.0736	3.1036	1.915047245	1.691632207	1.750221508
"1560185_at"	6.6296	5.4064	4.2722	2.439051903	1.978439116	1.820386233
"1560187_at"	5.1441	6.6685	8.2976	4.24221067	1.917583633	2.237497797
"1560189_at"	21.3529	20.9506	19.4465	5.280265632	4.421743713	4.277391897
"1560197_at"	3.9234	6.6685	2.7733	1.798755406	1.608012593	1.876803205
"1560198_at"	49.2639	36.2440	31.9010	6.869202459	4.677516451	5.093275505
"1560199_x_at"	19.4811	22.7480	167.8253	5.663527514	6.810725678	7.283772715
"1560201_at"	3.7226	3.2069	3.7558	2.134180589	1.633661436	2.074082209
"1560202_at"	3.2198	4.2969	2.8627	2.18280509	1.386259594	1.571413565
"1560204_at"	4.5302	6.5918	4.9794	2.902469225	2.132725007	2.248952597
"1560207_at"	4.6952	4.3294	5.1850	2.741573955	2.583125829	2.285547785
"1560208_at"	9.3360	8.8553	9.3807	4.969829005	3.125726503	3.229699693
"1560209_at"	3.6889	4.1436	3.1112	2.274675829	2.166146883	1.876803205
"1560212_a_at"	6.6960	5.7770	4.7296	3.366318874	2.530319833	2.438974492
"1560213_at"	22.6949	13.9683	17.5568	4.133960253	3.972950393	3.911612342
"1560214_at"	125.0124	105.9726	86.1213	8.142412291	6.475359691	6.560576354
"1560219_at"	17.2820	18.8398	16.3311	5.29305311	4.217746034	4.396662946
"1560220_a_at"	5.4878	6.1848	3.7574	2.499786797	1.993157623	1.943832659
"1560222_at"	2.7638	3.9751	3.9751	2.287679382	2.360648797	2.639352028
"1560224_at"	8.4240	7.2967	5.4076	2.911389373	2.739203787	2.62404664
"1560225_at"	6.3764	3.9657	4.2880	3.986298506	1.80034422	2.309853087
"1560226_at"	5.1963	4.4801	4.6732	2.450866064	1.848000003	2.16352333
"1560227_at"	4.9243	4.2209	4.5435	2.963837919	2.664995043	2.6371625
"1560228_at"	35.9644	35.9644	39.2726	4.649609221	5.015925212	5.387093386
"1560230_at"	11.3027	10.1785	7.5644	3.347455812	3.464938283	3.548615618
"1560237_at"	6.5233	6.5746	5.9773	4.743965736	2.908882987	2.638048547
"1560238_at"	8.8822	6.9213	7.6177	2.168224704	2.694227501	2.92935451
"1560240_at"	4.2053	6.3794	4.4254	3.181154664	2.012106389	2.012165631
"1560241_at"	13.7765	13.1678	12.6178	4.304565565	3.414518361	3.535785234
"1560246_at"	4.6952	3.9560	3.9751	2.83109346	1.837071111	1.926030006
"1560250_s_at"	4.0995	5.1878	4.5372	2.530319833	2.377475757	2.377475757
"1560251_at"	3.4533	3.1758	2.5231	2.098067211	1.597817412	1.563754529
"1560253_at"	11.0584	7.4759	6.8024	3.236153668	2.530319833	2.592341857
"1560255_at"	19.4110	19.4110	13.6735	4.129622502	3.553345974	3.789664137
"1560257_at"	5.9801	9.3910	4.7479	4.156856247	2.290662742	2.478027418
"1560258_a_at"	11.5008	7.0220	8.8259	5.331272943	3.390608002	3.390608002
"1560259_at"	21.1916	27.0312	50.9674	3.975009394	6.317878513	6.684476378
"1560260_at"	3.8288	3.6992	3.2387	2.458487199	1.887224138	1.644350602
"1560262_at"	47.7076	86.7473	158.0436	5.621778819	5.210608328	5.749538058
"1560263_at"	19.8657	9.8949	7.7512	4.051405831	6.888615082	2.95896329
"1560264_at"	4.8527	4.1761	4.8725	3.530253077	2.358415127	2.655415345
"1560265_at"	4.3998	4.1156	5.0049	3.001423801	2.200736445	2.077375616
"1560271_at"	5.6424	7.6712	22.6241	2.231175393	5.481957293	5.684637613
"1560274_at"	10.6277	8.5537	8.3989	2.840521702	2.559092851	3.057412574
"1560275_at"	17.2820	16.5505	15.4925	4.374830227	4.033633172	3.940598525
"1560276_at"	4.9297	5.1963	5.1963	4.460799309	2.012556164	2.808782999
"1560277_a_at"	15.1764	12.6613	13.0578	4.669473895	3.603023392	3.732505824
"1560278_at"	37.8864	37.8864	36.6336	6.080915608	5.019167701	5.069552616
"1560279_a_at"	5.9541	4.7475	6.0475	3.454270818	2.473741996	2.377475757
"1560281_a_at"	46.2985	34.4860	24.1957	3.927904309	4.183331988	4.575638048
"1560282_at"	17.7957	16.6585	14.8477	4.360340145	3.255898829	3.124565142
"1560284_at"	10.6353	7.2234	5.7036	2.764829366	2.079472387	2.377475757
"1560285_at"	4.8549	7.3151	5.7063	2.698221447	2.397310375	2.36009726
"1560286_s_at"	7.7843	6.2849	4.9794	4.270002089	2.48163487	2.330857983
"1560288_at"	3.9234	4.0165	3.4889	3.722918599	1.733616808	1.733616808
"1560290_at"	8.7631	7.6177	7.6177	3.143011236	3.440369475	3.365499465
"1560291_at"	10.3773	8.5348	9.0296	4.668830817	2.998782039	3.191570093
"1560292_a_at"	22.7558	24.0846	26.7964	4.992571593	4.743965736	4.743965736
"1560295_at"	10.5810	19.4946	8.2607	4.687590271	2.864334599	2.998782039
"1560296_at"	8.1741	7.6177	7.1308	4.185792385	2.588956858	2.820914509
"1560297_at"	32.6399	40.4919	40.4919	3.765565671	6.120846318	5.904563813
"1560298_at"	5.1963	5.2088	3.8670	3.331942114	1.7508596	1.88816627
"1560300_a_at"	72.5901	58.2388	40.9116	6.454212878	5.279066401	5.13397485
"1560303_at"	9.6663	7.2960	5.3669	2.781340913	2.882368818	2.530319833
"1560305_x_at"	7.5234	8.5278	6.2057	2.911389373	2.620623061	2.547660046
"1560306_at"	4.6385	5.1897	4.9398	1.974476371	2.375664229	2.852615177
"1560309_s_at"	7.3911	7.6177	7.6177	4.317463965	2.621349392	2.92935451
"1560315_at"	5.8761	7.1354	3.8671	2.68369789	1.833749945	1.943832659
"1560316_s_at"	22.5519	21.0994	18.9668	4.399129928	4.959945555	4.185142503
"1560317_s_at"	4.8907	4.8907	4.8907	1.860834037	2.290028296	2.359672449
"1560318_at"	2.9443	3.2362	3.2362	2.252423096	1.584204076	1.522267538
"1560320_a_at"	26.8756	24.6064	19.8773	5.280609014	4.200162732	4.235183932
"1560322_at"	4.5064	4.9529	4.7546	3.676078752	2.308264273	2.308264273
"1560325_at"	3.6055	3.2362	3.3038	2.21821933	1.535398904	1.741770893
"1560327_at"	84.6189	82.4133	82.9950	6.349955272	5.389779947	5.607273978
"1560328_s_at"	4.6952	5.1878	3.5082	2.484272691	1.712476083	1.989599638
"1560330_at"	3.6145	3.8473	3.2908	1.974271607	1.68043659	1.700262235
"1560332_at"	18.7270	13.4426	17.2303	2.857874045	4.638090236	5.018315834
"1560334_at"	8.6947	8.6947	10.6871	3.331942114	2.755967019	3.017989772
"1560337_at"	6.1243	5.7988	4.1181	3.399412356	2.16352333	1.991803747
"1560339_s_at"	128.9846	175.6560	130.8829	5.003289697	7.769590998	6.694867355
"1560340_s_at"	4.2722	3.8998	5.3951	2.272828505	2.376801695	2.094973278
"1560342_at"	21.9627	22.5969	15.9054	4.910276477	5.612057211	5.535420565
"1560346_at"	5.6059	5.7414	6.5685	3.426217249	3.21709647	2.953834305
"1560347_at"	10.7677	8.7018	9.5354	3.536213086	3.253293098	3.124212393
"1560348_at"	13.4708	13.8875	14.6063	5.453586918	3.836662176	4.320989397
"1560349_at"	3.9527	3.6696	6.8878	2.233873624	3.73074545	3.293678242
"1560352_at"	7.2499	7.6943	7.4407	4.1920824	2.754805394	3.001462638
"1560353_at"	27.0155	27.1182	28.1752	5.003289697	5.302615142	5.302870778
"1560354_at"	7.4057	7.5284	12.0155	3.437540729	2.912335177	2.545076063
"1560358_at"	8.9660	7.8474	6.4375	4.341841074	3.16445664	3.16445664
"1560359_at"	3.8385	5.1878	4.1761	2.911389373	2.017900232	1.984796055
"1560369_at"	6.5458	7.9061	6.0162	4.706180082	2.722596588	2.527490561
"1560370_x_at"	6.9492	5.4965	5.4386	4.752047243	2.228916015	2.263329826
"1560371_at"	21.2105	13.8875	10.2813	4.34193364	3.229125257	3.453815424
"1560372_at"	3.0867	3.1600	3.1156	2.209811753	1.675875506	1.659912333
"1560373_a_at"	4.5189	4.4971	5.2544	2.285717325	2.410914394	2.434585647
"1560378_at"	10.8476	11.1420	9.3455	4.377024822	2.68021995	3.023861296
"1560380_at"	4.7973	3.8846	3.5668	2.262222444	2.03262293	1.88018025
"1560382_at"	45.4484	32.0479	23.9303	5.9207904	4.152106119	4.546661504
"1560383_at"	4.3198	3.8473	3.8473	2.530319833	1.827785504	1.67180042
"1560384_a_at"	8.8625	10.1699	6.4986	4.743965736	2.517195955	2.547674859
"1560385_x_at"	3.4573	3.2362	2.9402	2.224975606	1.764507125	1.509512011
"1560386_at"	5.1963	7.2867	10.6083	3.152599048	4.189476699	4.810749532
"1560390_s_at"	11.3027	11.3027	8.6279	4.743965736	3.135706514	3.300577383
"1560391_at"	5.0572	5.4725	5.6288	2.167744741	3.154489679	3.058755494
"1560395_at"	3.4716	3.8774	8.8617	3.323033624	3.255863387	3.295597183
"1560396_at"	48.9294	35.1078	86.5229	4.981710543	6.43500938	6.593496323
"1560397_s_at"	21.2105	27.5735	38.2257	5.203574499	5.769330649	5.680049335
"1560399_a_at"	11.1212	10.0904	9.1128	3.164110098	3.268053044	3.268053044
"1560402_at"	18.4571	19.8610	19.8610	5.022517715	4.415837976	4.311864786
"1560404_a_at"	2.7111	3.7929	2.9481	1.947255067	1.543574895	1.659912333
"1560405_at"	20.9521	23.3939	25.5091	5.954983693	4.313312259	4.665528072
"1560407_at"	8.0929	7.0186	6.0627	4.059880257	2.290060995	2.16352333
"1560409_at"	25.2639	22.5645	27.0841	4.725055194	4.551045544	4.695232831
"1560410_at"	12.9139	14.0371	11.4157	3.914752584	2.936658491	3.65103462
"1560411_at"	6.7210	8.2305	5.9698	3.282595139	2.434585647	2.683711441
"1560412_at"	13.7765	12.3108	9.1124	3.498596431	3.100240894	2.998782039
"1560413_at"	4.2643	3.6123	4.2643	2.092296444	2.10205916	2.092296444
"1560416_at"	4.0822	4.1761	4.3071	4.212786369	2.07290594	1.983162453
"1560418_at"	4.6952	6.7966	4.7257	3.230427777	2.390334404	2.285660148
"1560419_at"	3.9234	3.2855	3.1508	2.522249763	1.712606403	1.655712748
"1560422_at"	5.4658	5.2303	8.1212	3.618933812	3.203331785	3.306623488
"1560424_at"	3.8517	3.7346	3.3430	2.207050057	1.858505717	1.68276872
"1560425_s_at"	3.7963	3.5601	3.2563	2.757614815	1.798755406	1.678927367
"1560426_at"	3.6234	3.6726	4.0771	1.737960131	1.711977467	1.876803205
"1560429_at"	5.1963	5.6469	5.7890	4.311199283	2.36684698	2.304422753
"1560430_at"	28.7092	16.6585	17.0662	4.229982212	4.229982212	3.916346792
"1560431_at"	4.9770	4.1761	4.8508	4.769241137	2.228936584	2.213250813
"1560432_at"	6.9589	6.6685	6.6685	3.169792633	2.737372646	2.693813781
"1560433_at"	8.9901	10.4565	36.1010	5.441982715	5.762966375	6.686996742
"1560434_x_at"	12.1231	17.8069	28.3895	4.974570486	5.342998627	5.956217289
"1560435_at"	9.5637	9.6335	9.8949	4.565018569	2.919449318	3.237157836
"1560439_at"	207.6317	155.6250	108.6737	7.657992591	6.55794786	6.54220953
"1560443_at"	62.0335	78.7109	53.7893	5.128907484	6.590547938	6.979003736
"1560445_x_at"	111.9900	116.3502	127.3267	6.940179569	6.927421033	6.971672276
"1560446_at"	6.2436	7.8552	6.3423	3.509914233	2.193344526	2.611140395
"1560448_at"	17.2820	14.2300	12.7317	5.104964909	3.798010254	3.721922611
"1560449_at"	6.5193	7.0505	4.9101	2.322373931	1.973153482	1.774896297
"1560451_at"	43.2237	34.1527	28.8796	6.576016401	4.393603046	4.61477482
"1560453_at"	3.6429	4.3318	3.9419	2.027178074	1.895410506	2.16352333
"1560455_at"	9.8716	10.8411	9.8972	5.294408463	3.278497211	3.369140165
"1560456_at"	72.9605	51.0165	24.9576	5.246260477	4.842384092	4.407499361
"1560457_x_at"	49.2389	23.5013	17.0355	4.135860258	4.520547977	4.554666906
[truncated: 3,545,926 more chars]
